# Supplementary material for: Transcriptional analysis of phloem-associated cells of potato
Source: BMC Genomics. 2015 Sep 3;16(1):665. doi: 10.1186/s12864-015-1844-2 (PMC4558636; doi:10.1186/s12864-015-1844-2)
Supplement: Additional file 1: Table S1. — Summary of RNA-seq output of LCM collected PAC samples. (XLSX 43 kb) [file 12864_2015_1844_MOESM1_ESM.xlsx]

## Sheet: Sheet1
Table S1. Summary of RNA-seq output of LCM collected PAC samples
	Material	# of reads	Concordant_uniq	Percentage of concordant_uniq	genes
	petiole1	66209952	20075298	0.303	22034
	petiole2	35670204	13865633	0.389	16732
	petiole3	31353789	14689978	0.469	15753
	stem1	78069798	19495072	0.25	23341
	stem2	42926180	13925260	0.324	16453
	stem3	29390256	11112341	0.378	15643
