# Supplementary material for: Transcriptional analysis of phloem-associated cells of potato
Source: BMC Genomics. 2015 Sep 3;16(1):665. doi: 10.1186/s12864-015-1844-2 (PMC4558636; doi:10.1186/s12864-015-1844-2)
Supplement: Additional file 3: Table S2. — Complete RNA-seq profile. (XLSX 3811 kb) [file 12864_2015_1844_MOESM3_ESM.xlsx]

## Sheet: normalized.information.csv
	pet.phloem	stem.phloem	LD.mean	SD.mean	PP.P.value	PP.Q.value	organ.effect.P.value	organ.effect.Q.value	seq.effect.P	seq.effect.Q	logPvsS	logFCS2L	annotation
PGSC0003DMG400000001	4	83	278	293	0.377951	0.195497	0.362066	0.346537	0.342908	0.429389	-4.37504	0.0758158	Adenosine_3-phospho_5-phosphosulfate_transporter
PGSC0003DMG400000003	1	35	1538	1184	7.12e-05	0.000170732	0.347159	0.341508	0.328783	0.423783	-5.12928	-0.377386	SPX_domain-containing_membrane_protein
PGSC0003DMG400000004	1168	970	991	1066	0.0511625	0.041094	0.699095	0.464019	0.733609	0.570239	0.267984	0.10525	Arsenical_pump-driving_atpase
PGSC0003DMG400000005	150	44	256	245	0.421697	0.211387	0.00883338	0.0487307	0.00409286	0.0307795	1.76939	-0.0633621	Shrunken_seed_protein
PGSC0003DMG400000008	213	149	765	1030	9.15e-06	3.02e-05	0.222228	0.290564	0.256377	0.386396	0.515541	0.429113	Transcription_factor
PGSC0003DMG400000009	28	82	209	292	0.00040555	0.000739357	0.623357	0.438072	0.893478	0.614054	-1.5502	0.482465	Transcription_factor
PGSC0003DMG400000010	372	168	458	680	8.21e-07	4.07e-06	0.00799834	0.045088	0.00892873	0.0596147	1.14684	0.570187	Glycosyltransferase
PGSC0003DMG400000011	56	202	2	2	0.313631	0.170585	0.345544	0.34118	0.213939	0.358727	-1.85086	0	Gibberellin_20-oxidase_4
PGSC0003DMG400000012	146	73	356	422	0.00205469	0.00289076	0.60366	0.431836	0.182887	0.334288	1	0.245366	Nucleotide_binding_protein
PGSC0003DMG400000014	0	4	27	36	0.0766877	0.0568425	0.392428	0.357951	0.862143	0.605525	#NAME?	0.415037	Enoyl-CoA-hydratase
PGSC0003DMG400000017	1	291	55	60	0.406462	0.205927	0.27506	0.314418	0.567462	0.514138	-8.18488	0.125531	Beta-hydroxyisobutyryl-CoA_hydrolase_1
PGSC0003DMG400000021	457	71	3008	2292	2.72e-05	7.63e-05	0.0775055	0.184833	0.804463	0.589707	2.6863	-0.392198	Carbonyl_reductase
PGSC0003DMG400000022	NA	NA	12	19	0.0207263	0.0196271	NA	NA	NA	NA	NA	0.662965	(+)-neomenthol_dehydrogenase
PGSC0003DMG400000023	1	3	3	1	0.100918	0.0710241	0.332415	0.336449	0.695107	0.557722	-1.58496	-1.58496	Pre-mRNA_processing_ribonucleoprotein,_binding_region;_NOSIC
PGSC0003DMG400000024	NA	NA	3	8	0.0340448	0.0295658	NA	NA	NA	NA	NA	1.41504	Conserved_gene_of_unknown_function
PGSC0003DMG400000025	86	598	2694	2198	6.55e-06	2.28e-05	0.119896	0.226866	0.398195	0.454559	-2.79774	-0.293558	Acetyl-coenzyme_A_carboxylase_carboxyl_transferase_alpha
PGSC0003DMG400000027	NA	NA	2	2	0.576109	0.263785	NA	NA	NA	NA	NA	0	R2r3-myb_transcription_factor
PGSC0003DMG400000028	0	0	NA	NA	NA	NA	0.97023	0.544604	0.0344337	0.150049	NaN	NA	Conserved_gene_of_unknown_function
PGSC0003DMG400000031	306	165	1117	1210	0.0524958	0.0419807	0.204706	0.281152	0.52849	0.501788	0.891066	0.115378	Ulp1_protease_family,_C-terminal_catalytic_domain_containing_protein
PGSC0003DMG400000032	NA	NA	1	3	0.221029	0.130898	NA	NA	NA	NA	NA	1.58496	Conserved_gene_of_unknown_function
PGSC0003DMG400000036	NA	NA	4	2	0.460121	0.225258	NA	NA	NA	NA	NA	-1	Conserved_gene_of_unknown_function
PGSC0003DMG400000037	12	4	199	176	0.115193	0.0789755	0.62883	0.439869	0.28761	0.404785	1.58496	-0.177193	Acyl-CoA_thioesterase
PGSC0003DMG400000038	575	226	394	378	0.694485	0.300073	0.228149	0.293877	0.361583	0.439321	1.34724	-0.0598094	Calmodulin-binding_heat-shock_protein
PGSC0003DMG400000039	16	1	38	59	0.000529134	0.000921839	0.442806	0.376839	0.781723	0.583417	4	0.634716	Pentatricopeptide_repeat-containing_protein
PGSC0003DMG400000040	NA	NA	11	8	0.374933	0.194361	NA	NA	NA	NA	NA	-0.459432	Rop_guanine_nucleotide_exchange_factor
PGSC0003DMG400000042	742	300	692	780	0.112528	0.0775429	0.20294	0.280449	0.506086	0.494221	1.30646	0.172702	RNA_binding_protein
PGSC0003DMG400000043	39	231	771	682	0.0455594	0.037354	0.0867964	0.195553	0.315378	0.417942	-2.56635	-0.176959	Protein_kinase;_U_box
PGSC0003DMG400000045	1	43	1008	1191	0.00485241	0.00595305	0.186508	0.272697	0.530496	0.502579	-5.42626	0.240678	Water_channel_protein
PGSC0003DMG400000046	NA	NA	677	499	4.15e-06	1.56e-05	NA	NA	NA	NA	NA	-0.440116	GPAT
PGSC0003DMG400000047	72	19	1037	1076	0.309058	0.168819	0.611178	0.434296	0.899117	0.615931	1.922	0.0532622	Sialin
PGSC0003DMG400000048	36	102	913	386	5.27e-09	5.94e-08	0.468428	0.385499	0.480026	0.484753	-1.5025	-1.24201	Cysteine_synthase
PGSC0003DMG400000049	1	7	85	81	0.833024	0.338033	0.0717304	0.178213	0.030427	0.139884	-2.80735	-0.0695409	Ccr4-not_transcription_complex
PGSC0003DMG400000050	0	0	23	18	0.0992449	0.0700025	5.21e-09	1.35e-07	7.73e-10	1.19e-08	NaN	-0.353637	Ccr4-not_transcription_complex
PGSC0003DMG400000052	0	11	12	17	0.0733772	0.0548148	0.174562	0.265585	0.140315	0.300154	#NAME?	0.5025	Pentatricopeptide_repeat-containing_protein
PGSC0003DMG400000053	33	2	134	118	0.0613163	0.0475393	0.0464402	0.143284	0.0730926	0.220798	4.04439	-0.183446	Conserved_gene_of_unknown_function
PGSC0003DMG400000060	3	11	3	3	0.746241	0.314339	0.812454	0.499519	0.45867	0.476824	-1.87447	0	Transferase,_transferring_glycosyl_groups
PGSC0003DMG400000062	5	1	20	30	0.0419496	0.034993	0.64468	0.445636	0.51155	0.496379	2.32193	0.584963	Mads_box_protein
PGSC0003DMG400000063	1415	1530	895	875	0.572098	0.26246	0.863994	0.514899	0.430147	0.466423	-0.11273	-0.0326047	Heavy_metal-associated_domain_containing_protein
PGSC0003DMG400000064	67	37	98	134	0.00299541	0.00397131	0.190067	0.274577	0.96336	0.631894	0.856636	0.451379	WRKY_transcription_factor_23
PGSC0003DMG400000065	447	68	756	711	0.118919	0.0809057	0.00261429	0.0174057	0.166403	0.322885	2.71667	-0.0885367	Proline_iminopeptidase
PGSC0003DMG400000066	173	4	507	349	5.08e-06	1.84e-05	0.251362	0.303903	0.968559	0.633707	5.43463	-0.538759	Ethylene-responsive_late_embryogenesis
PGSC0003DMG400000067	880	376	732	613	0.00136214	0.00205034	0.672713	0.455074	0.962827	0.631762	1.22677	-0.255957	Late_embryogenesis_(Lea)
PGSC0003DMG400000068	12	1	44	76	2.14e-05	6.22e-05	0.118127	0.225257	0.0271235	0.130536	3.58496	0.788496	Pentatricopeptide_repeat-containing_protein
PGSC0003DMG400000069	NA	NA	247	189	0.00315801	0.00414368	NA	NA	NA	NA	NA	-0.386125	Plant_cell_wall_protein_SlTFR88
PGSC0003DMG400000070	NA	NA	97	94	0.752056	0.31585	NA	NA	NA	NA	NA	-0.045324	RING-H2_finger_protein_ATL67
PGSC0003DMG400000071	0	1	8	8	0.607351	0.273573	0.868378	0.516188	0.300439	0.411328	#NAME?	0	ATRAD3
PGSC0003DMG400000072	951	873	4180	4376	0.200532	0.12154	0.862452	0.514513	0.421068	0.462744	0.123464	0.0661098	24_kDa_seed_maturation_protein
PGSC0003DMG400000073	NA	NA	8	2	0.00192084	0.00273747	NA	NA	NA	NA	NA	-2	Class_III_chitinase
PGSC0003DMG400000075	364	152	666	974	2.79e-07	1.62e-06	0.106504	0.215304	0.402762	0.455754	1.25987	0.5484	Conserved_gene_of_unknown_function
PGSC0003DMG400000077	0	2	169	236	0.000434204	0.000782365	0.295551	0.322302	0.18	0.332396	#NAME?	0.481764	Alpha_1,3-xylosyltransferase
PGSC0003DMG400000078	1018	1372	865	1212	5.11e-07	2.7e-06	0.475864	0.387729	0.01977	0.108391	-0.430543	0.486618	Transferase,_transferring_glycosyl_groups
PGSC0003DMG400000079	3221	3760	86268	50119	8.08e-08	5.62e-07	0.134406	0.237813	0.108139	0.26651	-0.223224	-0.783468	BCL-2-associated_athanogene_6
PGSC0003DMG400000080	NA	NA	28	30	0.646401	0.285501	NA	NA	NA	NA	NA	0.0995357	C2_domain-containing_protein
PGSC0003DMG400000081	1201	565	572	811	1.98e-07	1.2e-06	0.0444228	0.139879	0.0641071	0.207298	1.08791	0.503687	Protein_UNUSUAL_FLORAL_ORGANS
PGSC0003DMG400000082	0	0	NA	NA	NA	NA	2.18e-08	4.11e-07	5.85e-10	9.2e-09	NaN	NA	Conserved_gene_of_unknown_function
PGSC0003DMG400000084	7	14	54	36	0.00378991	0.00483961	0.0634737	0.167518	0.00519722	0.038134	-1	-0.584963	Conserved_gene_of_unknown_function
PGSC0003DMG400000085	42	87	1857	1688	0.00484286	0.0059437	0.0628551	0.166676	0.447029	0.472794	-1.05063	-0.137659	BTB_POZ_protein
PGSC0003DMG400000086	2517	3637	8955	8302	0.166455	0.105302	0.13275	0.23698	0.859609	0.604721	-0.531044	-0.109234	Translation_initiation_factor_eIF-1A
PGSC0003DMG400000087	NA	NA	4	9	0.0545727	0.0432524	NA	NA	NA	NA	NA	1.16993	Atpob1
PGSC0003DMG400000088	588	192	602	306	7.27e-10	1.18e-08	0.104613	0.214078	0.340858	0.428298	1.61471	-0.976232	TAF-2
PGSC0003DMG400000089	0	14	323	98	3.91e-10	7.24e-09	0.0895589	0.198239	0.494593	0.490137	#NAME?	-1.72068	Aldose_1-epimerase
PGSC0003DMG400000090	644	73	1167	1045	0.00609473	0.00719833	0.0151062	0.0728004	0.158649	0.316962	3.14109	-0.159302	Ubiquitin_carrier_protein
PGSC0003DMG400000091	7	1	57	31	0.000457731	0.000816719	0.495214	0.394081	0.410327	0.458877	2.80735	-0.878694	AP2_ERF_domain-containing_transcription_factor
PGSC0003DMG400000092	6	27	143	116	0.0321178	0.0281892	0.625693	0.438911	0.463021	0.478315	-2.16993	-0.30189	Mitochondrial_carrier_protein
PGSC0003DMG400000093	NA	NA	40	48	0.297501	0.163866	NA	NA	NA	NA	NA	0.263034	Serine-threonine_protein_kinase
PGSC0003DMG400000098	212	93	452	508	0.00844402	0.00938347	0.352184	0.342984	0.5146	0.49716	1.18876	0.168506	Conserved_gene_of_unknown_function
PGSC0003DMG400000099	66	42	271	258	0.348918	0.184808	0.604785	0.432295	0.1575	0.315888	0.652077	-0.0709218	Pentatricopeptide_repeat-containing_protein,_mitochondrial
PGSC0003DMG400000101	240	102	204	104	2.3e-06	9.66e-06	0.683377	0.4591	0.968689	0.633716	1.23447	-0.971986	Triacylglycerol_lipase
PGSC0003DMG400000104	3166	8737	4027	4292	0.0672508	0.0511483	0.018899	0.0848414	0.146256	0.305717	-1.46448	0.0919446	Ubiquitin_family_protein
PGSC0003DMG400000108	5	35	1160	1241	0.244338	0.141332	0.365717	0.34773	0.836783	0.598315	-2.80735	0.0973783	Eukaryotic_translation_initiation_factor_3_subunit
PGSC0003DMG400000110	NA	NA	3802	2218	4.67e-10	8.18e-09	NA	NA	NA	NA	NA	-0.777499	Wax_synthase
PGSC0003DMG400000112	NA	NA	107	12	1.22e-11	4.78e-10	NA	NA	NA	NA	NA	-3.1565	Gene_of_unknown_function
PGSC0003DMG400000113	100	0	197	249	0.000911781	0.00145677	0.00215716	0.0146874	0.0876255	0.241029	Inf	0.33795	Conserved_gene_of_unknown_function
PGSC0003DMG400000114	1360	849	1053	996	0.093065	0.0665304	0.0375552	0.127595	0.444103	0.471648	0.67977	-0.0802878	Phosphatidylinositol_3-and_4-kinase_family_protein
PGSC0003DMG400000115	131	529	182	214	0.0486755	0.0394495	0.14893	0.248153	0.997424	0.640094	-2.0137	0.233672	Conserved_gene_of_unknown_function
PGSC0003DMG400000116	10	5	17	27	0.153352	0.0988788	0.945803	0.537786	0.987181	0.637779	1	0.667425	Gene_of_unknown_function
PGSC0003DMG400000118	2638	2838	2945	3706	8.54e-06	2.86e-05	0.812854	0.499643	0.644246	0.541892	-0.10543	0.331595	ARF_domain_class_transcription_factor
PGSC0003DMG400000119	40	146	266	222	0.0131612	0.0134949	0.31872	0.331837	0.516517	0.497423	-1.8679	-0.260867	Conserved_gene_of_unknown_function
PGSC0003DMG400000120	2	8	62	76	0.0371199	0.0317543	0.166962	0.260949	0.691103	0.556426	-2	0.293731	Dof18
PGSC0003DMG400000121	137	34	47	22	0.000259263	0.000504813	0.343127	0.340316	0.922243	0.622829	2.01057	-1.09516	Conserved_gene_of_unknown_function
PGSC0003DMG400000122	0	31	111	87	0.025217	0.0230451	0.0906911	0.199621	0.208267	0.354134	#NAME?	-0.351472	Kinase
PGSC0003DMG400000123	41	324	641	932	1.31e-05	4.12e-05	0.0262428	0.104957	0.0261936	0.128456	-2.9823	0.540006	Calcium-transporting_ATPase,_endoplasmic_reticulum-type
PGSC0003DMG400000124	361	196	217	347	1.67e-06	7.45e-06	0.818238	0.501196	0.787592	0.585099	0.881145	0.677241	RAB11B
PGSC0003DMG400000125	19	72	1256	1250	0.862475	0.345751	0.372047	0.350048	0.929544	0.62446	-1.922	-0.00690837	Conserved_gene_of_unknown_function
PGSC0003DMG400000126	3	19	160	332	7.48e-07	3.77e-06	0.349513	0.342288	0.836697	0.598315	-2.66297	1.05311	Conserved_gene_of_unknown_function
PGSC0003DMG400000127	67	454	1238	1141	0.0877853	0.0634097	0.309271	0.328657	0.744605	0.573116	-2.76046	-0.117713	Cytochrome_b5_isoform_Cb5-A
PGSC0003DMG400000128	278	967	3400	3772	0.0387882	0.0328468	0.120391	0.227199	0.908199	0.618513	-1.79843	0.149795	Ubiquitin_fusion_protein
PGSC0003DMG400000129	6	2	472	320	6.54e-06	2.28e-05	0.546585	0.412135	0.315507	0.417989	1.58496	-0.560715	SAUR_family_protein
PGSC0003DMG400000130	2	1	117	170	9.35e-05	0.000213699	0.558046	0.415892	0.0240356	0.121871	1	0.539026	Gtpase_activating_protein
PGSC0003DMG400000131	74	83	637	656	0.443805	0.219311	0.939956	0.535958	0.715234	0.564621	-0.165586	0.0424024	SET_domain-containing_protein
PGSC0003DMG400000132	79	293	482	462	0.483032	0.233169	0.532093	0.407697	0.68941	0.556079	-1.89098	-0.0611403	Conserved_gene_of_unknown_function
PGSC0003DMG400000133	106	16	190	212	0.111593	0.0770164	0.342962	0.340316	0.412956	0.459964	2.72792	0.158065	Phospholipase_PLDb2
PGSC0003DMG400000134	NA	NA	57	111	5.41e-06	1.94e-05	NA	NA	NA	NA	NA	0.961526	Xylem_serine_proteinase_1
PGSC0003DMG400000135	137	2	284	420	0.000221696	0.0004422	0.0406154	0.133524	0.0245327	0.123358	6.09803	0.564498	Xylem_serine_proteinase_1
PGSC0003DMG400000136	0	0	110	96	0.0664171	0.0506741	8.47e-08	1.34e-06	6.48e-11	1.38e-09	NaN	-0.196397	PMADS4_protein
PGSC0003DMG400000138	675	959	1481	1615	0.0190852	0.018354	0.295373	0.322302	0.0509836	0.186066	-0.506643	0.124963	Conserved_gene_of_unknown_function
PGSC0003DMG400000139	NA	NA	257	357	6.73e-05	0.000163301	NA	NA	NA	NA	NA	0.474156	Gibberellin_receptor_GID1
PGSC0003DMG400000140	236	2260	360	507	9.58e-05	0.000218257	0.0831306	0.191408	0.902369	0.616663	-3.25946	0.493989	ATP_binding_protein
PGSC0003DMG400000142	0	1	427	454	0.270855	0.152902	0.988612	0.548886	0.061093	0.20248	#NAME?	0.0884562	Copper_ion_binding_protein
PGSC0003DMG400000144	NA	NA	2	2	0.361692	0.189496	NA	NA	NA	NA	NA	0	Flavonol_3-sulfotransferase
PGSC0003DMG400000148	0	0	54	74	0.00348292	0.00450159	2.57e-10	1.61e-08	3.21e-11	7.91e-10	NaN	0.454566	Cytochrome_P450
PGSC0003DMG400000149	99	531	1466	1849	8.95e-06	2.97e-05	0.144903	0.245663	0.656697	0.545716	-2.42321	0.33486	Cytochrome_P450
PGSC0003DMG400000150	0	3	4	0	0.00669581	0.0077699	0.540423	0.41	0.935876	0.62552	#NAME?	#NAME?	Gene_of_unknown_function
PGSC0003DMG400000151	235	321	263	264	0.917239	0.360025	0.374186	0.350768	0.0993274	0.256649	-0.449913	0.00547513	Digalactosyldiacylglycerol_synthase_2,_chloroplastic
PGSC0003DMG400000152	116	162	584	696	0.00108168	0.00168041	0.84923	0.511059	0.727988	0.568067	-0.481869	0.253119	Methylenetetrahydrofolate_dehydrogenase
PGSC0003DMG400000153	133	62	678	936	2.48e-06	1.02e-05	0.426897	0.371289	0.889476	0.61306	1.10109	0.465223	KEA1_(K_EFFLUX_ANTIPORTER_1)
PGSC0003DMG400000155	0	2	NA	NA	NA	NA	0.195928	0.277505	0.0367732	0.156143	#NAME?	NA	LIM_domain_protein_PLIM-2
PGSC0003DMG400000156	312	143	1810	852	1.53e-11	5.66e-10	0.306508	0.327551	0.773798	0.581266	1.12553	-1.08706	Conserved_gene_of_unknown_function
PGSC0003DMG400000157	463	742	3418	3589	0.261128	0.148709	0.00277783	0.0184088	0.00399506	0.0301663	-0.680407	0.0704295	Remorin_2
PGSC0003DMG400000158	NA	NA	7	14	0.00524177	0.00635156	NA	NA	NA	NA	NA	1	Actin-depolymerizing_factor_12
PGSC0003DMG400000159	115	123	310	366	0.0181963	0.0176736	0.965779	0.543131	0.927566	0.623841	-0.0970245	0.239575	DNA_binding_protein
PGSC0003DMG400000160	2	1	14	21	0.127559	0.0854252	0.709166	0.467229	0.204647	0.351631	1	0.584963	Gene_of_unknown_function
PGSC0003DMG400000161	369	157	380	446	0.0154919	0.0154483	0.338402	0.338348	0.291033	0.406673	1.23286	0.231044	Conserved_gene_of_unknown_function
PGSC0003DMG400000162	NA	NA	14	12	0.439204	0.217707	NA	NA	NA	NA	NA	-0.222392	Ccr4-not_transcription_complex
PGSC0003DMG400000164	15	51	420	367	0.0119558	0.0124955	0.363029	0.346819	0.47594	0.483012	-1.76553	-0.194609	Cytidine_deoxycytidylate_deaminase_family_protein
PGSC0003DMG400000165	0	95	110	107	0.679616	0.295526	0.0545175	0.155885	0.304304	0.412999	#NAME?	-0.0398927	Protein_AFR
PGSC0003DMG400000166	35	34	512	507	0.762407	0.318772	0.982421	0.547333	0.813861	0.591828	0.0418202	-0.0141581	Acyl-CoA_thioesterase
PGSC0003DMG400000167	96	137	583	596	0.672369	0.293277	0.850641	0.511504	0.482966	0.485465	-0.51307	0.0318164	Small_nuclear_ribonucleoprotein-associated_protein
PGSC0003DMG400000168	38	8	500	530	0.440897	0.218357	0.440402	0.375829	0.551219	0.508562	2.24793	0.0840643	60S_ribosomal_protein_L36
PGSC0003DMG400000169	84	181	692	758	0.0516945	0.0414631	0.394521	0.359041	0.250336	0.382635	-1.10753	0.131426	Beta-amylase
PGSC0003DMG400000170	107	417	252	299	0.00215187	0.00300073	0.00892171	0.0490995	0.0728789	0.220503	-1.96244	0.246722	Gibberellin_20-oxidase
PGSC0003DMG400000171	50	77	313	299	0.522449	0.246135	0.553749	0.414333	0.0798849	0.231212	-0.62293	-0.0660172	2-oxo_acid_dehydrogenase,_lipoyl-binding_site
PGSC0003DMG400000172	962	702	858	725	0.00481161	0.00591489	0.269853	0.312333	0.173825	0.327981	0.454566	-0.242997	Conserved_gene_of_unknown_function
PGSC0003DMG400000173	NA	NA	4	3	0.461079	0.225642	NA	NA	NA	NA	NA	-0.415037	Conserved_gene_of_unknown_function
PGSC0003DMG400000174	NA	NA	71	40	0.000396159	0.0007248	NA	NA	NA	NA	NA	-0.827819	Origin_recognition_complex_5_subunit
PGSC0003DMG400000175	355	409	1381	1363	0.761585	0.31856	0.81776	0.501068	0.611666	0.530144	-0.204282	-0.0189278	Conserved_gene_of_unknown_function
PGSC0003DMG400000176	NA	NA	13	16	0.286625	0.159449	NA	NA	NA	NA	NA	0.29956	Conserved_gene_of_unknown_function
PGSC0003DMG400000177	973	487	1613	1290	4.98e-05	0.000126856	0.0313838	0.115553	0.0110288	0.0707201	0.998518	-0.322375	Ubiquitin_carrier_protein
PGSC0003DMG400000178	1	176	99	119	0.0352744	0.0304258	0.369044	0.349191	0.340691	0.428298	-7.45943	0.265461	DNA_binding_protein
PGSC0003DMG400000179	14	361	316	400	0.00131594	0.00198996	0.364581	0.347252	0.454274	0.47519	-4.6885	0.340075	RLK4_(RECEPTOR_KINASE_4);_protein_kinase__sugar_binding
PGSC0003DMG400000180	41	8	283	228	0.000510655	0.000895611	0.0904493	0.199341	0.0198538	0.108581	2.35755	-0.311768	Zinc_finger_family_protein
PGSC0003DMG400000181	224	87	332	269	0.0163926	0.0161897	0.715919	0.469339	0.953886	0.629412	1.36441	-0.303577	Conserved_gene_of_unknown_function
PGSC0003DMG400000184	NA	NA	193	77	8.32e-09	8.62e-08	NA	NA	NA	NA	NA	-1.32567	Ferric-chelate_reductase
PGSC0003DMG400000185	1443	1770	1513	1730	0.00621795	0.00731649	0.619392	0.436655	0.601214	0.5266	-0.294678	0.19336	ATP_binding_protein
PGSC0003DMG400000186	122	4	9	12	0.410919	0.207512	0.0905415	0.199467	0.26119	0.390162	4.93074	0.415037	Polygalacturonase
PGSC0003DMG400000187	216	24	564	658	0.00167143	0.00242998	0.104427	0.213776	0.0229452	0.118663	3.16993	0.222392	Conserved_gene_of_unknown_function
PGSC0003DMG400000188	60	59	248	272	0.0715776	0.0537644	0.979004	0.546453	0.191832	0.342541	0.0242475	0.133267	Bmru_protein
PGSC0003DMG400000189	662	637	2345	1852	1.59e-06	7.13e-06	0.95088	0.539124	0.918978	0.621853	0.0555378	-0.340504	MYBR_domain_class_transcription_factor
PGSC0003DMG400000190	382	718	1250	1106	0.00432985	0.00541725	0.219994	0.289409	0.951213	0.628801	-0.910411	-0.176577	Angustifolia
PGSC0003DMG400000191	860	1602	3568	3253	0.141592	0.0929193	0.00405646	0.0257616	0.449801	0.473567	-0.897466	-0.133345	Conserved_gene_of_unknown_function
PGSC0003DMG400000192	131	103	116	105	0.331861	0.177973	0.876952	0.51843	0.195363	0.345551	0.346922	-0.143735	2-hydroxyacid_dehydrogenase
PGSC0003DMG400000193	NA	NA	4	2	0.120538	0.0817642	NA	NA	NA	NA	NA	-1	1-aminocyclopropane-1-carboxylate_synthase_2
PGSC0003DMG400000194	3	0	15	15	0.632749	0.281419	0.000770372	0.00564199	0.0984975	0.256071	Inf	0	Potyviral_helper_component_protease-interacting_protein_1
PGSC0003DMG400000195	169	2	70	109	0.000118128	0.000261049	0.12663	0.232042	0.378324	0.446565	6.40088	0.638901	Pentatricopeptide_repeat-containing_protein,_mitochondrial
PGSC0003DMG400000196	52	10	50	38	0.0262031	0.0238013	0.0797624	0.187662	0.0235928	0.120398	2.37851	-0.395929	Transcription_factor
PGSC0003DMG400000197	156	12	407	450	0.034569	0.0299386	0.154287	0.251101	0.316246	0.418318	3.70044	0.144896	Structural_maintenance_of_chromosome_1_protein
PGSC0003DMG400000199	NA	NA	7	8	0.918197	0.360258	NA	NA	NA	NA	NA	0.192645	Gene_of_unknown_function
PGSC0003DMG400000200	0	3	92	94	0.835774	0.338674	0.604102	0.432042	0.246698	0.380528	#NAME?	0.0310269	Acyl-CoA_thioesterase_family_protein
PGSC0003DMG400000202	0	0	NA	NA	NA	NA	2.51e-06	2.81e-05	2.75e-12	1.61e-10	NaN	NA	Orf265_2
PGSC0003DMG400000203	30	32	349	428	0.00821667	0.00917642	0.93867	0.535573	0.301192	0.411554	-0.0931094	0.294384	Conserved_gene_of_unknown_function
PGSC0003DMG400000204	365	495	4537	4616	0.640995	0.283935	0.48714	0.391207	0.477961	0.483995	-0.439532	0.0249046	Thylakoid_membrane_phosphoprotein_14_kDa,_chloroplast
PGSC0003DMG400000205	1	10	51	39	0.0770795	0.0570636	0.173055	0.264856	0.586541	0.521492	-3.32193	-0.387023	Lanatoside_15-O-acetylesterase
PGSC0003DMG400000206	1	67	215	287	0.0020882	0.00292541	0.220778	0.289798	0.516523	0.497423	-6.06609	0.416714	Exosome_complex_exonuclease_RRP41
PGSC0003DMG400000207	NA	NA	44	98	2.46e-06	1.01e-05	NA	NA	NA	NA	NA	1.15528	Arabinogalactan_peptide_16
PGSC0003DMG400000208	280	216	27514	30515	0.100943	0.0710302	0.620317	0.436866	0.782453	0.583444	0.374396	0.149353	Conserved_gene_of_unknown_function
PGSC0003DMG400000209	43	149	538	602	0.00973647	0.0105473	0.124682	0.231211	0.310458	0.415697	-1.7929	0.162157	Cmp-sialic_acid_transporter
PGSC0003DMG400000210	12	22	523	522	0.948912	0.367758	0.467576	0.385199	0.0626215	0.205024	-0.874469	-0.00276114	Mitochondrial_carrier
PGSC0003DMG400000211	520	126	236	164	1.44e-05	4.45e-05	0.283832	0.318138	0.269822	0.395738	2.04509	-0.525091	WRKY_transcription_factor
PGSC0003DMG400000212	0	1	2	1	0.108884	0.0754638	0.599752	0.430548	0.114	0.273418	#NAME?	-1	Triptychon_and_cpc
PGSC0003DMG400000213	63	13	174	170	0.603783	0.272288	0.214822	0.286822	0.473173	0.482102	2.27684	-0.0335526	Histone_H3
PGSC0003DMG400000214	0	0	1248	922	2.63e-07	1.53e-06	0.678161	0.456883	0.0597856	0.200291	NaN	-0.436779	Chitinase
PGSC0003DMG400000215	91	453	2707	2464	0.0392019	0.0331144	0.168084	0.261593	0.13947	0.29902	-2.31557	-0.135693	Conserved_gene_of_unknown_function
PGSC0003DMG400000219	NA	NA	2	5	0.538256	0.251138	NA	NA	NA	NA	NA	1.32193	Zinc_finger_(C3HC4-type_RING_finger)_family_protein
PGSC0003DMG400000221	NA	NA	5	4	0.525494	0.247086	NA	NA	NA	NA	NA	-0.321928	RING-H2_finger_protein_ATL3K
PGSC0003DMG400000222	NA	NA	6	2	0.0139409	0.0141501	NA	NA	NA	NA	NA	-1.58496	F-box_protein
PGSC0003DMG400000225	0	1	34	13	0.000777178	0.00127191	0.216148	0.287306	0.0208624	0.11202	#NAME?	-1.38702	Conserved_gene_of_unknown_function
PGSC0003DMG400000226	NA	NA	2	0	0.000795078	0.00129472	NA	NA	NA	NA	NA	#NAME?	Conserved_gene_of_unknown_function
PGSC0003DMG400000227	143	55	288	313	0.117502	0.0801804	0.567927	0.419077	0.542629	0.506051	1.37851	0.120094	Phragmoplastin
PGSC0003DMG400000228	11	101	418	522	0.00352571	0.00454984	0.366944	0.348432	0.347077	0.431513	-3.19878	0.320547	EMB1703
PGSC0003DMG400000229	0	3	304	246	0.00563848	0.00675447	0.0340283	0.120962	0.746129	0.573369	#NAME?	-0.305413	Ubiquitin_ligase_SINAT3
PGSC0003DMG400000230	35	229	382	362	0.237823	0.138399	0.425569	0.37068	0.39101	0.452081	-2.70992	-0.0775829	Conserved_gene_of_unknown_function
PGSC0003DMG400000231	141	377	1000	1399	1.43e-07	9.18e-07	0.0238908	0.0987526	0.0659529	0.209781	-1.41887	0.484396	Aspartic_proteinase_nepenthesin-1
PGSC0003DMG400000232	364	439	524	388	5.32e-05	0.000134388	0.523385	0.404688	0.0439793	0.171933	-0.270282	-0.43351	Myc2_bHLH_protein
PGSC0003DMG400000233	322	238	127	130	0.644317	0.284784	0.691785	0.461685	0.0312492	0.142243	0.436099	0.0336831	Fiber_protein_Fb11
PGSC0003DMG400000234	387	1067	2168	2186	0.774412	0.322144	0.043667	0.138467	0.542914	0.50608	-1.46315	0.0119286	Conserved_gene_of_unknown_function
PGSC0003DMG400000235	267	372	291	253	0.0158586	0.0157405	0.461253	0.383302	0.930379	0.624645	-0.478463	-0.201882	Transducin_family_protein___WD-40_repeat_family_protein
PGSC0003DMG400000236	646	504	1535	1560	0.708189	0.303816	0.720447	0.470496	0.756867	0.576239	0.35811	0.0233074	Ormdl
PGSC0003DMG400000237	163	828	436	320	2.23e-05	6.44e-05	0.166866	0.260871	0.784455	0.583935	-2.34476	-0.446256	Conserved_gene_of_unknown_function
PGSC0003DMG400000238	93	132	406	530	0.00019122	0.000390519	0.814916	0.500274	0.819862	0.593753	-0.505235	0.384513	GHMP_kinases_putative_ATP-binding_protein
PGSC0003DMG400000239	5	68	1060	1216	0.000780576	0.0012761	0.2566	0.30637	0.26336	0.392098	-3.76553	0.198079	Arginine_serine-rich_splicing_factor
PGSC0003DMG400000240	NA	NA	24	23	0.946914	0.367373	NA	NA	NA	NA	NA	-0.0614005	Pentatricopeptide_repeat-containing_protein
PGSC0003DMG400000241	184	128	300	310	0.530944	0.248958	0.740917	0.477762	0.220413	0.363277	0.523562	0.0473057	Spotted_leaf_protein
PGSC0003DMG400000242	5	399	405	406	0.943687	0.366649	0.186248	0.272421	0.266017	0.393665	-6.31832	0.00355782	Pentatricopeptide_repeat-containing_protein
PGSC0003DMG400000243	650	162	491	367	2.89e-05	8.01e-05	0.045613	0.142074	0.372947	0.444374	2.00445	-0.419943	ATP_binding_protein
PGSC0003DMG400000244	1	0	36	50	0.125273	0.0842763	0.201433	0.280151	0.0612678	0.202771	Inf	0.473931	Cytochrome_P450
PGSC0003DMG400000245	NA	NA	136	126	0.360152	0.188994	NA	NA	NA	NA	NA	-0.110183	Cysteine-type_endopeptidase__ubiquitin_thiolesterase
PGSC0003DMG400000246	15	4	262	249	0.635353	0.28219	0.242944	0.300024	0.0638815	0.206961	1.90689	-0.0734211	Trehalose-6-phosphate_synthase
PGSC0003DMG400000247	44	5	237	198	0.267376	0.151419	0.0249982	0.101784	0.225218	0.366122	3.1375	-0.259387	Gene_of_unknown_function
PGSC0003DMG400000248	0	11	1304	435	4.78e-13	4.26e-11	0.133185	0.237164	0.107376	0.266042	#NAME?	-1.58386	HB1
PGSC0003DMG400000251	10	19	106	96	0.37214	0.193381	0.632005	0.441064	0.281437	0.401407	-0.925999	-0.142958	Adenosine_3-phospho_5-phosphosulfate_transporter
PGSC0003DMG400000254	2	2	2	2	0.864741	0.346413	0.95987	0.541494	0.904472	0.617362	0	0	Gene_of_unknown_function
PGSC0003DMG400000256	NA	NA	0	3	0.204707	0.123403	NA	NA	NA	NA	NA	Inf	Gene_of_unknown_function
PGSC0003DMG400000257	49	88	186	184	0.981929	0.375734	0.137626	0.240226	0.0503144	0.185203	-0.844722	-0.0155969	Gene_of_unknown_function
PGSC0003DMG400000261	3	1	4	5	0.927162	0.362769	0.881625	0.519411	0.506294	0.494387	1.58496	0.321928	Transferase,_transferring_glycosyl_groups
PGSC0003DMG400000263	NA	NA	4	2	0.0548768	0.043452	NA	NA	NA	NA	NA	-1	Conserved_gene_of_unknown_function
PGSC0003DMG400000264	1	38	702	780	0.0332758	0.0290164	0.0295544	0.112516	0.15467	0.313529	-5.24793	0.152003	Gene_of_unknown_function
PGSC0003DMG400000265	73	52	257	268	0.440577	0.218234	0.433274	0.373512	0.00703416	0.0490114	0.489385	0.0604646	Gene_of_unknown_function
PGSC0003DMG400000270	2	2	2	9	0.000785545	0.00128216	0.870885	0.51698	0.911505	0.619645	0	2.16993	O-methyltransferase
PGSC0003DMG400000272	13	1	50	29	0.00525465	0.00636464	0.239517	0.298874	0.276051	0.398579	3.70044	-0.785875	YA5
PGSC0003DMG400000273	1468	1345	2170	1871	0.000153381	0.000323342	0.703702	0.465108	0.0261151	0.128375	0.126246	-0.213885	MAPKK
PGSC0003DMG400000274	157	30	589	629	0.207093	0.124472	0.154987	0.251452	0.608828	0.529099	2.38773	0.0947924	Diacylglycerol_acylCoA_acyltransferase
PGSC0003DMG400000275	767	177	216	210	0.698106	0.301074	0.00647884	0.0378042	0.288861	0.405645	2.11548	-0.040642	Conserved_gene_of_unknown_function
PGSC0003DMG400000276	915	1746	3138	2941	0.103792	0.0726334	0.137833	0.240309	0.967295	0.633402	-0.93221	-0.0935386	Nucleosome_assembly_protein_1_2
PGSC0003DMG400000277	0	0	NA	NA	NA	NA	1.65e-05	0.00015505	1.57e-08	1.9e-07	NaN	NA	Cytokinin_oxidase_dehydrogenase_2
PGSC0003DMG400000278	16	318	642	593	0.10396	0.0727066	0.0900468	0.198876	0.222058	0.364132	-4.31288	-0.114541	CwfJ-like_family_protein___zinc_finger_(CCCH-type)_family_protein
PGSC0003DMG400000279	2	25	737	822	0.0965623	0.0684815	0.177524	0.267353	0.419011	0.462102	-3.64386	0.157474	Conserved_gene_of_unknown_function
PGSC0003DMG400000280	NA	NA	90	74	0.0499861	0.0403189	NA	NA	NA	NA	NA	-0.2824	GATA_transcription_factor_21
PGSC0003DMG400000281	1	21	250	237	0.478111	0.231478	0.13163	0.236161	0.847187	0.60169	-4.39232	-0.077041	EMB2752
PGSC0003DMG400000282	8	77	303	240	0.00476894	0.0058719	0.125213	0.231444	0.941907	0.626538	-3.26679	-0.336283	Serine_acetyltransferase_7
PGSC0003DMG400000285	126	118	1360	1391	0.614017	0.275573	0.780996	0.490194	0.98038	0.636141	0.0946369	0.0325158	Mitochondrial_ATP_synthase_g_subunit_family_protein
PGSC0003DMG400000286	57	119	1520	1643	0.231273	0.135566	0.228832	0.294144	0.946467	0.627835	-1.06193	0.112261	40S_ribosomal_protein_S30
PGSC0003DMG400000288	799	780	1011	1103	0.0466226	0.038035	0.979023	0.546453	0.992518	0.639342	0.0347214	0.12565	Gamma_glutamyl_transpeptidases
PGSC0003DMG400000289	1179	661	2831	2877	0.64337	0.284641	0.0202345	0.0885405	0.896114	0.61489	0.834842	0.0232535	Mitochondrial-processing_peptidase_subunit_alpha
PGSC0003DMG400000290	8	2	19	24	0.0798355	0.058724	0.264868	0.309738	0.454342	0.47519	2	0.337035	Ctp
PGSC0003DMG400000291	1412	2626	7153	9495	4.52e-05	0.000117104	0.269856	0.312333	0.994176	0.639648	-0.895127	0.40862	Profilin
PGSC0003DMG400000292	314	827	12711	12233	0.497982	0.238048	0.0798866	0.187761	0.947733	0.628065	-1.39712	-0.0552993	Conserved_gene_of_unknown_function
PGSC0003DMG400000293	0	0	2	1	0.417887	0.210145	0.0661063	0.170973	1.18e-11	3.89e-10	NaN	-1	Pectinesterase
PGSC0003DMG400000295	0	11	7	24	0.000336399	0.000631236	0.0462599	0.142998	0.561642	0.512367	#NAME?	1.77761	Hexokinase_5
PGSC0003DMG400000296	47	47	60	86	0.00950225	0.0103372	0.958523	0.541037	0.22884	0.369118	0	0.519374	Ceramide_glucosyltransferase
PGSC0003DMG400000297	51	322	445	557	0.000589435	0.0010096	0.235533	0.297213	0.321207	0.420712	-2.65849	0.323872	Senescence-associated_protein
PGSC0003DMG400000298	0	1	217	275	0.0066784	0.00775461	0.0156244	0.074565	0.0744558	0.222685	#NAME?	0.341737	Transferase,_transferring_pentosyl_groups
PGSC0003DMG400000302	254	425	2246	2405	0.03853	0.0326826	0.405294	0.362777	0.623159	0.533797	-0.742634	0.098679	Lactoylglutathione_lyase___glyoxalase_I,_putative
PGSC0003DMG400000304	1	35	15	18	0.716918	0.305987	0.187466	0.273125	0.950345	0.62874	-5.12928	0.263034	ROP
PGSC0003DMG400000305	91	192	938	949	0.753958	0.316309	0.00827474	0.0463498	0.0525383	0.188674	-1.07717	0.0168202	Cak1
PGSC0003DMG400000307	0	3	4	8	0.126655	0.0849502	0.109741	0.217823	0.535105	0.50421	#NAME?	1	Protein_ABIL5
PGSC0003DMG400000308	0	15	73	69	0.546624	0.253812	0.528946	0.406471	0.457642	0.476578	#NAME?	-0.0813001	Conserved_gene_of_unknown_function
PGSC0003DMG400000309	79	299	921	1013	0.0149141	0.0149571	0.343782	0.340563	0.41906	0.462102	-1.92022	0.137361	CONTINUOUS_VASCULAR_RING
PGSC0003DMG400000310	706	412	1466	1740	4.89e-05	0.000125056	0.586507	0.425802	0.566171	0.513785	0.777024	0.247202	Gene_of_unknown_function
PGSC0003DMG400000311	199	10	178	231	0.00088531	0.00141943	0.296153	0.322704	0.597427	0.525886	4.3147	0.376016	Protein_cbxX,_chromosomal
PGSC0003DMG400000312	0	43	980	878	0.00574466	0.00686011	0.0159657	0.0758987	0.0358809	0.153434	#NAME?	-0.158561	Conserved_gene_of_unknown_function
PGSC0003DMG400000313	0	0	8	3	0.0221084	0.0207278	4.65e-08	7.78e-07	5.94e-12	2.53e-10	NaN	-1.41504	Ovate
PGSC0003DMG400000315	3	7	80	85	0.417755	0.210113	0.38801	0.35638	0.106397	0.264564	-1.22239	0.0874628	Conserved_gene_of_unknown_function
PGSC0003DMG400000321	90	251	1424	1039	8.29e-07	4.1e-06	0.0788536	0.186488	0.0600351	0.200772	-1.47969	-0.454753	Aldehyde_dehydrogenase
PGSC0003DMG400000322	602	1015	2738	2637	0.676109	0.294403	0.110504	0.218311	0.314168	0.417322	-0.753644	-0.0542249	GTP-ase_activating_protein_for_Arf_containing_protein
PGSC0003DMG400000323	208	71	318	262	0.0090701	0.00995703	0.569114	0.419601	0.81555	0.592472	1.55069	-0.27946	Conserved_gene_of_unknown_function
PGSC0003DMG400000324	1	0	348	350	0.874574	0.348859	0.888171	0.521607	0.22644	0.367016	Inf	0.00826762	OBP3-responsive_gene_4
PGSC0003DMG400000325	26	57	676	767	0.102267	0.0717578	0.230027	0.294684	0.85327	0.602785	-1.13245	0.182203	Ultraviolet-B-repressible_protein
PGSC0003DMG400000326	198	376	4130	4517	0.12198	0.0825589	0.345204	0.34118	0.949956	0.628709	-0.925232	0.129223	Ultraviolet-B-repressible_protein
PGSC0003DMG400000327	52	29	2616	2525	0.556102	0.256973	0.244893	0.300947	0.264475	0.392699	0.842459	-0.0510792	Ultraviolet-B-repressible_protein
PGSC0003DMG400000328	1154	792	1358	1267	0.0877239	0.0633854	0.397814	0.360415	0.422023	0.463386	0.543071	-0.100067	Charged_multivesicular_body_protein_2a
PGSC0003DMG400000329	620	440	341	272	0.0010644	0.00165862	0.466248	0.384894	0.996322	0.640094	0.494765	-0.326165	Long-chain_acyl-CoA_synthetase
PGSC0003DMG400000330	0	2	222	224	0.953864	0.368865	0.18385	0.271199	0.0905366	0.24535	#NAME?	0.0129391	Vernalization_independence_3
PGSC0003DMG400000331	0	0	42	32	0.0248187	0.0227515	1.58e-05	0.000149106	6.29e-11	1.37e-09	NaN	-0.392317	Serine_threonine-protein_kinase
PGSC0003DMG400000332	1818	240	42	30	0.00735304	0.00837229	0.338765	0.338469	0.65306	0.544701	2.92125	-0.485427	Salt_responsive_protein_2
PGSC0003DMG400000333	1152	199	1847	1408	3.82e-06	1.45e-05	0.220154	0.289464	0.263411	0.392098	2.5333	-0.391537	Lycopene_epsilon_cyclase
PGSC0003DMG400000334	0	94	16	11	0.0866972	0.0627674	0.287875	0.320002	0.567802	0.514235	#NAME?	-0.540568	Calmodulin_binding_protein
PGSC0003DMG400000335	443	534	NA	NA	NA	NA	0.698132	0.463685	0.0324825	0.145169	-0.269533	NA	Cytokinin_oxidase_dehydrogenase_2
PGSC0003DMG400000336	2	11	450	480	0.368485	0.192	0.0322213	0.117164	0.0387056	0.160888	-2.45943	0.0931094	Density-regulated_protein
PGSC0003DMG400000337	5	32	152	201	0.000813535	0.00131961	0.0220482	0.0932275	0.24117	0.377103	-2.67807	0.403124	Carbamoyl_phosphate_synthase_small_subunit
PGSC0003DMG400000338	0	1	7	4	0.381999	0.196934	0.0201907	0.0883826	0.157273	0.31572	#NAME?	-0.807355	Amine_oxidase
PGSC0003DMG400000339	695	769	5425	4336	3.4e-06	1.32e-05	0.756577	0.483189	0.0267532	0.129463	-0.145971	-0.323258	Beta-galactosidase
PGSC0003DMG400000340	7	4	181	114	2.86e-05	7.92e-05	0.716227	0.469391	0.152807	0.311766	0.807355	-0.666956	MYB_transcription_factor
PGSC0003DMG400000341	1	206	262	301	0.045822	0.0375257	0.0146423	0.0712169	0.75547	0.57585	-7.6865	0.200197	Acyl-[acyl-carrier-protein]--UDP-N-acetylglucosamine_O-acyltransferase
PGSC0003DMG400000342	2	51	192	166	0.0339891	0.0295292	0.485584	0.39069	0.450757	0.473904	-4.67243	-0.209923	Grave_disease_carrier_protein
PGSC0003DMG400000343	249	606	658	828	5.22e-05	0.000132112	0.293076	0.321837	0.73544	0.570562	-1.28317	0.331543	Protein_arginine_n-methyltransferase_1
PGSC0003DMG400000344	1312	1406	2364	2148	0.0206442	0.0195614	0.583915	0.424811	0.840663	0.599463	-0.0998289	-0.138236	Splicing_factor_U2af_large_subunit_B
PGSC0003DMG400000345	348	418	4034	3866	0.414164	0.20865	0.479344	0.388599	0.393232	0.453068	-0.264416	-0.0613694	60S_ribosomal_protein_L31
PGSC0003DMG400000347	1	13	430	734	1.89e-08	1.67e-07	0.118666	0.225748	0.0845555	0.237623	-3.70044	0.771443	Iaa-amino_acid_hydrolase_11
PGSC0003DMG400000348	0	3	97	98	0.990286	0.377558	0.548559	0.412561	0.148111	0.307704	#NAME?	0.014797	Meiotic_coiled-coil_protein
PGSC0003DMG400000349	NA	NA	4	1	0.0714619	0.0536952	NA	NA	NA	NA	NA	-2	Myb
PGSC0003DMG400000350	258	476	3870	3458	0.00894283	0.0098421	0.0836673	0.192256	0.0290691	0.136062	-0.883591	-0.162396	Zinc_finger_CCCH_domain-containing_protein_20
PGSC0003DMG400000351	409	567	2218	1744	1.44e-05	4.45e-05	0.489854	0.392223	0.307077	0.413884	-0.471248	-0.346859	Protein-tyrosine_phosphatase_mitochondrial_1,_mitochondrial
PGSC0003DMG400000352	1	6	3	2	0.276174	0.155115	0.310742	0.32903	0.61488	0.531003	-2.58496	-0.584963	AtpA
PGSC0003DMG400000353	4	0	36	40	0.586193	0.267079	0.084252	0.1928	0.076821	0.225691	Inf	0.152003	Conserved_gene_of_unknown_function
PGSC0003DMG400000354	49	109	901	1277	1.46e-07	9.38e-07	0.488734	0.391762	0.323071	0.421627	-1.15347	0.50316	Glucan_endo-1,3-beta-glucosidase
PGSC0003DMG400000355	712	514	1550	1681	0.0664719	0.0506948	0.611363	0.434298	0.752072	0.574987	0.470109	0.117052	Arginyl-tRNA_synthetase
PGSC0003DMG400000356	23	9	519	374	2.54e-05	7.19e-05	0.037351	0.127156	0.28944	0.405899	1.35364	-0.472696	Peptidase_M28_family_protein
PGSC0003DMG400000357	NA	NA	26	28	0.552198	0.255689	NA	NA	NA	NA	NA	0.106915	IQ-domain_26
PGSC0003DMG400000359	97	54	376	425	0.0731796	0.0546981	0.256834	0.306521	0.825845	0.595228	0.845025	0.17673	B5_
PGSC0003DMG400000360	2	4	9	5	0.244905	0.141548	0.65257	0.448269	0.161473	0.31932	-1	-0.847997	Malic_enzyme
PGSC0003DMG400000363	1	3	202	134	3.77e-05	0.000100045	0.320454	0.332593	0.624331	0.534229	-1.58496	-0.592122	Avr9_Cf-9_rapidly_elicited_protein_146
PGSC0003DMG400000364	566	977	2456	2388	0.398664	0.202886	0.0608468	0.164538	0.0523118	0.188205	-0.787557	-0.0405077	GAMYB-binding_protein
PGSC0003DMG400000365	109	0	60	66	0.205735	0.123823	0.0145563	0.0709799	0.641814	0.540754	Inf	0.137504	Dehydration_responsive_element_binding_protein
PGSC0003DMG400000366	335	739	517	623	0.00044801	0.000802973	0.0913765	0.200418	0.0147398	0.0881686	-1.14141	0.269068	Exostosin_family_protein
PGSC0003DMG400000367	NA	NA	22	82	4.55e-08	3.45e-07	NA	NA	NA	NA	NA	1.89812	Sugar_transporter
PGSC0003DMG400000368	NA	NA	15	10	0.199708	0.121163	NA	NA	NA	NA	NA	-0.584963	B3_domain-containing_protein
PGSC0003DMG400000371	8	177	498	320	2.24e-06	9.5e-06	0.168194	0.261623	0.542568	0.506051	-4.46761	-0.638074	B3_domain-containing_protein
PGSC0003DMG400000372	690	238	2852	2486	0.00310439	0.00409151	0.0840685	0.192752	0.151782	0.311047	1.53563	-0.198148	Casein_kinase
PGSC0003DMG400000374	38	29	152	122	0.00641101	0.00749458	0.589374	0.426744	0.101474	0.258898	0.389947	-0.31719	Conserved_gene_of_unknown_function
PGSC0003DMG400000375	872	1301	4201	3337	1.24e-05	3.94e-05	0.251059	0.303786	0.512159	0.496808	-0.577221	-0.332181	Auxin_indole-3-acetic_acid_4
PGSC0003DMG400000376	147	1966	2582	2093	5.05e-05	0.000128273	0.171282	0.263449	0.486769	0.486708	-3.74138	-0.302917	3-hydroxyacyl-CoA_dehyrogenase
PGSC0003DMG400000377	1	0	13	5	0.000855973	0.00137746	0.950887	0.539124	0.398361	0.454559	Inf	-1.37851	Pollen-specific_kinase_partner_protein
PGSC0003DMG400000378	47	19	203	236	0.0149525	0.0149874	0.197127	0.278183	0.0947341	0.251337	1.30666	0.217307	Signal_peptidase_I
PGSC0003DMG400000379	230	419	429	578	0.000106263	0.000238749	0.165599	0.259986	0.941135	0.62638	-0.865316	0.430092	PERK1_kinase
PGSC0003DMG400000380	29	100	603	344	1.31e-08	1.24e-07	0.348567	0.341953	0.329504	0.423813	-1.78588	-0.809749	HSF_domain_class_transcription_factor
PGSC0003DMG400000381	NA	NA	61	37	0.000612739	0.001043	NA	NA	NA	NA	NA	-0.721284	Conserved_gene_of_unknown_function
PGSC0003DMG400000383	1	32	1165	1114	0.178356	0.110907	0.223966	0.291469	0.86256	0.605656	-5	-0.0645807	Mrp_protein
PGSC0003DMG400000384	380	500	5510	5914	0.0468094	0.0381601	0.373578	0.350681	0.852889	0.602773	-0.395929	0.102082	Conserved_gene_of_unknown_function
PGSC0003DMG400000385	0	0	523	611	0.0382512	0.0324973	2.51e-06	2.81e-05	2.75e-12	1.61e-10	NaN	0.224361	Chloroplast-targeted_copper_chaperone
PGSC0003DMG400000386	241	70	431	922	2.4e-08	2.06e-07	0.0504523	0.150018	0.537997	0.5052	1.78361	1.09708	Leucine-rich_repeat_extensin_3
PGSC0003DMG400000388	NA	NA	6	7	0.35177	0.185851	NA	NA	NA	NA	NA	0.222392	Conserved_gene_of_unknown_function
PGSC0003DMG400000393	1	11	1846	1642	0.0181233	0.0176177	0.0317666	0.116307	0.0218076	0.115218	-3.45943	-0.168948	Conserved_gene_of_unknown_function
PGSC0003DMG400000394	39	55	242	295	0.00537772	0.00648881	0.650684	0.447646	0.242714	0.378361	-0.495957	0.285708	U3_small_nucleolar_ribonucleoprotein_protein_imp4
PGSC0003DMG400000395	0	1	17	44	2.42e-05	6.9e-05	0.590398	0.427025	0.219009	0.36212	#NAME?	1.37197	Conserved_gene_of_unknown_function
PGSC0003DMG400000396	18	75	538	478	0.0247871	0.0227271	0.311811	0.329428	0.145612	0.30514	-2.05889	-0.170596	Spotted_leaf_protein
PGSC0003DMG400000397	1	27	164	180	0.251994	0.144677	0.117067	0.224082	0.419005	0.462102	-4.75489	0.134301	Gene_of_unknown_function
PGSC0003DMG400000398	3823	3260	8362	12068	4.82e-09	5.55e-08	0.229962	0.294668	0.102544	0.2601	0.229833	0.529267	Heat_shock_protein_70-3
PGSC0003DMG400000399	293	669	174	184	0.357837	0.188144	0.596988	0.429632	0.180884	0.333139	-1.19111	0.0806185	Sodium-and_lithium-tolerant_1
PGSC0003DMG400000400	0	0	1	1	0.682711	0.296386	0.687262	0.460013	0.261647	0.390162	NaN	0	Gene_of_unknown_function
PGSC0003DMG400000401	582	529	6221	5724	0.00802787	0.00900292	0.382638	0.354265	0.257722	0.387366	0.137751	-0.120123	Inner_membrane_protein_PPF-1,_chloroplast
PGSC0003DMG400000402	169	215	490	326	4.92e-06	1.79e-05	0.918933	0.530654	0.911085	0.619526	-0.347313	-0.58791	Osmotin
PGSC0003DMG400000404	87	134	374	349	0.151413	0.0979253	0.101689	0.21112	0.452359	0.474489	-0.623146	-0.0998112	UDP-glucuronate_decarboxylase_2
PGSC0003DMG400000405	13	207	227	277	0.0129127	0.0132862	0.258729	0.307251	0.611773	0.530182	-3.99305	0.287194	Histone_H4
PGSC0003DMG400000406	NA	NA	11	6	0.0399961	0.0336616	NA	NA	NA	NA	NA	-0.874469	Gene_of_unknown_function
PGSC0003DMG400000407	80	155	247	225	0.157177	0.100798	0.670179	0.454059	0.567462	0.514138	-0.954196	-0.134586	Conserved_gene_of_unknown_function
PGSC0003DMG400000408	115	121	3065	3084	0.891108	0.353222	0.932877	0.533992	0.579388	0.518876	-0.0733732	0.00891569	Xyloglucan_endotransglucosylase-hydrolase_XTH6
PGSC0003DMG400000409	308	854	1394	1234	0.00334113	0.00434657	0.223581	0.291214	0.888815	0.612859	-1.47131	-0.175888	RNA_processing_factor_1
PGSC0003DMG400000411	97	552	1240	997	1.31e-05	4.1e-05	0.0330322	0.118677	0.315007	0.417743	-2.50861	-0.314675	Transferase
PGSC0003DMG400000412	2	1	148	149	0.92917	0.363244	0.715006	0.469021	0.0641581	0.207298	1	0.00971515	Nodulin_family_protein
PGSC0003DMG400000413	83	42	719	676	0.104957	0.0732522	0.533762	0.408055	0.234908	0.373818	0.982722	-0.0889685	Conserved_gene_of_unknown_function
PGSC0003DMG400000414	5	14	28	28	0.79255	0.327397	0.43052	0.372261	0.321859	0.420903	-1.48543	0	Shugoshin-1
PGSC0003DMG400000415	5	71	184	361	3.8e-09	4.55e-08	0.0438073	0.138562	0.380906	0.44766	-3.82782	0.972293	Conserved_gene_of_unknown_function
PGSC0003DMG400000416	NA	NA	152	162	0.419782	0.210774	NA	NA	NA	NA	NA	0.0919225	Auxin-regulated_protein
PGSC0003DMG400000417	35	252	2191	2066	0.0829327	0.0605062	0.302163	0.325435	0.586036	0.521358	-2.848	-0.0847492	Superoxide_dismutase_[Cu-Zn]
PGSC0003DMG400000418	3	211	46	37	0.316159	0.171603	0.163483	0.258268	0.755793	0.575917	-6.13614	-0.314109	DNA-binding_protein
PGSC0003DMG400000420	4	127	563	514	0.180658	0.112034	0.0177882	0.0816515	0.0924813	0.248094	-4.98868	-0.131367	Histone_H2B.2
PGSC0003DMG400000421	304	184	926	848	0.0734757	0.054875	0.588572	0.426492	0.993946	0.639648	0.724366	-0.126948	Conserved_gene_of_unknown_function
PGSC0003DMG400000422	3	5	265	439	6.23e-08	4.52e-07	0.676645	0.456302	0.0536998	0.190582	-0.736966	0.728229	Retinoid-inducible_serine_carboxypeptidase
PGSC0003DMG400000425	NA	NA	1728	813	7.74e-09	8.12e-08	NA	NA	NA	NA	NA	-1.08778	Flavonoid_3,5-hydroxylase
PGSC0003DMG400000427	3	15	236	202	0.0333466	0.0290615	0.410516	0.364841	0.67052	0.550029	-2.32193	-0.224432	ATP10_protein
PGSC0003DMG400000429	NA	NA	3	2	0.569252	0.261495	NA	NA	NA	NA	NA	-0.584963	Anthranilate_N-benzoyltransferase_protein
PGSC0003DMG400000431	NA	NA	8	3	0.0295623	0.0263326	NA	NA	NA	NA	NA	-1.41504	Glucosyltransferase
PGSC0003DMG400000432	NA	NA	218	152	4.01e-05	0.000105455	NA	NA	NA	NA	NA	-0.520257	Glucosyltransferase
PGSC0003DMG400000433	798	635	1848	2811	4.98e-09	5.66e-08	0.548126	0.412457	0.965993	0.6329	0.329632	0.605119	UDP-apiose_xylose_synthase
PGSC0003DMG400000434	75	79	388	409	0.270681	0.152836	0.942177	0.536722	0.334405	0.425615	-0.0749621	0.0760442	Non-phototropic_hypocotyl_3
PGSC0003DMG400000435	0	42	357	255	6.1e-06	2.15e-05	0.0737309	0.180374	0.64284	0.541239	#NAME?	-0.485427	Conserved_gene_of_unknown_function
PGSC0003DMG400000438	175	129	317	282	0.0490263	0.0396952	0.490767	0.392621	0.542035	0.506051	0.439984	-0.168788	Receptor_protein_kinase
PGSC0003DMG400000439	3	2	8	10	0.988514	0.37737	0.648648	0.44704	0.0486811	0.181867	0.584963	0.321928	Actin-11
PGSC0003DMG400000440	411	228	3570	6902	5.3e-12	2.61e-10	0.213555	0.285943	0.962668	0.63172	0.850105	0.95109	Ring_zinc_finger_protein
PGSC0003DMG400000441	94	51	216	158	0.000911612	0.00145675	0.517798	0.402862	0.355527	0.436139	0.882164	-0.451107	Dof_zinc_finger_protein
PGSC0003DMG400000442	63	228	256	258	0.866279	0.346699	0.0734108	0.18009	0.627457	0.535385	-1.85561	0.0112273	Conserved_gene_of_unknown_function
PGSC0003DMG400000443	6	0	224	218	0.599404	0.271034	9.16e-09	2.26e-07	1.58e-07	1.72e-06	Inf	-0.0391706	Conserved_gene_of_unknown_function
PGSC0003DMG400000444	823	500	7484	3910	2.51e-11	8.37e-10	0.0740992	0.180817	0.0474144	0.178873	0.718964	-0.936641	Heat_shock_cognate_70_kDa_protein
PGSC0003DMG400000445	NA	NA	13	16	0.25541	0.14618	NA	NA	NA	NA	NA	0.29956	AP2_ERF_domain_protein
PGSC0003DMG400000448	6	3	442	371	0.00192122	0.00273747	0.750648	0.480976	0.769552	0.580506	1	-0.252627	Serine_carboxypeptidase_III
PGSC0003DMG400000449	7	38	281	347	0.0017015	0.00246782	0.195216	0.277298	0.245608	0.379869	-2.44057	0.304366	SNF7_family_protein
PGSC0003DMG400000451	36	131	738	654	0.0120425	0.012575	0.427747	0.371525	0.275736	0.398295	-1.8635	-0.17433	Signal_recognition_particle_receptor_subunit_beta
PGSC0003DMG400000456	97	48	388	427	0.0859146	0.0622994	0.528961	0.406471	0.192191	0.342805	1.01495	0.138179	50S_ribosomal_protein_L9,_chloroplastic
PGSC0003DMG400000457	89	341	3576	2876	7.28e-06	2.5e-05	0.0833584	0.191808	0.79274	0.586617	-1.93789	-0.314283	Lethal_leaf_spot_1
PGSC0003DMG400000459	2111	6695	1467	1487	0.74617	0.314324	0.0930403	0.202396	0.71655	0.56529	-1.66516	0.0195358	PHD_zinc_finger_protein
PGSC0003DMG400000460	13	1	70	53	0.0316875	0.0278703	0.233969	0.29634	0.252986	0.384164	3.70044	-0.401363	RING-H2_finger_protein_ATL57
PGSC0003DMG400000462	66	157	596	623	0.465567	0.227357	0.151473	0.249297	0.130979	0.292338	-1.25023	0.0639198	RNA_binding_protein
PGSC0003DMG400000464	4	21	46	53	0.200616	0.121578	0.22568	0.292336	0.907565	0.618275	-2.39232	0.204358	OB-fold_nucleic_acid_binding_domain_containing_protein
PGSC0003DMG400000465	0	1	6	14	0.0299377	0.0266048	0.444906	0.377822	0.072613	0.220397	#NAME?	1.22239	Zinc_finger_protein
PGSC0003DMG400000466	0	1	2	1	0.12069	0.081842	0.529682	0.406744	0.0358645	0.153434	#NAME?	-1	Phosphatidylcholine-sterol_acyltransferase
PGSC0003DMG400000468	4	2	44	48	0.6369	0.282657	0.605356	0.432613	0.213981	0.358744	1	0.125531	Amino_acid_transporter
PGSC0003DMG400000470	NA	NA	61	81	0.00445889	0.00555817	NA	NA	NA	NA	NA	0.409113	Conserved_gene_of_unknown_function
PGSC0003DMG400000471	NA	NA	3	2	0.473281	0.22988	NA	NA	NA	NA	NA	-0.584963	Gene_of_unknown_function
PGSC0003DMG400000476	21	116	69	71	0.733649	0.310823	0.0844362	0.192898	0.152616	0.31165	-2.46566	0.0412227	Conserved_gene_of_unknown_function
PGSC0003DMG400000477	0	47	287	299	0.468548	0.228201	0.29459	0.3223	0.997791	0.640094	#NAME?	0.0590947	Sirohydrochlorin_ferrochelatase
PGSC0003DMG400000478	19	7	101	94	0.452639	0.222595	0.556503	0.415348	0.789074	0.585577	1.44057	-0.103623	Pentatricopeptide_repeat-containing_protein
PGSC0003DMG400000480	0	2	492	331	3.45e-06	1.33e-05	0.0293621	0.111993	0.0394409	0.16243	#NAME?	-0.571827	Cytochrome_c_oxidase_subunit_5C
PGSC0003DMG400000481	51	139	906	877	0.314579	0.170999	0.0674439	0.17304	0.481384	0.485145	-1.44652	-0.0469342	Isocitrate_dehydrogenase_[NADP]
PGSC0003DMG400000482	NA	NA	18	16	0.55828	0.257749	NA	NA	NA	NA	NA	-0.169925	Glutaredoxin
PGSC0003DMG400000483	363	173	422	367	0.00501909	0.00612552	0.546589	0.412135	0.249338	0.38201	1.0692	-0.201463	TRNA
PGSC0003DMG400000484	4	8	192	311	3.29e-07	1.87e-06	0.639791	0.44376	0.274704	0.39792	-1	0.695808	Triose_phosphate_phosphate_translocator,_non-green_plastid,_chloroplast
PGSC0003DMG400000485	0	0	NA	NA	NA	NA	5.69e-07	7.51e-06	2.19e-11	5.97e-10	NaN	NA	MYB305_protein_v1
PGSC0003DMG400000486	76	374	1144	974	0.00017861	0.000368361	0.21279	0.285493	0.641767	0.540754	-2.29897	-0.232093	Monodehydroascorbate_reductase
PGSC0003DMG400000487	12	29	1004	1191	0.00390713	0.00496505	0.372518	0.350211	0.224862	0.365918	-1.27302	0.246414	50S_ribosomal_protein_L12,_chloroplastic
PGSC0003DMG400000488	0	2	666	818	0.00329808	0.00429851	0.0089939	0.0494491	0.012172	0.0765339	#NAME?	0.296579	50S_ribosomal_protein_L12,_chloroplastic
PGSC0003DMG400000489	245	291	1043	851	6.6e-05	0.000160788	0.880023	0.518956	0.468834	0.480725	-0.248237	-0.293508	Conserved_gene_of_unknown_function
PGSC0003DMG400000490	0	0	210	182	0.107905	0.0749384	0.724242	0.471533	0.0492609	0.182948	NaN	-0.206451	Conserved_gene_of_unknown_function
PGSC0003DMG400000491	460	519	1399	1232	0.0520148	0.0416689	0.202832	0.280449	0.0389263	0.161211	-0.174101	-0.183394	Phospholipid-transporting_ATPase
PGSC0003DMG400000492	NA	NA	89	66	0.00687073	0.00793967	NA	NA	NA	NA	NA	-0.431339	Conserved_gene_of_unknown_function
PGSC0003DMG400000493	0	0	12243	15320	1.95e-05	5.76e-05	0.704618	0.465495	0.246306	0.38036	NaN	0.323459	Carbonic_anhydrase
PGSC0003DMG400000494	3	26	1633	1574	0.360364	0.18906	0.270043	0.312459	0.0512935	0.186837	-3.11548	-0.0530892	Serine-type_peptidase
PGSC0003DMG400000496	845	2288	7217	4134	7.6e-10	1.23e-08	0.0213085	0.0913648	0.0807278	0.232464	-1.43706	-0.803861	Formate_dehydrogenase,_mitochondrial
PGSC0003DMG400000498	1945	1164	1812	2370	1.34e-05	4.19e-05	0.0848175	0.193246	0.404824	0.456355	0.740679	0.387304	Homeodomain_leucine_zipper_protein
PGSC0003DMG400000499	5	120	660	948	8.63e-07	4.24e-06	0.166138	0.260303	0.130062	0.291276	-4.58496	0.522421	Clasp
PGSC0003DMG400000501	531	286	1234	867	1.42e-05	4.4e-05	0.0875927	0.196186	0.219934	0.362866	0.892697	-0.509238	High-affinity_potassium_transporter_protein_1
PGSC0003DMG400000502	154	407	148	117	0.00201529	0.00284671	0.564759	0.418225	0.518648	0.498363	-1.4021	-0.339089	Conserved_gene_of_unknown_function
PGSC0003DMG400000503	54	7	56	57	0.994606	0.378629	0.567579	0.418994	0.771285	0.5808	2.94753	0.0255351	IS10_transposase
PGSC0003DMG400000508	3	12	572	646	0.00409972	0.00517244	0.353121	0.34326	0.765585	0.579156	-2	0.175519	Metal_ion_binding_protein
PGSC0003DMG400000509	112	151	396	492	0.00409272	0.00516647	0.857841	0.513347	0.738965	0.571626	-0.43105	0.313158	GPI_ethanolamine_phosphate_transferase
PGSC0003DMG400000510	69	697	522	589	0.0214108	0.0201563	0.249028	0.302549	0.507242	0.494876	-3.33649	0.174218	Conserved_gene_of_unknown_function
PGSC0003DMG400000511	120	89	541	988	2.32e-09	3.08e-08	0.84397	0.509243	0.87174	0.608204	0.431157	0.868882	Class_III_peroxidase
PGSC0003DMG400000512	42	0	65	55	0.0818996	0.0599177	0.265427	0.310103	0.675394	0.551607	Inf	-0.241008	Stress-associated_protein_11
PGSC0003DMG400000513	NA	NA	960	159	2.14e-13	2.45e-11	NA	NA	NA	NA	NA	-2.59401	Stachyose_synthase
PGSC0003DMG400000514	22	23	686	634	0.0771634	0.0571026	0.983501	0.547664	0.102008	0.259395	-0.0641303	-0.113726	BC10_protein
PGSC0003DMG400000516	55	7	318	439	0.000245473	0.000481313	0.482147	0.389405	0.509805	0.495568	2.974	0.465194	Polyribonucleotide_nucleotidyltransferase
PGSC0003DMG400000518	0	137	572	502	0.0253786	0.0231627	0.162175	0.257126	0.803694	0.589473	#NAME?	-0.188328	Peptide_deformylase_1B,_chloroplastic
PGSC0003DMG400000519	NA	NA	90	63	0.00267855	0.00361404	NA	NA	NA	NA	NA	-0.514573	Glucan_endo-1,3-beta-glucosidase,_acidic_isoform_GI9
PGSC0003DMG400000520	0	0	164	162	0.86911	0.347512	1.29e-08	3.05e-07	1.98e-09	2.8e-08	NaN	-0.017702	Conserved_gene_of_unknown_function
PGSC0003DMG400000521	4	3	256	165	4.84e-06	1.77e-05	0.876572	0.518423	0.391643	0.452547	0.415037	-0.633678	Cinnamoyl-CoA_reductase
PGSC0003DMG400000523	NA	NA	178	138	0.00701492	0.00807468	NA	NA	NA	NA	NA	-0.367209	Kinesin_light_chain
PGSC0003DMG400000525	499	373	1443	1484	0.386816	0.19869	0.621988	0.43744	0.939534	0.626118	0.419864	0.0404198	Farnesyl-protein_transferase_beta_subunit
PGSC0003DMG400000529	0	0	12	8	0.321319	0.173713	7.63e-11	1.13e-08	8.3e-12	2.98e-10	NaN	-0.584963	Cyclic_nucleotide-gated_ion_channel_18
PGSC0003DMG400000530	NA	NA	16	4	8.07e-05	0.000189038	NA	NA	NA	NA	NA	-2	Leaf_senescence_protein
PGSC0003DMG400000531	978	273	287	478	1.16e-07	7.66e-07	0.165286	0.259822	0.773427	0.581266	1.84093	0.73596	Spotted_leaf_protein
PGSC0003DMG400000534	1	0	88	76	0.0741266	0.0552857	0.0749496	0.18165	0.56644	0.513785	Inf	-0.211504	Cytochrome_P450
PGSC0003DMG400000536	54	29	196	271	0.000132081	0.000286556	0.680958	0.458062	0.824295	0.594784	0.896907	0.467439	ADP-ribosylation_factor,_arf
PGSC0003DMG400000537	477	701	1655	1361	0.00251014	0.00341907	0.55774	0.415748	0.801313	0.58882	-0.555425	-0.282164	Guanosine-3,5-bis(Diphosphate)_3-pyrophosphohydrolase
PGSC0003DMG400000538	2	1	18	11	0.0332562	0.0290047	0.831305	0.505454	0.131703	0.29235	1	-0.710493	ATP_binding_protein
PGSC0003DMG400000539	90	44	482	472	0.760641	0.31831	0.659161	0.450211	0.81278	0.591464	1.03242	-0.0302463	Conserved_gene_of_unknown_function
PGSC0003DMG400000540	4	6	143	69	1.73e-06	7.66e-06	0.742142	0.478274	0.877492	0.609825	-0.584963	-1.05135	Cell_division_control_20
PGSC0003DMG400000541	486	623	6482	6171	0.341558	0.181788	0.761682	0.48517	0.578088	0.518352	-0.358276	-0.0709347	Hydrogen_peroxide-induced_1
PGSC0003DMG400000542	63	309	802	863	0.35451	0.186973	0.0397153	0.131903	0.578234	0.518372	-2.29418	0.105758	Pentatricopeptide_repeat-containing_protein
PGSC0003DMG400000543	20	51	810	773	0.219677	0.130299	0.541005	0.410179	0.151277	0.310659	-1.3505	-0.0674535	Conserved_gene_of_unknown_function
PGSC0003DMG400000544	906	637	2272	1987	0.00107828	0.00167683	0.220552	0.289717	0.202795	0.350582	0.508218	-0.193371	Conserved_gene_of_unknown_function
PGSC0003DMG400000545	0	4	62	646	2.29e-12	1.39e-10	0.621353	0.43721	0.379231	0.447138	#NAME?	3.38119	UP-9A
PGSC0003DMG400000546	19	27	14	96	2.42e-10	4.98e-09	0.94627	0.537786	0.418936	0.462102	-0.50696	2.77761	UP-9A
PGSC0003DMG400000547	NA	NA	2	22	3.4e-05	9.17e-05	NA	NA	NA	NA	NA	3.45943	UP-9A
PGSC0003DMG400000548	116	203	314	353	0.0265703	0.024062	0.721911	0.470847	0.708602	0.562298	-0.807355	0.168904	Conserved_gene_of_unknown_function
PGSC0003DMG400000551	48	59	76	69	0.239938	0.139346	0.751496	0.481323	0.982341	0.636791	-0.297681	-0.139403	Conserved_gene_of_unknown_function
PGSC0003DMG400000552	NA	NA	71	80	0.258683	0.147628	NA	NA	NA	NA	NA	0.172181	Serine-type_endopeptidase_inhibitor
PGSC0003DMG400000553	NA	NA	2	2	0.391183	0.200315	NA	NA	NA	NA	NA	0	Auxin-induced_protein_5NG4
PGSC0003DMG400000555	1377	1245	3182	2940	0.0490452	0.039707	0.906895	0.527409	0.756772	0.576221	0.145383	-0.114118	Nam_1
PGSC0003DMG400000556	3678	6334	397	216	5.78e-08	4.26e-07	0.151292	0.249297	0.196302	0.346533	-0.784195	-0.878108	Copper_ion_binding_protein
PGSC0003DMG400000557	NA	NA	12	10	0.187686	0.115437	NA	NA	NA	NA	NA	-0.263034	Conserved_gene_of_unknown_function
PGSC0003DMG400000558	839	1129	3353	2887	0.0101639	0.0109232	0.0714621	0.177916	0.122605	0.283417	-0.428303	-0.215881	Conserved_gene_of_unknown_function
PGSC0003DMG400000560	52	85	1989	2312	0.00546626	0.00657916	0.56892	0.419515	0.646946	0.542939	-0.708951	0.217098	Catechol_O-methyltransferase
PGSC0003DMG400000561	314	90	440	379	0.00828212	0.00922924	0.430348	0.372141	0.641816	0.540754	1.80277	-0.215306	Transparent_testa_glabra_1
PGSC0003DMG400000562	564	708	700	802	0.00195092	0.00277333	0.46489	0.384415	0.31372	0.417074	-0.328054	0.196247	Conserved_gene_of_unknown_function
PGSC0003DMG400000564	NA	NA	22	30	0.0739242	0.0551649	NA	NA	NA	NA	NA	0.447459	Cytochrome_P450
PGSC0003DMG400000565	60	218	664	768	0.00222269	0.00308211	0.377131	0.352299	0.221224	0.363848	-1.86129	0.209923	Cytochrome_P450
PGSC0003DMG400000566	562	693	673	783	0.00447917	0.0055789	0.205545	0.281466	0.200896	0.349391	-0.302285	0.218406	Pm52_protein
PGSC0003DMG400000568	138	241	910	898	0.729427	0.30955	0.563109	0.417574	0.253998	0.384689	-0.804365	-0.0191511	Conserved_gene_of_unknown_function
PGSC0003DMG400000569	26	138	983	1110	0.0100732	0.0108449	0.0819002	0.189953	0.260467	0.389639	-2.40808	0.175296	Electron_transporter
PGSC0003DMG400000570	NA	NA	96	103	0.281906	0.157465	NA	NA	NA	NA	NA	0.101538	Conserved_gene_of_unknown_function
PGSC0003DMG400000571	19	237	595	544	0.0467241	0.0381075	0.0838941	0.192623	0.400291	0.455004	-3.64082	-0.129283	Conserved_gene_of_unknown_function
PGSC0003DMG400000572	408	170	3490	3386	0.398928	0.202986	0.114335	0.221591	0.542528	0.506051	1.26303	-0.0436451	Protein_translocase
PGSC0003DMG400000573	0	15	36	27	0.182556	0.112997	0.00081432	0.0059486	0.00201023	0.0160063	#NAME?	-0.415037	Osmotin
PGSC0003DMG400000574	1556	926	4168	2359	2.54e-11	8.43e-10	0.538908	0.409649	0.741426	0.572302	0.748758	-0.82118	Conserved_gene_of_unknown_function
PGSC0003DMG400000575	44	11	178	203	0.0292463	0.026079	0.117497	0.224554	0.226708	0.367016	2	0.189602	DNA_mismatch_repair_muts_family_protein
PGSC0003DMG400000576	0	0	NA	NA	NA	NA	6.97e-08	1.14e-06	1.63e-10	3.01e-09	NaN	NA	PGPS_D3
PGSC0003DMG400000577	1256	411	820	836	0.522275	0.246078	0.125009	0.231379	0.396383	0.454093	1.61163	0.027879	Band_7_family_protein
PGSC0003DMG400000578	29	34	938	682	3.2e-06	1.26e-05	0.925031	0.532043	0.132597	0.292819	-0.229482	-0.459816	Serine-threonine_protein_kinase,_plant-type
PGSC0003DMG400000579	18	85	362	377	0.396313	0.202034	0.091453	0.200509	0.0415838	0.167057	-2.23947	0.0585748	Nascent_polypeptide_associated_complex_alpha_subunit
PGSC0003DMG400000580	4	30	8	16	0.0521483	0.0417466	0.597691	0.429645	0.770753	0.5808	-2.90689	1	Conserved_gene_of_unknown_function
PGSC0003DMG400000581	NA	NA	20	18	0.825073	0.336205	NA	NA	NA	NA	NA	-0.152003	Conserved_gene_of_unknown_function
PGSC0003DMG400000582	136	159	533	370	6.27e-06	2.2e-05	0.884302	0.520242	0.201776	0.349759	-0.22542	-0.52661	1-aminocyclopropane-1-carboxylate_oxidase
PGSC0003DMG400000583	601	306	467	725	4.01e-06	1.52e-05	0.363571	0.347043	0.410619	0.459099	0.973833	0.634558	NDR1_HIN1
PGSC0003DMG400000584	1211	366	486	1487	1.95e-11	6.8e-10	0.00303916	0.0199096	0.430759	0.466629	1.72628	1.61338	Pseudo-response_regulator_5
PGSC0003DMG400000587	31	42	214	299	6e-06	2.12e-05	0.675803	0.456154	0.413626	0.460059	-0.438121	0.482535	PTAC15
PGSC0003DMG400000588	340	259	410	343	0.0046537	0.00575089	0.595969	0.429318	0.5866	0.521499	0.392583	-0.257415	Conserved_gene_of_unknown_function
PGSC0003DMG400000591	NA	NA	30	70	4.69e-05	0.000120536	NA	NA	NA	NA	NA	1.22239	Gene_of_unknown_function
PGSC0003DMG400000592	NA	NA	18	18	0.873444	0.348648	NA	NA	NA	NA	NA	0	Gene_of_unknown_function
PGSC0003DMG400000596	NA	NA	61	122	2.12e-06	9.08e-06	NA	NA	NA	NA	NA	1	Flavonol_synthase_flavanone_3-hydroxylase
PGSC0003DMG400000597	238	127	944	623	6.17e-07	3.2e-06	0.273576	0.313611	0.240167	0.376664	0.906133	-0.599555	Transcription_factor
PGSC0003DMG400000598	14	28	1888	1553	0.000148689	0.000315265	0.696583	0.463142	0.195683	0.345855	-1	-0.281801	Conserved_gene_of_unknown_function
PGSC0003DMG400000599	1191	550	934	452	8.23e-11	2.12e-09	0.042717	0.137148	0.197087	0.347411	1.11467	-1.0471	DNA-binding_protein
PGSC0003DMG400000600	524	362	1156	1202	0.372725	0.193603	0.312866	0.329756	0.516167	0.497423	0.533577	0.0562955	Protein_HVA22
PGSC0003DMG400000601	8	287	377	410	0.144632	0.0945375	0.281035	0.317002	0.576514	0.51782	-5.16491	0.121059	ZR1_protein
PGSC0003DMG400000602	711	591	400	557	3.19e-06	1.26e-05	0.766719	0.486303	0.570608	0.51558	0.266691	0.477677	Conserved_gene_of_unknown_function
PGSC0003DMG400000606	NA	NA	35	37	0.433186	0.215518	NA	NA	NA	NA	NA	0.0801703	Ubiquitin-protein_ligase
PGSC0003DMG400000607	112	508	823	623	4.35e-05	0.000113178	0.350581	0.342453	0.389865	0.451531	-2.18133	-0.40166	Conserved_gene_of_unknown_function
PGSC0003DMG400000608	99	429	302	462	4.7e-07	2.52e-06	0.204169	0.280871	0.0897673	0.243954	-2.11548	0.613344	Polygalacturonase
PGSC0003DMG400000611	NA	NA	143	170	0.0383362	0.0325514	NA	NA	NA	NA	NA	0.24952	Pentatricopeptide_repeat-containing_protein
PGSC0003DMG400000612	160	170	628	549	0.00763755	0.00864355	0.955597	0.540272	0.795583	0.587201	-0.0874628	-0.193958	AP2_domain-containing_protein_AP29
PGSC0003DMG400000613	111	443	755	668	0.0259993	0.0236326	0.432549	0.373197	0.975054	0.63477	-1.99675	-0.176629	Nucleic_acid_binding_protein
PGSC0003DMG400000614	140	38	5	4	0.437938	0.217185	0.392539	0.358007	0.144352	0.303848	1.88136	-0.321928	Phospholipase_PLDa1
PGSC0003DMG400000615	0	2	512	303	3.33e-06	1.3e-05	0.54332	0.410871	0.0392446	0.161897	#NAME?	-0.756826	Conserved_gene_of_unknown_function
PGSC0003DMG400000616	139	85	110	112	0.94709	0.367392	0.738907	0.477058	0.327125	0.423341	0.70955	0.0259952	Conserved_gene_of_unknown_function
PGSC0003DMG400000618	1412	2046	3896	4839	0.000143667	0.00030632	0.18768	0.273125	0.363067	0.44002	-0.535066	0.312715	Conserved_gene_of_unknown_function
PGSC0003DMG400000619	1891	4840	6005	4212	9e-09	9.14e-08	0.0702528	0.17621	0.389478	0.451447	-1.35586	-0.511659	Nucleosome-binding_protein
PGSC0003DMG400000620	NA	NA	66	50	0.0407811	0.0341991	NA	NA	NA	NA	NA	-0.400538	Stellacyanin_CASLP1
PGSC0003DMG400000621	NA	NA	6	4	0.1453	0.0948627	NA	NA	NA	NA	NA	-0.584963	NtEIG-A1_protein
PGSC0003DMG400000622	0	3	2	8	0.00847786	0.00941157	0.225848	0.29242	0.681845	0.553586	#NAME?	2	Conserved_gene_of_unknown_function
PGSC0003DMG400000623	239	226	1224	1311	0.0636742	0.0490103	0.9576	0.540676	0.245931	0.380236	0.0806878	0.0990641	Conserved_gene_of_unknown_function
PGSC0003DMG400000625	656	600	2518	2419	0.180015	0.111718	0.820245	0.501944	0.742934	0.572532	0.128733	-0.0578675	Signal_recognition_particle_54_kDa_protein_1
PGSC0003DMG400000627	77	27	66	86	0.0371925	0.0317956	0.475383	0.387658	0.128245	0.289788	1.5119	0.381871	AtEB1b
PGSC0003DMG400000628	NA	NA	24	2	2.07e-08	1.81e-07	NA	NA	NA	NA	NA	-3.58496	Late_embryogenesis_abundant_protein
PGSC0003DMG400000631	112	105	387	56	4.46e-14	7.17e-12	0.933624	0.534187	0.866903	0.606907	0.0931094	-2.78883	Lactoylglutathione_lyase
PGSC0003DMG400000632	703	426	352	432	0.00174012	0.00251705	0.69337	0.462188	0.394474	0.453479	0.722671	0.295456	Pentatricopeptide_repeat-containing_protein
PGSC0003DMG400000634	0	3	1212	754	1.75e-07	1.09e-06	0.516959	0.402553	0.179621	0.33215	#NAME?	-0.684753	CAPIP2
PGSC0003DMG400000635	271	253	264	267	0.934488	0.364452	0.790796	0.493397	0.00989296	0.0648777	0.0991555	0.0163018	Longin
PGSC0003DMG400000636	NA	NA	16	9	0.179542	0.111485	NA	NA	NA	NA	NA	-0.830075	AP2_transcription_factor
PGSC0003DMG400000637	11	79	1083	1077	0.863443	0.346048	0.114477	0.221709	0.741285	0.572302	-2.84435	-0.00801499	GTP_binding_protein
PGSC0003DMG400000638	0	0	NA	NA	NA	NA	0.000279785	0.00217748	4.65e-10	7.53e-09	NaN	NA	Histidine-containing_phosphotransfer_protein
PGSC0003DMG400000639	1	45	1128	1862	1.28e-08	1.22e-07	0.271595	0.312962	0.557476	0.510686	-5.49185	0.723086	Delta_9_desaturase
PGSC0003DMG400000640	532	1567	1018	986	0.36774	0.19171	0.530556	0.407266	0.194552	0.344728	-1.55851	-0.046078	Conserved_gene_of_unknown_function
PGSC0003DMG400000642	360	71	704	1008	1.04e-06	4.98e-06	0.124898	0.231274	0.313864	0.417074	2.34211	0.517848	ATP_binding_protein
PGSC0003DMG400000643	87	18	178	192	0.292089	0.161615	0.542658	0.410587	0.926887	0.623688	2.27302	0.109229	Conserved_gene_of_unknown_function
PGSC0003DMG400000644	119	332	1017	929	0.0319855	0.0281002	0.448957	0.379348	0.620819	0.532987	-1.48022	-0.130569	Phox_domain-containing_protein
PGSC0003DMG400000645	NA	NA	15	18	0.41968	0.210764	NA	NA	NA	NA	NA	0.263034	42kDa_chitin-binding_protein
PGSC0003DMG400000646	NA	NA	12	14	0.657683	0.288881	NA	NA	NA	NA	NA	0.222392	RNase_H_family_protein
PGSC0003DMG400000648	NA	NA	9	8	0.60445	0.272562	NA	NA	NA	NA	NA	-0.169925	Gene_of_unknown_function
PGSC0003DMG400000650	NA	NA	2	1	0.268775	0.152032	NA	NA	NA	NA	NA	-1	Conserved_gene_of_unknown_function
PGSC0003DMG400000651	NA	NA	3	4	0.798357	0.328837	NA	NA	NA	NA	NA	0.415037	Cytochrome_P450
PGSC0003DMG400000652	67	13	596	678	0.00579708	0.00691098	0.323433	0.333455	0.618825	0.532392	2.36565	0.185973	Serine_threonine_protein_kinase
PGSC0003DMG400000653	962	673	674	648	0.276654	0.155318	0.088108	0.196436	0.00909995	0.0605447	0.51543	-0.0567548	Agmatine_deiminase
PGSC0003DMG400000654	70	255	1431	1501	0.391351	0.200362	0.19885	0.279167	0.129018	0.290282	-1.86507	0.0689003	H_ACA_ribonucleoprotein_complex_subunit
PGSC0003DMG400000655	1125	858	5740	5813	0.773903	0.322006	0.600862	0.430969	0.608903	0.529108	0.390875	0.0182322	Serine_threonine-protein_phosphatase_7_long_form_homolog
PGSC0003DMG400000660	76	51	54	64	0.287744	0.159877	0.664456	0.452301	0.705651	0.561257	0.575502	0.245112	Triacylglycerol_lipase_2
PGSC0003DMG400000661	119	221	1820	1908	0.165518	0.104847	0.543962	0.411193	0.880028	0.61044	-0.893085	0.0681227	Protein_disulfide_isomerase_family
PGSC0003DMG400000662	31	18	149	154	0.74153	0.313094	0.575743	0.422009	0.0757743	0.224454	0.784271	0.047618	Dual_specificity_protein_phosphatase
PGSC0003DMG400000663	218	307	1202	1751	1.05e-07	7.04e-07	0.459804	0.383096	0.731386	0.569346	-0.493911	0.542742	Ubiquitin-protein_ligase
PGSC0003DMG400000664	0	0	2	10	0.00252852	0.0034413	4.74e-06	4.98e-05	4.69e-10	7.56e-09	NaN	2.32193	Clathrin_assembly_protein
PGSC0003DMG400000665	228	518	1812	1496	0.00225497	0.00311998	0.294406	0.322275	0.885026	0.611581	-1.18392	-0.276473	SUMO
PGSC0003DMG400000666	9	34	2	2	0.806705	0.331212	0.110868	0.21859	0.304436	0.413021	-1.91754	0	Gene_of_unknown_function
PGSC0003DMG400000667	NA	NA	4	3	0.99707	0.379162	NA	NA	NA	NA	NA	-0.415037	Glutathione_S-transferase_MSR-1
PGSC0003DMG400000670	103	65	682	572	0.000935259	0.00148675	0.242279	0.299547	0.00835883	0.0566069	0.664133	-0.253757	Phosphatase_Psc923
PGSC0003DMG400000671	NA	NA	2	2	0.573869	0.263061	NA	NA	NA	NA	NA	0	SIN3_component,_histone_deacetylase_complex
PGSC0003DMG400000672	117	440	421	528	0.00166022	0.00241867	0.531053	0.407391	0.543985	0.506285	-1.91099	0.326718	PTAC18
PGSC0003DMG400000673	9	23	295	318	0.11181	0.0771355	0.306917	0.327569	0.135464	0.295755	-1.35364	0.108312	Phd_finger_transcription_factor
PGSC0003DMG400000675	58	108	252	306	0.00622153	0.00731882	0.245414	0.301028	0.160146	0.318261	-0.896907	0.280108	Dicer-1
PGSC0003DMG400000676	395	662	424	548	2.81e-05	7.82e-05	0.157611	0.253506	0.375358	0.445339	-0.744979	0.370112	Ribonuclease_3_3
PGSC0003DMG400000678	NA	NA	17	65	3.14e-05	8.6e-05	NA	NA	NA	NA	NA	1.9349	Metallocarboxypeptidase_inhibitor
PGSC0003DMG400000679	0	2	NA	NA	NA	NA	0.317551	0.331478	0.0869847	0.240336	#NAME?	NA	Meprin_and_TRAF_homology_domain-containing_protein___MATH_domain-containing_protein
PGSC0003DMG400000680	18	23	11	4	0.0016007	0.00234735	0.627576	0.439463	0.437199	0.469126	-0.353637	-1.45943	Nucleic_acid_binding_protein
PGSC0003DMG400000681	3	53	672	690	0.624656	0.27888	0.259493	0.307556	0.106162	0.264447	-4.14296	0.0381351	AP2_domain_class_transcription_factor
PGSC0003DMG400000682	314	265	645	716	0.0178102	0.0173576	0.583596	0.424741	0.0556811	0.192869	0.244772	0.15066	Cleavage_and_polyadenylation_specificity_factor_subunit_3-I
PGSC0003DMG400000684	136	249	5	4	0.69629	0.300567	0.392704	0.358043	0.0373497	0.157482	-0.872539	-0.321928	Laccase
PGSC0003DMG400000685	0	0	4128	1813	1.34e-09	1.94e-08	5.57e-07	7.43e-06	1.01e-10	2e-09	NaN	-1.18706	Zinc_finger_protein
PGSC0003DMG400000686	0	1	29	33	0.266006	0.15082	0.0178227	0.0816782	0.123947	0.285048	#NAME?	0.186413	Zinc_finger_protein
PGSC0003DMG400000687	NA	NA	0	2	0.108769	0.0754014	NA	NA	NA	NA	NA	Inf	60S_acidic_ribosomal_protein_P1
PGSC0003DMG400000689	5	71	164	332	7.59e-08	5.33e-07	0.162644	0.25744	0.500278	0.492294	-3.82782	1.01749	Glucan_endo-1,3-beta-glucosidase
PGSC0003DMG400000690	358	107	450	502	0.0144185	0.0145558	0.426022	0.370814	0.571911	0.516206	1.74235	0.157762	Conserved_gene_of_unknown_function
PGSC0003DMG400000691	33	6	64	86	0.00901955	0.00991103	0.00944008	0.0513097	0.0026103	0.0204289	2.45943	0.426265	Nucleobase_ascorbate_transporter
PGSC0003DMG400000693	NA	NA	15	7	0.00298417	0.00395757	NA	NA	NA	NA	NA	-1.09954	Peroxidase
PGSC0003DMG400000694	NA	NA	10	8	0.199485	0.121052	NA	NA	NA	NA	NA	-0.321928	Peroxidase
PGSC0003DMG400000695	114	230	470	468	0.942658	0.366373	0.421456	0.369174	0.243346	0.378511	-1.0126	-0.00615223	Protein_phosphatase_2a,_regulatory_subunit
PGSC0003DMG400000696	1	12	130	126	0.85352	0.343394	0.202679	0.280364	0.850623	0.602518	-3.58496	-0.0450879	Conserved_gene_of_unknown_function
PGSC0003DMG400000697	NA	NA	13	11	0.59896	0.2709	NA	NA	NA	NA	NA	-0.241008	Gene_of_unknown_function
PGSC0003DMG400000702	1076	1063	2434	2232	0.0442805	0.0365411	0.982936	0.547513	0.357987	0.437662	0.0175365	-0.124992	Transcription_regulatory_protein_SWI3
PGSC0003DMG400000704	891	1068	4370	4700	0.151363	0.097902	0.2177	0.288074	0.319461	0.419542	-0.261414	0.105027	Coatomer_gamma_subunit
PGSC0003DMG400000706	417	454	1940	1265	1.34e-09	1.94e-08	0.729656	0.47352	0.284132	0.402511	-0.122645	-0.616919	Conserved_gene_of_unknown_function
PGSC0003DMG400000707	5	5	234	251	0.289468	0.160517	0.903843	0.526626	0.950834	0.62874	0	0.101179	AP-3_complex_subunit_sigma
PGSC0003DMG400000708	99744	161520	29429	57388	8.54e-10	1.34e-08	0.110663	0.218514	0.446112	0.472389	-0.695411	0.963511	Glycine-rich_RNA_binding_protein
PGSC0003DMG400000710	0	14	15	18	0.618337	0.276955	0.0517572	0.152012	0.16909	0.324833	#NAME?	0.263034	Hydrolase,_alpha_beta_fold_family_protein
PGSC0003DMG400000711	414	225	2117	2368	0.00197205	0.00279728	0.0372844	0.127118	0.199375	0.348509	0.879706	0.161648	Basic_helix-loop-helix_protein_BHLH7
PGSC0003DMG400000713	NA	NA	200	253	0.000946534	0.00150233	NA	NA	NA	NA	NA	0.339137	Nitrate_and_chloride_transporter
PGSC0003DMG400000714	319	357	1006	1155	0.00194664	0.00276896	0.621813	0.437363	0.0713724	0.218462	-0.162368	0.199263	Isoform_2_of_F-box_protein
PGSC0003DMG400000715	31	43	79	100	0.00663809	0.00771172	0.730017	0.473673	0.966519	0.633081	-0.472068	0.340075	Conserved_gene_of_unknown_function
PGSC0003DMG400000716	108	42	92	103	0.22807	0.134147	0.121895	0.228274	0.935149	0.625343	1.36257	0.162939	Conserved_gene_of_unknown_function
PGSC0003DMG400000717	274	275	246	232	0.351936	0.185917	0.9959	0.550439	0.731676	0.56938	-0.00525573	-0.0845335	Conserved_gene_of_unknown_function
PGSC0003DMG400000718	674	576	1896	1523	3.72e-05	9.88e-05	0.720132	0.470412	0.645532	0.542386	0.22668	-0.316043	Conserved_gene_of_unknown_function
PGSC0003DMG400000719	NA	NA	461	408	0.0223994	0.0209363	NA	NA	NA	NA	NA	-0.176198	Sec14_cytosolic_factor
PGSC0003DMG400000720	988	1503	3287	3089	0.165357	0.104788	0.369364	0.349249	0.250852	0.382805	-0.605262	-0.0896316	GTP-binding_protein
PGSC0003DMG400000721	NA	NA	114	146	0.0157263	0.0156342	NA	NA	NA	NA	NA	0.356935	By_genefinder_and_genscan
PGSC0003DMG400000723	8	24	230	273	0.00287919	0.0038419	0.68343	0.4591	0.44519	0.472015	-1.58496	0.247267	Adenylyl_cyclase-associated_protein
PGSC0003DMG400000724	1	416	453	372	0.000575071	0.000987954	0.0777927	0.18524	0.587068	0.521646	-8.70044	-0.284208	Serine_threonine-protein_kinase_PBS1
PGSC0003DMG400000726	107	50	1370	1472	0.12131	0.0822024	0.261703	0.308242	0.928282	0.623958	1.09761	0.103602	NADH:ubiquinone_oxidoreductase
PGSC0003DMG400000727	0	32	360	467	0.000104483	0.000235152	0.212801	0.285493	0.273666	0.397556	#NAME?	0.375426	EMB2219
PGSC0003DMG400000728	29	156	235	284	0.0131254	0.0134627	0.410762	0.364958	0.746392	0.573437	-2.42742	0.27323	Lrr_receptor_protein_kinase
PGSC0003DMG400000729	NA	NA	128	137	0.311798	0.169961	NA	NA	NA	NA	NA	0.0980321	Conserved_gene_of_unknown_function
PGSC0003DMG400000731	13	162	406	302	9.6e-05	0.000218707	0.00129643	0.00917135	0.0354337	0.152455	-3.63941	-0.426931	Response_to_dessication_RD2
PGSC0003DMG400000732	4	1	16	16	0.772568	0.321596	0.483803	0.389742	0.615859	0.531378	2	0	Hydrolase,_alpha_beta_fold_family_protein
PGSC0003DMG400000733	NA	NA	14	9	0.0448017	0.0368748	NA	NA	NA	NA	NA	-0.63743	Syntaxin
PGSC0003DMG400000734	273	116	1848	2082	0.0130491	0.013398	0.110752	0.218564	0.346151	0.431168	1.23478	0.172005	Protein_RER1B
PGSC0003DMG400000735	619	273	5100	4650	0.0041163	0.00519051	0.192243	0.275339	0.631941	0.537311	1.18104	-0.133267	Glucose-1-phosphate_adenylyltransferase
PGSC0003DMG400000736	94	197	1250	1513	0.000815616	0.00132201	0.0174104	0.0805099	0.0054208	0.039469	-1.06746	0.275484	Bifunctional_dihydrofolate_reductase-thymidylate_synthase
PGSC0003DMG400000737	332	238	2354	2494	0.0543216	0.0431131	0.496453	0.39442	0.795882	0.587216	0.480222	0.0833471	Diaminopimelate_decarboxylase_1,_chloroplastic
PGSC0003DMG400000738	2209	2026	5252	6029	0.000181931	0.000374303	0.867345	0.515854	0.375444	0.445339	0.124759	0.199052	Phosphatidylinositol_transporter
PGSC0003DMG400000739	NA	NA	12	16	0.417629	0.21008	NA	NA	NA	NA	NA	0.415037	Conserved_gene_of_unknown_function
PGSC0003DMG400000740	0	11	118	113	0.497896	0.238034	0.117111	0.224119	0.126518	0.287948	#NAME?	-0.0624641	Cyclic_nucleotide-gated_ion_channel
PGSC0003DMG400000741	NA	NA	29	16	0.00308296	0.00406971	NA	NA	NA	NA	NA	-0.857981	Geraniol_10-hydroxylase
PGSC0003DMG400000742	NA	NA	4	2	0.0255743	0.0233227	NA	NA	NA	NA	NA	-1	Geraniol_10-hydroxylase
PGSC0003DMG400000744	NA	NA	620	286	3.22e-08	2.61e-07	NA	NA	NA	NA	NA	-1.11625	Geraniol_10-hydroxylase
PGSC0003DMG400000745	0	0	NA	NA	NA	NA	0.762546	0.48538	0.265826	0.393665	NaN	NA	Geraniol_10-hydroxylase
PGSC0003DMG400000746	1	1	43	19	7.01e-05	0.0001686	0.442742	0.376833	0.670586	0.550029	0	-1.17834	Geraniol_10-hydroxylase
PGSC0003DMG400000748	33	27	11	12	0.610452	0.27443	0.62254	0.437684	0.0354338	0.152455	0.289507	0.125531	ATGSL04_(glucan_synthase-like_4)
PGSC0003DMG400000750	70	2	32	15	6.53e-05	0.000159452	0.257025	0.306525	0.374057	0.44501	5.12928	-1.09311	SWIB_MDM2_domain_containing_protein
PGSC0003DMG400000752	4	0	NA	NA	NA	NA	0.45206	0.380443	0.103057	0.260889	Inf	NA	MAP_protein_kinase
PGSC0003DMG400000753	4	35	341	390	0.0122404	0.0127329	0.388528	0.356684	0.542415	0.506051	-3.12928	0.193702	Phosphoglycerate_mutase
PGSC0003DMG400000754	119	205	280	305	0.105439	0.0735101	0.286404	0.319329	0.0818622	0.234029	-0.784662	0.123382	Calcium_calmodulin-dependent_protein_kinase_CaMK3
PGSC0003DMG400000755	NA	NA	286	285	0.9924	0.378128	NA	NA	NA	NA	NA	-0.00505323	Salicylic_acid-binding_protein_2
PGSC0003DMG400000756	0	0	62	41	0.00293897	0.00390782	5.56e-07	7.43e-06	6.17e-08	7.04e-07	NaN	-0.596644	Salicylic_acid-binding_protein_2
PGSC0003DMG400000757	NA	NA	299	181	3.81e-06	1.45e-05	NA	NA	NA	NA	NA	-0.724156	Salicylic_acid-binding_protein_2
PGSC0003DMG400000758	120	22	132	146	0.116975	0.0799094	0.00975273	0.0525401	0.380678	0.447659	2.44746	0.14543	Geraniol_10-hydroxylase
PGSC0003DMG400000759	11	1	48	34	0.00700682	0.00806942	0.0413493	0.134724	0.0389098	0.161193	3.45943	-0.4975	Geraniol_10-hydroxylase
PGSC0003DMG400000761	192	66	3570	5094	8.83e-09	9.01e-08	0.476895	0.388016	0.496359	0.490897	1.54057	0.512875	Multicopper_oxidase
PGSC0003DMG400000766	0	1	NA	NA	NA	NA	0.258978	0.307251	0.198089	0.347511	#NAME?	NA	Patatin_3
PGSC0003DMG400000767	NA	NA	72	197	1.58e-09	2.22e-08	NA	NA	NA	NA	NA	1.45213	Short-chain_dehydrogenase
PGSC0003DMG400000769	0	0	9	9	0.924433	0.362042	4.27e-09	1.13e-07	6.99e-11	1.46e-09	NaN	0	Gene_of_unknown_function
PGSC0003DMG400000771	NA	NA	16	24	0.0111934	0.0118188	NA	NA	NA	NA	NA	0.584963	Protein_MKS1
PGSC0003DMG400000773	2	2	4	5	0.320082	0.173249	0.74355	0.478589	0.478219	0.484066	0	0.321928	F-box_family_protein
PGSC0003DMG400000774	112	75	394	388	0.695094	0.300214	0.606701	0.433021	0.665007	0.548525	0.578536	-0.022139	RNA-binding_protein
PGSC0003DMG400000775	NA	NA	0	2	0.00924127	0.0101086	NA	NA	NA	NA	NA	Inf	Nucleic_acid_binding___nucleotide_binding
PGSC0003DMG400000776	48138	24287	61700	11289	9.54e-10	1.47e-08	0.260784	0.308145	0.269487	0.395645	0.986992	-2.45035	Extensin_(ext)
PGSC0003DMG400000777	43	39	1774	201	8.33e-12	3.6e-10	0.853659	0.512402	0.104449	0.262535	0.140863	-3.14174	Histidine-rich_glycoprotein
PGSC0003DMG400000778	38	11	70	13	6.19e-08	4.49e-07	0.209794	0.284137	0.149232	0.308848	1.7885	-2.42884	GK17577
PGSC0003DMG400000779	550	346	338	81	1.42e-08	1.32e-07	0.56695	0.418843	0.438321	0.469526	0.66866	-2.06103	Extensin_(ext)
PGSC0003DMG400000780	71	56	95	16	1.44e-08	1.33e-07	0.846784	0.510299	0.803824	0.589536	0.342392	-2.56986	Extensin_(ext)
PGSC0003DMG400000781	1156	699	2509	476	1.43e-11	5.4e-10	0.533716	0.408055	0.344361	0.430129	0.725777	-2.39808	Extensin
PGSC0003DMG400000782	18	38	46	7	3.54e-07	1.98e-06	0.513943	0.401298	0.565694	0.513684	-1.078	-2.71621	Extensin_(ext)
PGSC0003DMG400000783	11687	12544	1105	456	3.81e-07	2.11e-06	0.885911	0.520896	0.954647	0.629548	-0.102093	-1.27694	Extensin
PGSC0003DMG400000785	4002	2571	10394	14360	1.87e-07	1.14e-06	0.242184	0.299533	0.41974	0.462353	0.638392	0.466305	Histidine_decarboxylase
PGSC0003DMG400000786	0	0	NA	NA	NA	NA	0.472245	0.38666	6.29e-07	6.37e-06	NaN	NA	Dof_zinc_finger_protein_9
PGSC0003DMG400000787	NA	NA	1	4	0.0378435	0.0322227	NA	NA	NA	NA	NA	2	White-brown-complex_ABC_transporter_family
PGSC0003DMG400000789	NA	NA	6	5	0.355126	0.187214	NA	NA	NA	NA	NA	-0.263034	Lectin_protein_kinase_family_protein
PGSC0003DMG400000791	2857	991	75	77	0.99624	0.378985	0.32136	0.33298	0.478207	0.484066	1.52754	0.0379678	Photoperiod_responsive_protein
PGSC0003DMG400000792	1337	335	775	710	0.112426	0.0774965	0.00508934	0.0311887	0.523141	0.500169	1.99677	-0.126377	Ran_GTPase_binding_protein
PGSC0003DMG400000794	116	57	191	81	2.87e-06	1.15e-05	0.549127	0.412728	0.444914	0.471984	1.02509	-1.23758	Extensin_(ext)
PGSC0003DMG400000797	178	563	756	568	1.58e-06	7.11e-06	0.0118498	0.0608742	0.0245087	0.123358	-1.66126	-0.412495	F-box_family_protein
PGSC0003DMG400000798	32	17	62	99	0.000752053	0.00123742	0.43533	0.374071	0.667469	0.548986	0.912537	0.67516	Cytochrome_P450
PGSC0003DMG400000799	395	151	542	412	2.01e-05	5.9e-05	0.0280488	0.10874	0.712411	0.563278	1.3873	-0.395649	BZIP_transcriptional_activator_RSG
PGSC0003DMG400000802	5738	8225	6373	6166	0.542251	0.25236	0.442854	0.376852	0.711534	0.56314	-0.519468	-0.0476378	Conserved_gene_of_unknown_function
PGSC0003DMG400000803	36	329	300	350	0.00610633	0.00720924	0.225003	0.291888	0.180644	0.332974	-3.19202	0.222392	Cytochrome_B561_family_protein
PGSC0003DMG400000804	114	472	1327	1405	0.0927413	0.0663456	0.0902136	0.199167	0.234808	0.373818	-2.04975	0.0824018	Conserved_gene_of_unknown_function
PGSC0003DMG400000805	1	176	2622	2552	0.665973	0.291404	0.250901	0.303659	0.236908	0.374893	-7.45943	-0.0390394	CHUP1_(CHLOROPLAST_UNUSUAL_POSITIONING_1)
PGSC0003DMG400000806	232	652	962	918	0.38974	0.199799	0.0412525	0.134506	0.393056	0.453068	-1.49075	-0.0675427	Coiled-coil_domain-containing_protein
PGSC0003DMG400000807	NA	NA	27	49	8.8e-05	0.00020311	NA	NA	NA	NA	NA	0.859822	Basic_7S_globulin_2_small_subunit
PGSC0003DMG400000808	197	218	704	773	0.0163151	0.0161167	0.87609	0.518349	0.88866	0.612794	-0.146133	0.134893	Zinc_finger_family_protein
PGSC0003DMG400000809	132	37	553	404	2.33e-06	9.77e-06	0.247911	0.302121	0.311169	0.415874	1.83494	-0.452924	NAC_domain_protein
PGSC0003DMG400000810	683	928	746	850	0.00489649	0.00599669	0.793337	0.49389	0.463634	0.478722	-0.442239	0.188287	Serine-threonine_protein_kinase,_plant-type
PGSC0003DMG400000811	1036	716	108	70	0.00025679	0.000500742	0.623637	0.438168	0.46211	0.478138	0.532993	-0.625604	RAV_transcription_factor
PGSC0003DMG400000812	70	7	797	722	0.0140304	0.0142252	0.104197	0.213481	0.76646	0.57952	3.32193	-0.142581	Methionine_aminopeptidase
PGSC0003DMG400000813	36	12	259	311	0.0050795	0.00618853	0.144627	0.245486	0.32179	0.420893	1.58496	0.263962	NBS-LRR_resistance_protein
PGSC0003DMG400000815	10	7	116	118	0.783289	0.324715	0.817618	0.501008	0.456753	0.476361	0.514573	0.0246621	NBS-coding_resistance_gene_analog
PGSC0003DMG400000816	172	26	710	810	0.00112917	0.00174295	0.144108	0.245006	0.986225	0.637779	2.72583	0.190103	Tospovirus_resistance_protein_A
PGSC0003DMG400000818	253	344	1422	564	5.36e-13	4.63e-11	0.534786	0.408363	0.667187	0.548977	-0.443271	-1.33415	Lysine_histidine_transporter
PGSC0003DMG400000819	0	0	13	47	1.79e-06	7.89e-06	8.26e-08	1.32e-06	3.59e-10	5.98e-09	NaN	1.85415	Serine-threonine_protein_kinase,_plant-type
PGSC0003DMG400000822	6	1	104	110	0.581487	0.26545	0.425518	0.37068	0.746424	0.573437	2.58496	0.08092	ATP_binding_protein
PGSC0003DMG400000823	0	0	6	2	0.0202111	0.0192097	2.96e-09	8.15e-08	2.84e-12	1.61e-10	NaN	-1.58496	TCP_transcription_factor
PGSC0003DMG400000824	3	4	391	390	0.947236	0.367393	0.879815	0.518956	0.0420368	0.168012	-0.415037	-0.00369448	DNA_binding_protein
PGSC0003DMG400000825	1	1	NA	NA	NA	NA	0.957777	0.540749	0.209347	0.354882	0	NA	Leucoanthocyanidin_reductase_1
PGSC0003DMG400000826	497	511	1053	794	1.95e-05	5.76e-05	0.921867	0.53144	0.142259	0.302314	-0.0400774	-0.407295	Gc-rich_sequence_DNA-binding_factor
PGSC0003DMG400000827	1460	957	374	669	2.97e-09	3.74e-08	0.136505	0.239396	0.0490699	0.182648	0.609378	0.838968	Glycosyltransferase,_CAZy_family_GT8
PGSC0003DMG400000828	722	189	927	960	0.353945	0.186741	0.00504229	0.0310391	0.213	0.357876	1.93361	0.0504651	DNA_binding_protein
PGSC0003DMG400000829	511	370	4126	3726	0.0199568	0.0190144	0.0691996	0.175145	0.875017	0.609035	0.465798	-0.147116	Transmembrane_protein_TPARL
PGSC0003DMG400000830	NA	NA	13	29	0.000720513	0.00119412	NA	NA	NA	NA	NA	1.15754	CLE12
PGSC0003DMG400000832	3	0	9	20	0.0061217	0.00722366	0.304855	0.32681	0.192201	0.342805	Inf	1.152	Conserved_gene_of_unknown_function
PGSC0003DMG400000834	138	39	105	104	0.918224	0.360258	0.282102	0.317338	0.765161	0.579	1.82312	-0.0138058	Gene_of_unknown_function
PGSC0003DMG400000836	NA	NA	151	144	0.493962	0.236859	NA	NA	NA	NA	NA	-0.0684797	Armadillo_repeat-containing_protein
PGSC0003DMG400000837	0	0	45	53	0.368413	0.191984	7.11e-08	1.15e-06	1.05e-10	2.04e-09	NaN	0.236067	Armadillo_repeat-containing_protein
PGSC0003DMG400000839	27	53	92	174	2.49e-06	1.02e-05	0.551655	0.413587	0.841339	0.599662	-0.973033	0.919382	Orcinol_O-methyltransferase
PGSC0003DMG400000840	137	177	403	424	0.213474	0.127393	0.527332	0.406093	0.254557	0.385094	-0.369573	0.0732844	Hepatocellular_carcinoma-associated_antigen_59_family_protein
PGSC0003DMG400000842	6	32	147	153	0.72705	0.308928	0.55113	0.413438	0.236339	0.374524	-2.41504	0.0577155	Conserved_gene_of_unknown_function
PGSC0003DMG400000843	0	5	125	53	3.06e-08	2.5e-07	0.176926	0.266955	0.763596	0.578279	#NAME?	-1.23786	Conserved_gene_of_unknown_function
PGSC0003DMG400000846	NA	NA	61	66	0.687303	0.297889	NA	NA	NA	NA	NA	0.113657	Binding_protein
PGSC0003DMG400000847	10	14	44	52	0.131996	0.0879143	0.753443	0.48203	0.708037	0.562048	-0.485427	0.241008	Binding_protein
PGSC0003DMG400000849	1	1	1	2	0.844859	0.341079	0.897171	0.524306	0.697277	0.558671	0	1	Periaxin
PGSC0003DMG400000850	NA	NA	45	10	2.03e-07	1.23e-06	NA	NA	NA	NA	NA	-2.16993	Conserved_gene_of_unknown_function
PGSC0003DMG400000851	0	1	11	6	0.0137137	0.0139598	0.417221	0.367412	0.0741227	0.222089	#NAME?	-0.874469	Conserved_gene_of_unknown_function
PGSC0003DMG400000854	59	5	10	12	0.611478	0.274729	0.034348	0.121532	0.0505269	0.185453	3.56071	0.263034	Conserved_gene_of_unknown_function
PGSC0003DMG400000856	115	578	908	911	0.897823	0.355008	0.31457	0.330281	0.53597	0.504379	-2.32944	0.00475876	Serine_threonine_protein_kinase
PGSC0003DMG400000857	23	16	556	388	7.63e-07	3.82e-06	0.999278	0.551187	0.527292	0.501491	0.523562	-0.519028	Hypersensitive-induced_response_protein
PGSC0003DMG400000861	3	24	752	588	0.000177321	0.000366549	0.160161	0.255552	0.106355	0.264539	-3	-0.354917	AMP-activated_protein_kinase,_gamma_regulatory_subunit
PGSC0003DMG400000862	1	10	47	53	0.442127	0.218777	0.0408747	0.133809	0.151333	0.310659	-3.32193	0.173332	UDP-galactose_transporter
PGSC0003DMG400000863	1	1	179	258	0.000102139	0.000230615	0.661136	0.450847	0.0764011	0.225437	0	0.527411	DNA-binding_protein
PGSC0003DMG400000864	0	64	194	161	0.0246468	0.0226196	0.14891	0.248153	0.547235	0.507226	#NAME?	-0.268996	Mitochondrial_outer_membrane_protein_porin_of_36_kDa
PGSC0003DMG400000866	1	16	0	2	0.113789	0.0782181	0.280205	0.316714	0.346665	0.431275	-4	Inf	22_kDa_peroxisomal_membrane_protein
PGSC0003DMG400000869	NA	NA	3	4	0.200827	0.121674	NA	NA	NA	NA	NA	0.415037	Quinonprotein_alcohol_dehydrogenase
PGSC0003DMG400000871	NA	NA	2	2	0.676658	0.294586	NA	NA	NA	NA	NA	0	Quinonprotein_alcohol_dehydrogenase
PGSC0003DMG400000872	91	800	409	419	0.634017	0.281826	0.0326415	0.118015	0.704397	0.560903	-3.13606	0.0348494	Protein_kinase_APK1B,_chloroplast
PGSC0003DMG400000874	0	67	374	451	0.00607318	0.0071805	0.345551	0.34118	0.307673	0.414191	#NAME?	0.270089	Conserved_gene_of_unknown_function
PGSC0003DMG400000875	4003	1432	498	460	0.123271	0.08318	0.233757	0.296279	0.0375648	0.158053	1.48305	-0.114512	Peptidyl-prolyl_cis-trans_isomerase_cyclophilin-type_family_protein
PGSC0003DMG400000878	2	2	NA	NA	NA	NA	0.936179	0.534776	0.195403	0.345551	0	NA	50S_ribosomal_protein_L32,_chloroplastic
PGSC0003DMG400000879	836	275	772	665	0.00291775	0.00388524	0.01276	0.0641371	0.234827	0.373818	1.60407	-0.215247	White-brown-complex_ABC_transporter_family
PGSC0003DMG400000881	114	87	208	318	2.89e-06	1.16e-05	0.913979	0.529236	0.93958	0.626118	0.389947	0.612443	Uncharacterized_membrane_protein
PGSC0003DMG400000882	NA	NA	1	2	0.26962	0.152363	NA	NA	NA	NA	NA	1	Short_chain_alcohol_dehydrogenase
PGSC0003DMG400000883	NA	NA	2	3	0.565517	0.260198	NA	NA	NA	NA	NA	0.584963	Gene_of_unknown_function
PGSC0003DMG400000884	985	155	1407	1506	0.0674786	0.0512747	0.0490782	0.14731	0.998333	0.640094	2.66786	0.0980994	F-box_family_protein
PGSC0003DMG400000885	710	295	1330	995	5.88e-07	3.06e-06	0.143825	0.244817	0.454505	0.475197	1.2671	-0.418658	BTB_POZ_domain-containing_protein
PGSC0003DMG400000886	21	58	289	420	3.08e-06	1.22e-05	0.719317	0.47031	0.848821	0.601919	-1.46566	0.53932	Cation_transport_protein_chaC
PGSC0003DMG400000887	NA	NA	6	16	0.00343766	0.00445569	NA	NA	NA	NA	NA	1.41504	NAC_domain_protein
PGSC0003DMG400000888	61	33	112	90	0.120007	0.0814882	0.306187	0.327331	0.24619	0.38036	0.886343	-0.315502	Resistance_gene
PGSC0003DMG400000889	8	2	13	8	0.332151	0.178055	0.490012	0.392299	0.920667	0.622437	2	-0.70044	NL27
PGSC0003DMG400000890	31	4	318	385	0.00281279	0.00376741	0.156732	0.252883	0.26074	0.389828	2.9542	0.275832	Calcium-dependent_protein_kinase
PGSC0003DMG400000891	NA	NA	5	6	0.751917	0.315836	NA	NA	NA	NA	NA	0.263034	Pit2_protein
PGSC0003DMG400000892	530	232	992	957	0.393456	0.201124	0.119575	0.226596	0.149435	0.308959	1.19187	-0.0518212	Long-chain-fatty-acid_CoA_ligase
PGSC0003DMG400000893	1	8	238	262	0.112991	0.0777799	0.176167	0.266553	0.0368527	0.156231	-3	0.138605	Ribosomal_protein_L25
PGSC0003DMG400000894	5	98	343	394	0.00679511	0.00786121	0.159813	0.255365	0.964538	0.632448	-4.29278	0.199987	Thylakoid-bound_ascorbate_peroxidase_6
PGSC0003DMG400000896	220	289	769	1148	1.13e-08	1.11e-07	0.459003	0.382845	0.370183	0.442936	-0.393566	0.578067	Filament-like_plant_protein
PGSC0003DMG400000897	202	28	282	405	2.28e-06	9.6e-06	0.0451966	0.141355	0.541008	0.50591	2.85086	0.522227	LysM_domain_GPI-anchored_protein_1
PGSC0003DMG400000898	609	106	275	282	0.572275	0.262515	0.0941746	0.203638	0.89157	0.613488	2.52238	0.0362635	Conserved_gene_of_unknown_function
PGSC0003DMG400000901	0	21	102	106	0.659149	0.289309	0.183108	0.270755	0.362643	0.439889	#NAME?	0.0554951	Gene_of_unknown_function
PGSC0003DMG400000903	NA	NA	2	2	0.786737	0.325643	NA	NA	NA	NA	NA	0	Gene_of_unknown_function
PGSC0003DMG400000904	15	66	45	34	0.321218	0.17369	0.59535	0.429118	0.256953	0.386755	-2.1375	-0.40439	Gene_of_unknown_function
PGSC0003DMG400000905	188	458	1037	996	0.408869	0.206861	0.0931379	0.202461	0.107744	0.266235	-1.28461	-0.0581982	RNA_binding_protein
PGSC0003DMG400000906	46	74	253	254	0.993305	0.378293	0.779653	0.48977	0.182486	0.334288	-0.685891	0.00569111	Conserved_gene_of_unknown_function
PGSC0003DMG400000908	0	13	8	10	0.527293	0.247665	9.76e-05	0.000809685	0.00175387	0.0141518	#NAME?	0.321928	Zinc_finger_protein
PGSC0003DMG400000909	63	258	944	773	7.7e-05	0.000182001	0.210806	0.284721	0.181343	0.333456	-2.03395	-0.288318	Aminoacylase
PGSC0003DMG400000910	1	0	10	2	0.000570289	0.000980474	0.61814	0.436409	0.103227	0.261184	Inf	-2.32193	AP2_ERF_domain-containing_transcription_factor
PGSC0003DMG400000912	5	47	338	297	0.0350527	0.0302687	0.204785	0.281152	0.875834	0.609257	-3.23266	-0.18656	Transmembrane_emp24_domain-containing_protein_10
PGSC0003DMG400000915	343	197	220	279	0.00454926	0.00564775	0.57803	0.422764	0.0220128	0.116004	0.800013	0.342762	S-receptor_kinase
PGSC0003DMG400000917	9	356	91	80	0.120389	0.0816935	0.147494	0.247158	0.913486	0.620279	-5.30581	-0.185867	Phosphatidylinositol-4-phosphate_5-kinase
PGSC0003DMG400000918	26	151	202	228	0.101089	0.0711103	0.442443	0.376782	0.464873	0.479271	-2.53797	0.174679	Conserved_gene_of_unknown_function
PGSC0003DMG400000919	1382	4792	1714	1398	1.37e-05	4.28e-05	0.170807	0.263104	0.57357	0.516779	-1.79387	-0.294003	Nodulin_family_protein
PGSC0003DMG400000922	4	1	18	18	0.897552	0.354962	0.559489	0.41643	0.447955	0.473097	2	0	Myb-like_DNA-binding_domain,_SHAQKYF_class_family_protein
PGSC0003DMG400000924	387	166	520	596	0.0279803	0.0251363	0.13048	0.235057	0.117103	0.277217	1.22115	0.196801	ATP-dependent_RNA_helicase
PGSC0003DMG400000926	257	500	12956	14420	0.00948962	0.0103247	0.345863	0.341241	0.789253	0.585614	-0.96016	0.154451	Oxygen-evolving_enhancer_protein_2,_chloroplastic
PGSC0003DMG400000928	6905	8304	1	4	0.0381883	0.0324499	0.349741	0.342305	0.0025227	0.01979	-0.266165	2	NADH_dehydrogenase_subunit_5
PGSC0003DMG400000929	NA	NA	98	76	0.106264	0.0739899	NA	NA	NA	NA	NA	-0.366782	Conserved_gene_of_unknown_function
PGSC0003DMG400000930	265	120	894	660	1.93e-06	8.4e-06	0.100465	0.209954	0.0309346	0.141393	1.14296	-0.437809	Conserved_gene_of_unknown_function
PGSC0003DMG400000931	7	70	36	37	0.817401	0.334105	0.218219	0.288281	0.244842	0.37969	-3.32193	0.0395284	Xyloglucan_galactosyltransferase_KATAMARI1
PGSC0003DMG400000932	35	27	66	75	0.121626	0.0823614	0.907732	0.527678	0.960069	0.631039	0.374396	0.184425	Reticulon_family_protein
PGSC0003DMG400000933	1	1	NA	NA	NA	NA	0.748607	0.480254	0.038432	0.160164	0	NA	Polygalacturonase
PGSC0003DMG400000935	1955	3370	11548	10738	0.0224173	0.0209466	0.260413	0.308061	0.907283	0.618204	-0.78558	-0.104918	Phosphoglycerate_mutase
PGSC0003DMG400000936	32	691	394	386	0.613084	0.275248	0.0123319	0.0626744	0.0431609	0.170508	-4.43254	-0.0295948	Fiber_protein_Fb38
PGSC0003DMG400000941	1	0	32	28	0.351758	0.185851	0.478096	0.388397	0.048339	0.181044	Inf	-0.192645	Gene_of_unknown_function
PGSC0003DMG400000942	1	148	153	177	0.022732	0.0211888	0.341109	0.339475	0.399164	0.454758	-7.20945	0.210218	Exonuclease
PGSC0003DMG400000944	128	15	518	630	0.000409363	0.000744937	0.182379	0.270222	0.105813	0.264064	3.09311	0.2824	PAC
PGSC0003DMG400000945	NA	NA	2	0	0.155631	0.100049	NA	NA	NA	NA	NA	#NAME?	Transposon_MuDR_mudrA
PGSC0003DMG400000949	289	114	517	524	0.829456	0.337212	0.329643	0.335427	0.951628	0.628801	1.34204	0.0194025	Conserved_gene_of_unknown_function
PGSC0003DMG400000951	74	2	416	163	2.43e-09	3.19e-08	0.38437	0.354857	0.508744	0.495354	5.20945	-1.35171	Phenazine_biosynthesis_protein
PGSC0003DMG400000952	NA	NA	3	1	0.0426263	0.0354429	NA	NA	NA	NA	NA	-1.58496	Phenazine_biosynthesis_protein
PGSC0003DMG400000954	0	28	892	849	0.179421	0.111432	0.224949	0.291852	0.210616	0.355852	#NAME?	-0.0712792	Isoamylase_isoform_2
PGSC0003DMG400000955	3	0	16	16	0.469595	0.228454	0.398244	0.360685	0.202929	0.350592	Inf	0	Conserved_gene_of_unknown_function
PGSC0003DMG400000957	28	42	179	208	0.0215603	0.0202861	0.733395	0.474972	0.475421	0.482848	-0.584963	0.216624	ATP_binding_protein
PGSC0003DMG400000958	73	13	112	125	0.169264	0.106645	0.207738	0.282986	0.950337	0.62874	2.48938	0.158429	DNA_binding_protein
PGSC0003DMG400000960	0	0	NA	NA	NA	NA	1.83e-08	3.58e-07	1.16e-12	1.28e-10	NaN	NA	Gene_of_unknown_function
PGSC0003DMG400000962	2	17	145	129	0.0837376	0.0609477	0.0896097	0.198239	0.118103	0.278087	-3.08746	-0.168682	Gene_of_unknown_function
PGSC0003DMG400000963	47	7	208	485	8.75e-10	1.37e-08	0.580262	0.423682	0.567756	0.514228	2.74723	1.2214	Ubiquitin-protein_ligase
PGSC0003DMG400000965	143	464	2426	2697	0.0251856	0.0230233	0.0310273	0.114863	0.0107545	0.0692614	-1.69811	0.152776	Ribosomal_protein_S10,_eukaryotic_and_archaeal_form
PGSC0003DMG400000968	22	42	305	363	0.00216676	0.00301828	0.309871	0.328816	0.0401	0.163834	-0.932886	0.25116	Conserved_gene_of_unknown_function
PGSC0003DMG400000969	NA	NA	14	12	0.99333	0.378293	NA	NA	NA	NA	NA	-0.222392	Orf147a_protein
PGSC0003DMG400000971	NA	NA	1	1	0.997836	0.379394	NA	NA	NA	NA	NA	0	RNase_H_family_protein
PGSC0003DMG400000972	6	0	98	153	0.0156532	0.0155755	0.0115948	0.0599412	0.113667	0.272976	Inf	0.642678	Tetratricopeptide-like_helical
PGSC0003DMG400000974	NA	NA	8	16	0.0068473	0.00791859	NA	NA	NA	NA	NA	1	LOB_domain-containing_protein_6
PGSC0003DMG400000976	40	401	450	528	0.00314043	0.00412535	0.199904	0.27965	0.755285	0.575827	-3.32553	0.230613	Conserved_gene_of_unknown_function
PGSC0003DMG400000977	14	44	81	116	0.000382742	0.00070476	0.539928	0.409931	0.0708432	0.21786	-1.65208	0.518131	Multicopper_oxidase
PGSC0003DMG400000978	11	5	1187	642	6.35e-11	1.75e-09	0.674377	0.455579	0.494658	0.490165	1.1375	-0.886675	Acyl-[acyl-carrier-protein]_desaturase,_chloroplastic
PGSC0003DMG400000979	77	781	614	482	0.000147711	0.000313628	0.03923	0.130862	0.396291	0.454093	-3.34239	-0.349206	Binding_protein
PGSC0003DMG400000980	0	35	226	322	3.28e-05	8.9e-05	0.257364	0.306674	0.501184	0.492448	#NAME?	0.510738	Aspartate_carbamoyltransferase
PGSC0003DMG400000981	10	40	689	774	0.14787	0.096157	0.156628	0.252786	0.826165	0.595297	-2	0.16783	Conserved_gene_of_unknown_function
PGSC0003DMG400000983	NA	NA	2	1	0.297081	0.163745	NA	NA	NA	NA	NA	-1	GEX1
PGSC0003DMG400000984	NA	NA	26	20	0.238063	0.138529	NA	NA	NA	NA	NA	-0.378512	3-oxo-5-alpha-steroid_4-dehydrogenase_family_protein
PGSC0003DMG400000985	NA	NA	629	380	6.2e-08	4.5e-07	NA	NA	NA	NA	NA	-0.727061	Conserved_gene_of_unknown_function
PGSC0003DMG400000986	1	106	11	8	0.285683	0.159066	0.114711	0.221848	0.098821	0.256154	-6.72792	-0.459432	3-oxo-5-alpha-steroid_4-dehydrogenase_family_protein
PGSC0003DMG400000988	0	0	122	151	0.00825487	0.0092056	2.83e-08	5e-07	8.17e-10	1.25e-08	NaN	0.307667	Synovial_sarcoma_associated_ss18_protein
PGSC0003DMG400000991	132	93	382	434	0.087104	0.0630171	0.646164	0.446095	0.727482	0.567873	0.505235	0.184122	Mitochondrial_glycoprotein
PGSC0003DMG400000993	140	156	358	464	9.32e-05	0.000213028	0.928843	0.533031	0.825597	0.595114	-0.156119	0.374165	Pentatricopeptide_repeat-containing_protein
PGSC0003DMG400000994	96	104	677	650	0.306049	0.167536	0.861965	0.514495	0.103286	0.261233	-0.115477	-0.0587161	Calcium-dependent_protein_kinase_3
PGSC0003DMG400000995	0	15	574	555	0.382125	0.196953	0.206229	0.281935	0.094498	0.251112	#NAME?	-0.048563	Phosphoribosylaminoimidazole_carboxylase
PGSC0003DMG400000996	0	0	23	21	0.713835	0.305155	0.694927	0.462569	0.305468	0.413378	NaN	-0.131245	Receptor-kinase
PGSC0003DMG400000997	NA	NA	850	100	6.64e-13	5.52e-11	NA	NA	NA	NA	NA	-3.08746	Zinc_finger_protein
PGSC0003DMG400000998	0	157	251	199	0.0014956	0.00221948	0.229609	0.294412	0.34545	0.430905	#NAME?	-0.334919	Nucleic_acid_binding_protein
PGSC0003DMG400000999	223	190	697	904	0.000408428	0.000743828	0.721182	0.470702	0.0488908	0.182363	0.231044	0.375164	Sequence-specific_DNA_binding___transcription_factor
PGSC0003DMG400001003	0	0	4	14	0.00671977	0.00779178	6.47e-07	8.43e-06	1.22e-09	1.78e-08	NaN	1.80735	Cytochrome_c
PGSC0003DMG400001006	119	424	1340	1750	9.09e-06	3.01e-05	0.278459	0.315552	0.940592	0.626264	-1.8331	0.385122	Non-lysosomal_glucosylceramidase
PGSC0003DMG400001009	0	1	2	1	0.650642	0.286748	0.251965	0.304229	0.0415263	0.166969	#NAME?	-1	Gene_of_unknown_function
PGSC0003DMG400001014	490	878	26	19	0.206529	0.124215	0.0916595	0.200807	0.134832	0.295147	-0.841439	-0.452512	H+-transporting_two-sector_ATPase,_alpha_beta_subunit,_central_region
PGSC0003DMG400001015	7	12	12	3	6.06e-05	0.000149815	0.565389	0.418366	0.199321	0.348479	-0.777608	-2	Phosphatase
PGSC0003DMG400001016	2	30	314	364	0.00467018	0.0057662	0.151525	0.249297	0.951408	0.628801	-3.90689	0.213174	Conserved_gene_of_unknown_function
PGSC0003DMG400001017	1	39	72	67	0.42451	0.212355	0.293387	0.321869	0.927631	0.623841	-5.2854	-0.103836	Gene_of_unknown_function
PGSC0003DMG400001024	620	1060	48	40	0.187352	0.115279	0.636667	0.44273	0.30902	0.414697	-0.773724	-0.263034	Gene_of_unknown_function
PGSC0003DMG400001028	NA	NA	3	2	0.524879	0.246936	NA	NA	NA	NA	NA	-0.584963	Pollen_Ole_e_1_allergen_and_extensin
PGSC0003DMG400001030	1666	2948	4	12	0.0176404	0.0172178	0.332559	0.336476	0.481433	0.485145	-0.823348	1.58496	10_kDa_putative_secreted_protein
PGSC0003DMG400001031	0	2	366	334	0.171195	0.107521	0.0083226	0.0464967	0.0104988	0.0681437	#NAME?	-0.131996	Protein_COBRA
PGSC0003DMG400001035	NA	NA	176	175	0.962879	0.370988	NA	NA	NA	NA	NA	-0.00822051	Serine_hydroxymethyltransferase
PGSC0003DMG400001038	106	206	435	517	0.00679277	0.0078595	0.0410819	0.13418	0.109458	0.268404	-0.95858	0.249149	Early_nodulin_55-2
PGSC0003DMG400001039	NA	NA	6	15	0.00128628	0.00195285	NA	NA	NA	NA	NA	1.32193	Hypothetical_repeat_protein
PGSC0003DMG400001041	1320	2239	4257	4972	0.000114462	0.000254546	0.214121	0.286289	0.281389	0.401407	-0.762317	0.223989	Glucose-6-phosphate_phosphate_translocator_1,_chloroplast
PGSC0003DMG400001042	23	63	286	386	2.84e-05	7.88e-05	0.322046	0.333014	0.0641885	0.207298	-1.45372	0.432586	GTPase_activating_protein
PGSC0003DMG400001047	77	87	1762	2741	2.06e-09	2.78e-08	0.731036	0.474026	0.0403063	0.164205	-0.176157	0.637488	Thioredoxin_domain-containing_protein
PGSC0003DMG400001048	30	10	115	137	0.121782	0.0824489	0.171246	0.263446	0.195647	0.345837	1.58496	0.252542	Tryptophan_synthase_beta_subunit
PGSC0003DMG400001049	2	0	10	9	0.962758	0.370957	0.435138	0.373956	0.688466	0.555889	Inf	-0.152003	Gene_of_unknown_function
PGSC0003DMG400001053	34	35	22	12	0.0020167	0.00284781	0.990007	0.549077	0.0149023	0.0888198	-0.0418202	-0.874469	Septum-promoting_GTP-binding_protein_1_(GTPase_spg1)
PGSC0003DMG400001055	2	1	NA	NA	NA	NA	0.300694	0.324878	0.699708	0.559436	1	NA	Gene_of_unknown_function
PGSC0003DMG400001056	0	1	6	7	0.601204	0.27158	0.916369	0.529943	0.171816	0.327199	#NAME?	0.222392	TOR_(TARGET_OF_RAPAMYCIN);_1-phosphatidylinositol-3-kinase__protein_binding
PGSC0003DMG400001057	1	106	588	591	0.931342	0.36369	0.390834	0.357275	0.719334	0.566141	-6.72792	0.00734197	Soul_heme-binding_family_protein
PGSC0003DMG400001059	NA	NA	6	4	0.371166	0.192991	NA	NA	NA	NA	NA	-0.584963	Serine_threonine-protein_kinase_PBS1
PGSC0003DMG400001060	0	0	23	11	0.00225951	0.00312512	6.16e-05	0.000525037	8.41e-08	9.42e-07	NaN	-1.06413	Brassinosteroid_hydroxylase
PGSC0003DMG400001063	473	298	688	552	4.68e-05	0.000120414	0.209234	0.283724	0.0887511	0.242519	0.666528	-0.31774	Ring_finger_protein
PGSC0003DMG400001064	0	0	NA	NA	NA	NA	1.69e-06	2.05e-05	5.03e-09	6.59e-08	NaN	NA	Conserved_gene_of_unknown_function
PGSC0003DMG400001065	753	228	374	443	0.0192928	0.0184973	0.179513	0.268391	0.295951	0.409065	1.72362	0.244268	Histone_H2A
PGSC0003DMG400001066	0	275	101	101	0.985562	0.37662	0.0390156	0.130453	0.700748	0.559706	#NAME?	0	Potassium_channel
PGSC0003DMG400001067	0	2	330	356	0.171604	0.107664	0.433807	0.373633	0.113788	0.273077	#NAME?	0.109411	Ethylene-responsive_element-binding_protein
PGSC0003DMG400001069	449	494	1968	1662	0.000148212	0.000314472	0.767062	0.486394	0.34739	0.431513	-0.137796	-0.24381	Protein_phosphatase_2a,_regulatory_subunit
PGSC0003DMG400001070	511	1788	2406	2082	0.0008865	0.00142109	0.164364	0.258907	0.212286	0.357503	-1.80695	-0.208667	Acyl-ACP_thioesterase_B
PGSC0003DMG400001071	24	89	NA	NA	NA	NA	0.511248	0.400398	0.702145	0.559898	-1.89077	NA	Sulfate_transporter
PGSC0003DMG400001072	773	122	776	1466	2.45e-07	1.45e-06	0.0375581	0.127595	0.711693	0.563199	2.66359	0.917757	Leucine-rich_repeat_extensin_3
PGSC0003DMG400001074	8	3	259	499	0.00359273	0.00462004	0.420618	0.368799	0.375508	0.445339	1.41504	0.946088	Gene_of_unknown_function
PGSC0003DMG400001075	74	512	1328	1463	0.0413662	0.0345979	0.00228466	0.0154726	0.274412	0.39769	-2.79055	0.139675	Hsr201_protein
PGSC0003DMG400001076	0	3	12	8	0.0788155	0.0580811	0.000294592	0.00228649	0.117555	0.277519	#NAME?	-0.584963	Hsr201_protein
PGSC0003DMG400001077	128	119	117	110	0.570647	0.261991	0.962049	0.54201	0.37432	0.44501	0.105182	-0.089005	Condensin_complex_subunit_2
PGSC0003DMG400001078	0	0	516	698	3.22e-06	1.26e-05	0.00014485	0.00118124	1.09e-07	1.2e-06	NaN	0.435856	Fatty_acid_hydroperoxide_lyase
PGSC0003DMG400001079	1	2	209	194	0.280274	0.156812	0.811034	0.499088	0.754087	0.575482	-1	-0.107446	Lipid-A-disaccharide_synthase
PGSC0003DMG400001080	24	51	258	319	0.000807754	0.00131163	0.243848	0.300309	0.339411	0.42804	-1.08746	0.306185	GD3B
PGSC0003DMG400001081	0	2	46	39	0.187948	0.115553	0.0653513	0.169961	0.0854028	0.23875	#NAME?	-0.23816	NBS-LRR_protein
PGSC0003DMG400001082	809	472	1046	1092	0.413775	0.208489	0.246434	0.301576	0.674684	0.55153	0.777353	0.06209	ATP_synthase_subunit_H_protein
PGSC0003DMG400001083	1124	864	2569	2364	0.0549031	0.0434653	0.685221	0.459591	0.54575	0.50671	0.379539	-0.119977	Topoisomerase_I
PGSC0003DMG400001084	389	160	711	814	0.00183507	0.00263208	0.408027	0.363748	0.699762	0.559436	1.2817	0.195179	Conserved_gene_of_unknown_function
PGSC0003DMG400001085	NA	NA	2	2	0.249591	0.143667	NA	NA	NA	NA	NA	0	Cell_differentiation_protein_Rcd1
PGSC0003DMG400001086	0	0	1	2	0.268618	0.151973	3.52e-08	6.08e-07	3.79e-10	6.22e-09	NaN	1	Cell_differentiation_protein_rcd1
PGSC0003DMG400001089	0	1	81	144	0.000104107	0.000234423	0.0166913	0.0781548	0.0968088	0.254095	#NAME?	0.830075	Conserved_gene_of_unknown_function
PGSC0003DMG400001090	22	4	218	283	0.000316371	0.000598564	0.176334	0.266653	0.0841637	0.237133	2.45943	0.376474	AT_hook_motif-containing_protein
PGSC0003DMG400001092	49	340	396	487	0.000607977	0.00103631	0.274605	0.314204	0.125749	0.287228	-2.79468	0.298421	UDP-glucoronosyl_UDP-glucosyl_transferase_family_protein
PGSC0003DMG400001093	NA	NA	44	102	1.98e-05	5.83e-05	NA	NA	NA	NA	NA	1.21299	Conserved_gene_of_unknown_function
PGSC0003DMG400001094	195	325	59	55	0.455948	0.223813	0.611838	0.434456	0.15053	0.310157	-0.736966	-0.101283	Protein_phosphatase_2c
PGSC0003DMG400001096	273	63	222	264	0.0132004	0.013532	0.122577	0.229281	0.359176	0.438266	2.11548	0.249978	Transporter
PGSC0003DMG400001097	52	259	2049	2048	0.98321	0.376004	0.00539442	0.0326264	0.20823	0.354134	-2.31637	-0.000704269	Pollen_ole_e_1_allergen_and_extensin_family_protein
PGSC0003DMG400001098	34	44	629	532	0.00230321	0.00317835	0.420475	0.368795	0.00679318	0.0476576	-0.371969	-0.241634	Cytochrome_P450
PGSC0003DMG400001099	11	183	431	496	0.00629041	0.00738466	0.176889	0.266955	0.229361	0.36945	-4.05627	0.202652	Chloroplast_lipocalin
PGSC0003DMG400001100	73	2	214	207	0.509672	0.242071	0.020285	0.0886258	0.216806	0.360936	5.18982	-0.04798	Electron_transport_oxidoreductase
PGSC0003DMG400001104	1284	707	2418	2805	0.00268317	0.00361921	0.207142	0.28263	0.12049	0.280825	0.860863	0.214187	DEAD-box_ATP-dependent_RNA_helicase_37
PGSC0003DMG400001105	298	230	440	450	0.64911	0.286366	0.822747	0.502717	0.911914	0.619677	0.373678	0.0324215	Sphingosine-1-phosphate_phosphohydrolase
PGSC0003DMG400001106	NA	NA	4	2	0.177588	0.110542	NA	NA	NA	NA	NA	-1	Gene_of_unknown_function
PGSC0003DMG400001108	0	15	417	411	0.823446	0.335841	0.0316367	0.11607	0.025029	0.125035	#NAME?	-0.020909	Gene_of_unknown_function
PGSC0003DMG400001110	1	2	NA	NA	NA	NA	0.675879	0.456154	0.287235	0.404727	-1	NA	Protein_GIGANTEA
PGSC0003DMG400001111	0	0	NA	NA	NA	NA	1.4e-07	2.06e-06	3.86e-11	9.12e-10	NaN	NA	Metal_tolerance_protein_4
PGSC0003DMG400001114	188	229	903	900	0.928941	0.363199	0.811798	0.499292	0.0661282	0.210137	-0.284615	-0.00480099	TLP_domain_class_transcription_factor
PGSC0003DMG400001117	214	611	2144	2511	0.000144346	0.000307625	0.0941958	0.203638	0.677584	0.552125	-1.51356	0.227957	Protoporphyrinogen_oxidase
PGSC0003DMG400001118	NA	NA	25	18	0.069044	0.0522472	NA	NA	NA	NA	NA	-0.473931	Zinc_finger_protein
PGSC0003DMG400001119	7	100	220	141	5.07e-06	1.84e-05	0.112786	0.220308	0.188281	0.3396	-3.8365	-0.641808	Histone_H3.2
PGSC0003DMG400001120	1	88	94	92	0.736356	0.311638	0.316907	0.331077	0.208227	0.354134	-6.45943	-0.0310269	Ribonuclease_P
PGSC0003DMG400001121	220	146	558	491	0.00889101	0.00979684	0.666895	0.452901	0.947312	0.627977	0.591535	-0.184542	Cysteine_desulfurylase
PGSC0003DMG400001122	0	19	96	65	0.000132202	0.000286619	0.385352	0.355253	0.641568	0.540754	#NAME?	-0.562595	Coiled-coil_protein
PGSC0003DMG400001123	498	296	1470	1325	0.121487	0.0822981	0.131958	0.236375	0.87799	0.609958	0.750549	-0.149824	Protein_translocase_subunit_secA
PGSC0003DMG400001126	219	309	3178	2919	0.0543581	0.0431271	0.354226	0.343785	0.652698	0.544633	-0.496676	-0.122645	Zinc_knuckle_(CCHC-type)_family_protein
PGSC0003DMG400001127	98	229	437	392	0.0979504	0.0692709	0.0781839	0.18563	0.0652859	0.20876	-1.22449	-0.15678	Histone_H1F
PGSC0003DMG400001128	24	30	509	493	0.533851	0.24986	0.830533	0.505155	0.600464	0.526422	-0.321928	-0.046078	40S_ribosomal_protein_S15
PGSC0003DMG400001129	13	56	91	98	0.2755	0.154841	0.0149914	0.0724521	0.0514635	0.186865	-2.10692	0.106915	DNA-directed_RNA_polymerase_II_19_kD_polypeptide_rpb7
PGSC0003DMG400001130	106	135	172	161	0.308406	0.168554	0.796229	0.494666	0.536313	0.504492	-0.348895	-0.0953479	Phosphatidate_cytidylyltransferase
PGSC0003DMG400001131	132	86	683	1016	5.41e-07	2.85e-06	0.352917	0.343235	0.302191	0.411997	0.618129	0.572943	RNA_binding
PGSC0003DMG400001135	0	1	2	2	0.588958	0.267806	0.402279	0.361959	0.0738473	0.221564	#NAME?	0	Conserved_gene_of_unknown_function
PGSC0003DMG400001136	79	129	578	675	0.0154933	0.0154483	0.698066	0.463685	0.566633	0.513785	-0.707447	0.223818	Clathrin_coat_assembly_protein_ap-1
PGSC0003DMG400001137	1288	567	4	5	0.762794	0.318876	0.0506509	0.150369	0.129796	0.291068	1.18371	0.321928	Uncharacterized_mitochondrial_protein
PGSC0003DMG400001138	1	2	1	1	0.716046	0.305716	0.573006	0.421084	0.655688	0.545443	-1	0	Conserved_gene_of_unknown_function
PGSC0003DMG400001139	0	10	17	16	0.687547	0.297952	0.0606735	0.164283	0.394157	0.453451	#NAME?	-0.0874628	Carboxyl-terminal_proteinase
PGSC0003DMG400001142	7	43	398	554	0.000336182	0.000630959	0.0431904	0.137989	0.0254568	0.126364	-2.61891	0.477118	Gene_of_unknown_function
PGSC0003DMG400001144	0	0	55	84	0.00230886	0.00318418	9.94e-06	9.78e-05	7.17e-08	8.1e-07	NaN	0.610958	Cytochrome_P450_92B1
PGSC0003DMG400001145	NA	NA	2	4	0.511165	0.242574	NA	NA	NA	NA	NA	1	High-affinity_nitrate_transporter
PGSC0003DMG400001146	39	7	209	189	0.146588	0.0954925	0.0424139	0.136693	0.80053	0.588726	2.47805	-0.145117	Snf1-kinase_beta_subunit,_plants
PGSC0003DMG400001147	741	742	421	571	1.47e-06	6.68e-06	0.995584	0.550426	0.0229069	0.118663	-0.00194564	0.439671	Conserved_gene_of_unknown_function
PGSC0003DMG400001148	380	764	6083	4874	3.07e-06	1.22e-05	0.398578	0.360788	0.315309	0.417894	-1.00757	-0.319677	RuBisCO_large_subunit-binding_protein_subunit_alpha,_chloroplastic
PGSC0003DMG400001149	11	29	358	368	0.65339	0.287506	0.48008	0.38885	0.746749	0.573563	-1.39855	0.0397462	Allene_oxide_synthase_2
PGSC0003DMG400001150	421	440	859	666	0.000100287	0.000226881	0.832375	0.5058	0.020043	0.109436	-0.0636833	-0.367136	Cysteine-type_peptidase
PGSC0003DMG400001152	1618	3456	1024	1181	0.00357011	0.00459671	0.0983169	0.207624	0.385755	0.449856	-1.09489	0.205793	FK506-binding_protein
PGSC0003DMG400001153	84	254	332	378	0.0169518	0.0166684	0.420773	0.36883	0.251564	0.383125	-1.59637	0.187203	Conserved_gene_of_unknown_function
PGSC0003DMG400001154	0	3	42	49	0.259231	0.147886	0.0848409	0.193246	0.0673185	0.21217	#NAME?	0.222392	Gene_of_unknown_function
PGSC0003DMG400001155	193	673	2358	2676	0.000633625	0.00107146	0.0359025	0.124544	0.135814	0.296204	-1.80201	0.182514	Arf_gtpase-activating_protein
PGSC0003DMG400001157	0	0	NA	NA	NA	NA	1.83e-08	3.58e-07	1.16e-12	1.28e-10	NaN	NA	Gene_of_unknown_function
PGSC0003DMG400001158	34	1	24	17	0.0800447	0.0588447	0.0191447	0.0856416	0.900162	0.616043	5.08746	-0.4975	ESC
PGSC0003DMG400001160	NA	NA	2	2	0.878965	0.349981	NA	NA	NA	NA	NA	0	Conserved_gene_of_unknown_function
PGSC0003DMG400001161	384	318	846	576	7.25e-08	5.14e-07	0.810396	0.498856	0.538578	0.50545	0.27208	-0.554589	MYC_transcription_factor
PGSC0003DMG400001162	NA	NA	100	95	0.475586	0.230645	NA	NA	NA	NA	NA	-0.0740006	SnRK1-interacting_protein_1
PGSC0003DMG400001166	0	230	74	83	0.314157	0.17081	0.110825	0.21857	0.143389	0.303356	#NAME?	0.165586	RNA-directed_DNA_polymerase_(Reverse_transcriptase)
PGSC0003DMG400001167	0	4	NA	NA	NA	NA	0.18546	0.272053	0.95862	0.630561	#NAME?	NA	Gene_of_unknown_function
PGSC0003DMG400001168	9	24	40	30	0.127231	0.0852426	0.237458	0.297784	0.13259	0.292819	-1.41504	-0.415037	Gene_of_unknown_function
PGSC0003DMG400001171	NA	NA	2	8	0.00178354	0.00256931	NA	NA	NA	NA	NA	2	RNase_H_family_protein
PGSC0003DMG400001172	NA	NA	8	4	0.262119	0.149059	NA	NA	NA	NA	NA	-1	Conserved_gene_of_unknown_function
PGSC0003DMG400001179	43	151	835	780	0.0934484	0.0667419	0.550317	0.413154	0.364705	0.440508	-1.81214	-0.0983021	Carboxylesterase
PGSC0003DMG400001180	53	53	564	611	0.095068	0.0676821	0.990188	0.549077	0.1692	0.324833	0	0.115477	Cytochrome_b561
PGSC0003DMG400001181	2192	558	9665	9367	0.256819	0.146821	0.0161531	0.0763792	0.221391	0.363848	1.97391	-0.0451827	ACI19
PGSC0003DMG400001182	50	5	585	505	0.00462187	0.0057185	0.0633936	0.167508	0.206831	0.353063	3.32193	-0.212153	RING_zinc_finger_protein_1
PGSC0003DMG400001183	NA	NA	127	131	0.628147	0.27985	NA	NA	NA	NA	NA	0.0447383	Glycosyltransferase_family_GT8_protein
PGSC0003DMG400001184	3	0	34	62	0.000176039	0.000364145	0.0436399	0.138467	0.0442644	0.172399	Inf	0.866733	Pentatricopeptide_repeat-containing_protein
PGSC0003DMG400001185	NA	NA	22	24	0.446348	0.220258	NA	NA	NA	NA	NA	0.125531	Serine-threonine_protein_kinase,_plant-type
PGSC0003DMG400001186	0	4	44	61	0.0100435	0.0108168	0.186454	0.272652	0.349059	0.432487	#NAME?	0.471306	Pentatricopeptide_repeat-containing_protein
PGSC0003DMG400001188	117	317	150	292	5e-07	2.65e-06	0.581442	0.424092	0.615208	0.531125	-1.43797	0.961006	DVL_protein
PGSC0003DMG400001189	0	70	2	4	0.235241	0.13728	0.00179114	0.0123798	0.0107517	0.0692614	#NAME?	1	Heat_shock_protein_binding_protein
PGSC0003DMG400001190	13	64	810	968	0.00106167	0.00165494	0.180739	0.269083	0.514096	0.49713	-2.29956	0.257085	Conserved_gene_of_unknown_function
PGSC0003DMG400001191	3393	3578	10344	11332	0.00352812	0.0045523	0.878071	0.518715	0.821799	0.594166	-0.076592	0.131608	Nucleolin
PGSC0003DMG400001195	10	7	138	152	0.400992	0.203776	0.561994	0.417286	0.40539	0.456553	0.514573	0.139403	Outer_envelope_membrane_protein
PGSC0003DMG400001197	63	7	80	77	0.671973	0.293213	0.120624	0.227265	0.293194	0.40776	3.16993	-0.0551416	Conserved_gene_of_unknown_function
PGSC0003DMG400001199	NA	NA	15	22	0.0441556	0.0364702	NA	NA	NA	NA	NA	0.552541	Basic_7S_globulin_2_small_subunit
PGSC0003DMG400001201	0	0	20	39	0.00594145	0.00705236	1.55e-05	0.000146752	2.05e-06	1.92e-05	NaN	0.963474	Gene_of_unknown_function
PGSC0003DMG400001204	146	62	1302	1291	0.857925	0.344545	0.380532	0.35384	0.968122	0.633622	1.23563	-0.0122404	Gene_of_unknown_function
PGSC0003DMG400001205	146	260	1946	1788	0.0187409	0.0180932	0.23531	0.29703	0.166337	0.322885	-0.832543	-0.122165	Conserved_gene_of_unknown_function
PGSC0003DMG400001206	653	535	1146	799	5.68e-07	2.97e-06	0.849811	0.51122	0.870893	0.608014	0.287544	-0.52034	Peroxisomal_enoyl-CoA_hydratase_isomerase_family_protein
PGSC0003DMG400001207	0	0	21	9	0.00144086	0.00215256	0.944827	0.537555	0.0459091	0.175509	NaN	-1.22239	Zinc_finger_protein
PGSC0003DMG400001209	119	103	85	166	8.12e-06	2.74e-05	0.688124	0.460374	0.551463	0.508562	0.208317	0.965648	Beta-glucosidase
PGSC0003DMG400001211	13	32	131	229	1.26e-06	5.86e-06	0.698598	0.463797	0.302249	0.411997	-1.29956	0.805781	Hydrolase,_hydrolyzing_O-glycosyl_compounds
PGSC0003DMG400001213	117	58	90	150	0.000142784	0.000304864	0.256466	0.306338	0.35498	0.435912	1.01238	0.736966	ATP_binding_protein
PGSC0003DMG400001214	4	14	NA	NA	NA	NA	0.381514	0.354004	0.137072	0.296921	-1.80735	NA	NADH-ubiquinone_oxidoreductase_chain_2
PGSC0003DMG400001215	113	302	1	2	0.297041	0.163741	0.0777502	0.185216	0.786505	0.584848	-1.41823	1	Unknow_protein
PGSC0003DMG400001218	NA	NA	3	2	0.75595	0.316927	NA	NA	NA	NA	NA	-0.584963	Type_I_MADS_box_transcription_factor
PGSC0003DMG400001221	29	3	166	435	2.14e-09	2.85e-08	0.130141	0.234921	0.987163	0.637779	3.27302	1.38983	EARLY_flowering_4_protein
PGSC0003DMG400001223	0	3	NA	NA	NA	NA	0.293107	0.321841	0.256102	0.386375	#NAME?	NA	NAC_domain_protein
PGSC0003DMG400001226	0	2	32	64	0.000506963	0.000890298	0.208831	0.283543	0.0722959	0.219875	#NAME?	1	Gibberellin_regulated_protein
PGSC0003DMG400001227	1	3	93	182	1.18e-06	5.54e-06	0.0397715	0.131975	0.00110642	0.00921324	-1.58496	0.968636	Gibberellin_regulated_protein
PGSC0003DMG400001228	149	61	680	876	0.000206938	0.000417218	0.653788	0.44862	0.823546	0.594625	1.28843	0.365396	Cytochrome_b5
PGSC0003DMG400001229	0	1	NA	NA	NA	NA	0.0196513	0.0869544	0.175435	0.328634	#NAME?	NA	Gene_of_unknown_function
PGSC0003DMG400001232	2	1	160	219	0.000689743	0.00115167	0.588824	0.426508	0.693759	0.557274	1	0.452859	Phototropic-responsive_NPH3_family_protein
PGSC0003DMG400001233	12	43	1926	1765	0.0133762	0.0136862	0.267044	0.310754	0.327537	0.423488	-1.8413	-0.12594	30S_ribosomal_protein_S1,_chloroplastic
PGSC0003DMG400001234	NA	NA	10	12	0.549083	0.254671	NA	NA	NA	NA	NA	0.263034	Gene_of_unknown_function
PGSC0003DMG400001237	2	67	6	9	0.12802	0.0856714	0.223216	0.290991	0.7169	0.565465	-5.06609	0.584963	Small_GTP-binding_protein
PGSC0003DMG400001240	12	17	303	250	0.0195572	0.0187096	0.526009	0.405669	0.0768116	0.225691	-0.5025	-0.27739	Gene_of_unknown_function
PGSC0003DMG400001242	NA	NA	0	2	0.29783	0.164008	NA	NA	NA	NA	NA	Inf	Ubiquitin-protein_ligase
PGSC0003DMG400001244	3	11	3	3	0.984438	0.376285	0.377284	0.352299	0.247957	0.381172	-1.87447	0	Nucleic_acid_binding_protein
PGSC0003DMG400001246	35	27	664	712	0.37534	0.194486	0.78614	0.492066	0.553168	0.509437	0.374396	0.100694	Urease
PGSC0003DMG400001247	58	45	411	386	0.200386	0.121486	0.78002	0.48992	0.319434	0.419542	0.366128	-0.0905375	Adenylate_kinase_B
PGSC0003DMG400001252	1	14	4573	6382	1.29e-07	8.37e-07	0.218503	0.288533	0.213771	0.358672	-3.80735	0.480868	Leucine-rich_repeat_protein
PGSC0003DMG400001256	150	187	3001	3286	0.015867	0.0157472	0.735812	0.475973	0.913829	0.62042	-0.318076	0.130889	Anion:sodium_symporter
PGSC0003DMG400001258	14	34	73	63	0.118127	0.0805283	0.120761	0.227265	0.034844	0.151241	-1.28011	-0.212545	Conserved_gene_of_unknown_function
PGSC0003DMG400001259	407	217	825	517	0.000988909	0.00155931	0.0405399	0.133518	0.176659	0.329842	0.907334	-0.67423	Gene_of_unknown_function
PGSC0003DMG400001265	NA	NA	8	11	0.44425	0.219495	NA	NA	NA	NA	NA	0.459432	Gene_of_unknown_function
PGSC0003DMG400001266	3	0	18	16	0.533316	0.249725	0.00110357	0.00789497	0.00110558	0.00921201	Inf	-0.169925	Gene_of_unknown_function
PGSC0003DMG400001267	39	10	2	4	0.222101	0.131312	0.254592	0.305601	0.359263	0.438293	1.96347	1	Gene_of_unknown_function
PGSC0003DMG400001268	18	2	510	480	0.306345	0.167608	0.23556	0.297214	0.205002	0.35189	3.16993	-0.0874628	Gene_of_unknown_function
PGSC0003DMG400001269	NA	NA	28	12	0.000110875	0.000247713	NA	NA	NA	NA	NA	-1.22239	Receptor_kinase
PGSC0003DMG400001271	NA	NA	10	5	0.0446716	0.0368009	NA	NA	NA	NA	NA	-1	Receptor_kinase
PGSC0003DMG400001272	449	1474	15250	16791	0.0172244	0.0168874	0.00861893	0.0478366	0.036718	0.156008	-1.71495	0.138879	ADP-ribosylation_factor_1
PGSC0003DMG400001275	1	3	53	56	0.764352	0.319296	0.634057	0.441902	0.74376	0.572753	-1.58496	0.0794345	Gene_of_unknown_function
PGSC0003DMG400001288	32	0	20	28	0.0781472	0.0576721	0.314042	0.330281	0.496136	0.490806	Inf	0.485427	Conserved_gene_of_unknown_function
PGSC0003DMG400001292	633	545	2889	2608	0.00357398	0.00460045	0.784951	0.491589	0.459662	0.477001	0.215949	-0.147626	NADH_dehydrogenase
PGSC0003DMG400001293	2	154	186	218	0.0244265	0.0224617	0.223286	0.291015	0.729549	0.568684	-6.26679	0.229026	MRNA,_1290_bp_sequence
PGSC0003DMG400001294	NA	NA	16	12	0.132585	0.0881781	NA	NA	NA	NA	NA	-0.415037	F-box_domain-containing_protein
PGSC0003DMG400001295	828	849	2275	2493	0.00891326	0.00981664	0.976253	0.54568	0.827488	0.595663	-0.0361338	0.132016	Protein_transport_SEC13
PGSC0003DMG400001296	0	4	182	196	0.161632	0.102948	0.18556	0.272069	0.133874	0.294197	#NAME?	0.106915	Repressor,_antagonist_of_e2f-dp_complex
PGSC0003DMG400001297	0	0	4	1	0.0579987	0.0454561	1.51e-10	1.24e-08	6.73e-12	2.59e-10	NaN	-2	Gene_of_unknown_function
PGSC0003DMG400001298	431	757	2521	1808	3.88e-07	2.14e-06	0.520111	0.40355	0.494285	0.489986	-0.812605	-0.479601	Seed_maturation
PGSC0003DMG400001299	41	883	1418	1372	0.420757	0.211096	0.00544211	0.03288	0.442441	0.471222	-4.42872	-0.0475771	Ankyrin_repeat_domain_protein
PGSC0003DMG400001300	NA	NA	2	4	0.294032	0.162464	NA	NA	NA	NA	NA	1	Conserved_gene_of_unknown_function
PGSC0003DMG400001301	530	535	736	818	0.00942596	0.0102689	0.972658	0.544883	0.147878	0.307461	-0.0135465	0.152395	BRASSINOSTEROID_INSENSITIVE_1-associated_receptor_kinase_1
PGSC0003DMG400001302	173	47	640	518	0.000537599	0.000933742	0.616927	0.436172	0.889923	0.613177	1.88004	-0.30512	CW14_protein
PGSC0003DMG400001303	NA	NA	6	2	0.0142148	0.0143899	NA	NA	NA	NA	NA	-1.58496	Atlastin
PGSC0003DMG400001304	NA	NA	288	661	2.73e-08	2.28e-07	NA	NA	NA	NA	NA	1.19858	Protein_P21
PGSC0003DMG400001306	0	5	186	230	0.00166872	0.00242809	0.114729	0.221848	0.822828	0.59438	#NAME?	0.306331	Pentatricopeptide_repeat-containing_protein
PGSC0003DMG400001307	0	12	105	169	1.24e-05	3.92e-05	0.148938	0.248153	0.901574	0.616412	#NAME?	0.686634	Conserved_gene_of_unknown_function
PGSC0003DMG400001310	74	185	630	705	0.216231	0.128597	0.550121	0.413142	0.258363	0.387918	-1.32193	0.162271	Conserved_gene_of_unknown_function
PGSC0003DMG400001311	0	0	9	6	0.0408096	0.0342168	1.42e-07	2.09e-06	6.36e-11	1.37e-09	NaN	-0.584963	Pectate_lyase_P59
PGSC0003DMG400001312	45	169	136	120	0.158098	0.101275	0.451147	0.380199	0.169937	0.325663	-1.90903	-0.180572	F-box_family_protein
PGSC0003DMG400001313	3	161	91	70	0.00832887	0.00927231	0.108097	0.216327	0.66339	0.548068	-5.74595	-0.378512	UPA19
PGSC0003DMG400001314	128	276	940	862	0.0262362	0.0238172	0.280446	0.316774	0.329168	0.423783	-1.10852	-0.124973	Ubiquitin_carrier_protein
PGSC0003DMG400001315	926	760	1792	2370	4.87e-06	1.77e-05	0.186001	0.272304	0.00256209	0.0200634	0.285013	0.403316	Calmodulin_binding_protein
PGSC0003DMG400001317	8	0	0	5	0.00808857	0.00906099	0.341866	0.339814	0.620474	0.532878	Inf	Inf	Non-cell-autonomous_protein_pathway2
PGSC0003DMG400001319	291	205	703	1074	1.46e-08	1.34e-07	0.726747	0.472356	0.398363	0.454559	0.505395	0.611397	Electron_transporter
PGSC0003DMG400001320	2	769	297	198	7.97e-06	2.7e-05	0.00617721	0.0363974	0.198936	0.348172	-8.58684	-0.584963	Alpha-tubulin
PGSC0003DMG400001321	1408	788	1644	1460	0.00111616	0.00172781	0.0662441	0.171211	0.764755	0.578784	0.83738	-0.171242	ATCUL3_ATCUL3A_CUL3_CUL3A
PGSC0003DMG400001323	NA	NA	13	19	0.160321	0.102327	NA	NA	NA	NA	NA	0.547488	NAC_domain_protein
PGSC0003DMG400001324	12	214	275	302	0.13219	0.088011	0.105211	0.214621	0.25451	0.385094	-4.1565	0.135117	Conserved_gene_of_unknown_function
PGSC0003DMG400001325	NA	NA	1	3	0.0712643	0.0535775	NA	NA	NA	NA	NA	1.58496	R2R3_Myb30_transcription_factor
PGSC0003DMG400001326	201	846	368	208	8.12e-06	2.74e-05	0.428574	0.371545	0.626519	0.534971	-2.07346	-0.823122	Condensin_complex_components_subunit
PGSC0003DMG400001328	55	251	2133	1338	3.71e-09	4.46e-08	0.299517	0.324357	0.548089	0.507384	-2.19018	-0.672806	Granule-bound_starch_synthase_2,_chloroplastic_amyloplastic
PGSC0003DMG400001329	NA	NA	2	0	0.0208479	0.0197197	NA	NA	NA	NA	NA	#NAME?	Zinc_finger_protein
PGSC0003DMG400001330	NA	NA	15	6	0.00126495	0.00192366	NA	NA	NA	NA	NA	-1.32193	Zinc_finger_protein
PGSC0003DMG400001331	NA	NA	3	1	0.0517045	0.0414675	NA	NA	NA	NA	NA	-1.58496	Gene_of_unknown_function
PGSC0003DMG400001333	229	7	72	35	0.000165726	0.000346019	0.415653	0.366705	0.915532	0.620895	5.03185	-1.04064	Calcium_ion_binding_protein
PGSC0003DMG400001335	0	0	398	457	0.0400243	0.0336693	1.02e-08	2.49e-07	8.58e-10	1.31e-08	NaN	0.199426	KH_domain-containing_protein
PGSC0003DMG400001336	0	1	26	22	0.313111	0.170398	0.530503	0.407266	0.0818774	0.234029	#NAME?	-0.241008	Pentatricopeptide_repeat-containing_protein
PGSC0003DMG400001337	NA	NA	19	13	0.24418	0.141263	NA	NA	NA	NA	NA	-0.547488	UPF0497_membrane_protein_3
PGSC0003DMG400001338	8	47	102	259	1.69e-08	1.52e-07	0.480484	0.388932	0.637608	0.539263	-2.55459	1.34438	Nam_14
PGSC0003DMG400001339	NA	NA	80	56	0.00454666	0.00564529	NA	NA	NA	NA	NA	-0.514573	Protein_1
PGSC0003DMG400001340	3	2	154	148	0.514923	0.243693	0.734864	0.475503	0.304248	0.412999	0.584963	-0.0573332	SPX_domain-containing_protein_4
PGSC0003DMG400001342	894	149	1299	1288	0.91595	0.359674	3.92e-05	0.000343916	0.00057907	0.00494607	2.58496	-0.0122688	Conserved_gene_of_unknown_function
PGSC0003DMG400001343	NA	NA	31	49	0.000517518	0.000905739	NA	NA	NA	NA	NA	0.660514	WIN1
PGSC0003DMG400001344	2	155	130	120	0.185174	0.114323	0.0823566	0.190548	0.527534	0.501598	-6.27612	-0.115477	Conserved_gene_of_unknown_function
PGSC0003DMG400001345	10	137	322	478	7.74e-07	3.87e-06	0.0247866	0.101138	0.904124	0.617247	-3.7761	0.56995	Pentatricopeptide_repeat-containing_protein
PGSC0003DMG400001348	NA	NA	2	4	0.728801	0.309399	NA	NA	NA	NA	NA	1	Mitochondrial_saccharopine_dehydrogenase
PGSC0003DMG400001349	1	43	122	108	0.44115	0.218423	0.0297885	0.112993	0.582062	0.519913	-5.42626	-0.17585	Saccharopine_dehydrogenase
PGSC0003DMG400001350	0	7	570	636	0.027503	0.024778	0.264069	0.309374	0.124466	0.285826	#NAME?	0.158065	RRNA_methylase
PGSC0003DMG400001351	68	110	566	448	8.41e-05	0.000195431	0.125289	0.231482	0.0869053	0.240336	-0.693897	-0.337303	Ubiquitin-protein_ligase
PGSC0003DMG400001352	308	224	358	340	0.321995	0.173996	0.547822	0.412391	0.250943	0.382829	0.459432	-0.0744248	Conserved_gene_of_unknown_function
PGSC0003DMG400001353	282	201	654	665	0.65814	0.289012	0.274288	0.314002	0.828474	0.595861	0.4885	0.0240637	EID1-like_F-box_protein_2
PGSC0003DMG400001354	163	4	224	207	0.165482	0.104835	0.348246	0.341836	0.689663	0.556079	5.34873	-0.113868	Pentatricopeptide_repeat-containing_protein
PGSC0003DMG400001355	667	545	2696	2779	0.317407	0.172178	0.0857143	0.194071	0.221636	0.363962	0.291431	0.0437453	Mitochondrial_processing_peptidase
PGSC0003DMG400001358	0	14	23	14	0.0167752	0.0165177	0.0264906	0.105565	0.0554507	0.192573	#NAME?	-0.716207	Hydroxyproline-rich_protein
PGSC0003DMG400001359	NA	NA	12	13	0.989815	0.377506	NA	NA	NA	NA	NA	0.115477	Conserved_gene_of_unknown_function
PGSC0003DMG400001360	64	107	492	533	0.116927	0.0799006	0.511358	0.400457	0.801484	0.58882	-0.741467	0.115477	Conserved_gene_of_unknown_function
PGSC0003DMG400001361	1	2	945	642	2.74e-06	1.11e-05	0.660294	0.450622	0.0399747	0.163714	-1	-0.557741	LysM_type_receptor_kinase
PGSC0003DMG400001362	0	37	148	138	0.292189	0.16166	0.0192235	0.085819	0.429206	0.466012	#NAME?	-0.100929	Transcription_factor
PGSC0003DMG400001363	0	7	162	174	0.355665	0.18739	0.438142	0.375144	0.115438	0.275123	#NAME?	0.103093	Esterase_PIR7B
PGSC0003DMG400001364	646	698	2135	2810	1.89e-05	5.63e-05	0.773672	0.488003	0.420377	0.462504	-0.111693	0.396334	SP1L
PGSC0003DMG400001365	2507	3198	1864	1929	0.283684	0.158227	0.172396	0.264374	0.105155	0.2632	-0.351208	0.0494513	Cop9_complex_subunit_7a
PGSC0003DMG400001366	153	62	434	374	0.0249695	0.02286	0.358675	0.345503	0.0874737	0.24097	1.30319	-0.214657	Rapid_alkalinization_factor_5
PGSC0003DMG400001367	122	33	484	830	5.69e-08	4.21e-07	0.174215	0.265525	0.556543	0.510443	1.88634	0.778104	Rapid_alkalinization_factor_4
PGSC0003DMG400001368	585	287	2626	2603	0.866125	0.346654	0.0581561	0.161312	0.733565	0.570239	1.02739	-0.0126916	FERONIA_receptor-like_kinase
PGSC0003DMG400001369	547	326	549	656	0.000451792	0.000808332	0.126632	0.232042	0.0182819	0.10284	0.746669	0.25689	Kinase
PGSC0003DMG400001370	330	206	584	615	0.296843	0.163641	0.585393	0.425426	0.470949	0.48148	0.679822	0.074618	Conserved_gene_of_unknown_function
PGSC0003DMG400001371	1	0	381	139	2.09e-10	4.45e-09	0.118441	0.225494	0.00214332	0.017015	Inf	-1.45471	Protein_COBRA
PGSC0003DMG400001372	0	0	NA	NA	NA	NA	3.71e-05	0.000326865	5.9e-07	5.99e-06	NaN	NA	B12D
PGSC0003DMG400001373	0	0	10	4	0.00602281	0.00713456	0.971301	0.544778	0.0503066	0.185203	NaN	-1.32193	Phospholipase_C
PGSC0003DMG400001374	186	2	27	27	0.946339	0.367321	0.0148907	0.0720873	0.64971	0.543798	6.53916	0	Cytochrome_P450_85A1
PGSC0003DMG400001375	15	49	114	139	0.0436499	0.0361446	0.39898	0.360942	0.488406	0.487357	-1.70782	0.286051	UDP-glucose:protein_transglucosylase_SlUPTG1
PGSC0003DMG400001377	NA	NA	966	419	1.94e-10	4.25e-09	NA	NA	NA	NA	NA	-1.20507	MADS-box_protein
PGSC0003DMG400001378	0	0	58	56	0.616233	0.276291	1.8e-11	6.43e-09	1.49e-12	1.28e-10	NaN	-0.0506261	MADS-box_transcription_factor_FBP29
PGSC0003DMG400001379	44	88	492	679	7.17e-06	2.47e-05	0.720394	0.470496	0.913956	0.62042	-1	0.464753	Protein_disulfide_oxidoreductase
PGSC0003DMG400001380	5	2	1100	720	2.02e-05	5.92e-05	0.553703	0.414333	0.307099	0.413884	1.32193	-0.611435	Pollen_Ole_e_1_allergen_and_extensin
PGSC0003DMG400001382	0	2	186	195	0.540814	0.251908	0.273263	0.313611	0.164428	0.321379	#NAME?	0.0681715	Protein_bem46
PGSC0003DMG400001386	2	336	205	200	0.747891	0.314817	0.165504	0.259976	0.354677	0.435898	-7.39232	-0.0356239	Zinc_finger_protein
PGSC0003DMG400001387	84	94	281	281	0.971864	0.37324	0.948118	0.538231	0.981815	0.63668	-0.162271	0	Ocs_element-binding_factor
PGSC0003DMG400001388	323	66	936	1093	0.000955219	0.00151454	0.0708957	0.177053	0.160091	0.318253	2.291	0.223713	Glycosyltransferase_QUASIMODO1
PGSC0003DMG400001389	2	6	18	27	0.0350594	0.0302706	0.450104	0.379796	0.459667	0.477001	-1.58496	0.584963	Conserved_gene_of_unknown_function
PGSC0003DMG400001390	2	11	23	35	0.041481	0.0346685	0.296297	0.322768	0.769983	0.580563	-2.45943	0.605721	Gene_of_unknown_function
PGSC0003DMG400001391	35	160	852	920	0.25935	0.147935	0.0436619	0.138467	0.266249	0.393836	-2.19265	0.11078	CFM2
PGSC0003DMG400001392	224	371	1460	1412	0.365319	0.190894	0.52127	0.403928	0.654211	0.545005	-0.72792	-0.0482283	Protein_CREG1
PGSC0003DMG400001393	554	221	674	420	1.75e-08	1.56e-07	0.0426958	0.137148	0.0676266	0.212658	1.32584	-0.682359	Amino_acid_permease
PGSC0003DMG400001394	306	103	1318	1239	0.490562	0.23571	0.111185	0.21859	0.0805988	0.232376	1.57089	-0.0891742	Mannosidase_alpha_class_2a
PGSC0003DMG400001395	186	13	274	280	0.731946	0.310288	0.0273123	0.10702	0.409219	0.45841	3.83872	0.0312509	B12D
PGSC0003DMG400001396	337	41	32	21	0.0120739	0.0125959	0.414086	0.36603	0.83599	0.598128	3.03905	-0.607683	Avr9_Cf-9_rapidly_elicited_protein_231
PGSC0003DMG400001397	911	800	2236	2151	0.495497	0.237334	0.791713	0.493442	0.973593	0.634436	0.187451	-0.0559127	SIN3_component,_histone_deacetylase_complex
PGSC0003DMG400001398	0	0	8	3	0.0235597	0.0218093	1.83e-08	3.58e-07	1.16e-12	1.28e-10	NaN	-1.41504	Paired_amphipathic_helix_protein_Sin3-like_2
PGSC0003DMG400001399	5	0	160	147	0.169306	0.106656	0.33196	0.336287	0.06832	0.213725	Inf	-0.122256	Paired_amphipathic_helix_protein_Sin3-like_2
PGSC0003DMG400001400	340	136	376	317	0.0844824	0.0614068	0.280205	0.316714	0.492095	0.489309	1.32193	-0.24625	ABC_transporter_family_protein
PGSC0003DMG400001402	0	0	24	25	0.833573	0.338137	0.694089	0.462307	0.148013	0.307598	NaN	0.0588937	Conserved_gene_of_unknown_function
PGSC0003DMG400001405	NA	NA	6	8	0.0906664	0.0651259	NA	NA	NA	NA	NA	0.415037	Serine_threonine_protein_kinase
PGSC0003DMG400001406	NA	NA	11	2	0.00526242	0.00637236	NA	NA	NA	NA	NA	-2.45943	ATP_binding_protein
PGSC0003DMG400001408	46	48	760	851	0.0698091	0.0527347	0.949134	0.538557	0.285039	0.403165	-0.0614005	0.16316	Acetylglucosaminyltransferase
PGSC0003DMG400001410	181	31	748	870	0.0167217	0.0164722	0.118521	0.225609	0.374459	0.44501	2.54565	0.217977	Thioredoxin_H
PGSC0003DMG400001411	3	2	282	392	3.81e-06	1.45e-05	0.924947	0.532043	0.0713421	0.218462	0.584963	0.475158	Uncharacterized_ACR,_COG1565_family_protein
PGSC0003DMG400001412	1	0	2	3	0.415558	0.209192	0.706437	0.46613	0.449159	0.473355	Inf	0.584963	Auxin_efflux_carrier_component
PGSC0003DMG400001413	0	0	11	8	0.20152	0.121891	2.09e-10	1.38e-08	3.11e-12	1.61e-10	NaN	-0.459432	FACT_complex_subunit_SSRP1
PGSC0003DMG400001414	657	578	1806	1708	0.0781935	0.0577016	0.774871	0.488409	0.335424	0.426006	0.184824	-0.0804899	Structure-specific_recognition_protein
PGSC0003DMG400001415	2	0	76	68	0.186978	0.115127	0.181902	0.269898	0.99051	0.63878	Inf	-0.160465	Conserved_gene_of_unknown_function
PGSC0003DMG400001416	NA	NA	2	12	0.000122389	0.000268586	NA	NA	NA	NA	NA	2.58496	Protein_kinase_APK1B,_chloroplast
PGSC0003DMG400001417	4	121	1102	1380	1.28e-05	4.04e-05	0.244894	0.300947	0.172246	0.327446	-4.91886	0.324544	DNA-binding_protein
PGSC0003DMG400001418	NA	NA	59	125	1.66e-06	7.4e-06	NA	NA	NA	NA	NA	1.08314	Transcription_factor_style2.1
PGSC0003DMG400001419	181	937	5566	5675	0.754935	0.316617	0.0957768	0.204954	0.742203	0.572532	-2.37206	0.0279795	LO4
PGSC0003DMG400001421	73	108	2758	2930	0.218494	0.129682	0.0883631	0.196626	0.0259979	0.128092	-0.565063	0.0872782	60S_ribosomal_protein_L34
PGSC0003DMG400001422	297	47	193	226	0.0130687	0.0134165	0.00609096	0.0359263	0.172692	0.32767	2.65973	0.227722	60S_ribosomal_protein_L34
PGSC0003DMG400001423	96	298	272	264	0.643234	0.284603	0.325523	0.333964	0.939563	0.626118	-1.63421	-0.0430687	Leucine_zipper_protein
PGSC0003DMG400001424	125	67	178	135	0.00036101	0.00067068	0.814277	0.500171	0.894379	0.614397	0.899695	-0.398918	60S_ribosomal_protein_L34
PGSC0003DMG400001426	0	1	889	723	0.00050006	0.00088108	0.110278	0.218245	0.0817098	0.233843	#NAME?	-0.298188	Expansin
PGSC0003DMG400001427	140	188	1146	1030	0.00839527	0.00933828	0.350584	0.342453	0.944887	0.627306	-0.425306	-0.153963	Polypyrimidine_tract-binding_protein
PGSC0003DMG400001428	0	1	351	280	0.000621837	0.00105497	0.0143273	0.0700726	0.0515736	0.186865	#NAME?	-0.326044	Nucleic_acid_binding_protein
PGSC0003DMG400001430	1	0	39	47	0.116658	0.0797648	0.891346	0.522345	0.311811	0.41632	Inf	0.269187	SPX,_N-terminal;_EXS,_C-terminal
PGSC0003DMG400001431	1486	1972	7606	6249	5.57e-05	0.000139794	0.408292	0.363807	0.83301	0.59731	-0.408225	-0.283513	Pro-resilin
PGSC0003DMG400001432	377	265	1484	1184	0.000323249	0.000609937	0.772463	0.48751	0.560724	0.511927	0.508572	-0.325822	GNOM-like_1_protein
PGSC0003DMG400001433	0	44	228	244	0.207399	0.124632	0.0628627	0.166676	0.71879	0.566044	#NAME?	0.0978473	ATP_binding_protein
PGSC0003DMG400001434	9	38	224	166	0.000189394	0.000387393	0.115833	0.22287	0.649906	0.543798	-2.078	-0.432315	WRKY_transcription_factor-c
PGSC0003DMG400001435	0	30	466	464	0.936308	0.364866	0.0129604	0.065001	0.768907	0.580412	#NAME?	-0.00620515	Conserved_gene_of_unknown_function
PGSC0003DMG400001437	0	179	124	186	2.33e-05	6.67e-05	0.0605786	0.164163	0.234153	0.373153	#NAME?	0.584963	Blue_(Type_1)_copper_domain
PGSC0003DMG400001438	13	85	755	844	0.024613	0.0225992	0.070191	0.176187	0.918492	0.621695	-2.70895	0.160766	Chorismate_mutase_1
PGSC0003DMG400001439	NA	NA	15	26	0.00116439	0.00179037	NA	NA	NA	NA	NA	0.793549	UDP-glycosyltransferase
PGSC0003DMG400001440	647	785	1773	1780	0.9218	0.361271	0.448438	0.379059	0.120741	0.281038	-0.278927	0.0056847	Ubiquitin-protein_ligase
PGSC0003DMG400001441	3	154	3840	4726	5.48e-05	0.000137842	0.304041	0.326384	0.334762	0.425736	-5.68182	0.299513	Cyclic_nucleotide-gated_ion_channel
PGSC0003DMG400001442	276	294	2409	1693	2.33e-08	2e-07	0.898815	0.524989	0.374548	0.445037	-0.0911479	-0.508852	Heat_shock_protein
PGSC0003DMG400001443	297	523	991	953	0.326536	0.175858	0.413469	0.365824	0.235777	0.374325	-0.816348	-0.0564088	Membrane-anchored_ubiquitin-fold_protein_2
PGSC0003DMG400001444	184	43	471	492	0.338848	0.180619	0.306911	0.327569	0.581548	0.519804	2.0973	0.0629313	Isoform_2_of_Probable_galacturonosyltransferase_13
PGSC0003DMG400001446	1	76	36	70	0.00022262	0.000443657	0.109025	0.217178	0.285058	0.403165	-6.24793	0.959358	Pentatricopeptide_repeat-containing_protein
PGSC0003DMG400001447	388	37	264	323	0.00292739	0.00389602	0.177564	0.267353	0.265152	0.393411	3.39046	0.290996	Conserved_gene_of_unknown_function
PGSC0003DMG400001448	244	191	1425	1544	0.0576602	0.0452605	0.832996	0.505968	0.930982	0.624722	0.353309	0.115711	UDP-glucose_dehydrogenase_2
PGSC0003DMG400001449	200	65	526	437	0.00431917	0.00540684	0.345056	0.34118	0.667946	0.54902	1.62149	-0.26743	F-box_family_protein
PGSC0003DMG400001451	171	132	596	611	0.538998	0.251363	0.766875	0.48632	0.277493	0.39938	0.373458	0.03586	Folate_carrier_protein
PGSC0003DMG400001452	640	129	412	472	0.0162775	0.0160848	0.371357	0.349758	0.808967	0.590346	2.3107	0.196143	Transducin_family_protein
PGSC0003DMG400001453	3296	798	1306	1529	0.000296341	0.000566049	0.00468282	0.0291242	0.180534	0.332836	2.04626	0.227434	RNA-binding_protein
PGSC0003DMG400001454	539	643	1482	1607	0.0518938	0.0415974	0.900854	0.525674	0.721707	0.566631	-0.254533	0.116824	ATEXO70E1
PGSC0003DMG400001455	224	4	343	260	2.59e-05	7.32e-05	0.397341	0.360259	0.829594	0.596306	5.80735	-0.399697	Serine_carboxypeptidase-like_25
PGSC0003DMG400001456	NA	NA	5	2	0.170012	0.106946	NA	NA	NA	NA	NA	-1.32193	Nucleic_acid_binding_protein
PGSC0003DMG400001457	NA	NA	2	2	0.741994	0.313228	NA	NA	NA	NA	NA	0	Nucleic_acid_binding_protein
PGSC0003DMG400001458	0	1	NA	NA	NA	NA	0.272257	0.313247	0.0544957	0.191748	#NAME?	NA	Nucleic_acid_binding_protein
PGSC0003DMG400001459	301	45	327	556	8.16e-08	5.66e-07	0.142135	0.243389	0.723692	0.567203	2.74177	0.765794	Conserved_gene_of_unknown_function
PGSC0003DMG400001460	3071	1355	186	258	0.000249555	0.00048809	0.520053	0.40355	0.10351	0.2614	1.18042	0.472068	Ninja-family_protein_Os03g0419100
PGSC0003DMG400001461	0	5	247	284	0.0165948	0.0163648	0.326253	0.334043	0.0859136	0.239622	#NAME?	0.20138	Ras-GTPase-activating_protein-binding_protein
PGSC0003DMG400001462	0	84	1218	1009	0.00173681	0.00251305	0.0437043	0.138507	0.722386	0.566795	#NAME?	-0.271588	Conserved_gene_of_unknown_function
PGSC0003DMG400001463	67	47	225	216	0.502074	0.239477	0.40824	0.363807	0.0681591	0.213423	0.5115	-0.0588937	60S_ribosomal_protein_L39-3
PGSC0003DMG400001464	80	69	370	318	0.0117019	0.0122652	0.931178	0.533536	0.750161	0.574334	0.213404	-0.218499	Mitochondrial_carnitine_acylcarnitine_carrier_protein
PGSC0003DMG400001465	3	0	28	22	0.338841	0.180619	0.372861	0.350347	0.982974	0.636925	Inf	-0.347923	Protein_COBRA
PGSC0003DMG400001466	17	58	1141	1167	0.522817	0.246207	0.246721	0.301603	0.349247	0.432512	-1.77052	0.0325058	N2,N2-dimethylguanosine_tRNA_methyltransferase_family_protein
PGSC0003DMG400001467	123	95	522	594	0.0136835	0.0139383	0.830833	0.505288	0.209337	0.354882	0.372659	0.186413	Protein_pim1
PGSC0003DMG400001469	146	91	272	293	0.297084	0.163745	0.596705	0.429632	0.148388	0.307992	0.68203	0.107294	U3_small_nucleolar_ribonucleoprotein_protein_IMP3
PGSC0003DMG400001470	39	9	381	401	0.298853	0.164472	0.348901	0.342065	0.282212	0.401661	2.11548	0.0738112	Protein-serine_threonine_kinase
PGSC0003DMG400001471	0	2	NA	NA	NA	NA	0.149092	0.248272	0.0376151	0.158194	#NAME?	NA	Gene_of_unknown_function
PGSC0003DMG400001472	3	70	245	262	0.271724	0.153287	0.0669864	0.17231	0.790134	0.585775	-4.54432	0.0967851	Ubiquitin-protein_ligase
PGSC0003DMG400001473	142	107	767	684	0.0291926	0.0260489	0.547558	0.412307	0.471368	0.481539	0.40828	-0.16523	Smad_nuclear_interacting_protein
PGSC0003DMG400001474	1733	353	2354	1718	5.39e-05	0.000135733	0.0875207	0.196143	0.921128	0.622563	2.29553	-0.454384	Amino_acid_transporter
PGSC0003DMG400001475	NA	NA	16	9	0.0453749	0.0372428	NA	NA	NA	NA	NA	-0.830075	Conserved_gene_of_unknown_function
PGSC0003DMG400001477	11	1	30	24	0.0940684	0.067148	0.113938	0.221385	0.0163217	0.0948111	3.45943	-0.321928	Conserved_gene_of_unknown_function
PGSC0003DMG400001478	0	0	32	13	2e-05	5.88e-05	1.52e-08	3.47e-07	4.01e-11	9.23e-10	NaN	-1.29956	Conserved_gene_of_unknown_function
PGSC0003DMG400001490	1	10	36	16	6.53e-05	0.000159469	0.421674	0.36928	0.5058	0.494087	-3.32193	-1.16993	Gene_of_unknown_function
PGSC0003DMG400001495	818	800	2238	1799	0.000177939	0.000367412	0.812366	0.499519	0.576909	0.517888	0.0321008	-0.315015	Ribonucleoprotein,_chloroplast
PGSC0003DMG400001496	318	310	1027	1054	0.501204	0.239216	0.971592	0.544847	0.321559	0.420828	0.0367586	0.0374387	Ras-GTPase-activating_protein-binding_protein
PGSC0003DMG400001497	0	0	2	1	0.933533	0.364234	4.39e-10	2.37e-08	5.72e-11	1.26e-09	NaN	-1	C2_domain-containing_protein
PGSC0003DMG400001498	211	571	275	380	4.96e-06	1.8e-05	0.06079	0.16446	0.0545795	0.191755	-1.43625	0.466568	Auxin-responsive_protein_IAA13
PGSC0003DMG400001501	0	6	267	229	0.0504659	0.0406314	0.0429352	0.137558	0.0855097	0.238897	#NAME?	-0.221492	Vesicle_transport_protein_SEC20
PGSC0003DMG400001502	7	117	454	494	0.232642	0.136171	0.0117424	0.0606496	0.133459	0.29382	-4.06301	0.121819	Conserved_gene_of_unknown_function
PGSC0003DMG400001503	NA	NA	48	32	0.0100972	0.0108677	NA	NA	NA	NA	NA	-0.584963	PGmPM3
PGSC0003DMG400001504	1	330	24	5	4.57e-05	0.00011815	0.00963295	0.0521348	0.607021	0.52841	-8.36632	-2.26303	MYB_transcription_factor
PGSC0003DMG400001505	0	13	35	50	0.00713472	0.00818069	0.0402711	0.133005	0.905809	0.617678	#NAME?	0.514573	Pentatricopeptide_repeat-containing_protein
PGSC0003DMG400001506	1361	1468	1131	1221	0.0345663	0.0299386	0.926269	0.532325	0.471894	0.481539	-0.109185	0.110464	DEAD-box_ATP-dependent_RNA_helicase_13
PGSC0003DMG400001507	3	1	9	17	0.288735	0.160253	0.159478	0.255024	0.0249326	0.124788	1.58496	0.917538	Transposase
PGSC0003DMG400001508	NA	NA	146	107	0.000304046	0.000578713	NA	NA	NA	NA	NA	-0.448358	Ammonium_transporter_1_member_1
PGSC0003DMG400001509	346	626	2282	1920	0.00150419	0.00222933	0.48276	0.389571	0.29302	0.407627	-0.855391	-0.249192	Kinase
PGSC0003DMG400001510	9	2	164	198	0.0249975	0.0228811	0.310893	0.329086	0.15694	0.315561	2.16993	0.271805	Protein_phosphatase_2c
PGSC0003DMG400001511	54	146	181	181	0.936077	0.364822	0.617675	0.436314	0.388411	0.451182	-1.43494	0	Gene_of_unknown_function
PGSC0003DMG400001512	127	134	231	260	0.0910206	0.0653496	0.946576	0.537801	0.0552086	0.192437	-0.0774045	0.170619	Ran_GTPase_binding_protein
PGSC0003DMG400001513	3	61	507	578	0.0606038	0.0470586	0.00130582	0.00922065	0.0843294	0.237247	-4.34577	0.189084	50S_robosomal_protein_L11
PGSC0003DMG400001514	0	5	105	120	0.127358	0.0853215	0.36924	0.349191	0.699578	0.559415	#NAME?	0.192645	Srpk
PGSC0003DMG400001515	303	306	861	912	0.119569	0.0812642	0.989624	0.549038	0.860902	0.60512	-0.0142139	0.0830206	Conserved_gene_of_unknown_function
PGSC0003DMG400001516	21	64	554	472	0.0119777	0.0125156	0.294728	0.322302	0.132647	0.292819	-1.60768	-0.231099	RAB_GTPase_activator
PGSC0003DMG400001518	107	350	1126	454	4.8e-12	2.45e-10	0.381411	0.354004	0.159029	0.31733	-1.70974	-1.31044	Conserved_gene_of_unknown_function
PGSC0003DMG400001519	8	100	131	142	0.242401	0.140491	0.141631	0.243175	0.093051	0.249012	-3.64386	0.116324	Nucleic_acid_binding_protein
PGSC0003DMG400001520	26	2	212	235	0.0901165	0.0647868	0.248162	0.302188	0.427682	0.465385	3.70044	0.148596	Conserved_gene_of_unknown_function
PGSC0003DMG400001522	35	14	108	108	0.994667	0.378629	0.427213	0.371449	0.212251	0.357503	1.32193	0	Poly(A)_polymerase
PGSC0003DMG400001523	1	2	20	18	0.30826	0.168494	0.522456	0.404351	0.863255	0.605755	-1	-0.152003	Cyclin_B2
PGSC0003DMG400001524	256	21	280	622	1.23e-09	1.8e-08	0.184662	0.271666	0.471882	0.481539	3.60768	1.15149	Phosphoserine_aminotransferase,_chloroplastic
PGSC0003DMG400001525	7	499	271	312	0.0126189	0.0130439	0.204016	0.280864	0.503802	0.493321	-6.15554	0.203253	NAD-dependent_isocitrate_dehydrogenase
PGSC0003DMG400001526	0	0	NA	NA	NA	NA	9.31e-09	2.28e-07	1.84e-10	3.36e-09	NaN	NA	AMP_dependent_ligase
PGSC0003DMG400001528	NA	NA	2978	246	1.78e-15	6.77e-13	NA	NA	NA	NA	NA	-3.59761	Class_II_chitinase
PGSC0003DMG400001529	0	0	284	106	1.97e-07	1.2e-06	2.51e-06	2.81e-05	2.75e-12	1.61e-10	NaN	-1.42183	Acidic_27_kDa_endochitinase
PGSC0003DMG400001535	0	31	17	13	0.180392	0.111922	0.342612	0.340158	0.81962	0.593643	#NAME?	-0.387023	Conserved_gene_of_unknown_function
PGSC0003DMG400001536	NA	NA	6	2	0.0050243	0.00613106	NA	NA	NA	NA	NA	-1.58496	Conserved_gene_of_unknown_function
PGSC0003DMG400001537	NA	NA	4	4	0.445515	0.219918	NA	NA	NA	NA	NA	0	Conserved_gene_of_unknown_function
PGSC0003DMG400001538	3	1	31	10	1e-05	3.28e-05	0.770579	0.487182	0.512286	0.496808	1.58496	-1.63227	Conserved_gene_of_unknown_function
PGSC0003DMG400001539	NA	NA	10	4	0.00802192	0.00899866	NA	NA	NA	NA	NA	-1.32193	Conserved_gene_of_unknown_function
PGSC0003DMG400001540	NA	NA	7	10	0.315323	0.171289	NA	NA	NA	NA	NA	0.514573	Conserved_gene_of_unknown_function
PGSC0003DMG400001541	0	0	15	10	0.150058	0.0972344	1.38e-07	2.06e-06	1.4e-08	1.72e-07	NaN	-0.584963	Conserved_gene_of_unknown_function
PGSC0003DMG400001542	NA	NA	2	3	0.443444	0.219215	NA	NA	NA	NA	NA	0.584963	Conserved_gene_of_unknown_function
PGSC0003DMG400001543	6	1	128	189	0.00062213	0.00105514	0.247273	0.301826	0.578384	0.518372	2.58496	0.562242	Conserved_gene_of_unknown_function
PGSC0003DMG400001544	0	7	218	70	7.38e-11	1.96e-09	0.031772	0.116307	0.406047	0.456553	#NAME?	-1.6389	Conserved_gene_of_unknown_function
PGSC0003DMG400001545	181	85	464	495	0.260281	0.148337	0.504396	0.397263	0.15707	0.315616	1.09045	0.0933037	Ribonuclease_E
PGSC0003DMG400001546	NA	NA	73	63	0.0876814	0.0633597	NA	NA	NA	NA	NA	-0.212545	F-box_family_protein
PGSC0003DMG400001547	0	13	36	45	0.0979818	0.0692824	0.032129	0.117007	0.372182	0.444229	#NAME?	0.321928	F-box_family_protein
PGSC0003DMG400001549	1289	600	3306	2001	1.06e-10	2.6e-09	0.210947	0.284777	0.248105	0.381259	1.10322	-0.724366	Beta-amylase
PGSC0003DMG400001550	172	1020	16	14	0.39449	0.201512	0.0124449	0.0630246	0.510791	0.495933	-2.56809	-0.192645	TSI-1_protein
PGSC0003DMG400001551	26	10	1170	1139	0.49303	0.236585	0.0970416	0.206314	0.0129248	0.0801182	1.37851	-0.0387408	O-linked_n-acetylglucosamine_transferase,_ogt
PGSC0003DMG400001553	32	0	32	40	0.258414	0.147521	1.41e-05	0.00013462	2.66e-05	0.000242957	Inf	0.321928	DNA_mismatch_repair_protein
PGSC0003DMG400001555	10	92	546	596	0.046769	0.038134	0.0912971	0.200282	0.640746	0.540287	-3.20163	0.126411	Aspartyl_glutamyl-tRNA(Asn_Gln)_amidotransferase_subunit_B
PGSC0003DMG400001556	115	136	1000	1123	0.00697853	0.00803886	0.768845	0.486894	0.404378	0.456244	-0.241973	0.167358	GRAS_family_transcription_factor
PGSC0003DMG400001557	674	762	905	1200	4.2e-05	0.000109735	0.528619	0.406403	0.137849	0.297322	-0.177042	0.407045	SET_domain-containing_protein
PGSC0003DMG400001558	40	4	105	148	0.000853504	0.00137445	0.268035	0.31116	0.394264	0.453479	3.32193	0.495208	Gene_of_unknown_function
PGSC0003DMG400001559	46	7	74	82	0.262192	0.149084	0.170027	0.262757	0.484219	0.48579	2.71621	0.148099	Transporter
PGSC0003DMG400001560	38	81	387	426	0.054239	0.0430625	0.765583	0.486101	0.680273	0.552937	-1.09192	0.13852	Hydrolase
PGSC0003DMG400001562	188	281	239	263	0.125931	0.0845948	0.067611	0.173235	0.0184556	0.103523	-0.579837	0.138052	Conserved_gene_of_unknown_function
PGSC0003DMG400001565	29	145	674	583	0.00766717	0.00866743	0.0697037	0.17572	0.539857	0.505644	-2.32193	-0.209253	HB2_homeodomain_protein
PGSC0003DMG400001566	1468	1359	968	1217	0.00268611	0.00362211	0.74208	0.478274	0.735195	0.570484	0.111307	0.33025	Conserved_gene_of_unknown_function
PGSC0003DMG400001567	4503	4033	3294	5293	3.51e-07	1.97e-06	0.699193	0.464057	0.33676	0.426828	0.159033	0.684245	High_mobility_group_protein
PGSC0003DMG400001568	NA	NA	3	3	0.762925	0.318916	NA	NA	NA	NA	NA	0	Gene_of_unknown_function
PGSC0003DMG400001569	57	3	204	197	0.456369	0.223948	0.299883	0.324624	0.457985	0.476709	4.24793	-0.0503735	SAC
PGSC0003DMG400001570	29	125	8836	5730	3.85e-10	7.17e-09	0.295418	0.322302	0.994874	0.639915	-2.1078	-0.624858	Catalase_isozyme_2
PGSC0003DMG400001571	365	786	2684	2718	0.692037	0.299204	0.176266	0.266611	0.628146	0.535764	-1.10663	0.0181608	Plant_ubiquilin
PGSC0003DMG400001573	960	529	695	630	0.0355865	0.0306459	0.345592	0.34118	0.480598	0.484921	0.859767	-0.141661	Serine_acetyltransferase_2
PGSC0003DMG400001574	16	22	674	418	1.39e-08	1.3e-07	0.783175	0.490957	0.834398	0.597844	-0.459432	-0.689246	Conserved_gene_of_unknown_function
PGSC0003DMG400001576	57	580	649	637	0.679021	0.29532	0.318209	0.331719	0.793083	0.586617	-3.34702	-0.0269251	GIL1_(GRAVITROPIC_IN_THE_LIGHT)
PGSC0003DMG400001577	54	74	874	785	0.0130755	0.013422	0.574091	0.421524	0.0733689	0.221064	-0.454566	-0.154941	Zinc_finger_protein
PGSC0003DMG400001578	110	1	579	581	0.989574	0.377491	0.161813	0.25678	0.627023	0.535152	6.78136	0.00497481	Conserved_gene_of_unknown_function
PGSC0003DMG400001579	617	635	829	956	0.00501774	0.00612469	0.97572	0.545467	0.400036	0.455004	-0.0414861	0.205639	Conserved_gene_of_unknown_function
PGSC0003DMG400001580	0	4	174	252	0.000213586	0.000428611	0.491925	0.393052	0.337899	0.427111	#NAME?	0.534336	GPI_mannosyltransferase_1
PGSC0003DMG400001581	46	31	896	873	0.447876	0.220858	0.713346	0.468713	0.379643	0.447326	0.569366	-0.0375171	Anti-PCD_protein
PGSC0003DMG400001585	NA	NA	6	6	0.480392	0.232274	NA	NA	NA	NA	NA	0	Conserved_gene_of_unknown_function
PGSC0003DMG400001589	16	78	299	372	0.00725327	0.008288	0.403103	0.361959	0.921008	0.622561	-2.2854	0.315157	Amino_acid_transporter
PGSC0003DMG400001590	3032	2891	2029	2547	1.62e-05	4.91e-05	0.904034	0.526626	0.228621	0.368899	0.0687011	0.32803	Glycine-rich_protein_2
PGSC0003DMG400001591	2520	4950	1423	2424	1.3e-08	1.24e-07	0.10986	0.217878	0.156879	0.315549	-0.974005	0.768454	Glycine-rich_protein_2
PGSC0003DMG400001593	3727	5182	3992	3545	0.089403	0.0643497	0.268607	0.311557	0.11061	0.269678	-0.475494	-0.171326	Protein_translocase
PGSC0003DMG400001594	246	400	588	554	0.118377	0.0806206	0.16716	0.26101	0.720413	0.566458	-0.701342	-0.0859302	DNA_binding_protein
PGSC0003DMG400001595	89	325	3356	3685	0.00613922	0.00723874	0.095587	0.204874	0.434509	0.468109	-1.86856	0.134922	Triosephosphate_isomerase,_chloroplastic
PGSC0003DMG400001596	NA	NA	14	12	0.477852	0.231429	NA	NA	NA	NA	NA	-0.222392	Putative_neutral_invertase
PGSC0003DMG400001597	89	85	966	926	0.284685	0.158655	0.939688	0.53588	0.649012	0.543589	0.0663425	-0.061011	ER_lumen_protein_retaining_receptor
PGSC0003DMG400001598	0	3	17618	6411	1.35e-10	3.18e-09	0.482977	0.389571	0.704828	0.561011	#NAME?	-1.45843	Snakin-2
PGSC0003DMG400001599	362	156	1406	1571	0.0290111	0.0259148	0.335951	0.337427	0.988381	0.638058	1.21444	0.160087	Pentatricopeptide_repeat-containing_protein
PGSC0003DMG400001601	NA	NA	84	138	3.25e-05	8.83e-05	NA	NA	NA	NA	NA	0.716207	Auxin-responsive_family_protein
PGSC0003DMG400001602	NA	NA	2	4	0.14525	0.0948471	NA	NA	NA	NA	NA	1	SAUR_family_protein
PGSC0003DMG400001603	NA	NA	14	30	0.000289779	0.000555834	NA	NA	NA	NA	NA	1.09954	Conserved_gene_of_unknown_function
PGSC0003DMG400001604	2	1	10	9	0.799748	0.329212	0.391571	0.357532	0.0565193	0.194554	1	-0.152003	Conserved_gene_of_unknown_function
PGSC0003DMG400001605	NA	NA	0	2	0.139017	0.0915378	NA	NA	NA	NA	NA	Inf	Conserved_gene_of_unknown_function
PGSC0003DMG400001606	155	459	988	982	0.887992	0.352399	0.0239922	0.0989928	0.169118	0.324833	-1.56623	-0.00878802	RNA_binding_protein
PGSC0003DMG400001607	NA	NA	38	23	0.00879283	0.00970385	NA	NA	NA	NA	NA	-0.724366	Auxin-induced_SAUR
PGSC0003DMG400001609	NA	NA	40	30	0.0258651	0.023541	NA	NA	NA	NA	NA	-0.415037	Auxin-induced_SAUR
PGSC0003DMG400001612	0	1	206	153	8.67e-05	0.000200553	0.173628	0.265306	0.0809963	0.232804	#NAME?	-0.429113	Auxin-induced_SAUR
PGSC0003DMG400001613	NA	NA	46	60	0.0543284	0.0431148	NA	NA	NA	NA	NA	0.383329	Auxin-induced_SAUR
PGSC0003DMG400001614	0	0	100	350	3.26e-09	4.04e-08	0.000179416	0.0014515	4.65e-09	6.15e-08	NaN	1.80735	SAUR_family_protein
PGSC0003DMG400001615	NA	NA	38	54	0.0224093	0.0209413	NA	NA	NA	NA	NA	0.50696	SAUR_family_protein
PGSC0003DMG400001616	3	30	258	278	0.267741	0.151597	0.411545	0.365057	0.31966	0.419658	-3.32193	0.107714	Ribosome-binding_factor_A
PGSC0003DMG400001617	785	887	3179	3522	0.0572878	0.0450145	0.749426	0.480586	0.660639	0.54745	-0.176241	0.147822	Peptidyl-prolyl_cis-trans_isomerase_Pin1
PGSC0003DMG400001618	2061	1971	1267	1338	0.152944	0.0986642	0.782823	0.490835	0.264038	0.392493	0.0644167	0.0786616	Amidophosphoribosyltransferase
PGSC0003DMG400001620	NA	NA	10	14	0.102117	0.071675	NA	NA	NA	NA	NA	0.485427	ARM_repeat_containing_protein
PGSC0003DMG400001621	NA	NA	517	364	2.82e-05	7.84e-05	NA	NA	NA	NA	NA	-0.506226	Phospholipase_C
PGSC0003DMG400001622	0	1	12	9	0.359011	0.188599	0.011019	0.0575904	0.0205005	0.110839	#NAME?	-0.415037	Phospholipase_C
PGSC0003DMG400001623	NA	NA	1	2	0.334516	0.178914	NA	NA	NA	NA	NA	1	Disease_resistance_response_protein
PGSC0003DMG400001624	2	29	21	46	4.05e-05	0.000106331	0.105519	0.214909	0.670554	0.550029	-3.85798	1.13124	Disease_resistance_response_protein
PGSC0003DMG400001625	1	1	34	43	0.0976913	0.0691303	0.601195	0.430969	0.431984	0.46727	0	0.338802	Amidase
PGSC0003DMG400001626	NA	NA	194	201	0.55044	0.255124	NA	NA	NA	NA	NA	0.0511388	Amidase
PGSC0003DMG400001627	NA	NA	209	124	2.13e-06	9.1e-06	NA	NA	NA	NA	NA	-0.753163	Conserved_gene_of_unknown_function
PGSC0003DMG400001628	40	118	588	680	0.00140557	0.00210671	0.463954	0.384162	0.404259	0.456203	-1.56071	0.209719	Translation_initiation_factor
PGSC0003DMG400001629	237	106	206	162	0.00166509	0.00242423	0.708529	0.466971	0.551561	0.508583	1.16082	-0.346651	Non-imprinted_in_Prader-Willi_Angelman_syndrome_region_protein
PGSC0003DMG400001630	8120	8737	32805	35709	0.126332	0.0847769	0.836119	0.506763	0.29393	0.408063	-0.105658	0.122372	Peptidyl-prolyl_cis-trans_isomerase
PGSC0003DMG400001631	613	54	15140	14240	0.349166	0.184881	0.372967	0.350347	0.45744	0.476578	3.50486	-0.0884161	Proline-rich_protein
PGSC0003DMG400001632	298	605	2096	2060	0.613797	0.275487	0.694008	0.462307	0.932481	0.62474	-1.02162	-0.0249944	Translocon-associated_protein,_alpha_subunit
PGSC0003DMG400001633	195	496	1017	954	0.11698	0.0799094	0.149634	0.248701	0.616801	0.531715	-1.34687	-0.0922585	Protein_FAM50A
PGSC0003DMG400001634	355	267	783	1034	0.000206348	0.000416396	0.336707	0.33789	0.0703058	0.216861	0.410979	0.401152	Conserved_gene_of_unknown_function
PGSC0003DMG400001635	NA	NA	42	14	1.53e-06	6.9e-06	NA	NA	NA	NA	NA	-1.58496	Chalcone_synthase
PGSC0003DMG400001636	12	61	1845	1919	0.246904	0.142454	0.119041	0.226083	0.192049	0.342791	-2.34577	0.0567339	Mta_sah_nucleosidase
PGSC0003DMG400001638	0	2	823	412	2.31e-08	1.98e-07	0.303868	0.326384	0.177853	0.330731	#NAME?	-0.998248	39_kDa_EF-Hand_containing_protein
PGSC0003DMG400001639	54	267	73	130	1.08e-05	3.5e-05	0.182735	0.270573	0.430341	0.466477	-2.30581	0.832543	Transducin_family_protein
PGSC0003DMG400001640	NA	NA	2	1	0.394696	0.201539	NA	NA	NA	NA	NA	-1	Aquaporin,_MIP_family,_PIP_subfamily
PGSC0003DMG400001641	NA	NA	53	72	0.0165347	0.0163108	NA	NA	NA	NA	NA	0.442005	Auxin-induced_SAUR
PGSC0003DMG400001642	NA	NA	19	20	0.867061	0.346936	NA	NA	NA	NA	NA	0.0740006	Auxin-induced_SAUR
PGSC0003DMG400001643	3	0	98	100	0.915083	0.359462	0.0102202	0.0544111	0.39332	0.453068	Inf	0.0291463	Auxin-induced_SAUR
PGSC0003DMG400001644	NA	NA	83	92	0.729549	0.309588	NA	NA	NA	NA	NA	0.148523	Auxin-induced_SAUR
PGSC0003DMG400001645	NA	NA	15	14	0.731109	0.310034	NA	NA	NA	NA	NA	-0.0995357	Auxin-induced_SAUR
PGSC0003DMG400001646	790	777	112	156	0.00558842	0.00670239	0.97969	0.546585	0.207154	0.353336	0.0239381	0.478047	Ubiquitin-protein_ligase_BRE1A
PGSC0003DMG400001647	8	2	157	129	0.0171682	0.0168413	0.729463	0.473449	0.35567	0.436153	2	-0.283393	Auxin-induced_SAUR
PGSC0003DMG400001648	0	4	36	45	0.200944	0.121728	0.0346026	0.122124	0.666246	0.54885	#NAME?	0.321928	Auxin-induced_SAUR
PGSC0003DMG400001649	0	386	149	152	0.670821	0.292867	0.0510757	0.151055	0.38054	0.447624	#NAME?	0.028759	Auxin-induced_SAUR
PGSC0003DMG400001655	32	2	80	113	0.000590761	0.00101103	0.0590464	0.162402	0.0932966	0.249437	4	0.498251	Auxin-induced_protein_6B
PGSC0003DMG400001656	1	7	398	493	0.00652118	0.00760293	0.0511691	0.1511	0.00766868	0.0527131	-2.80735	0.308819	Conserved_gene_of_unknown_function
PGSC0003DMG400001657	1	50	6	1	0.0012993	0.00196903	0.0311142	0.115005	0.130441	0.291598	-5.64386	-2.58496	Conserved_gene_of_unknown_function
PGSC0003DMG400001658	157	114	1336	1125	0.00343444	0.00445214	0.71488	0.469019	0.691278	0.556445	0.461731	-0.247995	TRNA-dihydrouridine_synthase
PGSC0003DMG400001659	946	902	1262	1455	0.00497169	0.00607821	0.960923	0.541563	0.934553	0.625236	0.0687128	0.205307	DNA_binding_protein
PGSC0003DMG400001660	0	10	150	142	0.384495	0.197775	0.0128114	0.0643305	0.0473093	0.178655	#NAME?	-0.0790716	GAGA-binding_transcriptional_activator_BBR_BPC4
PGSC0003DMG400001661	342	514	958	884	0.108021	0.0749962	0.609105	0.433584	0.219549	0.362457	-0.587772	-0.115979	Aldo-keto_reductase
PGSC0003DMG400001662	155	74	2290	912	2.68e-13	2.92e-11	0.203352	0.28049	0.964096	0.63222	1.06667	-1.32824	Arginine_decarboxylase
PGSC0003DMG400001667	0	1	68	130	1.07e-05	3.47e-05	0.162148	0.257119	0.12152	0.282063	#NAME?	0.934905	SAUR_family_protein
PGSC0003DMG400001668	0	0	30	52	0.00120352	0.00184279	1.96e-08	3.76e-07	1.25e-09	1.83e-08	NaN	0.793549	SAUR_family_protein
PGSC0003DMG400001670	192	311	1348	1740	1.74e-06	7.69e-06	0.569358	0.419632	0.443428	0.471606	-0.695808	0.368267	Receptor_protein_kinase
PGSC0003DMG400001671	NA	NA	223	156	0.000122008	0.000267941	NA	NA	NA	NA	NA	-0.515498	Peptide_transporter
PGSC0003DMG400001672	643	304	1212	1127	0.0335065	0.0291841	0.153108	0.250324	0.536616	0.504633	1.08075	-0.104902	Protoheme_IX_farnesyltransferase
PGSC0003DMG400001674	1760	3391	3700	3726	0.817774	0.334228	0.124572	0.231202	0.467754	0.480303	-0.946135	0.0101024	Eukaryotic_translation_initiation_factor_3_subunit_B
PGSC0003DMG400001676	NA	NA	21	18	0.703793	0.302654	NA	NA	NA	NA	NA	-0.222392	Sterol_desaturase
PGSC0003DMG400001677	0	3	250	241	0.468315	0.228183	0.0435604	0.138467	0.81591	0.59254	#NAME?	-0.0528949	RING_finger
PGSC0003DMG400001678	238	94	2316	1815	0.159516	0.101941	0.00597739	0.0353477	0.0606246	0.20204	1.34023	-0.351666	Dead_box_ATP-dependent_RNA_helicase
PGSC0003DMG400001679	352	203	3176	2750	0.011412	0.0120177	0.39564	0.359544	0.421376	0.462995	0.794096	-0.207779	Gene_of_unknown_function
PGSC0003DMG400001680	23	7	134	150	0.106974	0.0744165	0.475008	0.387558	0.741141	0.572275	1.71621	0.162729	Structural_constituent_of_ribosome
PGSC0003DMG400001681	15	1	50	72	0.00396507	0.00503013	0.448615	0.379128	0.781966	0.583444	3.90689	0.526069	Phosphatidylinositol_n-acetylglucosaminyltransferase_subunit_p
PGSC0003DMG400001682	87	21	106	138	0.0204534	0.0194108	0.370911	0.349758	0.994217	0.639648	2.05063	0.380604	Dynamin
PGSC0003DMG400001683	NA	NA	55	72	0.0515138	0.0413327	NA	NA	NA	NA	NA	0.388565	Phosphatidylinositol_n-acetylglucosaminyltransferase_subunit_p
PGSC0003DMG400001684	26	33	212	264	0.00131184	0.00198515	0.807378	0.498018	0.753006	0.575114	-0.343954	0.316474	Conserved_gene_of_unknown_function
PGSC0003DMG400001685	21	56	586	626	0.304022	0.166736	0.544726	0.411498	0.636183	0.538774	-1.41504	0.095262	Acyl_carrier_protein
PGSC0003DMG400001687	1	0	30	42	0.0153848	0.0153568	0.946406	0.537786	0.54772	0.507226	Inf	0.485427	Ferredoxin
PGSC0003DMG400001688	227	201	2028	1297	7.95e-07	3.96e-06	0.817579	0.501008	0.16029	0.318343	0.175497	-0.644879	Ethphon-induced_protein
PGSC0003DMG400001689	136	66	230	230	0.935837	0.364806	0.464559	0.384317	0.205829	0.352704	1.04307	0	Pentatricopeptide_repeat-containing_protein
PGSC0003DMG400001690	175	524	936	994	0.348102	0.184481	0.0569603	0.159816	0.401413	0.455089	-1.58221	0.0867373	Protein_synthesis_initiation_factor
PGSC0003DMG400001692	0	0	546	420	1.79e-05	5.36e-05	0.930076	0.533279	0.137383	0.296921	NaN	-0.378512	Cytochrome_P450
PGSC0003DMG400001694	678	597	1734	1781	0.511028	0.242539	0.679059	0.457201	0.648076	0.543294	0.183554	0.0385836	RNA_binding_protein
PGSC0003DMG400001695	NA	NA	5	5	0.874068	0.348764	NA	NA	NA	NA	NA	0	Ankyrin_repeat-containing_protein
PGSC0003DMG400001696	10	164	223	212	0.398307	0.202753	0.172815	0.264702	0.127119	0.288591	-4.03562	-0.0729794	Transcription_factor
PGSC0003DMG400001697	NA	NA	0	3	0.0863394	0.0625628	NA	NA	NA	NA	NA	Inf	Ankyrin_repeat-containing_protein
PGSC0003DMG400001700	13	50	138	139	0.992165	0.378086	0.327885	0.334621	0.144439	0.303978	-1.94342	0.0104166	Conserved_gene_of_unknown_function
PGSC0003DMG400001703	0	0	88	72	0.0630933	0.0486328	1.52e-08	3.47e-07	4.01e-11	9.23e-10	NaN	-0.289507	Protein_binding___zinc_ion_binding
PGSC0003DMG400001706	NA	NA	2	5	0.0236461	0.0218635	NA	NA	NA	NA	NA	1.32193	RING-H2_finger_protein_ATL5A
PGSC0003DMG400001707	0	3	192	137	0.00417693	0.00525682	0.000248782	0.00195618	0.00211403	0.0168026	#NAME?	-0.48693	Conserved_gene_of_unknown_function
PGSC0003DMG400001708	78	54	144	86	3.37e-05	9.1e-05	0.790913	0.493397	0.652749	0.544641	0.530515	-0.74366	RING-H2_finger_protein_ATL1Q
PGSC0003DMG400001709	91	19	830	986	0.000350913	0.000653914	0.36322	0.346885	0.748628	0.574009	2.25987	0.248476	Uridylate_kinase
PGSC0003DMG400001711	97	16	236	278	0.00725514	0.008288	0.301604	0.32526	0.0677559	0.212813	2.59991	0.236298	Phosphatidylinositol_n-acetylglucosaminyltransferase_subunit_p
PGSC0003DMG400001712	NA	NA	20	26	0.0960102	0.0681673	NA	NA	NA	NA	NA	0.378512	Pentatricopeptide_repeat-containing_protein
PGSC0003DMG400001713	NA	NA	4	3	0.501939	0.239433	NA	NA	NA	NA	NA	-0.415037	Conserved_gene_of_unknown_function
PGSC0003DMG400001714	771	1095	2198	2496	0.000687104	0.00114852	0.331925	0.336287	0.115531	0.275123	-0.506128	0.183427	Dynamin
PGSC0003DMG400001715	138	132	395	369	0.194643	0.118641	0.946847	0.53785	0.313562	0.417074	0.0641303	-0.0982318	ATPUP11
PGSC0003DMG400001716	1288	347	1633	1784	0.0230539	0.0214298	0.139253	0.241406	0.85728	0.604107	1.89213	0.127591	Nt-rab6_protein
PGSC0003DMG400001717	NA	NA	2	1	0.736885	0.31179	NA	NA	NA	NA	NA	-1	Sts15_protein
PGSC0003DMG400001718	235	599	1790	1814	0.782418	0.324511	0.0385703	0.129386	0.0875562	0.241029	-1.3499	0.0192149	ATP_binding_protein
PGSC0003DMG400001719	2	22	14	12	0.61545	0.276053	0.35016	0.342429	0.942022	0.626548	-3.45943	-0.222392	E3_ubiquitin-protein_ligase_ATL4
PGSC0003DMG400001721	2	19	97	81	0.0450736	0.037052	0.218168	0.288281	0.302809	0.412404	-3.24793	-0.260063	ATP_binding_protein
PGSC0003DMG400001722	2505	2319	4569	4369	0.619061	0.277108	0.843741	0.509243	0.372625	0.444336	0.111308	-0.0645753	Eukaryotic_translation_initiation_factor_4g
PGSC0003DMG400001723	677	300	392	468	0.00205157	0.00288726	0.370888	0.349758	0.743792	0.572753	1.17419	0.255655	LOL3_(LSD_ONE_LIKE_3)
PGSC0003DMG400001725	9	0	171	224	0.000150597	0.00031872	0.036884	0.126157	0.0225063	0.117381	Inf	0.389502	Pentatricopeptide_repeat-containing_protein
PGSC0003DMG400001726	0	0	134	152	0.0825197	0.0602721	2.79e-05	0.000251605	1.69e-06	1.59e-05	NaN	0.181838	Conserved_gene_of_unknown_function
PGSC0003DMG400001728	0	16	45	43	0.68099	0.295867	0.153964	0.251009	0.882899	0.611097	#NAME?	-0.0655883	Sts15_protein
PGSC0003DMG400001732	615	805	1452	1648	0.0349289	0.0301882	0.559861	0.416515	0.389836	0.451531	-0.388402	0.182675	Kinase
PGSC0003DMG400001733	233	226	1711	1808	0.171634	0.107671	0.956716	0.540426	0.20563	0.352453	0.0440072	0.0795549	Ccaat-binding_transcription_factor_subunit_A
PGSC0003DMG400001735	1	244	328	672	3.87e-09	4.62e-08	0.366757	0.348341	0.393579	0.453245	-7.93074	1.03477	Pentatricopeptide_repeat-containing_protein,_chloroplastic
PGSC0003DMG400001736	4	0	57	49	0.3226	0.174241	0.70062	0.464573	0.235586	0.374226	Inf	-0.21818	Ubiquitin-protein_ligase
PGSC0003DMG400001737	242	495	131	119	0.400169	0.203493	0.572467	0.420993	0.306039	0.413704	-1.03242	-0.138605	Conserved_gene_of_unknown_function
PGSC0003DMG400001738	0	1	NA	NA	NA	NA	0.237654	0.297784	0.054813	0.192242	#NAME?	NA	Lipin_family_protein
PGSC0003DMG400001739	35	0	81	99	0.0262209	0.0238102	0.154686	0.251385	0.209809	0.355302	Inf	0.289507	Hydrolase,_alpha_beta_fold_family_protein
PGSC0003DMG400001741	9	71	36	32	0.304803	0.167047	0.402547	0.361959	0.164093	0.321342	-2.97982	-0.169925	Conserved_gene_of_unknown_function
PGSC0003DMG400001742	NA	NA	15	19	0.201743	0.121994	NA	NA	NA	NA	NA	0.341037	Conserved_gene_of_unknown_function
PGSC0003DMG400001743	2	1	820	1224	2.17e-06	9.27e-06	0.971709	0.544847	0.031522	0.142823	1	0.577908	Conserved_gene_of_unknown_function
PGSC0003DMG400001744	186	260	3186	3130	0.669277	0.292388	0.419691	0.368363	0.693838	0.557274	-0.483209	-0.0255836	SAT5
PGSC0003DMG400001746	168	142	NA	NA	NA	NA	0.726881	0.472394	0.159381	0.317598	0.24257	NA	Photosystem_II_D2_protein
PGSC0003DMG400001747	0	6	561	560	0.996304	0.378985	0.0933115	0.202677	0.0433997	0.17114	#NAME?	-0.00257394	C2H2L_domain_class_transcription_factor
PGSC0003DMG400001748	1	212	1120	1295	0.00265471	0.00358716	0.130208	0.234921	0.492684	0.489525	-7.72792	0.209453	50S_ribosomal_protein_L5
PGSC0003DMG400001749	127	7	110	159	0.000154409	0.000325208	0.0784865	0.185976	0.210892	0.356047	4.18133	0.531523	I-box_binding_factor
PGSC0003DMG400001752	716	145	1300	1216	0.314717	0.171053	0.0390212	0.130453	0.242767	0.378361	2.30391	-0.0963684	P58IPK
PGSC0003DMG400001753	70	287	536	642	0.00099682	0.00156963	0.150486	0.249124	0.261268	0.390162	-2.03562	0.26034	Vitellogenic_carboxypeptidase
PGSC0003DMG400001754	0	6	61	69	0.283045	0.157918	0.139597	0.24176	0.293476	0.407896	#NAME?	0.177787	Arabinogalactan_protein_3
PGSC0003DMG400001755	539	318	908	958	0.323056	0.174398	0.40251	0.361959	0.676908	0.552017	0.761259	0.0773334	Transducin_family_protein___WD-40_repeat_family_protein
PGSC0003DMG400001759	416	472	2758	2677	0.527724	0.247783	0.599084	0.430203	0.320074	0.420098	-0.182203	-0.0430053	40S_ribosomal_protein_S23
PGSC0003DMG400001760	0	114	112	149	0.00027508	0.000532083	0.0437403	0.138507	0.691891	0.556486	#NAME?	0.411814	P70_protein
PGSC0003DMG400001762	NA	NA	0	1	0.276806	0.155366	NA	NA	NA	NA	NA	Inf	Conserved_gene_of_unknown_function
PGSC0003DMG400001765	NA	NA	6	7	0.717338	0.306077	NA	NA	NA	NA	NA	0.222392	Conserved_gene_of_unknown_function
PGSC0003DMG400001766	4	52	174	174	0.893052	0.353763	0.302928	0.325891	0.897964	0.615487	-3.70044	0	Ribonuclease_P_family_protein
PGSC0003DMG400001767	0	13	113	85	0.00192431	0.0027406	0.00061929	0.00457658	0.0705727	0.217388	#NAME?	-0.410788	Mitochondrial_import_inner_membrane_translocase_subunit_TIM14
PGSC0003DMG400001768	184	167	688	864	7.47e-05	0.000177874	0.919119	0.530654	0.489737	0.488163	0.139858	0.328623	Calmodulin_binding_protein
PGSC0003DMG400001769	8	20	230	215	0.30904	0.168819	0.457286	0.382482	0.823223	0.5945	-1.32193	-0.0972972	Beta-1,3-glucuronyltransferase
PGSC0003DMG400001770	146	116	444	562	3.79e-05	0.000100443	0.748843	0.480378	0.661751	0.547552	0.331844	0.34001	Mitochondrial_SBP40
PGSC0003DMG400001771	67	35	319	410	0.000284296	0.000546887	0.201969	0.280206	0.0946505	0.251265	0.936806	0.362067	Dead_box_ATP-dependent_RNA_helicase
PGSC0003DMG400001772	21	29	792	913	0.066222	0.0505337	0.647354	0.446619	0.235431	0.374201	-0.465664	0.205114	DNA-binding_protein_S1FA
PGSC0003DMG400001773	32	145	170	182	0.422722	0.211698	0.154163	0.251025	0.0923662	0.248086	-2.17991	0.0984037	Lectin_receptor_kinase
PGSC0003DMG400001774	0	0	12	50	3.39e-06	1.32e-05	1.52e-08	3.47e-07	4.01e-11	9.23e-10	NaN	2.05889	Peroxidase
PGSC0003DMG400001775	501	576	1637	1410	0.000932476	0.00148336	0.738871	0.477058	0.751978	0.574987	-0.201258	-0.215359	Protein_containing_C-terminal_RING-finger
PGSC0003DMG400001776	689	491	2910	3032	0.19294	0.117909	0.742844	0.478351	0.840999	0.599638	0.488781	0.0592506	Zinc_finger_family_protein
PGSC0003DMG400001777	1494	2367	2552	2494	0.431128	0.214809	0.413275	0.365794	0.663849	0.548217	-0.66388	-0.0331669	Zinc_finger,_RING-type
PGSC0003DMG400001779	NA	NA	27	26	0.654119	0.287771	NA	NA	NA	NA	NA	-0.0544478	Conserved_gene_of_unknown_function
PGSC0003DMG400001780	2	28	90	140	3.8e-05	0.000100667	0.424255	0.370412	0.478781	0.484472	-3.80735	0.63743	Nuclear_matrix_protein_1
PGSC0003DMG400001781	NA	NA	4	2	0.379693	0.19613	NA	NA	NA	NA	NA	-1	Aspartic_proteinase_nepenthesin-1
PGSC0003DMG400001783	26	169	182	179	0.813629	0.333054	0.382406	0.354207	0.385559	0.449794	-2.70044	-0.0239789	Serine_threonine-protein_kinase_PEPKR2
PGSC0003DMG400001784	NA	NA	45	71	0.00172902	0.00250298	NA	NA	NA	NA	NA	0.657894	Pentatricopeptide_repeat-containing_protein
PGSC0003DMG400001785	0	0	69	102	0.00164506	0.00240004	1.24e-05	0.000120287	2.24e-06	2.09e-05	NaN	0.563901	Pentatricopeptide_repeat-containing_protein
PGSC0003DMG400001786	0	0	18	42	5.51e-05	0.000138301	2.56e-06	2.86e-05	1.66e-07	1.8e-06	NaN	1.22239	Protein_AFR
PGSC0003DMG400001787	82	26	427	434	0.799871	0.329233	0.0417516	0.135729	0.078332	0.228655	1.65711	0.023459	Conserved_gene_of_unknown_function
PGSC0003DMG400001788	45	36	465	546	0.0158092	0.0157	0.397829	0.360415	0.0315487	0.142823	0.321928	0.23167	RNA_polymerase
PGSC0003DMG400001789	1	0	117	175	0.000194155	0.00039519	0.703562	0.465108	0.0303703	0.139865	Inf	0.580846	Conserved_gene_of_unknown_function
PGSC0003DMG400001790	0	0	48	46	0.582339	0.26572	0.000179515	0.0014515	6.83e-07	6.85e-06	NaN	-0.0614005	Pentatricopeptide_repeat-containing_protein
PGSC0003DMG400001794	18	9	290	538	1.86e-07	1.14e-06	0.55144	0.413535	0.230706	0.370327	1	0.891553	Pentatricopeptide_repeat-containing_protein,_chloroplastic
PGSC0003DMG400001795	0	1	12	19	0.108554	0.0753039	0.0228317	0.0955852	0.237575	0.375093	#NAME?	0.662965	Protein_phosphatase_2c
PGSC0003DMG400001797	379	553	700	570	6.13e-05	0.000151334	0.535312	0.40845	0.508035	0.495067	-0.545082	-0.296393	Enoyl-CoA-hydratase
PGSC0003DMG400001798	NA	NA	24	25	0.692543	0.29938	NA	NA	NA	NA	NA	0.0588937	B3_domain-containing_protein_Os06g0112300
PGSC0003DMG400001801	24	38	364	273	6.59e-05	0.000160491	0.809483	0.498633	0.946573	0.627835	-0.662965	-0.415037	Glutathione_S-transferase_T3
PGSC0003DMG400001802	22	32	327	375	0.0078546	0.00883892	0.822313	0.502698	0.504475	0.493482	-0.540568	0.1976	Phosphoribosylaminoimidazole-succinocarboxamide_synthase
PGSC0003DMG400001803	NA	NA	73	99	0.0117499	0.0123056	NA	NA	NA	NA	NA	0.439532	Conserved_gene_of_unknown_function
PGSC0003DMG400001804	426	351	1498	1048	1.72e-05	5.17e-05	0.7561	0.483026	0.177103	0.330212	0.279382	-0.515399	Glutathione_s-transferase
PGSC0003DMG400001805	15	32	2220	1809	0.00294997	0.00391902	0.474672	0.387508	0.176586	0.329842	-1.09311	-0.295367	Calcium_ion_binding_protein
PGSC0003DMG400001806	NA	NA	6	3	0.458667	0.22481	NA	NA	NA	NA	NA	-1	Phototropic-responsive_NPH3_family_protein
PGSC0003DMG400001808	74	16	612	648	0.116587	0.0797281	0.586116	0.425707	0.996627	0.640094	2.20945	0.0824622	Protein_transport_protein_sec23
PGSC0003DMG400001809	112	415	3539	3846	0.0577863	0.0453478	0.338586	0.338409	0.324898	0.422429	-1.88961	0.120017	Xyloglucan_endotransglucosylase-hydrolase_XTH5
PGSC0003DMG400001811	33	65	538	506	0.274687	0.154489	0.389617	0.357108	0.268728	0.395052	-0.977974	-0.0884688	AMP_dependent_ligase
PGSC0003DMG400001812	0	2	41	48	0.119984	0.0814801	0.0608909	0.164541	0.162308	0.319923	#NAME?	0.22741	Ring_finger_protein
PGSC0003DMG400001813	7	45	18	11	0.014857	0.0149064	0.268037	0.31116	0.95394	0.629416	-2.6845	-0.710493	Anthranilic_acid_methyltransferase_3
PGSC0003DMG400001814	2	3	4	4	0.537505	0.250967	0.164029	0.258573	0.802794	0.589182	-0.584963	0	Peroxisomal_3-hydroxyisobutyryl-coenzyme_A_hydrolase
PGSC0003DMG400001816	10	39	180	84	3.41e-07	1.92e-06	0.408687	0.363997	0.658863	0.54665	-1.96347	-1.09954	Benzoate_carboxyl_methyltransferase
PGSC0003DMG400001817	5	13	34	20	0.00716424	0.00820529	0.542233	0.410375	0.261603	0.390162	-1.37851	-0.765535	Enoyl-CoA-hydratase
PGSC0003DMG400001819	0	0	NA	NA	NA	NA	2.56e-08	4.62e-07	1.2e-11	3.89e-10	NaN	NA	LEA_protein_Le25_homolog
PGSC0003DMG400001820	32	114	862	803	0.107738	0.0748394	0.403511	0.36206	0.318816	0.419185	-1.83289	-0.102288	5-hydroxyisourate_hydrolase
PGSC0003DMG400001822	262	1134	2447	2230	0.00770888	0.0087049	0.116119	0.223189	0.443631	0.471611	-2.11378	-0.13397	Conserved_gene_of_unknown_function
PGSC0003DMG400001823	252	613	549	1004	1.06e-09	1.58e-08	0.605546	0.432641	0.800002	0.588652	-1.28246	0.870881	Ent-kaurenoic_acid_oxidase
PGSC0003DMG400001826	117	17	145	128	0.0816032	0.0597457	0.0892375	0.197963	0.274023	0.39762	2.7829	-0.179909	Gene_of_unknown_function
PGSC0003DMG400001829	19	5	12	6	0.0388852	0.0329046	0.04591	0.14249	0.598394	0.52609	1.926	-1	Hcr2-5D
PGSC0003DMG400001830	429	60	86	88	0.922457	0.361485	0.086321	0.194866	0.11323	0.27246	2.83794	0.0331669	Conserved_gene_of_unknown_function
PGSC0003DMG400001831	147	225	62	41	0.00244699	0.00334599	0.666916	0.452901	0.369241	0.442524	-0.614109	-0.596644	Conserved_gene_of_unknown_function
PGSC0003DMG400001832	18	30	19	16	0.268041	0.151758	0.561345	0.417101	0.930204	0.624611	-0.736966	-0.247928	Conserved_gene_of_unknown_function
PGSC0003DMG400001833	220	544	955	646	2.71e-05	7.6e-05	0.155058	0.251496	0.0387758	0.160915	-1.3061	-0.563967	1-phosphatidylinositol-4-phosphate_5-kinase
PGSC0003DMG400001834	374	133	712	779	0.0399409	0.0336301	0.0121797	0.0620315	0.0555037	0.192573	1.49161	0.129746	RAB6-interacting_protein
PGSC0003DMG400001836	0	2	188	204	0.273287	0.153852	0.0599831	0.163519	0.0118115	0.0746945	#NAME?	0.117836	Conserved_gene_of_unknown_function
PGSC0003DMG400001838	8	120	1098	980	0.0121238	0.0126336	0.13287	0.237057	0.163251	0.32064	-3.90689	-0.164024	Conserved_gene_of_unknown_function
PGSC0003DMG400001840	139	110	255	279	0.215426	0.128243	0.854061	0.51242	0.699492	0.559414	0.337581	0.129768	Reticulon_B22
PGSC0003DMG400001841	348	625	330	308	0.217995	0.129486	0.123248	0.229896	0.236477	0.374637	-0.844769	-0.0995357	Ubiquitin-protein_ligase
PGSC0003DMG400001842	2594	2459	3807	3837	0.865718	0.346595	0.775886	0.488671	0.885362	0.611749	0.0771067	0.0113242	Lon_protease_homolog
PGSC0003DMG400001844	2	2	117	108	0.406317	0.205865	0.876574	0.518423	0.163214	0.320628	0	-0.115477	Invertase_inhibitor
PGSC0003DMG400001846	0	2	46	40	0.359798	0.188904	0.277667	0.315139	0.255647	0.385884	#NAME?	-0.201634	Purine_permease
PGSC0003DMG400001847	0	2	166	94	6.95e-06	2.4e-05	0.302531	0.325677	0.17187	0.327225	#NAME?	-0.820451	Dynamin
PGSC0003DMG400001848	NA	NA	370	52	3.94e-12	2.11e-10	NA	NA	NA	NA	NA	-2.83094	Major_pollen_allergen_Ory_s_1
PGSC0003DMG400001849	811	1245	2859	2660	0.101781	0.0714994	0.0780318	0.185384	0.387545	0.450777	-0.618372	-0.104084	Protein_synthesis_initiation_factor
PGSC0003DMG400001850	NA	NA	4	0	0.0830284	0.0605615	NA	NA	NA	NA	NA	#NAME?	Eukaryotic_translation_initiation_factor_4g
PGSC0003DMG400001851	63	97	185	146	0.00423496	0.00531742	0.634244	0.44191	0.289438	0.405899	-0.622633	-0.341557	ATP-dependent_helicase
PGSC0003DMG400001853	96	425	394	330	0.00318676	0.00417601	0.493235	0.393376	0.65011	0.543807	-2.14636	-0.25573	NAK-type_protein_kinase
PGSC0003DMG400001854	0	0	103	160	0.000241622	0.000475113	3.21e-10	1.78e-08	6.93e-12	2.59e-10	NaN	0.635428	Novel_plant_snare
PGSC0003DMG400001855	99	63	154	102	0.000118475	0.000261563	0.411344	0.365025	0.0930967	0.249083	0.652077	-0.594361	Beta-amylase_PCT-BMYI
PGSC0003DMG400001856	271	178	2155	2775	9.63e-06	3.16e-05	0.401645	0.361791	0.702589	0.560035	0.606416	0.3648	Placental_protein_11
PGSC0003DMG400001858	80	89	608	772	0.00594138	0.00705236	0.885763	0.520836	0.418627	0.462102	-0.153805	0.34453	Conserved_gene_of_unknown_function
PGSC0003DMG400001860	NA	NA	0	3	0.00977548	0.0105804	NA	NA	NA	NA	NA	Inf	Conserved_gene_of_unknown_function
PGSC0003DMG400001862	131	498	982	1078	0.0183449	0.0177888	0.00655951	0.0382164	0.621372	0.533278	-1.92658	0.134562	Glycine-rich_protein
PGSC0003DMG400001863	654	396	1364	1260	0.428995	0.213956	0.26033	0.308051	0.749557	0.574182	0.72379	-0.11442	Nonsense-mediated_mRNA_decay_protein
PGSC0003DMG400001864	68	9	186	218	0.0143127	0.0144633	0.172476	0.264395	0.202315	0.350285	2.91754	0.229026	RNA_binding_protein
PGSC0003DMG400001865	45	211	162	222	0.000114751	0.000255065	0.516561	0.402482	0.930683	0.624691	-2.22925	0.454566	2-deoxyglucose-6-phosphate_phosphatase
PGSC0003DMG400001866	0	1	95	58	5.8e-05	0.000144533	0.12973	0.234563	0.0451229	0.173704	#NAME?	-0.711875	F-box_family_protein
PGSC0003DMG400001867	0	3	38	41	0.286968	0.159582	0.0255248	0.103083	0.189812	0.34084	#NAME?	0.109624	Pentatricopeptide_repeat-containing_protein
PGSC0003DMG400001870	6	4	10	8	0.428213	0.213624	0.65904	0.450211	0.473101	0.482102	0.584963	-0.321928	Hcr2-p1.1
PGSC0003DMG400001876	1	0	48	47	0.83682	0.338924	0.862059	0.514501	0.157732	0.316116	Inf	-0.0303736	Conserved_gene_of_unknown_function
PGSC0003DMG400001879	160	822	2584	1293	6.02e-10	1.01e-08	0.0575447	0.160892	0.526401	0.501228	-2.36107	-0.998884	Annexin_p35
PGSC0003DMG400001882	16	107	297	338	0.0192548	0.0184724	0.302072	0.325399	0.513852	0.497108	-2.74147	0.18656	Cyclin_dependent_kinase_C
PGSC0003DMG400001883	NA	NA	55	60	0.535135	0.250218	NA	NA	NA	NA	NA	0.125531	Protein_brittle-1,_chloroplast
PGSC0003DMG400001884	12	4	245	261	0.366931	0.191463	0.040833	0.133716	0.00772841	0.0530138	1.58496	0.0912681	Cystathionine_beta-lyase
PGSC0003DMG400001886	88	178	620	698	0.00732144	0.00834981	0.742187	0.478274	0.662236	0.547632	-1.0163	0.170959	Glycerol_uptake_protein
PGSC0003DMG400001887	316	624	620	552	0.028487	0.0255363	0.106071	0.21528	0.906511	0.617998	-0.981621	-0.1676	TLD_family_protein
PGSC0003DMG400001888	0	2	77	55	0.00512975	0.00623481	0.145904	0.246	0.539373	0.505492	#NAME?	-0.485427	Conserved_gene_of_unknown_function
PGSC0003DMG400001889	0	0	NA	NA	NA	NA	5.02e-07	6.79e-06	5.54e-08	6.37e-07	NaN	NA	Conserved_gene_of_unknown_function
PGSC0003DMG400001890	3	0	NA	NA	NA	NA	0.0004541	0.00343582	0.000800427	0.00678248	Inf	NA	Conserved_gene_of_unknown_function
PGSC0003DMG400001891	53	1	4	12	0.00892837	0.00983003	0.068804	0.174608	0.0720368	0.219506	5.72792	1.58496	Conserved_gene_of_unknown_function
PGSC0003DMG400001892	8	0	NA	NA	NA	NA	0.0363985	0.125484	0.245015	0.379743	Inf	NA	Conserved_gene_of_unknown_function
PGSC0003DMG400001895	15	21	197	160	0.0139316	0.0141438	0.81965	0.501715	0.38714	0.450688	-0.485427	-0.300124	Conserved_gene_of_unknown_function
PGSC0003DMG400001896	NA	NA	223	172	0.00119446	0.00183137	NA	NA	NA	NA	NA	-0.374635	Carbohydrate_transporter
PGSC0003DMG400001897	47	77	125	128	0.689101	0.298442	0.75311	0.481952	0.832454	0.597194	-0.712198	0.0342157	Conserved_gene_of_unknown_function
PGSC0003DMG400001898	1	5	2	2	0.626287	0.279272	0.181683	0.269828	0.967829	0.63351	-2.32193	0	Gene_of_unknown_function
PGSC0003DMG400001901	NA	NA	1	2	0.366984	0.191469	NA	NA	NA	NA	NA	1	Gene_of_unknown_function
PGSC0003DMG400001904	NA	NA	10255	11690	0.0192734	0.0184826	NA	NA	NA	NA	NA	0.188947	Non-specific_lipid-transfer_protein_1
PGSC0003DMG400001905	NA	NA	2	2	0.701704	0.302109	NA	NA	NA	NA	NA	0	Alpha-expansin_8
PGSC0003DMG400001906	0	1	10	18	0.00633022	0.00742474	0.148012	0.247485	0.0137534	0.0837019	#NAME?	0.847997	Gene_of_unknown_function
PGSC0003DMG400001907	18	1	126	117	0.30982	0.169155	0.298276	0.323689	0.318103	0.418868	4.16993	-0.106915	Conserved_gene_of_unknown_function
PGSC0003DMG400001909	0	1	NA	NA	NA	NA	0.246648	0.301579	0.0672268	0.212104	#NAME?	NA	Multidrug_resistance_pump
PGSC0003DMG400001948	0	1	NA	NA	NA	NA	0.261492	0.308242	0.0892022	0.243219	#NAME?	NA	Copalyl_diphosphate_synthase
PGSC0003DMG400001950	103	27	21	24	0.677828	0.294896	0.546085	0.411925	0.917889	0.62148	1.93161	0.192645	Conserved_gene_of_unknown_function
PGSC0003DMG400001952	0	7	74	63	0.0561402	0.0442801	0.237014	0.297784	0.752453	0.574987	#NAME?	-0.232173	Conserved_gene_of_unknown_function
PGSC0003DMG400001953	1174	559	1584	1434	0.00707179	0.00812843	0.100302	0.209803	0.127732	0.289027	1.07051	-0.143527	AP-1_complex_subunit_gamma-2
PGSC0003DMG400001955	NA	NA	14	28	0.000385105	0.000707687	NA	NA	NA	NA	NA	1	Pentatricopeptide_repeat-containing_protein,_mitochondrial
PGSC0003DMG400001956	457	402	1410	1537	0.0189223	0.0182318	0.360114	0.345972	0.00852544	0.0575005	0.184999	0.124422	Component_of_oligomeric_golgi_complex
PGSC0003DMG400001958	5	0	6	14	0.00475035	0.00585058	0.648163	0.446881	0.402706	0.455729	Inf	1.22239	Auxin-induced_protein_5NG4
PGSC0003DMG400001960	238	63	117	59	2.36e-06	9.85e-06	0.425119	0.37068	0.306627	0.413884	1.91754	-0.987722	ABA_8-hydroxylase_CYP707A1
PGSC0003DMG400001961	5343	6057	4452	4368	0.620538	0.27756	0.366145	0.347962	0.460745	0.477634	-0.180953	-0.0274807	Glycine-rich_protein_A3
PGSC0003DMG400001963	101	1558	1378	1261	0.0203383	0.0193156	0.173157	0.264908	0.431376	0.466928	-3.94727	-0.128008	F-box_protein
PGSC0003DMG400001965	10	1	160	195	0.0281386	0.0252685	0.526008	0.405669	0.628646	0.535917	3.32193	0.285402	SWIb_domain-containing_protein
PGSC0003DMG400001967	1210	1853	888	1471	8.95e-09	9.11e-08	0.343024	0.340316	0.684048	0.554124	-0.614856	0.728166	White-brown-complex_ABC_transporter_family
PGSC0003DMG400001969	42	74	3475	3515	0.682411	0.296358	0.386486	0.355858	0.206155	0.352897	-0.817136	0.0165117	Carotenoid_cleavage_dioxygenase_4
PGSC0003DMG400001970	0	1	199	230	0.0192455	0.0184705	0.0729932	0.179421	0.0259168	0.127882	#NAME?	0.208865	Pla2g4b
PGSC0003DMG400001972	2	5	10	17	0.231458	0.135652	0.44695	0.378454	0.898299	0.615606	-1.32193	0.765535	Photosystem_Q(B)_protein
PGSC0003DMG400001976	3	11	178	246	0.00247112	0.00337446	0.189454	0.274169	0.107656	0.266235	-1.87447	0.466781	Myo-inositol_oxygenase
PGSC0003DMG400001977	41	0	NA	NA	NA	NA	0.37315	0.350422	0.901729	0.616448	Inf	NA	Regulator_of_gene_silencing
PGSC0003DMG400001980	39	62	1229	1090	0.0117187	0.012278	0.630972	0.440712	0.0929428	0.248872	-0.668794	-0.173157	Conserved_gene_of_unknown_function
PGSC0003DMG400001981	14	28	86	79	0.505591	0.240695	0.236778	0.297666	0.925368	0.623407	-1	-0.122484	NBS-LRR_protein
PGSC0003DMG400001982	7	60	127	105	0.111794	0.0771304	0.434609	0.373811	0.369325	0.442524	-3.09954	-0.274439	NBS-coding_resistance_gene_analog
PGSC0003DMG400001983	279	151	352	306	0.0934948	0.0667699	0.553155	0.414141	0.317587	0.418796	0.885717	-0.202044	Disease_resistance_protein_BS2
PGSC0003DMG400001985	3219	5219	24840	24246	0.455172	0.223588	0.0463986	0.143284	0.483383	0.485546	-0.697161	-0.0349184	DnaJ
PGSC0003DMG400001986	NA	NA	2	0	0.150249	0.0973167	NA	NA	NA	NA	NA	#NAME?	UPF0497_membrane_protein_17
PGSC0003DMG400001987	NA	NA	5	4	0.601867	0.271741	NA	NA	NA	NA	NA	-0.321928	Electron_transporter
PGSC0003DMG400001988	3	6	96	108	0.236651	0.137921	0.204593	0.281115	0.312453	0.41667	-1	0.169925	Cytosolic_5-nucleotidase_III
PGSC0003DMG400001989	44	75	344	349	0.702071	0.302215	0.305517	0.327118	0.698903	0.559213	-0.769387	0.0208185	PRF
PGSC0003DMG400001990	2	8	151	168	0.375029	0.194392	0.570716	0.420152	0.251889	0.38333	-2	0.153913	NBS-coding_resistance_gene_analog
PGSC0003DMG400001992	7	144	478	441	0.15625	0.100351	0.10139	0.210998	0.408615	0.458004	-4.36257	-0.116232	Disease_resistance_protein_BS2
PGSC0003DMG400001993	6	51	179	179	0.903875	0.356569	0.202662	0.280364	0.229614	0.369468	-3.08746	0	Disease_resistance_protein_Gpa2
PGSC0003DMG400001994	0	3	34	44	0.0803049	0.0589886	0.397265	0.360259	0.228749	0.369061	#NAME?	0.371969	NBS-LRR_protein
PGSC0003DMG400001996	46	24	199	198	0.964521	0.371402	0.117884	0.225028	0.782241	0.583444	0.938599	-0.007268	Resistance_protein_PSH-RGH6
PGSC0003DMG400001998	139	217	317	358	0.0716481	0.0537997	0.655518	0.449067	0.540793	0.505909	-0.64261	0.175477	Glycosyltransferase
PGSC0003DMG400001999	2	621	54	109	7.53e-07	3.79e-06	0.0966313	0.205802	0.843281	0.600426	-8.27845	1.0133	BZIP_protein
PGSC0003DMG400002000	150	77	1028	663	7.75e-09	8.12e-08	0.636681	0.44273	0.967506	0.633402	0.962032	-0.632759	Conserved_gene_of_unknown_function
PGSC0003DMG400002001	0	1	66	76	0.185583	0.114512	0.332345	0.336439	0.402348	0.455607	#NAME?	0.203533	Conserved_gene_of_unknown_function
PGSC0003DMG400002003	1	0	40	33	0.0638707	0.0491286	0.116604	0.223636	0.0689574	0.215009	Inf	-0.277534	Gene_of_unknown_function
PGSC0003DMG400002005	1	3	4	2	0.095391	0.0678486	0.816272	0.500612	0.821647	0.594164	-1.58496	-1	Gene_of_unknown_function
PGSC0003DMG400002007	NA	NA	2	3	0.43483	0.216163	NA	NA	NA	NA	NA	0.584963	Ring_finger_protein
PGSC0003DMG400002008	133	206	7	8	0.727175	0.308967	0.359324	0.345674	0.757782	0.576431	-0.631218	0.192645	Protein_ycf2
PGSC0003DMG400002009	8	746	126	124	0.990431	0.377566	0.0052223	0.0317842	0.181465	0.333515	-6.54303	-0.0230836	Hsp20_alpha_crystallin_family_protein
PGSC0003DMG400002011	17	0	151	139	0.219976	0.130443	0.25896	0.307251	0.237559	0.375093	Inf	-0.119464	Ketopantoate_hydroxymethyltransferase
PGSC0003DMG400002012	10	5	87	72	0.0417977	0.0348949	0.808541	0.498386	0.432789	0.467531	1	-0.273018	ATP_binding_protein
PGSC0003DMG400002013	4	0	16	28	0.150748	0.0975916	0.540352	0.41	0.814933	0.592251	Inf	0.807355	Transcription_factor_DcMYB4
PGSC0003DMG400002014	12	13	10	12	0.312515	0.17015	0.797144	0.494808	0.389813	0.451531	-0.115477	0.263034	Avr9_Cf-9_rapidly_elicited_protein_76
PGSC0003DMG400002015	341	228	1021	1150	0.00912154	0.0100015	0.79129	0.493397	0.875809	0.609257	0.580738	0.171651	Conserved_gene_of_unknown_function
PGSC0003DMG400002016	NA	NA	17	23	0.280112	0.15675	NA	NA	NA	NA	NA	0.436099	Pentatricopeptide_repeat-containing_protein
PGSC0003DMG400002017	0	0	NA	NA	NA	NA	1.83e-08	3.58e-07	1.16e-12	1.28e-10	NaN	NA	S-locus-specific_glycoprotein_S6
PGSC0003DMG400002018	7	12	635	478	9.14e-06	3.02e-05	0.613513	0.434987	0.932571	0.62474	-0.777608	-0.409746	Glutathione_S-transferase_omega
PGSC0003DMG400002019	103	9	312	310	0.906339	0.357155	0.112621	0.22021	0.307393	0.414059	3.51658	-0.00927781	Amidase_family_protein
PGSC0003DMG400002020	NA	NA	11	7	0.309021	0.168819	NA	NA	NA	NA	NA	-0.652077	Conserved_gene_of_unknown_function
PGSC0003DMG400002021	279	54	1116	1007	0.0621088	0.0480114	0.189126	0.274	0.682595	0.553673	2.36923	-0.148273	BZIP_transcription_factor_bZIP114
PGSC0003DMG400002022	235	91	772	628	2.79e-05	7.78e-05	0.180522	0.268935	0.254135	0.38472	1.36872	-0.297836	Protein_phosphatase_2C_38
PGSC0003DMG400002023	0	5	10	10	0.796491	0.328429	0.376064	0.351713	0.697221	0.558671	#NAME?	0	Conserved_gene_of_unknown_function
PGSC0003DMG400002025	NA	NA	20	30	0.00509291	0.00620073	NA	NA	NA	NA	NA	0.584963	Pentatricopeptide_repeat-containing_protein
PGSC0003DMG400002026	198	21	1030	905	0.0325143	0.0284853	0.0195828	0.0868869	0.582539	0.520129	3.23704	-0.186655	Bipolar_kinesin_KRP-130
PGSC0003DMG400002028	NA	NA	22	1	3.66e-08	2.88e-07	NA	NA	NA	NA	NA	-4.45943	Cytoplasmic_small_heat_shock_protein_class_I
PGSC0003DMG400002036	115	107	222	224	0.873904	0.348713	0.827599	0.504245	0.168668	0.324833	0.104023	0.0129391	Conserved_gene_of_unknown_function
PGSC0003DMG400002037	0	1	NA	NA	NA	NA	0.289911	0.320708	0.136323	0.296486	#NAME?	NA	Aminotransferase_family_protein
PGSC0003DMG400002038	4	5	118	170	0.000118174	0.000261088	0.826168	0.503864	0.223706	0.365285	-0.321928	0.526748	Kinase
PGSC0003DMG400002039	NA	NA	65	23	5.82e-07	3.03e-06	NA	NA	NA	NA	NA	-1.49881	Mads_box_protein
PGSC0003DMG400002040	0	22	8	7	0.234904	0.137145	0.054199	0.155587	0.322808	0.421518	#NAME?	-0.192645	Hydroxyproline-rich_glycoprotein
PGSC0003DMG400002041	2	0	12	4	0.0116758	0.0122462	0.654231	0.448709	0.67782	0.552125	Inf	-1.58496	Phosphoenolpyruvate_carboxykinase
PGSC0003DMG400002044	919	1038	5801	5651	0.397605	0.20247	0.867357	0.515854	0.602112	0.526762	-0.17567	-0.0377954	Transcription_factor
PGSC0003DMG400002045	28	0	363	110	3.13e-11	9.77e-10	0.0141234	0.0693593	0.143502	0.303401	Inf	-1.72247	ATP_binding_protein
PGSC0003DMG400002046	NA	NA	22	41	0.000182107	0.000374496	NA	NA	NA	NA	NA	0.89812	Aspartic_proteinase_nepenthesin-1
PGSC0003DMG400002047	1	3	93	73	0.0123028	0.0127837	0.272747	0.313285	0.476463	0.483173	-1.58496	-0.349334	AT-hook1_protein
PGSC0003DMG400002048	74	143	354	431	0.00749886	0.00851127	0.457669	0.382482	0.492795	0.489525	-0.950418	0.283939	DNA_binding_protein
PGSC0003DMG400002049	0	0	156	99	1.07e-05	3.46e-05	6.88e-06	6.96e-05	3.9e-09	5.23e-08	NaN	-0.656046	Anthranilate_N-benzoyltransferase_protein
PGSC0003DMG400002050	464	141	156	179	0.0589194	0.0460515	0.271469	0.312962	0.241308	0.377175	1.71843	0.198414	Hydroxyproline-rich_glycoprotein_family_protein
PGSC0003DMG400002051	125	29	12	14	0.34116	0.181615	0.276205	0.314683	0.0550997	0.192336	2.1078	0.222392	SAB
PGSC0003DMG400002052	35	16	242	280	0.070985	0.0534158	0.00473041	0.0293614	0.00475078	0.035189	1.12928	0.21042	Transcription_initiation_factor_iia_(Tfiia),_gamma_chain
PGSC0003DMG400002054	0	0	NA	NA	NA	NA	1.25e-08	2.97e-07	2.79e-10	4.82e-09	NaN	NA	Peptidase_aspartic,_active_site
PGSC0003DMG400002056	0	0	NA	NA	NA	NA	0.840663	0.508426	0.107716	0.266235	NaN	NA	BHLH_transcription_factor
PGSC0003DMG400002059	0	2	NA	NA	NA	NA	0.519305	0.403226	0.662691	0.54784	#NAME?	NA	Receptor_protein_kinase_CLAVATA1
PGSC0003DMG400002061	24	185	476	505	0.2524	0.144865	0.0394549	0.131339	0.61428	0.530925	-2.94642	0.0853218	Protein_PPLZ12
PGSC0003DMG400002066	26	287	2094	2043	0.400121	0.20348	0.195873	0.277505	0.626558	0.534971	-3.46447	-0.0355722	34_kDa_outer_mitochondrial_membrane_protein_porin
PGSC0003DMG400002067	0	0	708	530	1.04e-05	3.4e-05	1.25e-08	2.97e-07	2.79e-10	4.82e-09	NaN	-0.417757	Conserved_gene_of_unknown_function
PGSC0003DMG400002068	0	7	211	117	5.29e-06	1.91e-05	0.337823	0.338237	0.781258	0.583271	#NAME?	-0.850734	Gibberellin_2-oxidase_1
PGSC0003DMG400002069	214	272	1475	1401	0.158753	0.101578	0.324308	0.333833	0.172464	0.327446	-0.345996	-0.074258	Cysteine_string_protein
PGSC0003DMG400002070	0	72	366	320	0.0232941	0.0216093	0.186896	0.272776	0.350828	0.433702	#NAME?	-0.193772	Conserved_gene_of_unknown_function
PGSC0003DMG400002071	13	58	275	302	0.186563	0.114941	0.0746347	0.181464	0.571816	0.516206	-2.15754	0.135117	Pentatricopeptide_(PPR)_repeat-containing_protein
PGSC0003DMG400002072	6	0	0	1	0.115682	0.0792338	0.000788476	0.00576718	0.0508587	0.185786	Inf	Inf	Tumor_suppressor_candidate
PGSC0003DMG400002073	77	116	19	24	0.274915	0.154588	0.551794	0.413637	0.0458865	0.175509	-0.591194	0.337035	Nuclear_transport_factor
PGSC0003DMG400002074	152	112	100	81	0.0683598	0.0518194	0.894304	0.523434	0.646623	0.542744	0.440573	-0.304006	Pectinesterase
PGSC0003DMG400002075	1	35	45	108	1.33e-05	4.16e-05	0.257242	0.306617	0.95071	0.62874	-5.12928	1.26303	Protein_COBRA
PGSC0003DMG400002076	NA	NA	79	70	0.220979	0.130876	NA	NA	NA	NA	NA	-0.174498	Homeobox_protein
PGSC0003DMG400002078	0	52	80	55	0.00316901	0.00415557	0.205274	0.281353	0.979767	0.635932	#NAME?	-0.540568	Cytochrome_P450
PGSC0003DMG400002079	19	77	532	484	0.14531	0.0948627	0.364782	0.347252	0.258268	0.387918	-2.01886	-0.136419	Galactolipase__phospholipase
PGSC0003DMG400002082	NA	NA	8	9	0.727999	0.309197	NA	NA	NA	NA	NA	0.169925	Signal_transducer
PGSC0003DMG400002083	61	48	603	550	0.165056	0.104634	0.57928	0.423298	0.0588418	0.198583	0.345775	-0.132726	Postsynaptic_protein_CRIPT
PGSC0003DMG400002084	NA	NA	4	13	0.000166995	0.000348112	NA	NA	NA	NA	NA	1.70044	Xyloglucan_endotransglucosylase_hydrolase_protein_A
PGSC0003DMG400002085	573	847	182	140	0.000487351	0.000861508	0.653124	0.448408	0.217078	0.361171	-0.563827	-0.378512	Pectinesterase
PGSC0003DMG400002086	39	128	712	758	0.260278	0.148337	0.172349	0.264354	0.0590171	0.19893	-1.7146	0.0903206	Vacuolar_protein_sorting-associated_protein_VPS28
PGSC0003DMG400002087	19	176	570	805	1.56e-05	4.77e-05	0.114137	0.221583	0.234638	0.37372	-3.2115	0.498027	Ribosomal_pseudouridine_synthase
PGSC0003DMG400002090	0	29	14	28	0.00449464	0.00559588	0.0386756	0.129618	0.919645	0.622084	#NAME?	1	Non-race_specific_disease_resistance_protein_1_b
PGSC0003DMG400002092	NA	NA	2	1	0.836501	0.33884	NA	NA	NA	NA	NA	-1	Nam_11
PGSC0003DMG400002096	1	0	8	6	0.404312	0.205053	0.334734	0.337106	0.269144	0.395392	Inf	-0.415037	Gene_of_unknown_function
PGSC0003DMG400002099	0	0	38	36	0.623889	0.278651	1.44e-10	1.24e-08	1.69e-11	4.81e-10	NaN	-0.0780025	Mitochondrial_carrier_protein
PGSC0003DMG400002100	9	35	166	176	0.380424	0.196399	0.0678324	0.173569	0.503641	0.493321	-1.95936	0.0843922	Abscisic_acid_receptor_PYR1
PGSC0003DMG400002101	NA	NA	5	13	0.00221203	0.00307012	NA	NA	NA	NA	NA	1.37851	Gene_of_unknown_function
PGSC0003DMG400002102	15	9	21	15	0.187745	0.115455	0.730954	0.474026	0.302998	0.412521	0.736966	-0.485427	Gene_of_unknown_function
PGSC0003DMG400002103	47	61	1372	1638	0.00785886	0.00884262	0.75146	0.481323	0.195498	0.345619	-0.376148	0.255655	Mitochondrial_glycine_decarboxylase_complex_H-protein
PGSC0003DMG400002104	0	4	284	312	0.183287	0.113377	0.508656	0.399147	0.233123	0.372406	#NAME?	0.135655	Conserved_gene_of_unknown_function
PGSC0003DMG400002107	1226	931	171	190	0.133274	0.0884673	0.497522	0.394708	0.168733	0.324833	0.397106	0.152003	LRX2
PGSC0003DMG400002108	0	8	1313	1865	3.03e-06	1.21e-05	0.12033	0.227156	0.0989501	0.256229	#NAME?	0.506309	Glycine-rich_protein_TomR2
PGSC0003DMG400002110	0	0	NA	NA	NA	NA	0.802272	0.496235	0.313874	0.417074	NaN	NA	Proteinase_inhibitor_type-2_CEVI57
PGSC0003DMG400002111	NA	NA	0	2	0.211306	0.126432	NA	NA	NA	NA	NA	Inf	CYP86A33_fatty_acid_omega-hydroxylase
PGSC0003DMG400002118	630	1109	1706	1574	0.043338	0.0359383	0.133556	0.237205	0.345579	0.430905	-0.815836	-0.116182	LeTIR
PGSC0003DMG400002120	66	320	1666	2018	0.00712316	0.00817198	0.00620362	0.0364778	0.0612817	0.202771	-2.27753	0.276538	40S_ribosomal_protein_S21e
PGSC0003DMG400002123	0	0	221	102	1.43e-08	1.33e-07	0.000387293	0.00295975	8.66e-10	1.32e-08	NaN	-1.11548	Ripening_regulated_protein_DDTFR18
PGSC0003DMG400002124	NA	NA	13	10	0.231799	0.1358	NA	NA	NA	NA	NA	-0.378512	Ripening_regulated_protein_DDTFR18
PGSC0003DMG400002125	0	1	20	17	0.557511	0.257511	0.420683	0.368799	0.0876362	0.241029	#NAME?	-0.234465	DNA_binding_protein
PGSC0003DMG400002127	34	12	6	6	0.86536	0.346506	0.39513	0.35937	0.260888	0.389961	1.5025	0	Gene_of_unknown_function
PGSC0003DMG400002129	1	80	372	405	0.115976	0.0793874	0.102551	0.211984	0.0580885	0.197093	-6.32193	0.122619	Gene_of_unknown_function
PGSC0003DMG400002133	1391	1003	1446	2188	6.67e-09	7.21e-08	0.228473	0.294008	0.236189	0.374509	0.471801	0.597545	Purine_transporter
PGSC0003DMG400002134	11	1	10	8	0.407318	0.206315	0.0789984	0.186672	0.466508	0.479843	3.45943	-0.321928	Clathrin_assembly_protein
PGSC0003DMG400002135	NA	NA	20	44	0.000749784	0.00123413	NA	NA	NA	NA	NA	1.1375	Zinc_finger_protein
PGSC0003DMG400002136	0	6	4	4	0.864772	0.346413	0.0379675	0.128603	0.959408	0.63086	#NAME?	0	Gene_of_unknown_function
PGSC0003DMG400002138	342	98	818	762	0.188088	0.115631	0.154769	0.251385	0.569141	0.51483	1.80314	-0.10231	MYBR_domain_class_transcription_factor
PGSC0003DMG400002141	NA	NA	27	26	0.744212	0.313831	NA	NA	NA	NA	NA	-0.0544478	DVL13
PGSC0003DMG400002143	4748	5411	3543	3398	0.274373	0.15436	0.805691	0.497585	0.776613	0.582007	-0.188575	-0.0602856	Pumilio
PGSC0003DMG400002144	NA	NA	2	9	0.00194741	0.00276962	NA	NA	NA	NA	NA	2.16993	NbPCL1_protein
PGSC0003DMG400002145	NA	NA	12	28	0.00015017	0.000318038	NA	NA	NA	NA	NA	1.22239	Pentatricopeptide_repeat-containing_protein
PGSC0003DMG400002146	0	26	2405	3438	9.53e-09	9.54e-08	0.326405	0.334088	0.20509	0.35189	#NAME?	0.515533	PTAC16
PGSC0003DMG400002149	136	48	552	453	0.00169425	0.00245847	0.53587	0.408708	0.789795	0.585693	1.5025	-0.285157	Conserved_gene_of_unknown_function
PGSC0003DMG400002150	5	1	2	1	0.167968	0.10605	0.65275	0.448343	0.70559	0.561247	2.32193	-1	Gene_of_unknown_function
PGSC0003DMG400002151	0	0	NA	NA	NA	NA	1.52e-08	3.47e-07	4.01e-11	9.23e-10	NaN	NA	Zinc_transporter
PGSC0003DMG400002152	3	13	120	152	0.00458185	0.0056817	0.416358	0.367129	0.301247	0.411554	-2.11548	0.341037	Zinc_finger_family_protein
PGSC0003DMG400002153	983	1213	792	967	0.000166049	0.000346536	0.84685	0.510299	0.851332	0.602603	-0.303316	0.288015	Zinc_finger_protein
PGSC0003DMG400002154	NA	NA	2	3	0.660193	0.289608	NA	NA	NA	NA	NA	0.584963	Conserved_gene_of_unknown_function
PGSC0003DMG400002155	NA	NA	12	27	0.00189148	0.00270226	NA	NA	NA	NA	NA	1.16993	Pentatricopeptide_repeat-containing_protein
PGSC0003DMG400002156	0	0	535	74	6.66e-15	1.56e-12	1.83e-05	0.000169774	2.21e-06	2.06e-05	NaN	-2.85394	C-4_sterol_methyl_oxidase_2
PGSC0003DMG400002161	6	31	2086	4656	3.3e-12	1.86e-10	0.006641	0.0386124	0.00516443	0.0379564	-2.36923	1.15835	Conserved_gene_of_unknown_function
PGSC0003DMG400002163	NA	NA	28	6	1.61e-06	7.21e-06	NA	NA	NA	NA	NA	-2.22239	Glutathione_S-transferase
PGSC0003DMG400002165	NA	NA	10	14	0.202256	0.122231	NA	NA	NA	NA	NA	0.485427	Glutathione_S-transferase
PGSC0003DMG400002166	6	2	46	35	0.146177	0.0952995	0.272751	0.313285	0.217495	0.361177	1.58496	-0.394279	Glutathione_S-transferase
PGSC0003DMG400002167	NA	NA	31	14	0.000861289	0.0013848	NA	NA	NA	NA	NA	-1.14684	Glutathion_S-transferase
PGSC0003DMG400002168	NA	NA	54	22	0.000603877	0.00103009	NA	NA	NA	NA	NA	-1.29546	Glutathione_S-transferase
PGSC0003DMG400002169	36	35	579	343	3.25e-07	1.85e-06	0.983525	0.547664	0.701488	0.559729	0.040642	-0.755355	Glutathione-S-transferase
PGSC0003DMG400002170	0	49	90	55	0.00019887	0.000403351	0.0461927	0.142867	0.545698	0.50671	#NAME?	-0.710493	Glutathione-S-transferase
PGSC0003DMG400002171	NA	NA	2	3	0.531829	0.249232	NA	NA	NA	NA	NA	0.584963	Glutathione_S-transferase_T2
PGSC0003DMG400002172	NA	NA	286	305	0.502419	0.239594	NA	NA	NA	NA	NA	0.0927941	Glutathione_S-transferase_T2
PGSC0003DMG400002173	54	92	304	1770	8.88e-16	4.06e-13	0.434247	0.373811	0.168352	0.324543	-0.768674	2.54161	Rop_guanine_nucleotide_exchange_factor
PGSC0003DMG400002174	NA	NA	58	71	0.145376	0.0948993	NA	NA	NA	NA	NA	0.291766	Glutathione_S-transferase
PGSC0003DMG400002175	0	0	NA	NA	NA	NA	5.38e-05	0.000461093	9.56e-07	9.38e-06	NaN	NA	Glutathione_S-transferase
PGSC0003DMG400002176	48	5	20	38	0.0041113	0.00518562	0.515554	0.402089	0.622702	0.533543	3.26303	0.925999	Glutathione_S-transferase
PGSC0003DMG400002179	NA	NA	4	6	0.167758	0.105958	NA	NA	NA	NA	NA	0.584963	Glutathione_S-transferase
PGSC0003DMG400002181	NA	NA	50	38	0.0342159	0.029689	NA	NA	NA	NA	NA	-0.395929	Ert1
PGSC0003DMG400002183	441	525	1560	1816	0.000427084	0.000772424	0.85203	0.511962	0.281108	0.401252	-0.251539	0.219218	Conserved_gene_of_unknown_function
PGSC0003DMG400002184	646	83	396	428	0.0878685	0.0634604	0.536762	0.408998	0.70661	0.561472	2.96035	0.11211	Zinc_finger_protein
PGSC0003DMG400002186	5	5	91	110	0.100642	0.0708624	0.911158	0.52864	0.461929	0.478138	0	0.273565	Serine_threonine-protein_kinase_Aurora-3
PGSC0003DMG400002187	NA	NA	10	10	0.978795	0.374864	NA	NA	NA	NA	NA	0	Gene_of_unknown_function
PGSC0003DMG400002189	0	11	144	131	0.148031	0.0962235	0.186877	0.272776	0.0893242	0.243356	#NAME?	-0.136502	DedA
PGSC0003DMG400002190	98	409	429	363	0.00709902	0.00814792	0.241209	0.299275	0.598936	0.526242	-2.06125	-0.241008	Minichromosome_maintenance_factor
PGSC0003DMG400002193	NA	NA	2	1	0.460584	0.22546	NA	NA	NA	NA	NA	-1	Transposon_MuDR_mudrA
PGSC0003DMG400002199	479	309	569	568	0.8971	0.354845	0.261417	0.308242	0.0440174	0.171933	0.632419	-0.00253772	Thioredoxin_family_Trp26
PGSC0003DMG400002200	134	38	1249	1326	0.0975236	0.0690277	0.0334537	0.119529	0.0747339	0.223165	1.81816	0.0863073	Serine_hydroxymethyltransferase
PGSC0003DMG400002201	434	83	694	770	0.0206222	0.0195466	0.448059	0.378963	0.497691	0.4913	2.38651	0.149923	Ferrochelatase
PGSC0003DMG400002202	1148	2308	96	73	0.0394742	0.0333004	0.0961998	0.205436	0.0803045	0.23187	-1.00752	-0.395138	ATP_synthase_subunit_9,_mitochondrial
PGSC0003DMG400002203	0	1	51	73	0.00613411	0.00723644	0.454929	0.381724	0.0541372	0.191272	#NAME?	0.517399	Conserved_gene_of_unknown_function
PGSC0003DMG400002204	113	354	429	546	0.000118512	0.000261583	0.217311	0.287791	0.043938	0.171933	-1.64743	0.347923	Pollen_specific_protein_sf21
PGSC0003DMG400002205	NA	NA	40	44	0.678108	0.294965	NA	NA	NA	NA	NA	0.137504	Legumain
PGSC0003DMG400002206	0	1	13	15	0.271519	0.153225	0.237155	0.297784	0.111043	0.270047	#NAME?	0.206451	Legumain
PGSC0003DMG400002208	NA	NA	2	1	0.532268	0.249386	NA	NA	NA	NA	NA	-1	Protein_phosphatase-2c
PGSC0003DMG400002209	15	4	174	170	0.712909	0.305001	0.577231	0.422531	0.724869	0.567426	1.90689	-0.0335526	Hydrogen-transporting_ATP_synthase,_rotational_mechanism
PGSC0003DMG400002210	790	272	3492	3078	0.192785	0.11786	0.0866964	0.195422	0.831569	0.596778	1.53825	-0.18206	F17H15.1_F17H15.1
PGSC0003DMG400002212	NA	NA	8	6	0.373891	0.193956	NA	NA	NA	NA	NA	-0.415037	Conserved_gene_of_unknown_function
PGSC0003DMG400002213	62	9	281	306	0.133366	0.088498	0.10073	0.210208	0.415141	0.460574	2.78427	0.122962	Aldehyde_dehydrogenase
PGSC0003DMG400002216	2	1	NA	NA	NA	NA	0.975144	0.545407	0.227373	0.367561	1	NA	Ulp1_protease_family,_C-terminal_catalytic_domain_containing_protein
PGSC0003DMG400002217	47	14	533	457	0.00622047	0.00731852	0.0377949	0.128209	0.676813	0.552017	1.74723	-0.221941	NBS-LRR_resistance_protein
PGSC0003DMG400002220	89	182	6	12	0.0853982	0.0619691	0.35985	0.345893	0.373402	0.444599	-1.03206	1	Conserved_gene_of_unknown_function
PGSC0003DMG400002221	554	343	4447	4388	0.696846	0.300721	0.248756	0.302447	0.349883	0.433059	0.691677	-0.0192689	Deacetylase
PGSC0003DMG400002223	NA	NA	20	27	0.0950414	0.0676737	NA	NA	NA	NA	NA	0.432959	Gene_of_unknown_function
PGSC0003DMG400002225	14	242	20	17	0.448237	0.220975	0.112411	0.220035	0.592949	0.523961	-4.11151	-0.234465	PHD_family_protein
PGSC0003DMG400002226	405	869	1284	1399	0.0673161	0.0511802	0.333564	0.336719	0.129346	0.290549	-1.10143	0.123751	Protein_pim1
PGSC0003DMG400002228	41	13	391	384	0.89047	0.353092	0.178141	0.267515	0.0765938	0.225691	1.65711	-0.0260623	Conserved_gene_of_unknown_function
PGSC0003DMG400002231	193	132	465	482	0.536807	0.250731	0.663975	0.452081	0.737054	0.570945	0.548063	0.0518024	Peptidyl-tRNA_hydrolase
PGSC0003DMG400002233	169	496	994	1330	0.000966909	0.00153069	0.0477059	0.145232	0.105829	0.264064	-1.55332	0.420108	Conserved_gene_of_unknown_function
PGSC0003DMG400002234	NA	NA	3	6	0.0943356	0.0672916	NA	NA	NA	NA	NA	1	Dad1_CCD8
PGSC0003DMG400002235	0	0	192	318	1.4e-05	4.36e-05	0.000624043	0.00460872	1.18e-06	1.14e-05	NaN	0.72792	Transcriptional_factor_TINY
PGSC0003DMG400002236	313	46	631	1038	3.6e-09	4.34e-08	0.00180657	0.0124713	0.260969	0.390039	2.76646	0.718095	Exostosin_family_protein
PGSC0003DMG400002237	372	814	579	754	1.58e-05	4.81e-05	0.759191	0.484108	0.551254	0.508562	-1.12973	0.381001	Exostosin_family_protein
PGSC0003DMG400002238	NA	NA	78	93	0.0637009	0.0490247	NA	NA	NA	NA	NA	0.253757	Gene_of_unknown_function
PGSC0003DMG400002239	NA	NA	30	20	0.0425729	0.0354079	NA	NA	NA	NA	NA	-0.584963	EMB2733_ESP3_(EMBRYO_DEFECTIVE_2733);_ATP-dependent_RNA_helicase
PGSC0003DMG400002241	0	0	2	3	0.251874	0.144635	0.289947	0.320708	2.38e-07	2.56e-06	NaN	0.584963	Conserved_gene_of_unknown_function
PGSC0003DMG400002246	0	1	8	10	0.614714	0.275831	0.326295	0.334043	0.925953	0.623518	#NAME?	0.321928	Gene_of_unknown_function
PGSC0003DMG400002247	2	0	NA	NA	NA	NA	0.281551	0.317119	0.264553	0.392741	Inf	NA	Gag-pro
PGSC0003DMG400002248	103	674	2370	1856	0.00109992	0.00170643	0.169304	0.262255	0.2505	0.382743	-2.7101	-0.35269	AML1
PGSC0003DMG400002249	1770	1285	1090	1269	0.00194057	0.00276076	0.377391	0.352349	0.0395099	0.16251	0.461981	0.219364	ATP_binding_protein
PGSC0003DMG400002250	106	150	277	341	0.007336	0.0083597	0.435099	0.373956	0.481934	0.485145	-0.500898	0.299886	ATP_binding_protein
PGSC0003DMG400002251	NA	NA	47	50	0.73779	0.312049	NA	NA	NA	NA	NA	0.0892673	Gene_of_unknown_function
PGSC0003DMG400002253	NA	NA	16	20	0.213686	0.127481	NA	NA	NA	NA	NA	0.321928	Gene_of_unknown_function
PGSC0003DMG400002255	NA	NA	41	46	0.622888	0.278312	NA	NA	NA	NA	NA	0.16601	Gene_of_unknown_function
PGSC0003DMG400002258	0	0	6	2	0.00875341	0.00967173	3.42e-06	3.69e-05	2.6e-08	3.08e-07	NaN	-1.58496	Zinc_ion_binding_protein
PGSC0003DMG400002259	13	0	2	2	0.514986	0.24371	0.318394	0.331728	0.648397	0.543402	Inf	0	Zinc_ion_binding
PGSC0003DMG400002260	3	3	6	8	0.498897	0.238339	0.933672	0.534187	0.449049	0.473346	0	0.415037	Zinc_ion_binding_protein
PGSC0003DMG400002261	0	0	10	6	0.099764	0.0703415	1.8e-11	6.43e-09	1.49e-12	1.28e-10	NaN	-0.736966	Conserved_gene_of_unknown_function
PGSC0003DMG400002267	15	84	54	46	0.215177	0.128145	0.489459	0.392123	0.993712	0.639648	-2.48543	-0.231326	Auxin-regulated_protein
PGSC0003DMG400002268	0	94	20	25	0.122082	0.0826094	0.125713	0.231644	0.14284	0.302918	#NAME?	0.321928	DNA_binding_protein
PGSC0003DMG400002271	18	9	150	192	0.000582637	0.000999639	0.17964	0.268391	0.00661301	0.0468142	1	0.356144	Disease_resistance_protein
PGSC0003DMG400002274	3	3	15	18	0.462368	0.226128	0.958069	0.540834	0.117132	0.277235	0	0.263034	Ly200
PGSC0003DMG400002275	730	356	428	589	2.05e-06	8.81e-06	0.292453	0.321493	0.742107	0.572532	1.03602	0.460657	Cc-nbs-lrr_resistance_protein
PGSC0003DMG400002276	1447	1264	514	695	1.42e-05	4.42e-05	0.86063	0.514186	0.909742	0.619025	0.195068	0.435245	Conserved_gene_of_unknown_function
PGSC0003DMG400002277	53	91	52	78	0.000288481	0.000553925	0.314592	0.330281	0.376058	0.445554	-0.779874	0.584963	Disease_resistance_protein
PGSC0003DMG400002278	0	16	54	71	0.0243377	0.0223913	0.154113	0.251025	0.407941	0.457751	#NAME?	0.39486	Conserved_gene_of_unknown_function
PGSC0003DMG400002281	NA	NA	4	2	0.11608	0.0794468	NA	NA	NA	NA	NA	-1	Gag-pol_polyprotein
PGSC0003DMG400002282	NA	NA	36	45	0.0578788	0.0453993	NA	NA	NA	NA	NA	0.321928	Gene_of_unknown_function
PGSC0003DMG400002285	NA	NA	2	2	0.497419	0.237856	NA	NA	NA	NA	NA	0	Gene_of_unknown_function
PGSC0003DMG400002286	1	0	31	32	0.968236	0.372331	0.933511	0.534187	0.532744	0.503417	Inf	0.0458037	Gene_of_unknown_function
PGSC0003DMG400002287	3	33	324	369	0.0435323	0.0360602	0.304979	0.32681	0.241837	0.377601	-3.45943	0.187627	Aluminum-induced_protein
PGSC0003DMG400002288	0	1	36	38	0.471449	0.229146	0.016935	0.0789723	0.0815424	0.233666	#NAME?	0.0780025	Gene_of_unknown_function
PGSC0003DMG400002290	724	991	3115	2870	0.012255	0.0127434	0.758558	0.483833	0.0948142	0.2514	-0.452895	-0.118181	Early-responsive_to_dehydration_4
PGSC0003DMG400002291	NA	NA	19	11	0.00663334	0.00770718	NA	NA	NA	NA	NA	-0.788496	Triacylglycerol_lipase
PGSC0003DMG400002292	2	0	3	2	0.125554	0.084416	0.475207	0.387654	0.193062	0.343521	Inf	-0.584963	Conserved_gene_of_unknown_function
PGSC0003DMG400002293	190	95	231	268	0.00990474	0.0106899	0.469663	0.385869	0.621667	0.533324	1	0.21434	Hydrolase
PGSC0003DMG400002296	NA	NA	12	4	0.000937322	0.00148978	NA	NA	NA	NA	NA	-1.58496	Gene_of_unknown_function
PGSC0003DMG400002298	1	1	NA	NA	NA	NA	0.866889	0.515741	0.250158	0.382615	0	NA	Gene_of_unknown_function
PGSC0003DMG400002300	100	245	661	564	0.0142175	0.014391	0.0980044	0.207316	0.329081	0.423783	-1.29278	-0.228955	RNA_lariat_debranching_enzyme
PGSC0003DMG400002301	15	10	192	214	0.274509	0.154407	0.709903	0.467472	0.972712	0.634184	0.584963	0.156504	Bifunctional_lysine-ketoglutarate_reductase_saccharopine_dehydrogenase
PGSC0003DMG400002302	NA	NA	76	87	0.105735	0.0736998	NA	NA	NA	NA	NA	0.195016	Aminoadipic_semialdehyde_synthase
PGSC0003DMG400002303	7	1631	50	48	0.942334	0.366341	0.00291301	0.0191601	0.0610511	0.20248	-7.86419	-0.0588937	Glucan_endo-1,3-beta-glucosidase
PGSC0003DMG400002304	NA	NA	100	118	0.0647778	0.0496635	NA	NA	NA	NA	NA	0.238787	Tac7077
PGSC0003DMG400002309	122	58	21	20	0.830241	0.337379	0.676241	0.456226	0.458477	0.476824	1.07276	-0.0703893	Xyloglucan_endo-transglycosylase
PGSC0003DMG400002310	62	29	280	208	0.000140779	0.000301778	0.6539	0.448655	0.650828	0.543996	1.09622	-0.428843	Gene_of_unknown_function
PGSC0003DMG400002312	11	22	3270	1154	1.16e-10	2.8e-09	0.820822	0.50219	0.788232	0.58528	-1	-1.50265	Photosystem_II_10_kDa_polypeptide,_chloroplast
PGSC0003DMG400002313	214	155	414	454	0.0437552	0.0362191	0.782447	0.490748	0.428884	0.465918	0.465343	0.133062	Conserved_gene_of_unknown_function
PGSC0003DMG400002314	NA	NA	13	12	0.446611	0.220344	NA	NA	NA	NA	NA	-0.115477	Mutator_transposable_element
PGSC0003DMG400002315	NA	NA	6	7	0.671247	0.292983	NA	NA	NA	NA	NA	0.222392	Conserved_gene_of_unknown_function
PGSC0003DMG400002318	118	164	532	576	0.131253	0.0874832	0.832412	0.5058	0.807523	0.590165	-0.474909	0.114643	DNA_binding_protein
PGSC0003DMG400002319	NA	NA	77	95	0.0283636	0.0254456	NA	NA	NA	NA	NA	0.303069	Conserved_gene_of_unknown_function
PGSC0003DMG400002321	0	9	38	26	0.0031372	0.00412287	0.0405876	0.133524	0.871119	0.60808	#NAME?	-0.547488	ACC_oxidase
PGSC0003DMG400002324	106	23	1672	1863	0.00301529	0.00399305	0.121857	0.228274	0.20651	0.352987	2.20436	0.156053	Plastid_high_chlorophyll_fluorescence_136
PGSC0003DMG400002327	1	0	2	4	0.114551	0.0786533	0.0235999	0.0978334	0.0326871	0.145642	Inf	1	Avr9_Cf-9_induced_kinase_1
PGSC0003DMG400002328	0	6	958	924	0.459467	0.225033	0.0400551	0.132493	0.0230508	0.11882	#NAME?	-0.0521328	Adipocyte_plasma_membrane-associated_protein
PGSC0003DMG400002330	NA	NA	2	2	0.901757	0.356053	NA	NA	NA	NA	NA	0	Gene_of_unknown_function
PGSC0003DMG400002336	107	114	2037	1954	0.278739	0.156125	0.939847	0.535923	0.37422	0.44501	-0.091423	-0.0600155	Aldo_keto_reductase_2
PGSC0003DMG400002337	8	2	24	43	0.00220377	0.00306171	0.489353	0.392121	0.865077	0.606406	2	0.841302	GATA_transcription_factor
PGSC0003DMG400002350	29	21	40	43	0.443295	0.219198	0.803267	0.496689	0.304748	0.413076	0.465664	0.104337	Ethylene-responsive_transcription_factor
PGSC0003DMG400002351	37	32	1145	828	4.54e-07	2.45e-06	0.871106	0.51698	0.500247	0.492294	0.209453	-0.467645	CYP72A58
PGSC0003DMG400002352	107	79	486	526	0.173109	0.108361	0.761981	0.485199	0.518	0.498051	0.437686	0.114106	Tetrahydrofolylpolyglutamate_synthase
PGSC0003DMG400002353	18	16	212	221	0.578979	0.264724	0.920159	0.530945	0.223785	0.365293	0.169925	0.0599821	Polypyrimidine_tract_binding_protein
PGSC0003DMG400002354	305	75	1472	1482	0.877617	0.349714	0.300399	0.324852	0.632051	0.537332	2.02385	0.00976778	Potassium_transporter_17
PGSC0003DMG400002356	NA	NA	4	3	0.393449	0.201124	NA	NA	NA	NA	NA	-0.415037	PT5
PGSC0003DMG400002357	175	47	202	180	0.351186	0.18565	0.0783942	0.185953	0.109736	0.268888	1.89662	-0.166358	Bacterial_spot_disease_resistance_protein_4
PGSC0003DMG400002358	NA	NA	2	1	0.465647	0.227357	NA	NA	NA	NA	NA	-1	Flavonol_4-sulfotransferase
PGSC0003DMG400002359	NA	NA	2	3	0.17073	0.107295	NA	NA	NA	NA	NA	0.584963	ATEXO70C1
PGSC0003DMG400002362	536	608	1326	1179	0.130538	0.0871018	0.788313	0.492507	0.265195	0.39343	-0.181838	-0.169517	GYF_domain-containing_protein
PGSC0003DMG400002364	175	161	47	12	4.15e-05	0.000108626	0.912579	0.528954	0.448217	0.473097	0.120294	-1.96963	Hydroxyproline-rich_glycoprotein_(HRGP)
PGSC0003DMG400002366	9	47	1939	1814	0.0984759	0.0695618	0.490863	0.39267	0.396783	0.454222	-2.38466	-0.0961383	Coatomer_alpha_subunit
PGSC0003DMG400002367	6	79	398	499	0.000319883	0.000604333	0.157856	0.253658	0.091914	0.247667	-3.71882	0.326271	Conserved_gene_of_unknown_function
PGSC0003DMG400002370	722	1159	802	906	0.00762779	0.00863571	0.457898	0.382496	0.639159	0.539662	-0.68281	0.175909	Vesicle-associated_membrane_protein
PGSC0003DMG400002371	NA	NA	2	1	0.742844	0.313456	NA	NA	NA	NA	NA	-1	Conserved_gene_of_unknown_function
PGSC0003DMG400002373	NA	NA	3	4	0.829443	0.337212	NA	NA	NA	NA	NA	0.415037	Gene_of_unknown_function
PGSC0003DMG400002374	0	0	14	18	0.186949	0.115124	0.00023376	0.00184568	9.95e-07	9.71e-06	NaN	0.36257	Gene_of_unknown_function
PGSC0003DMG400002375	1022	668	402	376	0.160532	0.102426	0.721273	0.470702	0.328042	0.423549	0.613475	-0.0964628	Pantoate-beta-alanine_ligase
PGSC0003DMG400002376	865	1216	914	970	0.13376	0.0886757	0.432745	0.373281	0.828541	0.595877	-0.491371	0.0857906	Conserved_gene_of_unknown_function
PGSC0003DMG400002381	20	4	2	4	0.337539	0.180131	0.336451	0.337811	0.556393	0.510443	2.32193	1	RNase_H_family_protein
PGSC0003DMG400002382	NA	NA	0	2	0.181134	0.112231	NA	NA	NA	NA	NA	Inf	Gene_of_unknown_function
PGSC0003DMG400002383	20	0	32	18	0.00324636	0.004241	0.231174	0.2952	0.769911	0.58056	Inf	-0.830075	C2H2-type_zinc_finger_protein
PGSC0003DMG400002385	NA	NA	2	1	0.859295	0.344932	NA	NA	NA	NA	NA	-1	Gene_of_unknown_function
PGSC0003DMG400002386	0	32	1212	1172	0.483948	0.233469	0.31742	0.331406	0.347336	0.431513	#NAME?	-0.0484171	Conserved_gene_of_unknown_function
PGSC0003DMG400002387	1	3	252	213	0.0127122	0.0131256	0.107243	0.21597	0.0253071	0.125997	-1.58496	-0.24257	O-methyltransferase
PGSC0003DMG400002388	1556	1400	6117	7251	8.2e-05	0.000191606	0.661596	0.450975	0.263885	0.39232	0.152415	0.245356	ATP_binding_protein
PGSC0003DMG400002389	NA	NA	884	824	0.0946108	0.0674353	NA	NA	NA	NA	NA	-0.101402	Chaperonin_21
PGSC0003DMG400002390	37	43	481	528	0.027168	0.0245293	0.815245	0.500412	0.220377	0.363277	-0.216811	0.134501	Conserved_gene_of_unknown_function
PGSC0003DMG400002391	NA	NA	1	1	0.554074	0.256322	NA	NA	NA	NA	NA	0	Protein_OBERON_3
PGSC0003DMG400002392	309	212	954	1209	0.0920113	0.0659006	0.60719	0.433061	0.480823	0.484989	0.543543	0.341753	Auxin_response_factor_7
PGSC0003DMG400002394	0	1	88	69	0.0195706	0.0187205	0.274657	0.314204	0.0282753	0.134032	#NAME?	-0.350907	Homeobox_protein
PGSC0003DMG400002396	721	641	347	375	0.374914	0.194361	0.814387	0.500171	0.0249939	0.124907	0.169675	0.111955	Glycosyltransferase,_CAZy_family_GT2
PGSC0003DMG400002398	1	59	1342	1288	0.24422	0.141277	0.226425	0.292769	0.264297	0.392597	-5.88264	-0.0592521	Gamma-tocopherol_methyltransferase
PGSC0003DMG400002400	NA	NA	45	80	0.000110564	0.000247078	NA	NA	NA	NA	NA	0.830075	NPH3_(NON-PHOTOTROPIC_HYPOCOTYL_3)
PGSC0003DMG400002401	NA	NA	2	2	0.927354	0.362809	NA	NA	NA	NA	NA	0	Cytochrome_P450-dependent_fatty_acid_hydroxylase
PGSC0003DMG400002403	21	13	300	307	0.760986	0.318411	0.76895	0.486933	0.292615	0.407339	0.691878	0.0332762	Transposase_protein
PGSC0003DMG400002405	378	524	3336	3596	0.0781198	0.0576612	0.596901	0.429632	0.0774696	0.227144	-0.471181	0.108274	60S_ribosomal_protein_L10
PGSC0003DMG400002407	9	42	29	23	0.434703	0.21612	0.138116	0.240545	0.169175	0.324833	-2.22239	-0.334419	Gene_of_unknown_function
PGSC0003DMG400002408	16	65	69	67	0.708983	0.304018	0.00379125	0.024239	0.00177603	0.0143045	-2.02237	-0.0424353	26S_protease_regulatory_subunit_6B_homolog
PGSC0003DMG400002411	221	187	635	674	0.195329	0.118973	0.5297	0.406744	0.136517	0.296569	0.241008	0.085992	Conserved_gene_of_unknown_function
PGSC0003DMG400002416	0	10	27	30	0.69062	0.298722	0.484545	0.390074	0.543134	0.506122	#NAME?	0.152003	Transposon_protein,_CACTA,_En_Spm_sub-class
PGSC0003DMG400002417	49	0	265	264	0.967707	0.372211	0.240832	0.299225	0.40415	0.456203	Inf	-0.00545443	Gene_of_unknown_function
PGSC0003DMG400002420	NA	NA	46	48	0.465232	0.227237	NA	NA	NA	NA	NA	0.0614005	GNS1_SUR4_membrane_protein
PGSC0003DMG400002422	286	50	325	353	0.103632	0.0725271	0.020019	0.0879679	0.532047	0.503234	2.51602	0.119228	Integral_membrane_Yip1_family_protein
PGSC0003DMG400002423	NA	NA	4	0	0.000136496	0.000294252	NA	NA	NA	NA	NA	#NAME?	Transferase,_transferring_glycosyl_groups
PGSC0003DMG400002426	685	176	1007	864	0.0142356	0.0144013	0.21305	0.285658	0.726448	0.567499	1.96053	-0.22096	Resistance_gene
PGSC0003DMG400002427	216	81	523	466	0.078579	0.05793	0.423035	0.37	0.872407	0.608276	1.41504	-0.166481	Bacterial_spot_disease_resistance_protein_4
PGSC0003DMG400002432	8	0	4	7	0.0933036	0.0666645	0.00620724	0.0364803	0.00883358	0.0591281	Inf	0.807355	Gene_of_unknown_function
PGSC0003DMG400002433	280	3	33	34	0.930831	0.363676	0.268306	0.311271	0.953858	0.629412	6.54432	0.0430687	F-Box_protein
PGSC0003DMG400002435	0	16	45	43	0.860049	0.345127	0.218652	0.288697	0.236308	0.374519	#NAME?	-0.0655883	Gene_of_unknown_function
PGSC0003DMG400002438	61	15	245	246	0.802516	0.329919	0.192635	0.275693	0.853079	0.602777	2.02385	0.00587657	Gene_of_unknown_function
PGSC0003DMG400002445	86	437	191	194	0.792375	0.327355	0.0560135	0.158326	0.76844	0.580191	-2.34522	0.022484	Conserved_gene_of_unknown_function
PGSC0003DMG400002447	0	3	42	43	0.955335	0.369247	0.0556021	0.15771	0.0812738	0.233299	#NAME?	0.0339473	Cgi67_serine_protease
PGSC0003DMG400002449	5	0	1	2	0.336359	0.179637	0.0273973	0.10716	0.370291	0.442936	Inf	1	Conserved_gene_of_unknown_function
PGSC0003DMG400002452	448	777	1150	1172	0.59726	0.270385	0.47157	0.386491	0.482327	0.485227	-0.794416	0.0273387	Big_map_kinase_bmk
PGSC0003DMG400002453	2	0	2	1	0.0292845	0.0261105	0.0880179	0.196436	0.993498	0.639645	Inf	-1	Gene_of_unknown_function
PGSC0003DMG400002462	82	223	1425	1519	0.0794477	0.0584638	0.191624	0.275123	0.225006	0.366047	-1.44335	0.09216	Beta-glucosidase_18
PGSC0003DMG400002464	7	26	100	104	0.589151	0.267867	0.0935178	0.202933	0.755502	0.57585	-1.89308	0.0565835	Pentatricopeptide_repeat-containing_protein
PGSC0003DMG400002471	NA	NA	69	19	7.12e-07	3.62e-06	NA	NA	NA	NA	NA	-1.8606	Non-specific_lipid-transfer_protein
PGSC0003DMG400002472	302	198	5	7	0.322358	0.174152	0.0702134	0.176187	0.00853568	0.0575403	0.609048	0.485427	DNA-directed_RNA_polymerase_subunit_alpha
PGSC0003DMG400002481	213	153	933	880	0.132103	0.0879788	0.639463	0.443702	0.361239	0.439321	0.477322	-0.0843736	TRFL6_(TRF-LIKE_6);_DNA_binding___transcription_factor
PGSC0003DMG400002482	916	1174	2453	2262	0.0300724	0.0267038	0.158613	0.254325	0.00782627	0.0535744	-0.358013	-0.116948	Developmentally_regulated_GTP-binding_protein
PGSC0003DMG400002483	140	245	3206	2998	0.0281438	0.0252707	0.425029	0.37068	0.313735	0.417074	-0.807355	-0.096774	Phosphatidylcholine:_Diacylglycerol_Acyltransferase
PGSC0003DMG400002484	0	0	50	30	0.0049635	0.00606981	2.21e-06	2.55e-05	1.06e-08	1.31e-07	NaN	-0.736966	YA6
PGSC0003DMG400002485	16	78	154	140	0.172159	0.107934	0.113321	0.220783	0.30489	0.413088	-2.2854	-0.137504	PHD1
PGSC0003DMG400002486	996	1485	1109	994	0.00604073	0.00714654	0.16539	0.259915	0.0299985	0.139196	-0.576245	-0.157942	Threonine_synthase,_chloroplastic
PGSC0003DMG400002487	0	0	17	11	0.0158788	0.0157572	0.00723223	0.041548	9.77e-07	9.55e-06	NaN	-0.628031	Lipid_binding_protein
PGSC0003DMG400002488	1114	227	903	1022	0.0308754	0.0272845	0.353218	0.343302	0.748114	0.573956	2.29499	0.178597	Mitochondrial_import_inner_membrane_translocase_subunit_Tim17_family_protein
PGSC0003DMG400002489	1	119	234	238	0.860983	0.345349	0.255495	0.305901	0.895979	0.614885	-6.89482	0.024453	Transcription_factor
PGSC0003DMG400002490	NA	NA	19	35	0.00141578	0.00211993	NA	NA	NA	NA	NA	0.881356	EPIDERMAL_PATTERNING_FACTOR_3
PGSC0003DMG400002492	0	10	16	10	0.0508337	0.0408838	0.308267	0.32816	0.974256	0.634681	#NAME?	-0.678072	Calmodulin_binding_protein
PGSC0003DMG400002493	202	529	742	877	0.000536638	0.00093225	0.0956738	0.204874	0.896437	0.614984	-1.38891	0.241158	Nucleosome_assembly_protein_1_4
PGSC0003DMG400002494	1	9	216	262	0.0138193	0.0140512	0.281027	0.317002	0.0525936	0.188674	-3.16993	0.278535	Metallo-beta-lactamase_family_protein
PGSC0003DMG400002495	317	15	422	354	0.00561872	0.00673344	0.0328769	0.118454	0.806825	0.590064	4.40145	-0.253494	C2H2L_domain_class_transcription_factor
PGSC0003DMG400002497	326	105	714	836	0.0147478	0.0148131	0.308352	0.32816	0.394455	0.453479	1.63448	0.227579	ATP_binding_protein
PGSC0003DMG400002498	5	14	238	222	0.324498	0.175039	0.446234	0.378262	0.157785	0.316126	-1.48543	-0.100402	WD-repeat_protein
PGSC0003DMG400002499	471	294	1458	1885	4.52e-07	2.44e-06	0.663147	0.451695	0.915362	0.620844	0.679911	0.370574	Endosomal_P24A_protein
PGSC0003DMG400002500	0	9	397	413	0.337197	0.180001	2.6e-05	0.000235059	0.231682	0.371308	#NAME?	0.0570028	Conserved_gene_of_unknown_function
PGSC0003DMG400002502	657	248	764	964	7.51e-05	0.00017869	0.0225223	0.094846	0.247832	0.381088	1.40555	0.335461	Protein_kinase_PKN_PRK1,_effector
PGSC0003DMG400002503	0	1	232	294	0.000113884	0.000253444	0.544513	0.411365	0.0792358	0.229985	#NAME?	0.341691	Thioredoxin
PGSC0003DMG400002504	71	977	1699	1921	0.00801304	0.00899446	0.133481	0.237205	0.608145	0.528937	-3.78247	0.177172	PRA1_family_protein_F3
PGSC0003DMG400002505	1	3	178	164	0.30715	0.167998	0.292548	0.321526	0.190224	0.341296	-1.58496	-0.118181	Conserved_gene_of_unknown_function
PGSC0003DMG400002506	286	709	833	848	0.607348	0.273573	0.460171	0.383101	0.936187	0.62552	-1.30977	0.0257478	Ser_Thr_specific_protein_phosphatase_2A_B_regulatory_subunit_beta_isoform
PGSC0003DMG400002507	1257	76	221	180	0.00462017	0.00571717	0.369514	0.349311	0.596488	0.525687	4.04784	-0.296049	Zinc_finger_protein
PGSC0003DMG400002508	NA	NA	59	55	0.829129	0.337182	NA	NA	NA	NA	NA	-0.101283	Conserved_gene_of_unknown_function
PGSC0003DMG400002509	752	44	296	344	0.015533	0.0154761	0.0121063	0.0617753	0.0434376	0.171239	4.09516	0.216811	40S_ribosomal_protein_S15a-2
PGSC0003DMG400002512	157	81	340	232	8.4e-06	2.82e-05	0.535329	0.40845	0.732524	0.569664	0.954771	-0.55141	Conserved_gene_of_unknown_function
PGSC0003DMG400002513	79	307	457	450	0.712642	0.304958	0.0811976	0.189277	0.144023	0.303604	-1.95831	-0.0222692	RNA_m5u_methyltransferase
PGSC0003DMG400002515	2	1	1	4	0.351685	0.185828	0.92601	0.53223	0.298606	0.410683	1	2	DNA_binding_protein
PGSC0003DMG400002518	NA	NA	2	3	0.455321	0.223637	NA	NA	NA	NA	NA	0.584963	Conserved_gene_of_unknown_function
PGSC0003DMG400002519	NA	NA	1594	2166	4.53e-07	2.44e-06	NA	NA	NA	NA	NA	0.442382	Zinc_finger_protein
PGSC0003DMG400002520	NA	NA	487	845	7.37e-08	5.21e-07	NA	NA	NA	NA	NA	0.79503	Zinc_finger_protein
PGSC0003DMG400002521	85	116	261	310	0.00206073	0.0028957	0.878492	0.518803	0.977887	0.635651	-0.44859	0.248218	DNA_repair_protein
PGSC0003DMG400002522	0	71	220	184	0.0147207	0.0147972	0.00468895	0.0291465	0.738502	0.571522	#NAME?	-0.257798	Pentatricopeptide_repeat-containing_protein
PGSC0003DMG400002523	NA	NA	8	13	0.0341897	0.0296705	NA	NA	NA	NA	NA	0.70044	Stem_28_kDa_glycoprotein
PGSC0003DMG400002525	624	414	763	1160	8.65e-09	8.87e-08	0.496157	0.394392	0.221866	0.364017	0.591915	0.60437	Hexokinase_7
PGSC0003DMG400002526	139	16	445	597	6.82e-05	0.000165063	0.143267	0.244485	0.607536	0.528615	3.11894	0.423926	LysM_type_receptor_kinase
PGSC0003DMG400002527	89	67	242	262	0.206583	0.124238	0.332478	0.336453	0.00842967	0.0569704	0.409644	0.11456	Gene_of_unknown_function
PGSC0003DMG400002528	19	133	91	122	0.00362585	0.00465479	0.13401	0.237544	0.886734	0.612187	-2.80735	0.422943	Downstream_target_of_agl15-4
PGSC0003DMG400002529	9	18	410	477	0.0180223	0.0175326	0.228519	0.294008	0.0465052	0.176878	-1	0.218365	Conserved_gene_of_unknown_function
PGSC0003DMG400002530	NA	NA	4	2	0.335156	0.179194	NA	NA	NA	NA	NA	-1	Conserved_gene_of_unknown_function
PGSC0003DMG400002531	0	18	256	152	3.57e-07	1.99e-06	0.035672	0.12433	0.612271	0.530488	#NAME?	-0.752072	SEC13_family_protein
PGSC0003DMG400002533	NA	NA	6	6	0.612959	0.275219	NA	NA	NA	NA	NA	0	Conserved_gene_of_unknown_function
PGSC0003DMG400002534	125	284	1046	1009	0.2992	0.164633	0.00941458	0.0512198	0.021939	0.115787	-1.18396	-0.0519567	Nucleoporin_NUP53
PGSC0003DMG400002535	NA	NA	7	6	0.366612	0.191351	NA	NA	NA	NA	NA	-0.222392	UPF0497_membrane_protein_14
PGSC0003DMG400002537	311	133	1985	2344	0.00022971	0.000455112	0.474216	0.387299	0.694409	0.557465	1.22549	0.239834	Rubisco_subunit_binding-protein_beta_subunit,_rubb
PGSC0003DMG400002539	903	483	1071	1181	0.0380046	0.0323268	0.0774128	0.184833	0.312444	0.41667	0.902703	0.14105	BY-2_kinesin_10
PGSC0003DMG400002541	493	601	1273	1482	0.00801397	0.00899446	0.73172	0.474294	0.701119	0.559729	-0.285777	0.219313	Ribosomal_protein_L37
PGSC0003DMG400002544	565	344	1214	1606	2.6e-05	7.32e-05	0.198849	0.279167	0.613433	0.530909	0.715842	0.403703	Conserved_gene_of_unknown_function
PGSC0003DMG400002545	89	127	62	62	0.944326	0.366757	0.87695	0.51843	0.471793	0.481539	-0.512951	0	Cytoplasmic_dynein_light_chain
PGSC0003DMG400002546	0	14	4	6	0.470842	0.228951	0.0183532	0.0833077	0.157116	0.315616	#NAME?	0.584963	Pollen-specific_kinase_partner_protein
PGSC0003DMG400002547	0	1	1468	1822	7.1e-05	0.000170361	0.522102	0.404298	0.0216595	0.11486	#NAME?	0.311671	30S_ribosomal_protein_S17
PGSC0003DMG400002549	228	294	517	568	0.0564681	0.0444735	0.449506	0.379571	0.134294	0.29473	-0.366782	0.135727	Tha8
PGSC0003DMG400002552	2915	638	3314	7025	1.04e-11	4.32e-10	0.14845	0.247848	0.945894	0.627601	2.19187	1.08392	Delta_TIP
PGSC0003DMG400002555	12	11	288	395	6.72e-06	2.33e-05	0.972039	0.544847	0.564738	0.513463	0.125531	0.455784	Pentatricopeptide_repeat-containing_protein
PGSC0003DMG400002556	2	6	64	104	6.04e-05	0.000149484	0.809611	0.498633	0.73267	0.569712	-1.58496	0.70044	Vegetative_storage_protein
PGSC0003DMG400002558	1	76	6	3	0.272637	0.15362	0.148687	0.247958	0.418559	0.462102	-6.24793	-1	Cyclin_A
PGSC0003DMG400002559	0	17	652	1201	2.68e-10	5.34e-09	0.441488	0.376369	0.582011	0.519902	#NAME?	0.881292	D-glycerate_3-kinase,_chloroplast
PGSC0003DMG400002560	13	182	464	332	6.17e-06	2.17e-05	0.0658566	0.170886	0.731032	0.569181	-3.80735	-0.482942	CENP-C
PGSC0003DMG400002561	NA	NA	2	9	0.00121107	0.00185342	NA	NA	NA	NA	NA	2.16993	Conserved_gene_of_unknown_function
PGSC0003DMG400002562	4	156	11	20	0.0330008	0.0288342	0.00711836	0.0409915	0.00957957	0.0632805	-5.2854	0.862496	F-box_kelch-repeat_protein
PGSC0003DMG400002563	361	452	1988	1863	0.274431	0.154373	0.309674	0.328789	0.752788	0.575079	-0.324324	-0.0936901	Cdc27B
PGSC0003DMG400002564	255	86	437	367	0.00558041	0.00669542	0.457333	0.382482	0.272373	0.396858	1.56809	-0.251853	MAR-binding_filament_1
PGSC0003DMG400002565	0	13	204	212	0.41362	0.208434	0.46577	0.384655	0.276052	0.398579	#NAME?	0.0554951	Protein_SYS1
PGSC0003DMG400002566	0	0	44	12	1.07e-05	3.48e-05	7.18e-10	3.35e-08	9.68e-11	1.94e-09	NaN	-1.87447	Coatomer_subunit_beta-2
PGSC0003DMG400002567	0	44	55	64	0.220529	0.130689	0.326067	0.334043	0.396259	0.454093	#NAME?	0.21864	COP1-interacting_protein_7_(CIP7)
PGSC0003DMG400002568	633	474	804	728	0.125207	0.0842448	0.266337	0.310341	0.0340449	0.149237	0.417318	-0.143257	TATA_binding_protein_associated_factor
PGSC0003DMG400002570	141	23	176	184	0.412858	0.208142	0.446998	0.378454	0.698153	0.559017	2.61599	0.0641303	Conserved_gene_of_unknown_function
PGSC0003DMG400002572	2	4	0	1	0.112611	0.0775829	0.596754	0.429632	0.47446	0.482404	-1	Inf	Conserved_gene_of_unknown_function
PGSC0003DMG400002573	870	752	4614	3762	8.27e-06	2.78e-05	0.205585	0.281466	0.396404	0.454093	0.210283	-0.294518	Protein_phosphatase_2C_ABI2_homolog
PGSC0003DMG400002574	6	124	84	140	3.32e-06	1.3e-05	0.442207	0.376649	0.869599	0.607851	-4.36923	0.736966	Actin-binding_protein_ABP140
PGSC0003DMG400002575	52	61	230	318	5.75e-05	0.000143701	0.743882	0.478593	0.0313428	0.142474	-0.230298	0.467393	Conserved_gene_of_unknown_function
PGSC0003DMG400002576	195	262	650	747	0.0149209	0.0149623	0.111268	0.218667	0.0051714	0.0379656	-0.426093	0.200669	Glycylpeptide_N-tetradecanoyltransferase
PGSC0003DMG400002577	705	938	4222	4155	0.576976	0.264076	0.500829	0.395867	0.202933	0.350592	-0.411965	-0.0230781	Casein_kinase
PGSC0003DMG400002578	1	1	16	7	0.017625	0.0172064	0.559638	0.41643	0.279425	0.40028	0	-1.19265	Phospholipid-transporting_ATPase
PGSC0003DMG400002579	107	149	389	488	0.00148168	0.00220168	0.684316	0.459387	0.476449	0.483173	-0.477702	0.327111	Nonclathrin_coat_protein_zeta1-COP
PGSC0003DMG400002580	96	307	1447	1535	0.0954966	0.0678906	0.0195691	0.0868596	0.0741583	0.222143	-1.67713	0.0851737	Acid_phosphatase
PGSC0003DMG400002581	0	1	479	537	0.0303472	0.0269008	0.523671	0.40479	0.10009	0.257363	#NAME?	0.164896	Succinic_semialdehyde_reductase_isofom2
PGSC0003DMG400002582	1092	1718	503	512	0.73466	0.311189	0.551247	0.413483	0.125786	0.287228	-0.653757	0.0255854	Heterogeneous_nuclear_ribonucleoprotein_A3
PGSC0003DMG400002583	NA	NA	2	1	0.351029	0.185615	NA	NA	NA	NA	NA	-1	Cell_wall_invertase
PGSC0003DMG400002584	188	112	587	506	0.0124352	0.012892	0.719187	0.470269	0.617828	0.532193	0.747234	-0.214223	RNA_binding_protein
PGSC0003DMG400002585	13	31	453	527	0.00905607	0.00994513	0.459108	0.382845	0.870387	0.607989	-1.25376	0.218292	Chaperonin-60kD,_ch60
PGSC0003DMG400002586	96	11	450	574	0.00292598	0.00389507	0.0383122	0.129044	0.0540502	0.191272	3.12553	0.351126	Harpin-induced_1
PGSC0003DMG400002587	0	0	16	16	0.743173	0.313538	1.25e-07	1.88e-06	5.98e-12	2.53e-10	NaN	0	Glucose-methanol-choline_(Gmc)_oxidoreductase
PGSC0003DMG400002589	150	28	251	215	0.0244399	0.0224695	0.310445	0.329017	0.570197	0.515319	2.42146	-0.223351	CA-responsive_protein
PGSC0003DMG400002590	519	284	2828	2043	5.18e-07	2.74e-06	0.153621	0.250623	0.0229668	0.118663	0.869844	-0.469093	Beta-galactosidase
PGSC0003DMG400002591	26	23	300	348	0.0180676	0.0175729	0.885682	0.520815	0.349933	0.433063	0.176878	0.214125	RNA_binding_protein
PGSC0003DMG400002592	NA	NA	71	136	6.47e-06	2.26e-05	NA	NA	NA	NA	NA	0.937716	Phospholipase_d
PGSC0003DMG400002593	2	5	287	521	8.12e-07	4.03e-06	0.439254	0.37541	0.923769	0.623075	-1.32193	0.860233	ATP_binding_protein
PGSC0003DMG400002596	609	433	1118	1318	0.00368154	0.00471569	0.666705	0.452893	0.359928	0.438548	0.492075	0.23743	Developmental_protein
PGSC0003DMG400002597	692	902	6374	5945	0.123727	0.0834262	0.0358121	0.124502	0.868891	0.607623	-0.382355	-0.100522	Ribosomal_protein_L28
PGSC0003DMG400002598	111	1319	465	433	0.0948486	0.0675604	0.316017	0.330848	0.722318	0.566775	-3.57081	-0.102864	Conserved_gene_of_unknown_function
PGSC0003DMG400002600	142	199	439	400	0.0419145	0.034967	0.768087	0.48663	0.118038	0.278041	-0.486878	-0.134221	F-box_family_protein
PGSC0003DMG400002601	19	56	1007	581	1.84e-09	2.52e-08	0.322261	0.333047	0.173521	0.327956	-1.55943	-0.793454	IAA-amino_acid_hydrolase
PGSC0003DMG400002602	0	1	NA	NA	NA	NA	0.483781	0.389742	0.155117	0.313859	#NAME?	NA	Nodulation_receptor_kinase
PGSC0003DMG400002605	2	1	NA	NA	NA	NA	0.991828	0.549386	0.055388	0.192573	1	NA	Gene_of_unknown_function
PGSC0003DMG400002607	234	444	486	208	2.37e-09	3.12e-08	0.474589	0.387503	0.951743	0.628801	-0.924051	-1.22437	Conserved_gene_of_unknown_function
PGSC0003DMG400002608	926	1325	2393	693	8.97e-14	1.26e-11	0.345741	0.341241	0.753917	0.575482	-0.516908	-1.78789	ARF_domain_class_transcription_factor
PGSC0003DMG400002609	138	131	379	589	5.54e-07	2.91e-06	0.979467	0.54654	0.736755	0.570881	0.0751015	0.63607	Clavaminate_synthase
PGSC0003DMG400002611	67	84	603	591	0.761753	0.318586	0.807775	0.498209	0.0726939	0.220496	-0.326228	-0.0289999	Gene_of_unknown_function
PGSC0003DMG400002612	373	51	444	247	1.38e-08	1.29e-07	0.389646	0.357108	0.738637	0.571522	2.87061	-0.846049	Malic_enzyme
PGSC0003DMG400002613	1949	941	3162	3697	0.113743	0.0781933	0.0037912	0.024239	0.0203136	0.110422	1.05047	0.225518	PDR8_PEN3_(PLEIOTROPIC_DRUG_RESISTANCE8)
PGSC0003DMG400002614	0	1	23	13	0.00864712	0.00956958	0.0150267	0.0725917	0.0495027	0.183384	#NAME?	-0.823122	ESTs_AU078251(R0889)
PGSC0003DMG400002615	85	197	211	314	2.63e-05	7.4e-05	0.146376	0.246172	0.99013	0.638597	-1.21266	0.573522	Avr9_Cf-9_rapidly_elicited_protein_146
PGSC0003DMG400002616	126	190	1613	1926	0.0030125	0.00398994	0.140785	0.242641	0.939914	0.626118	-0.592576	0.255861	DNA_binding_protein
PGSC0003DMG400002618	36	4	89	92	0.714199	0.305197	0.287079	0.319427	0.624164	0.534165	3.16993	0.0478285	Conserved_gene_of_unknown_function
PGSC0003DMG400002619	84	13	278	243	0.0447145	0.0368329	0.214713	0.28676	0.477361	0.483635	2.69188	-0.194129	Endo-1,4-beta-D-glucanase
PGSC0003DMG400002620	4	6	142	180	0.00267212	0.00360696	0.672291	0.454981	0.107451	0.266042	-0.584963	0.342106	AP2_domain_class_transcription_factor
PGSC0003DMG400002621	0	5	67	76	0.30418	0.166802	0.385059	0.355183	0.269944	0.395738	#NAME?	0.181838	Phox_(PX)_domain-containing_protein
PGSC0003DMG400002622	110	71	628	751	0.00259803	0.00352045	0.212842	0.285514	0.188397	0.339708	0.631613	0.258048	Protein_disulfide_isomerase
PGSC0003DMG400002624	243	216	852	970	0.0824117	0.0602098	0.929535	0.533215	0.902447	0.616685	0.169925	0.187131	Low_density_lipoprotein_B
PGSC0003DMG400002626	110	109	3925	4176	0.171993	0.107866	0.990785	0.549136	0.346298	0.431194	0.0131754	0.0894291	Photosystem_I_psaH_protein
PGSC0003DMG400002627	228	215	370	264	5.28e-05	0.000133393	0.930044	0.533279	0.975046	0.63477	0.0846972	-0.486987	Homeobox_protein
PGSC0003DMG400002629	33	35	356	378	0.286383	0.159353	0.888692	0.521806	0.00315158	0.0242927	-0.0848889	0.086509	Conserved_gene_of_unknown_function
PGSC0003DMG400002630	52	289	120	121	0.847749	0.341873	0.0926325	0.201856	0.855036	0.603335	-2.47449	0.0119726	Transcription_factor
PGSC0003DMG400002631	0	12	345	413	0.0375972	0.0320726	0.0817166	0.18972	0.162589	0.320089	#NAME?	0.259545	Peroxisome_assembly_factor_1
PGSC0003DMG400002632	14	67	484	507	0.275238	0.154722	0.488692	0.391762	0.440341	0.47052	-2.25873	0.0669787	Conserved_gene_of_unknown_function
PGSC0003DMG400002633	2	2	242	107	1.37e-06	6.33e-06	0.87461	0.517891	0.0938241	0.250022	0	-1.1774	Gene_of_unknown_function
PGSC0003DMG400002634	286	1	276	457	3.34e-07	1.89e-06	0.0354203	0.123757	0.199105	0.348239	8.15987	0.727526	Conserved_gene_of_unknown_function
PGSC0003DMG400002636	NA	NA	16	36	0.000384333	0.000706653	NA	NA	NA	NA	NA	1.16993	Auxin-induced_protein_AUX22
PGSC0003DMG400002637	4	0	2	1	0.453295	0.222857	0.426414	0.371042	0.524531	0.500691	Inf	-1	Conserved_gene_of_unknown_function
PGSC0003DMG400002639	398	326	2273	2306	0.676443	0.294506	0.00767348	0.043595	0.000266864	0.00234426	0.287896	0.0207948	NMDA_receptor-regulated_protein
PGSC0003DMG400002641	1154	1630	1751	1738	0.837014	0.338966	0.474194	0.387299	0.0291534	0.136207	-0.498229	-0.010751	Ran-binding_protein
PGSC0003DMG400002643	0	0	1	1	0.81926	0.334602	1.51e-06	1.87e-05	2.02e-09	2.85e-08	NaN	0	Sulfate_bicarbonate_oxalate_exchanger_and_transporter_sat-1
PGSC0003DMG400002644	76	235	293	315	0.223652	0.132043	0.346981	0.341508	0.741614	0.572341	-1.62859	0.104451	Conserved_gene_of_unknown_function
PGSC0003DMG400002645	NA	NA	138	212	0.000234002	0.000462812	NA	NA	NA	NA	NA	0.619396	Conserved_gene_of_unknown_function
PGSC0003DMG400002646	2	35	41	32	0.169967	0.106933	0.213619	0.285943	0.767453	0.57986	-4.12928	-0.357552	Gene_of_unknown_function
PGSC0003DMG400002651	14	51	2	1	0.738011	0.312122	0.151811	0.249631	0.0801092	0.231704	-1.86507	-1	NAD(P)H-quinone_oxidoreductase_subunit_J,_chloroplastic
PGSC0003DMG400002652	NA	NA	5	8	0.147592	0.0960167	NA	NA	NA	NA	NA	0.678072	Conserved_gene_of_unknown_function
PGSC0003DMG400002655	0	1	14	28	0.00326281	0.0042586	0.141898	0.243175	0.107713	0.266235	#NAME?	1	Purple_acid_phosphatase_22
PGSC0003DMG400002658	1	0	106	102	0.54722	0.254026	0.40042	0.361348	0.0416888	0.167076	Inf	-0.0554951	Esterase_lipase_superfamily_protein
PGSC0003DMG400002662	0	0	334	378	0.0562318	0.0443315	2.83e-05	0.00025398	1.92e-06	1.8e-05	NaN	0.178538	Conserved_gene_of_unknown_function
PGSC0003DMG400002663	NA	NA	19	26	0.110355	0.0763334	NA	NA	NA	NA	NA	0.452512	APO_protein_3,_mitochondrial
PGSC0003DMG400002664	179	624	200	271	0.00613659	0.0072375	0.0529669	0.153942	0.0149757	0.0890579	-1.80159	0.438293	Serine_threonine_protein_kinase
PGSC0003DMG400002666	NA	NA	0	2	0.0725531	0.05435	NA	NA	NA	NA	NA	Inf	Gene_of_unknown_function
PGSC0003DMG400002667	21	4	38	37	0.590232	0.268145	0.19188	0.275224	0.93695	0.625576	2.39232	-0.0384741	Conserved_gene_of_unknown_function
PGSC0003DMG400002669	133	51	73	82	0.187042	0.115158	0.596492	0.429632	0.933029	0.624875	1.38286	0.167727	Meiotic_recombination_repair_protein
PGSC0003DMG400002670	4	0	14	17	0.231282	0.135566	0.245077	0.300947	0.326358	0.423052	Inf	0.280108	Conserved_gene_of_unknown_function
PGSC0003DMG400002671	184	145	828	713	0.0399598	0.0336429	0.511451	0.400502	0.0993776	0.256667	0.343653	-0.215729	Protein_G10
PGSC0003DMG400002672	NA	NA	2	2	0.801785	0.329739	NA	NA	NA	NA	NA	0	Gene_of_unknown_function
PGSC0003DMG400002673	219	234	374	371	0.90625	0.357149	0.847631	0.510464	0.0261181	0.128375	-0.0955777	-0.0116191	Protein_ELC
PGSC0003DMG400002675	405	434	6728	8018	6.53e-05	0.00015941	0.836191	0.506763	0.226958	0.367197	-0.0997731	0.253065	Fructose-bisphosphate_aldolase
PGSC0003DMG400002678	237	23	147	156	0.328342	0.17652	0.0337735	0.12035	0.0711935	0.218297	3.36518	0.0857299	Conserved_gene_of_unknown_function
PGSC0003DMG400002679	NA	NA	5	10	0.0573185	0.0450309	NA	NA	NA	NA	NA	1	GRF_domain_class_transcription_factor
PGSC0003DMG400002680	131	409	773	670	0.000824364	0.00133363	0.299172	0.324139	0.508446	0.495284	-1.64253	-0.206307	Heat_shock_protein_binding_protein
PGSC0003DMG400002681	19	6	52	66	0.0581618	0.0455683	0.398946	0.36094	0.773777	0.581266	1.66297	0.343954	OO_Ba0013J05-OO_Ba0033A15.20_protein
PGSC0003DMG400002682	12	109	1938	1262	3.12e-06	1.23e-05	0.107719	0.216145	0.487733	0.487097	-3.18322	-0.618857	Phytosulfokine_peptide
PGSC0003DMG400002684	680	969	2774	2769	0.962674	0.37094	0.26167	0.308242	0.351833	0.434257	-0.510962	-0.00260273	Histone_deacetylase_HDT1
PGSC0003DMG400002686	1	67	256	496	2.11e-08	1.84e-07	0.192796	0.275785	0.380187	0.447481	-6.06609	0.954196	Conserved_gene_of_unknown_function
PGSC0003DMG400002687	47	136	1436	1754	0.00018168	0.000373872	0.218182	0.288281	0.147645	0.307265	-1.53287	0.288593	Geranyl_geranyl_pyrophosphate_synthase
PGSC0003DMG400002688	NA	NA	5	8	0.181874	0.112613	NA	NA	NA	NA	NA	0.678072	Cytochrome_P450_76A1
PGSC0003DMG400002689	671	804	403	783	8.38e-07	4.14e-06	0.567323	0.418955	0.0322347	0.144548	-0.260883	0.958232	Receptor_kinase
PGSC0003DMG400002690	50	0	68	115	5.65e-05	0.000141481	0.0872639	0.196057	0.707685	0.561903	Inf	0.758027	Pyruvate_kinase
PGSC0003DMG400002691	346	884	472	546	0.00267441	0.0036094	0.131441	0.235932	0.12753	0.289027	-1.35327	0.210114	ATPP2-A13
PGSC0003DMG400002692	0	0	NA	NA	NA	NA	2.34e-05	0.000213544	1.51e-09	2.18e-08	NaN	NA	Homeobox_protein
PGSC0003DMG400002693	76	325	1433	1096	0.000292472	0.000559596	0.236289	0.297574	0.625939	0.534881	-2.09637	-0.386791	Srpk
PGSC0003DMG400002694	763	250	1395	1304	0.218756	0.129812	0.149843	0.248794	0.0577253	0.196514	1.60975	-0.0973213	Conserved_gene_of_unknown_function
PGSC0003DMG400002695	0	0	25	26	0.769947	0.320884	7.03e-06	7.1e-05	1.43e-06	1.36e-05	NaN	0.0565835	Conserved_gene_of_unknown_function
PGSC0003DMG400002696	NA	NA	30	21	0.0200864	0.01912	NA	NA	NA	NA	NA	-0.514573	Purple_acid_phosphatase_20
PGSC0003DMG400002697	5	6	60	32	0.000612577	0.00104299	0.523049	0.404494	0.137198	0.296921	-0.263034	-0.906891	Stress-associated_protein_8
PGSC0003DMG400002699	NA	NA	22	26	0.525014	0.24697	NA	NA	NA	NA	NA	0.241008	F-box_family_protein
PGSC0003DMG400002700	NA	NA	78	89	0.242186	0.140393	NA	NA	NA	NA	NA	0.190331	F-box_family_protein
PGSC0003DMG400002703	1502	2068	8389	10141	5.89e-05	0.000146425	0.440358	0.375829	0.296869	0.409823	-0.461351	0.273629	Monodehydroascorbate_reductase
PGSC0003DMG400002706	26	90	36	32	0.787218	0.325739	0.357513	0.345273	0.162762	0.320248	-1.79141	-0.169925	Vacuolar_protein_sorting_13C_protein
PGSC0003DMG400002708	37	45	239	263	0.0615358	0.0476649	0.874995	0.51797	0.501457	0.492563	-0.2824	0.138052	Ankyrin_repeat_domain-containing_protein_EMB506,_chloroplastic
PGSC0003DMG400002709	112	23	64	58	0.390407	0.200063	0.267715	0.311091	0.673056	0.55085	2.28379	-0.142019	Conserved_gene_of_unknown_function
PGSC0003DMG400002710	503	656	151	238	8.04e-07	4e-06	0.164579	0.259104	0.02309	0.118929	-0.383137	0.656413	Transcription_factor
PGSC0003DMG400002711	84	274	379	439	0.0275072	0.0247793	0.0696424	0.175664	0.417	0.461517	-1.70571	0.212023	Conserved_gene_of_unknown_function
PGSC0003DMG400002713	10	4	399	427	0.197357	0.119976	0.540143	0.409952	0.449704	0.473534	1.32193	0.0978473	ACI14
PGSC0003DMG400002715	0	0	NA	NA	NA	NA	1.03e-05	0.000100896	2.42e-08	2.88e-07	NaN	NA	Gene_of_unknown_function
PGSC0003DMG400002716	27	257	219	229	0.55703	0.257327	0.378363	0.352823	0.310156	0.415503	-3.25074	0.0644167	Gamma-tubulin_complex_component
PGSC0003DMG400002717	226	342	1636	1485	0.221093	0.130914	0.39086	0.357275	0.224664	0.365763	-0.597674	-0.13971	Conserved_gene_of_unknown_function
PGSC0003DMG400002719	3294	2670	3286	3789	0.26035	0.148367	0.0829731	0.191207	0.012041	0.0758177	0.303001	0.205485	Repressor_of_silencing_1
PGSC0003DMG400002720	9	14	553	320	1.1e-08	1.08e-07	0.680979	0.458062	0.764374	0.578602	-0.63743	-0.789208	Delta14-sterol_reductase
PGSC0003DMG400002722	0	2	70	97	0.00118129	0.00181327	0.0456998	0.142189	0.0241201	0.122056	#NAME?	0.47063	Cellulose_synthase-like_A1
PGSC0003DMG400002723	1	1	NA	NA	NA	NA	0.719141	0.470269	0.396579	0.454178	0	NA	Conserved_gene_of_unknown_function
PGSC0003DMG400002724	64	139	5452	1523	2.77e-11	8.92e-10	0.125964	0.231756	0.277533	0.39938	-1.11894	-1.83987	Conserved_gene_of_unknown_function
PGSC0003DMG400002725	31	26	272	338	0.00182378	0.00261738	0.935736	0.534683	0.61906	0.532456	0.253757	0.313417	DNA_binding_protein
PGSC0003DMG400002727	1330	710	276	248	0.135705	0.0897252	0.428112	0.371525	0.0515804	0.186865	0.905535	-0.154328	Homeodomain-like;_Uridylate_kinase
PGSC0003DMG400002728	1	581	109	160	0.000381764	0.000703243	0.155039	0.251496	0.279161	0.40028	-9.18239	0.553744	Homeodomain
PGSC0003DMG400002729	1054	1976	4006	4276	0.152416	0.0984553	0.143909	0.244867	0.984656	0.637296	-0.906708	0.0940994	Ribosomal_protein_L24
PGSC0003DMG400002730	124	3	2486	1719	2.69e-08	2.25e-07	0.201342	0.280151	0.884293	0.611318	5.36923	-0.532257	Conserved_gene_of_unknown_function
PGSC0003DMG400002731	0	1	10	0	6.23e-05	0.000153269	0.277119	0.314917	0.749871	0.574282	#NAME?	#NAME?	LEA_protein_group_3
PGSC0003DMG400002732	NA	NA	7	4	0.319901	0.173192	NA	NA	NA	NA	NA	-0.807355	VQ_motif-containing_protein
PGSC0003DMG400002733	22	6	72	76	0.450864	0.221937	0.615657	0.435787	0.175913	0.32919	1.87447	0.0780025	Gene_of_unknown_function
PGSC0003DMG400002740	NA	NA	38	36	0.739207	0.312498	NA	NA	NA	NA	NA	-0.0780025	Gene_of_unknown_function
PGSC0003DMG400002741	NA	NA	2	4	0.448284	0.220975	NA	NA	NA	NA	NA	1	Cytochrome_P450_76A1
PGSC0003DMG400002744	35	73	690	768	0.0930031	0.0665017	0.356293	0.344601	0.702778	0.560051	-1.06054	0.15451	Gene_of_unknown_function
PGSC0003DMG400002745	427	81	1738	1914	0.0291156	0.0259928	0.00954025	0.0518294	0.583955	0.520798	2.39824	0.139163	COR413-PM2
PGSC0003DMG400002746	114	369	718	744	0.535796	0.250412	0.355155	0.344173	0.514196	0.49713	-1.69459	0.0513188	Conserved_gene_of_unknown_function
PGSC0003DMG400002747	2848	2426	11004	10084	0.0045085	0.00560704	0.558297	0.415948	0.198832	0.348072	0.23137	-0.12596	NtK-1
PGSC0003DMG400002748	2	1	177	188	0.32671	0.175874	0.783159	0.490957	0.44622	0.47239	1	0.0869833	Zinc_finger_CCCH_domain-containing_protein_3
PGSC0003DMG400002749	7	6	34	19	0.0018507	0.00265061	0.907197	0.527521	0.152259	0.311384	0.222392	-0.839535	Polygalacturonase
PGSC0003DMG400002750	159	65	647	702	0.0740823	0.0552604	0.0325243	0.117741	0.46975	0.481037	1.29052	0.117705	Glucose-6-phosphate_1-dehydrogenase
PGSC0003DMG400002751	37	56	127	171	0.0202023	0.0192056	0.57673	0.422265	0.816688	0.592683	-0.597902	0.429168	Conserved_gene_of_unknown_function
PGSC0003DMG400002752	0	1	NA	NA	NA	NA	0.295025	0.322302	0.142945	0.302948	#NAME?	NA	Auxin-induced_protein_5NG4
PGSC0003DMG400002754	2	19	286	401	0.0016239	0.00237408	0.0884912	0.196772	0.12213	0.282702	-3.24793	0.487587	Synbindin
PGSC0003DMG400002755	36	12	700	611	0.00771894	0.00871519	0.111962	0.219508	0.0117811	0.0745709	1.58496	-0.196183	Clathrin-associated_adaptor_complexes_medium_subunit
PGSC0003DMG400002756	393	158	422	364	0.00650155	0.0075839	0.263149	0.308902	0.163447	0.320865	1.3146	-0.213305	Beta-fructofuranosidase
PGSC0003DMG400002757	0	1	29	44	0.0308163	0.0272534	0.0126402	0.0636031	0.030787	0.140961	#NAME?	0.601451	Pentatricopeptide_repeat-containing_protein
PGSC0003DMG400002758	125	220	148	154	0.616516	0.276342	0.787694	0.492335	0.727027	0.567684	-0.815575	0.0573332	Agenet_domain-containing_protein
PGSC0003DMG400002759	1266	716	4685	4919	0.0877379	0.0633905	0.0601794	0.16378	0.114911	0.274573	0.822246	0.070316	Importin_alpha_1
PGSC0003DMG400002761	360	8	199	230	0.0365836	0.0313717	0.0627051	0.166583	0.566313	0.513785	5.49185	0.208865	Conserved_gene_of_unknown_function
PGSC0003DMG400002762	70	87	1259	755	1.43e-08	1.33e-07	0.872498	0.517342	0.514667	0.497186	-0.31366	-0.73773	Ferroportin_protein_family
PGSC0003DMG400002763	753	503	28	44	0.00230917	0.00318418	0.334296	0.33686	0.0760394	0.224738	0.582091	0.652077	Kelch_repeat_protein
PGSC0003DMG400002764	87	81	526	414	4.51e-05	0.000116783	0.960294	0.541494	0.989108	0.63831	0.103093	-0.345432	Conserved_gene_of_unknown_function
PGSC0003DMG400002765	686	938	3191	3501	0.00365702	0.00468822	0.0775085	0.184833	0.0199924	0.109249	-0.451379	0.133758	Nucleolar_protein_nop56
PGSC0003DMG400002766	19	6	421	394	0.330607	0.177466	0.335024	0.337125	0.0575687	0.196333	1.66297	-0.0956246	Conserved_gene_of_unknown_function
PGSC0003DMG400002768	102	208	1612	1849	0.00191291	0.00272904	0.0696677	0.175668	0.941863	0.626538	-1.02801	0.197893	ATP-dependent_Clp_protease_proteolytic_subunit
PGSC0003DMG400002769	55	61	567	499	0.00461119	0.00571139	0.846423	0.51022	0.0239509	0.121643	-0.149378	-0.184309	Knox
PGSC0003DMG400002770	1300	1338	1244	1056	0.000252519	0.000493254	0.927653	0.532692	0.921037	0.622561	-0.0415665	-0.236377	Microfibril-associated_protein
PGSC0003DMG400002772	0	0	NA	NA	NA	NA	0.859348	0.513765	0.0122392	0.0768108	NaN	NA	Conserved_gene_of_unknown_function
PGSC0003DMG400002773	517	118	556	657	0.00308287	0.00406971	0.258591	0.307251	0.936208	0.62552	2.13138	0.240808	Dimethyladenosine_transferase
PGSC0003DMG400002774	3	14	182	236	0.000463284	0.000825215	0.326169	0.334043	0.369222	0.442524	-2.22239	0.374848	Ribosomal_pseudouridine_synthase
PGSC0003DMG400002775	NA	NA	5	0	0.00274077	0.00368603	NA	NA	NA	NA	NA	#NAME?	Pyrophosphate-energized_vacuolar_membrane_proton_pump
PGSC0003DMG400002776	1361	1146	5026	6327	2.8e-06	1.13e-05	0.508907	0.399222	0.0168636	0.0971513	0.24806	0.332111	Calreticulin
PGSC0003DMG400002777	156	1259	828	1238	5.42e-07	2.86e-06	5.06e-05	0.000436728	6.04e-05	0.000545701	-3.01266	0.580309	Dihydrolipoyl_dehydrogenase
PGSC0003DMG400002778	388	234	5551	4840	0.00364547	0.00467604	0.297098	0.32324	0.215819	0.360195	0.729548	-0.197741	Small_GTP-binding_protein_Sar1BNt
PGSC0003DMG400002779	285	417	3924	4386	0.00195091	0.00277333	0.07731	0.18472	0.0216487	0.114848	-0.549085	0.160581	Disulfide-isomerase
PGSC0003DMG400002780	NA	NA	60	63	0.634732	0.282048	NA	NA	NA	NA	NA	0.0703893	Conserved_gene_of_unknown_function
PGSC0003DMG400002781	0	1	51	60	0.172341	0.10801	0.143891	0.244867	0.051592	0.186865	#NAME?	0.234465	Conserved_gene_of_unknown_function
PGSC0003DMG400002782	1230	880	13596	14809	0.0284255	0.0254912	0.0387386	0.129791	0.0105104	0.0681716	0.483083	0.123292	Oxygen-evolving_enhancer_protein_1,_chloroplastic
PGSC0003DMG400002783	0	2	715	682	0.302257	0.165944	0.0882379	0.196532	0.0151473	0.089677	#NAME?	-0.0681715	MRNA,_clone:_rafl24-09-C04
PGSC0003DMG400002784	0	11	63	72	0.296502	0.163532	0.0615344	0.165341	0.24779	0.381088	#NAME?	0.192645	Sulfotransferase
PGSC0003DMG400002786	1725	1853	10019	7746	0.000196058	0.000398353	0.408958	0.364123	0.939409	0.626118	-0.103267	-0.371215	Pyroglutamyl-peptidase_I
PGSC0003DMG400002787	62	82	338	439	4.34e-05	0.000113058	0.876221	0.518373	0.834257	0.597825	-0.403356	0.377198	Zinc_finger_protein
PGSC0003DMG400002789	10	179	311	388	0.00206844	0.00290341	0.470582	0.386013	0.59392	0.524547	-4.16189	0.319142	ABC_transporter_family_protein
PGSC0003DMG400002790	1	11	3548	3613	0.770999	0.321176	0.275929	0.314567	0.372416	0.444298	-3.45943	0.0261912	Conserved_gene_of_unknown_function
PGSC0003DMG400002791	14	79	315	144	1.81e-06	7.95e-06	0.0590616	0.162402	0.0642803	0.207298	-2.49643	-1.12928	Conserved_gene_of_unknown_function
PGSC0003DMG400002792	30	57	161	195	0.0149311	0.0149693	0.503903	0.397001	0.514013	0.497108	-0.925999	0.276413	Xaa-pro_dipeptidase
PGSC0003DMG400002793	33	65	109	163	0.00178446	0.00257022	0.777864	0.489216	0.503529	0.493321	-0.977974	0.580544	Conserved_gene_of_unknown_function
PGSC0003DMG400002795	403	39	122	96	0.0162143	0.0160327	0.189052	0.273997	0.770889	0.5808	3.36923	-0.345775	Conserved_gene_of_unknown_function
PGSC0003DMG400002796	13	149	704	246	3.31e-12	1.86e-10	0.0447428	0.140474	0.714677	0.56443	-3.51873	-1.51692	Transcription_factor
PGSC0003DMG400002798	25	76	234	255	0.207836	0.124829	0.517788	0.402862	0.797087	0.587549	-1.60407	0.123989	Pentatricopeptide_repeat-containing_protein
PGSC0003DMG400002799	21	637	330	342	0.46769	0.227951	0.136618	0.239396	0.555565	0.510361	-4.92283	0.0515303	TMV_resistance_protein_N
PGSC0003DMG400002800	317	242	3412	3524	0.330445	0.1774	0.759823	0.484349	0.813638	0.591758	0.389476	0.0465963	Nicotianamine_synthase
PGSC0003DMG400002801	486	312	1063	1322	5.16e-06	1.87e-05	0.537312	0.409192	0.370475	0.443019	0.63941	0.314581	Conserved_gene_of_unknown_function
PGSC0003DMG400002802	52	227	218	235	0.200828	0.121674	0.109039	0.217178	0.26941	0.395645	-2.12611	0.108333	Pentatricopeptide_repeat-containing_protein
PGSC0003DMG400002804	0	18	461	560	0.00222995	0.00309031	0.174577	0.265585	0.140716	0.300653	#NAME?	0.28066	USP
PGSC0003DMG400002805	0	17	32	46	0.0153734	0.0153505	0.0572491	0.160309	0.294614	0.408238	#NAME?	0.523562	Pentatricopeptide_repeat-containing_protein
PGSC0003DMG400002806	162	248	477	474	0.906003	0.357101	0.472886	0.386821	0.281577	0.401407	-0.614346	-0.00910221	Zinc_finger_protein
PGSC0003DMG400002807	281	656	429	504	0.0128727	0.0132594	0.447014	0.378454	0.901255	0.616346	-1.22313	0.232446	Conserved_gene_of_unknown_function
PGSC0003DMG400002808	0	2	41	34	0.322399	0.174163	0.0322419	0.117164	0.0468965	0.177707	#NAME?	-0.270089	DNA_helicase_hus2
PGSC0003DMG400002809	NA	NA	2	2	0.480533	0.232318	NA	NA	NA	NA	NA	0	ATP-dependent_DNA_helicase_Q-like_1
PGSC0003DMG400002810	0	7	642	587	0.0316782	0.0278648	0.302016	0.325368	0.340179	0.428217	#NAME?	-0.129213	3-5_exonuclease
PGSC0003DMG400002816	0	0	1	1	0.935568	0.364749	2.85e-09	8.15e-08	2.41e-11	6.2e-10	NaN	0	Conserved_gene_of_unknown_function
PGSC0003DMG400002817	NA	NA	4	4	0.441446	0.218546	NA	NA	NA	NA	NA	0	PEThy;_ZPT4-2
PGSC0003DMG400002818	161	143	695	758	0.0223154	0.0208787	0.767445	0.486498	0.284013	0.402461	0.171046	0.125185	Ganglioside_induced_differentiation_associated_protein
PGSC0003DMG400002819	59	57	1427	1447	0.752738	0.315971	0.955013	0.540272	0.175363	0.328634	0.049753	0.0200796	Eukaryotic_translation_initiation_factor_5A-4
PGSC0003DMG400002820	234	459	1151	1740	6.45e-06	2.25e-05	0.49696	0.394563	0.601881	0.52668	-0.971986	0.596199	Conserved_gene_of_unknown_function
PGSC0003DMG400002821	42	0	19	104	4.93e-09	5.62e-08	0.372941	0.350347	0.838746	0.599062	Inf	2.45251	Conserved_gene_of_unknown_function
PGSC0003DMG400002823	0	0	NA	NA	NA	NA	1.25e-07	1.88e-06	5.98e-12	2.53e-10	NaN	NA	Transcription_factor
PGSC0003DMG400002824	0	6	369	196	8.43e-09	8.68e-08	0.152647	0.250114	0.203464	0.351011	#NAME?	-0.912767	NAC_domain_protein_NAC2
PGSC0003DMG400002826	542	272	489	506	0.411049	0.207561	0.76592	0.486124	0.792408	0.586478	0.994686	0.0493029	Kelch_repeat-containing_F-box_family_protein
PGSC0003DMG400002827	270	1164	1858	1766	0.403753	0.204849	0.0164559	0.0773698	0.175829	0.329081	-2.10806	-0.0732652	Spliceosome_associated_protein
PGSC0003DMG400002828	0	0	13	3	0.000291459	0.000558589	1.51e-10	1.24e-08	6.73e-12	2.59e-10	NaN	-2.11548	Myb-like_DNA-binding_protein
PGSC0003DMG400002830	NA	NA	4	4	0.660563	0.289687	NA	NA	NA	NA	NA	0	Zinc_finger_protein
PGSC0003DMG400002831	288	28	89	141	0.000756633	0.00124362	0.370013	0.349487	0.903867	0.617178	3.36257	0.663818	Conserved_gene_of_unknown_function
PGSC0003DMG400002833	1	0	61	86	0.001431	0.00214027	0.0428185	0.137311	0.13725	0.296921	Inf	0.495527	Pentatricopeptide_repeat-containing_protein
PGSC0003DMG400002834	NA	NA	4	9	0.0262434	0.0238213	NA	NA	NA	NA	NA	1.16993	Conserved_gene_of_unknown_function
PGSC0003DMG400002835	1	10	2668	1376	2.43e-11	8.15e-10	0.120016	0.226898	0.0682956	0.213699	-3.32193	-0.955278	Homeobox_protein
PGSC0003DMG400002837	1	0	141	152	0.26323	0.149534	0.958656	0.541073	0.192626	0.343347	Inf	0.108376	Stage_III_sporulation_protein_AA
PGSC0003DMG400002838	NA	NA	2	4	0.42702	0.213175	NA	NA	NA	NA	NA	1	ER_glycerol-phosphate_acyltransferase
PGSC0003DMG400002839	0	0	41	38	0.702529	0.302355	3.86e-09	1.02e-07	2.95e-10	5.06e-09	NaN	-0.109624	Conserved_gene_of_unknown_function
PGSC0003DMG400002840	12	12	3	4	0.405421	0.205525	0.956017	0.540316	0.388859	0.451317	0	0.415037	Kelch_repeat-containing_F-box_family_protein
PGSC0003DMG400002842	0	8	191	214	0.103085	0.0722266	0.146365	0.246172	0.243357	0.378511	#NAME?	0.164038	Ubiquitin-protein_ligase
PGSC0003DMG400002843	5	192	84	87	0.7742	0.3221	0.451698	0.380412	0.630656	0.536791	-5.26303	0.0506261	Conserved_gene_of_unknown_function
PGSC0003DMG400002844	2	4	228	268	0.0183498	0.0177888	0.613626	0.434991	0.759973	0.577049	-1	0.233199	ATP_binding_protein
PGSC0003DMG400002845	7	39	2281	2344	0.426063	0.212853	0.201125	0.280151	0.160373	0.318343	-2.47805	0.0393061	Nucleotide_pyrophosphatase_phosphodiesterase
PGSC0003DMG400002846	NA	NA	1	1	0.854146	0.34348	NA	NA	NA	NA	NA	0	Zinc_finger_protein
PGSC0003DMG400002847	12	0	88	128	0.00069068	0.00115281	3.16e-05	0.000281301	0.00618107	0.0442999	Inf	0.540568	Gene_of_unknown_function
PGSC0003DMG400002848	NA	NA	11	22	0.010441	0.0111726	NA	NA	NA	NA	NA	1	Pentatricopeptide_repeat_protein
PGSC0003DMG400002849	839	1017	754	711	0.257658	0.147181	0.71861	0.47009	0.068032	0.213276	-0.277577	-0.084715	Conserved_gene_of_unknown_function
PGSC0003DMG400002850	34	41	259	303	0.0050562	0.00616424	0.843743	0.509243	0.215201	0.359552	-0.270089	0.226366	Aspartate_glutamate_uridylate_kinase_family_protein
PGSC0003DMG400002851	1109	1476	2084	1791	0.000274281	0.000530667	0.701698	0.464765	0.8517	0.602604	-0.412433	-0.21859	Conserved_gene_of_unknown_function
PGSC0003DMG400002852	1	7	201	218	0.350581	0.18548	0.0518982	0.152262	0.00574502	0.0415218	-2.80735	0.117133	Transmembrane_emp24_domain-containing_protein_10
PGSC0003DMG400002853	0	0	28	32	0.467378	0.22787	2.57e-08	4.63e-07	7.7e-10	1.18e-08	NaN	0.192645	Conserved_gene_of_unknown_function
PGSC0003DMG400002854	0	24	380	335	0.0631132	0.0486399	0.393201	0.358211	0.543419	0.506176	#NAME?	-0.181838	Ribosomal_protein_L32
PGSC0003DMG400002855	0	35	NA	NA	NA	NA	0.176079	0.266521	0.768814	0.580374	#NAME?	NA	UPF0497_membrane_protein_1
PGSC0003DMG400002856	16	95	360	403	0.0495091	0.0400224	0.198896	0.279198	0.65754	0.546014	-2.56986	0.162783	Mitochondrial_transcription_termination_factor_family_protein
PGSC0003DMG400002859	0	1	NA	NA	NA	NA	0.258978	0.307251	0.198089	0.347511	#NAME?	NA	Transcription_regulator
PGSC0003DMG400002860	616	1041	4988	4510	0.0751049	0.0559093	0.0363118	0.125386	0.175219	0.328634	-0.756968	-0.145334	40S_ribosomal_protein_S9
PGSC0003DMG400002861	NA	NA	22	23	0.908304	0.357638	NA	NA	NA	NA	NA	0.0641303	Sn-1_protein
PGSC0003DMG400002862	NA	NA	11	8	0.679701	0.295535	NA	NA	NA	NA	NA	-0.459432	Sn-1_protein
PGSC0003DMG400002864	0	0	NA	NA	NA	NA	1.04e-09	4.31e-08	2.8e-12	1.61e-10	NaN	NA	Calcium_ion_binding_protein
PGSC0003DMG400002865	2	0	156	147	0.374948	0.194361	0.00564964	0.0337766	0.00142279	0.0116647	Inf	-0.0857299	Nitrate_transporter
PGSC0003DMG400002867	103	70	740	745	0.913383	0.358943	0.796041	0.494604	0.764584	0.578699	0.557218	0.00971515	Potyviral_capsid_protein_interacting_protein_1
PGSC0003DMG400002868	229	233	828	816	0.718728	0.306488	0.986151	0.548208	0.855168	0.603335	-0.0249824	-0.0210616	CW14_protein
PGSC0003DMG400002870	155	447	458	421	0.0509512	0.0409537	0.0902889	0.199218	0.850674	0.602518	-1.52801	-0.121527	Leucine-rich_repeat_receptor-like_kinase
PGSC0003DMG400002871	NA	NA	99	117	0.0589356	0.0460515	NA	NA	NA	NA	NA	0.241008	Conserved_gene_of_unknown_function
PGSC0003DMG400002873	0	108	14	20	0.0635924	0.0489638	0.345169	0.34118	0.825447	0.595051	#NAME?	0.514573	Ubiquitin-protein_ligase
PGSC0003DMG400002874	NA	NA	2	2	0.747186	0.314634	NA	NA	NA	NA	NA	0	Sn-1_protein
PGSC0003DMG400002877	NA	NA	4	8	0.0203473	0.0193201	NA	NA	NA	NA	NA	1	Gene_of_unknown_function
PGSC0003DMG400002879	0	0	112	94	0.0213044	0.0200748	1.8e-11	6.43e-09	1.49e-12	1.28e-10	NaN	-0.252766	Conserved_gene_of_unknown_function
PGSC0003DMG400002880	127	4	51	83	0.000198252	0.000402275	0.178044	0.267514	0.29556	0.408751	4.98868	0.702614	Proline-rich_protein
PGSC0003DMG400002883	0	0	209	209	0.928975	0.363199	0.000346281	0.00266236	2.1e-07	2.26e-06	NaN	0	YABBY_domain_class_transcription_factor
PGSC0003DMG400002884	50	317	1132	917	7.19e-05	0.00017202	0.366885	0.348432	0.235985	0.37441	-2.66448	-0.30388	Calcineurin_B-like_interacting_protein_kinase
PGSC0003DMG400002885	7	8	172	171	0.871781	0.348215	0.905506	0.52694	0.146695	0.30625	-0.192645	-0.00841224	Serine-threonine_protein_kinase,_plant-type
PGSC0003DMG400002886	84	12	32	20	0.0156967	0.015612	0.372011	0.350043	0.934472	0.625236	2.80735	-0.678072	Serine-threonine_protein_kinase,_plant-type
PGSC0003DMG400002887	16	13	43	31	0.0638818	0.0491329	0.885453	0.520707	0.735676	0.570596	0.29956	-0.472068	Serine_threonine-protein_kinase_bri1
PGSC0003DMG400002889	1	1	36	21	0.0011668	0.00179377	0.591428	0.427581	0.0439216	0.171933	0	-0.777608	DNA_binding_protein
PGSC0003DMG400002890	91	48	64	105	0.000151186	0.000319744	0.584045	0.424879	0.619305	0.532503	0.922832	0.714246	Xenotropic_and_polytropic_murine_leukemia_virus_receptor_ids-4
PGSC0003DMG400002891	438	137	1607	1508	0.0669048	0.0509486	0.0304302	0.114138	0.287701	0.404785	1.67675	-0.0917335	Heme_oxygenase_1
PGSC0003DMG400002892	0	0	NA	NA	NA	NA	1.66e-08	3.56e-07	4.09e-10	6.68e-09	NaN	NA	Polygalacturonase
PGSC0003DMG400002893	73	13	385	372	0.511854	0.24273	0.0769046	0.184007	0.282577	0.401826	2.48938	-0.0495558	Zinc_finger_(CCCH-type)_family_protein
PGSC0003DMG400002894	3	5	305	448	3.2e-06	1.26e-05	0.910198	0.528405	0.0758543	0.224591	-0.736966	0.554689	Protein_kinase_APK1B,_chloroplast
PGSC0003DMG400002895	44	1252	196	222	0.0515837	0.0413815	0.00321245	0.0209368	0.0839626	0.236818	-4.83059	0.179706	Sucrose_synthase
PGSC0003DMG400002896	NA	NA	6	11	0.0658011	0.050288	NA	NA	NA	NA	NA	0.874469	SAUR_family_protein
PGSC0003DMG400002898	NA	NA	366	876	5.08e-09	5.77e-08	NA	NA	NA	NA	NA	1.25909	Conserved_gene_of_unknown_function
PGSC0003DMG400002899	534	123	15	15	0.645209	0.285126	0.462894	0.383813	0.569775	0.515213	2.11818	0	AP2_ERF_domain-containing_transcription_factor
PGSC0003DMG400002900	86	137	1265	1439	0.0220184	0.0206603	0.625497	0.438911	0.654853	0.545197	-0.671767	0.185929	Oligouridylate_binding_protein
PGSC0003DMG400002901	0	3	141	224	9.77e-06	3.2e-05	0.152717	0.250114	0.857942	0.604183	#NAME?	0.667804	Chlorophyll_A_B_binding_protein
PGSC0003DMG400002903	193	136	1244	1493	0.00161352	0.00236267	0.648447	0.447023	0.113611	0.272941	0.504994	0.263228	Conserved_gene_of_unknown_function
PGSC0003DMG400002904	243	352	2298	2203	0.310169	0.169285	0.296586	0.322875	0.101835	0.259242	-0.534619	-0.0609093	Proteasome_subunit_alpha_type-6
PGSC0003DMG400002905	446	224	5	6	0.540254	0.25175	0.00975847	0.0525403	0.000549578	0.00470021	0.993545	0.263034	Apocytochrome_f
PGSC0003DMG400002906	0	0	34	24	0.0213746	0.0201285	0.921931	0.53144	0.0354474	0.152464	NaN	-0.5025	Conserved_gene_of_unknown_function
PGSC0003DMG400002908	NA	NA	113	88	0.0153394	0.0153215	NA	NA	NA	NA	NA	-0.360747	Conserved_gene_of_unknown_function
PGSC0003DMG400002910	22	3	66	50	0.0278868	0.0250695	0.0114669	0.0593875	0.0239559	0.121643	2.87447	-0.400538	Cf-2.1
PGSC0003DMG400002911	2558	1911	1144	1399	1.4e-05	4.36e-05	0.46761	0.385199	0.0588885	0.19869	0.420688	0.290309	HAT-like_transposase
PGSC0003DMG400002912	16	295	654	602	0.0516562	0.041436	0.220963	0.289798	0.325001	0.422471	-4.20457	-0.119527	CUE_domain_containing_protein
PGSC0003DMG400002913	394	1035	482	540	0.0208582	0.0197274	0.0525579	0.153378	0.325986	0.423052	-1.39336	0.163926	Nucleosome-binding_protein
PGSC0003DMG400002914	677	671	7346	3724	2.31e-12	1.39e-10	0.966961	0.543575	0.139027	0.298605	0.0128431	-0.980106	EIN3-binding_F-box_protein_1
PGSC0003DMG400002916	81	238	490	433	0.0185889	0.0179673	0.35991	0.345893	0.365249	0.440783	-1.55497	-0.178415	Conserved_gene_of_unknown_function
PGSC0003DMG400002918	18	423	1604	2364	1.84e-06	8.06e-06	0.0990088	0.208358	0.226894	0.367139	-4.55459	0.559556	Methyltransferase,_FkbM_family_protein
PGSC0003DMG400002920	9	10	39	51	0.0234098	0.0216925	0.928653	0.53298	0.705349	0.56113	-0.152003	0.387023	RGC1
PGSC0003DMG400002921	124	204	506	556	0.0391481	0.033072	0.466328	0.384894	0.17245	0.327446	-0.718229	0.135947	Pyruvate_dehydrogenase_E1_alpha_subunit
PGSC0003DMG400002922	365	162	252	305	0.00410969	0.00518431	0.261394	0.308242	0.376135	0.445558	1.1719	0.275386	40S_ribosomal_protein_S17
PGSC0003DMG400002923	0	32	97	96	0.881362	0.350668	0.394137	0.358777	0.40143	0.455089	#NAME?	-0.0149503	DSK2
PGSC0003DMG400002924	3	18	46	48	0.974973	0.373869	0.588815	0.426508	0.964325	0.632339	-2.58496	0.0614005	40S_ribosomal_protein_S17
PGSC0003DMG400002926	0	1	NA	NA	NA	NA	0.0545344	0.155885	0.00386855	0.029342	#NAME?	NA	SAUR_family_protein
PGSC0003DMG400002927	6	1	46	70	0.0249513	0.0228524	0.368001	0.348921	0.741711	0.572382	2.58496	0.605721	Beta-ketoacyl-ACP_synthase_II-1
PGSC0003DMG400002928	132	55	7200	1206	1.5e-14	3.05e-12	0.199159	0.279244	0.333523	0.425178	1.26303	-2.57777	Small_molecular_heat_shock_protein
PGSC0003DMG400002929	2550	1221	8987	5004	3.45e-10	6.51e-09	0.070689	0.176736	0.0719542	0.219456	1.06243	-0.844758	Chaperonin_21
PGSC0003DMG400002930	9	2	72	32	3.09e-06	1.22e-05	0.448509	0.379066	0.273203	0.397206	2.16993	-1.16993	Jasmonate_ZIM-domain_protein_1
PGSC0003DMG400002931	14	403	1094	1051	0.2748	0.154533	0.0461904	0.142867	0.181812	0.333864	-4.84728	-0.0578501	Polygalacturonase
PGSC0003DMG400002932	2	0	15	17	0.313684	0.170603	0.0243544	0.0998931	0.00539019	0.0393108	Inf	0.180572	Inter-alpha-trypsin_inhibitor_heavy_chain
PGSC0003DMG400002933	201	49	516	476	0.0614289	0.0476064	0.577889	0.422764	0.880287	0.61044	2.03634	-0.116409	Conserved_gene_of_unknown_function
PGSC0003DMG400002934	0	2	2	2	0.626751	0.279424	0.238314	0.298337	0.0328094	0.145887	#NAME?	0	Conserved_gene_of_unknown_function
PGSC0003DMG400002936	1	0	21	22	0.539256	0.251426	0.0468412	0.143938	0.169381	0.324986	Inf	0.0671142	Gene_of_unknown_function
PGSC0003DMG400002937	4	0	39	20	0.000410714	0.000746864	0.178098	0.267515	0.181452	0.333515	Inf	-0.963474	Disease_resistance_protein
PGSC0003DMG400002938	15	23	41	42	0.801176	0.329563	0.764	0.485782	0.995661	0.639992	-0.616671	0.0347654	Gene_of_unknown_function
PGSC0003DMG400002939	7	1	32	17	0.00430847	0.00539713	0.249427	0.302741	0.237878	0.375393	2.80735	-0.912537	Gene_of_unknown_function
PGSC0003DMG400002943	NA	NA	5	3	0.3732	0.19374	NA	NA	NA	NA	NA	-0.736966	Microsomal_omega-6-desaturase
PGSC0003DMG400002944	9	23	91	122	0.00323968	0.00423385	0.597394	0.429645	0.637761	0.539357	-1.35364	0.422943	Plastidic_phosphate_translocator1
PGSC0003DMG400002945	0	1	11	24	0.00291013	0.00387734	0.429049	0.371721	0.0539572	0.191137	#NAME?	1.12553	Type-a_response_regulator
PGSC0003DMG400002946	4	34	673	595	0.0232382	0.0215661	0.0939816	0.203504	0.60969	0.529414	-3.08746	-0.177717	UDP-glucosyltransferase
PGSC0003DMG400002947	33	33	194	230	0.00603033	0.00713978	0.984051	0.547819	0.87784	0.609949	0	0.245577	NRC1
PGSC0003DMG400002951	NA	NA	31	42	0.0172706	0.01692	NA	NA	NA	NA	NA	0.438121	Pentatricopeptide_repeat-containing_protein
PGSC0003DMG400002952	NA	NA	16	28	0.00773737	0.00873169	NA	NA	NA	NA	NA	0.807355	12-oxophytodienoate_reductase
PGSC0003DMG400002953	0	4	106	78	0.00603907	0.00714551	0.60521	0.432536	0.751701	0.574845	#NAME?	-0.442518	Thioredoxin_fold
PGSC0003DMG400002954	1	4	788	1012	6.83e-05	0.000165293	0.286043	0.319144	0.0787349	0.228982	-2	0.360942	Ubiquitin-protein_ligase
PGSC0003DMG400002955	NA	NA	10	7	0.216055	0.128534	NA	NA	NA	NA	NA	-0.514573	Conserved_gene_of_unknown_function
PGSC0003DMG400002956	0	8	1	2	0.263092	0.149483	0.143937	0.244867	0.310722	0.415835	#NAME?	1	Gene_of_unknown_function
PGSC0003DMG400002958	55	70	94	61	0.000802607	0.00130419	0.721817	0.470847	0.721434	0.566561	-0.347923	-0.623852	Kinesin-like_centromere_protein
PGSC0003DMG400002959	2	1	2	2	0.512725	0.242972	0.620529	0.436866	0.668007	0.54902	1	0	Strictosidine_synthase
PGSC0003DMG400002960	NA	NA	55	57	0.885792	0.351709	NA	NA	NA	NA	NA	0.0515303	Disease_resistance_protein_BS2
PGSC0003DMG400002961	NA	NA	3	2	0.615302	0.276014	NA	NA	NA	NA	NA	-0.584963	Disease_resistance_protein_BS2
PGSC0003DMG400002962	NA	NA	6	6	0.583949	0.266335	NA	NA	NA	NA	NA	0	Isopenicillin_N_epimerase
PGSC0003DMG400002965	5	23	14	21	0.0655877	0.0501585	0.169163	0.262165	0.705358	0.56113	-2.20163	0.584963	Histone_H4
PGSC0003DMG400002967	0	1	10	13	0.28976	0.160656	0.0201907	0.0883826	0.157273	0.31572	#NAME?	0.378512	Pheophorbide_A_oxygenase
PGSC0003DMG400002971	10345	10484	20	17	0.758895	0.317798	0.919379	0.530654	0.027263	0.130876	-0.0192556	-0.234465	Cytochrome_c_oxidase_subunit_1
PGSC0003DMG400002980	118	139	349	353	0.844639	0.341005	0.168074	0.261593	0.17899	0.33159	-0.236298	0.0164411	Disease_resistance_protein_R3a
PGSC0003DMG400002982	614	383	717	731	0.706518	0.303387	0.127492	0.232776	0.0154186	0.0907967	0.680894	0.0278983	Potato_resistance_I2GA-SH23-1
PGSC0003DMG400002983	169	2	206	213	0.546137	0.253675	0.0584652	0.161481	0.332003	0.425079	6.40088	0.0482091	Alr_erv
PGSC0003DMG400002984	103	869	400	365	0.119577	0.0812642	0.0028169	0.0186353	0.22042	0.363277	-3.07671	-0.132104	J_domain-containing_protein_spf31
PGSC0003DMG400002985	2	9	102	121	0.0948321	0.0675562	0.0207112	0.089801	0.00280287	0.0218458	-2.16993	0.246438	Conserved_gene_of_unknown_function
PGSC0003DMG400002987	99	62	2199	1228	2.1e-09	2.81e-08	0.687076	0.460013	0.381599	0.447886	0.67516	-0.840537	DNAJ_protein
PGSC0003DMG400002988	129	2	549	727	3.8e-05	0.000100667	0.221076	0.289821	0.463904	0.478815	6.01123	0.405149	FAS_protein
[truncated: 23,448 more rows]
