# Supplementary material for: Transcriptional analysis of phloem-associated cells of potato
Source: BMC Genomics. 2015 Sep 3;16(1):665. doi: 10.1186/s12864-015-1844-2 (PMC4558636; doi:10.1186/s12864-015-1844-2)
Supplement: Additional file 4: Table S3. — Differentially expressed genes between petiole and stem phloem-associated cells. (XLSX 192 kb) [file 12864_2015_1844_MOESM4_ESM.xlsx]

## Sheet: DE.genes.petiolePAC.vs.stemPAC.
	pet.phloem	stem.phloem	P.value	Q.value	annotation
PGSC0003DMG400017665	6858	268	0.0048699	0.0301564	DNA_binding_protein
PGSC0003DMG400024885	6395	3252	0.000234596	0.001851	Salt-inducible_protein_kinase
PGSC0003DMG400023070	5367	11771	0.00517289	0.0315707	Conserved_gene_of_unknown_function
PGSC0003DMG400018449	5071	8343	0.00538229	0.0325953	Actin
PGSC0003DMG400001453	3296	798	0.00468282	0.0291242	RNA-binding_protein
PGSC0003DMG400018807	3247	818	0.00122651	0.00870909	Rad7
PGSC0003DMG400018122	2606	4592	0.00353252	0.0228017	Zinc_ion_binding_protein
PGSC0003DMG400003986	2595	1131	8.49738e-05	0.000709668	Structural_molecule
PGSC0003DMG400026163	2419	867	0.00372273	0.0238811	SET_domain-containing_protein
PGSC0003DMG400016477	2307	594	0.00786751	0.0444982	Adenylyl-sulfate_reductase
PGSC0003DMG400018104	2304	870	0.00766002	0.0435565	Cell_division_cycle_protein_48
PGSC0003DMG400010304	2249	652	0.000324898	0.00251147	Sulfite_reductase
PGSC0003DMG400029829	2102	3550	0.0015268	0.0106689	Eukaryotic_initiation_factor_3E_subunit
PGSC0003DMG400012944	1955	1234	0.00564757	0.0337766	Cig3
PGSC0003DMG400002613	1949	941	0.0037912	0.024239	PDR8_PEN3_(PLEIOTROPIC_DRUG_RESISTANCE8)
PGSC0003DMG400021253	1936	691	0.00528859	0.0321262	Mitogen-activated_protein_kinase
PGSC0003DMG400013760	1931	2887	0.0055627	0.0334095	Gene_of_unknown_function
PGSC0003DMG400024929	1930	3429	0.00466019	0.0290151	40S_ribosomal_protein_S12
PGSC0003DMG400015058	1897	675	0.00252497	0.0168512	OJ990528_30.1_protein
PGSC0003DMG400025790	1895	124	0.00859064	0.0477606	Conserved_gene_of_unknown_function
PGSC0003DMG400005374	1826	436	0.00305139	0.0199783	Pentatricopeptide_repeat-containing_protein
PGSC0003DMG400027187	1723	734	0.00716097	0.0411747	Proline_transporter_3
PGSC0003DMG400020086	1604	601	0.00484596	0.0300244	26S_proteasome_subunit_4
PGSC0003DMG402000056	1556	897	0.00183367	0.0126431	Bypass1
PGSC0003DMG400023712	1505	2731	0.00473124	0.0293614	C2
PGSC0003DMG402001493	1504	8144	0.00747981	0.0427071	Gene_of_unknown_function
PGSC0003DMG400017955	1492	416	0.00265135	0.0176217	Auxin_efflux_carrier_component
PGSC0003DMG400018795	1366	33	0.00175473	0.0121633	Multidrug_resistance_protein_1,_2
PGSC0003DMG400022381	1357	650	0.000308275	0.0023862	Conserved_gene_of_unknown_function
PGSC0003DMG400003946	1353	225	0.00315574	0.0205907	Multidrug_resistance_pump
PGSC0003DMG400000792	1337	335	0.00508934	0.0311887	Ran_GTPase_binding_protein
PGSC0003DMG400006504	1248	269	0.00163544	0.0113932	Conserved_gene_of_unknown_function
PGSC0003DMG400000584	1211	366	0.00303916	0.0199096	Pseudo-response_regulator_5
PGSC0003DMG400007507	1166	443	0.00739812	0.0422829	3-5-exoribonuclease_RNA_binding
PGSC0003DMG401004066	1164	1504	0.00425925	0.0268999	Conserved_gene_of_unknown_function
PGSC0003DMG400011181	1152	60	0.000347375	0.00266718	Conserved_gene_of_unknown_function
PGSC0003DMG400028694	1132	330	0.00701368	0.0404704	Ethylene_receptor_homolog
PGSC0003DMG400029105	1130	502	0.00288493	0.0190193	Zinc_finger_family_protein
PGSC0003DMG400018269	1081	283	0.00495505	0.0306008	Glutathione_S-transferase
PGSC0003DMG400030867	1073	2924	0.00248961	0.0166924	Acyl-CoA-binding_protein
PGSC0003DMG400028366	1059	1887	0.00672204	0.039024	SP1L
PGSC0003DMG401011427	1018	342	0.00724525	0.0415756	Cc-nbs-lrr_resistance_protein
PGSC0003DMG400024010	1017	106	0.00724126	0.0415736	Protein_kinase_APK1B,_chloroplast
PGSC0003DMG400014452	966	346	0.00556484	0.0334095	Auxin_response_factor_2
PGSC0003DMG400026916	917	2723	0.0050521	0.0310618	Fructokinase
PGSC0003DMG400013656	909	2800	0.00282072	0.0186479	Caldesmon
PGSC0003DMG400004943	909	256	0.00770831	0.0437711	Transferase,_transferring_glycosyl_groups
PGSC0003DMG400001342	894	149	3.91929e-05	0.000343916	Conserved_gene_of_unknown_function
PGSC0003DMG400000191	860	1602	0.00405646	0.0257616	Conserved_gene_of_unknown_function
PGSC0003DMG400009483	819	347	0.00218091	0.0148227	Splicing_endonuclease_positive_effector_sen1
PGSC0003DMG401022886	815	195	0.00471248	0.0292769	Inter-alpha-trypsin_inhibitor_heavy_chain
PGSC0003DMG400023263	811	318	0.00149212	0.010433	Type_2A_phosphatase_activator_TIP41
PGSC0003DMG400024249	782	1654	0.0010475	0.00752215	Gibberellin_20-oxidase-1
PGSC0003DMG400030449	770	123	0.00712195	0.0409916	Glutaredoxin_family_protein
PGSC0003DMG400000275	767	177	0.00647884	0.0378042	Conserved_gene_of_unknown_function
PGSC0003DMG400016822	761	55	0.00188544	0.0129688	ADP-ribosylation_factor
PGSC0003DMG400012982	749	153	0.00358417	0.0231221	Conserved_gene_of_unknown_function
PGSC0003DMG400028128	748	343	0.00456864	0.0285502	Syntaxin
PGSC0003DMG400010579	742	351	0.000507895	0.00379509	Conserved_gene_of_unknown_function
PGSC0003DMG400016539	729	207	0.00313956	0.0205203	Protein-tyrosine_phosphatase_mitochondrial_1,_mitochondrial
PGSC0003DMG400000828	722	189	0.00504229	0.0310391	DNA_binding_protein
PGSC0003DMG400005189	714	1500	0.00128859	0.00912719	Patellin_1
PGSC0003DMG400008589	705	354	0.00331103	0.0214691	RNA_helicase
PGSC0003DMG400022294	701	140	0.00906074	0.0497448	Glycerophosphodiesterase
PGSC0003DMG400008894	691	215	0.000542638	0.00404148	Serine_threonine-protein_kinase_Nek8
PGSC0003DMG400005716	681	402	0.00109753	0.0078616	Conserved_gene_of_unknown_function
PGSC0003DMG400016172	674	40	0.00226718	0.0153633	Leucine_zipper-ef-hand_containing_transmembrane_protein
PGSC0003DMG400014312	668	158	0.00249772	0.0167271	BCL-2-associated_athanogene_3
PGSC0003DMG400028032	662	220	0.00637079	0.0373263	WPP_domain-associated_protein
PGSC0003DMG400008734	661	0	0.000162683	0.00132288	AP2_ERF_domain-containing_transcription_factor
PGSC0003DMG400028348	657	2141	0.00585526	0.0347333	Ribulose-1,5_bisphosphate_carboxylase_oxygenase_large_subunit_N-methyltransferase,_chloroplastic
PGSC0003DMG400017568	654	146	0.00279607	0.0185189	Aldehyde_dehydrogenase
PGSC0003DMG401007901	628	1437	0.00509076	0.0311887	Actin_binding_protein
PGSC0003DMG400026910	615	1082	0.000254377	0.00199606	60S_ribosomal_protein_L9
PGSC0003DMG401013400	611	144	0.00736893	0.0421372	Auxin-induced_protein_5NG4
PGSC0003DMG400031124	611	1050	0.00876269	0.0484578	Myosin_XI-F
PGSC0003DMG400017151	605	874	0.000742286	0.00544327	60S_ribosomal_protein_L17
PGSC0003DMG400017809	591	156	0.0037648	0.0240968	Oxidoreductase
PGSC0003DMG400005213	591	134	0.00178303	0.0123312	Protein_phosphatase-2C
PGSC0003DMG400010442	576	1	0.00261079	0.0173926	Pentatricopeptide_repeat-containing_protein
PGSC0003DMG400011964	573	203	0.000839646	0.00612186	Mannitol_transporter
PGSC0003DMG400031775	569	2332	0.00121292	0.00862326	ROX1
PGSC0003DMG400032166	567	115	0.00360075	0.0232159	Lysyl-tRNA_synthetase
PGSC0003DMG400029719	553	59	0.00818097	0.0459526	Rnf5
PGSC0003DMG400009773	540	1364	0.00220772	0.014987	Auxin_response_factor_19
PGSC0003DMG400015731	535	1276	0.00249737	0.0167271	Elongation_factor_1-gamma
PGSC0003DMG400013035	524	1190	0.0028105	0.0186037	40S_ribosomal_protein_S15a-1
PGSC0003DMG402003286	524	7	0.00538357	0.0325953	ACI112
PGSC0003DMG400027739	522	135	0.00736503	0.0421372	2-oxoglutarate_dehydrogenase
PGSC0003DMG400017035	500	1292	0.00265498	0.0176356	RAPTOR1B
PGSC0003DMG400018485	481	1043	0.0075771	0.0431332	Dehydration-responsive_element-binding_protein_2D
PGSC0003DMG400016730	478	2009	0.000492043	0.00369113	Sucrose_synthase
PGSC0003DMG400011957	467	20	0.0024484	0.0164643	Tetratricopeptide-like_helical
PGSC0003DMG400008495	466	1765	1.39879e-05	0.000133734	K+_channel_tetramerisation
PGSC0003DMG400000157	463	742	0.00277783	0.0184088	Remorin_2
PGSC0003DMG400028246	453	186	0.00900832	0.0494808	Pre-mRNA_splicing_factor
PGSC0003DMG400009154	449	113	0.00201924	0.0138225	26S_protease_regulatory_subunit_7_homolog_A
PGSC0003DMG400001272	449	1474	0.00861893	0.0478366	ADP-ribosylation_factor_1
PGSC0003DMG400027445	448	145	0.00464091	0.0289108	RING-H2_finger_protein_ATL56
PGSC0003DMG400000065	447	68	0.00261429	0.0174057	Proline_iminopeptidase
PGSC0003DMG400031748	445	90	0.00508558	0.0311887	Conserved_gene_of_unknown_function
PGSC0003DMG400004349	434	188	0.0062162	0.0365032	Speckle-type_POZ_protein
PGSC0003DMG400011258	432	117	0.00203873	0.0139476	Cdp-diacylglycerol--glycerol-3-phosphate_3-phosphatidyltransferase
PGSC0003DMG400007142	432	52	0.000215252	0.00171496	Conserved_gene_of_unknown_function
PGSC0003DMG400012510	414	72	0.00866459	0.0480082	Exosome_complex_exonuclease_rrp42
PGSC0003DMG400005717	409	141	0.00232144	0.0156937	NIMIN2c_protein
PGSC0003DMG400005896	403	11	0.000640359	0.00472007	Protein_kinase
PGSC0003DMG400028363	398	1263	0.00510508	0.0312403	6-phosphogluconolactonase
PGSC0003DMG400011852	398	222	0.00532995	0.0323563	DNA_binding_protein
PGSC0003DMG400002639	398	326	0.00767348	0.043595	NMDA_receptor-regulated_protein
PGSC0003DMG400019279	393	1330	0.00638709	0.0374026	Conserved_gene_of_unknown_function
PGSC0003DMG400027752	380	527	0.00582921	0.0346408	Actin-depolymerizing_factor_2
PGSC0003DMG400013142	379	1096	0.00584392	0.0347021	Hydroxyproline-rich_glycoprotein_family_protein
PGSC0003DMG401003767	377	847	6.90692e-05	0.000583234	Lysine-specific_histone_demethylase
PGSC0003DMG400000010	372	168	0.00799834	0.045088	Glycosyltransferase
PGSC0003DMG400029994	371	66	0.000417702	0.00317938	Conserved_gene_of_unknown_function
PGSC0003DMG400020424	369	35	0.00283291	0.0186979	Class_S_F-box_protein
PGSC0003DMG400003947	356	113	0.00592774	0.0351086	Kinesin_heavy_chain
PGSC0003DMG400030890	348	49	0.00416495	0.0263626	12-oxophytodienoate_reductase_3
PGSC0003DMG400032094	347	1186	0.00205608	0.0140579	Inosine-uridine_preferring_nucleoside_hydrolase
PGSC0003DMG400031141	344	23	0.00373275	0.0239319	Nt-rab7c_protein
PGSC0003DMG400028151	343	180	0.00798958	0.045077	VAMP_protein_SEC22
PGSC0003DMG401028588	341	616	0.0053518	0.0324545	Nucleolar_GTPase
PGSC0003DMG400009877	329	60	0.00457054	0.0285502	Electron_carrier__protein_disulfide_oxidoreductase
PGSC0003DMG400004272	329	852	0.00351674	0.0227127	Tubulin_alpha_chain
PGSC0003DMG400032190	324	1186	0.00826095	0.0463108	Acidic_ribosomal_protein_P1a
PGSC0003DMG400015790	323	122	0.00556087	0.0334095	Receptor_protein_kinase
PGSC0003DMG400010794	322	1756	0.00570191	0.0340179	Cellulose_synthase
PGSC0003DMG400026500	322	792	0.00781573	0.0442711	Type_I_(26_kD)_CP29_polypeptide
PGSC0003DMG401009742	318	1	0.00399658	0.0253954	RNase_H_family_protein
PGSC0003DMG400002236	313	46	0.00180657	0.0124713	Exostosin_family_protein
PGSC0003DMG400012776	312	38	0.00776222	0.0440116	Nucleotide_binding_protein
PGSC0003DMG400027045	311	926	0.00494183	0.0305357	Cyc07
PGSC0003DMG400013354	310	1298	0.000880962	0.00639453	Heterogeneous_nuclear_ribonucleoprotein_27C
PGSC0003DMG400023248	310	574	0.00583056	0.0346408	Zinc_finger_protein
PGSC0003DMG400020320	302	24	0.00191606	0.0131556	MYB_transcription_factor
PGSC0003DMG401020301	298	1557	0.00437475	0.0275337	Auxilin
PGSC0003DMG400001422	297	47	0.00609096	0.0359263	60S_ribosomal_protein_L34
PGSC0003DMG400014135	295	27	0.000682891	0.00501738	Nodulin
PGSC0003DMG400018621	293	137	0.00211646	0.0144362	F-box_family_protein
PGSC0003DMG400022220	293	1083	0.00880002	0.0486171	RNA_Binding_Protein_45
PGSC0003DMG401015689	290	33	0.00455503	0.0284873	Per1-like_family_protein
PGSC0003DMG400019390	285	124	0.00645962	0.0377307	Endonuclease-reverse_transcriptase_HmRTE-e01
PGSC0003DMG400004295	284	2	0.00844244	0.0470971	NBS-LRR_protein
PGSC0003DMG400008202	283	98	0.00215608	0.0146874	Calmodulin_binding_protein
PGSC0003DMG400033583	279	1311	0.00853904	0.0475431	Conserved_gene_of_unknown_function
PGSC0003DMG401002661	277	615	0.00668517	0.0388495	FtsZ
PGSC0003DMG400013237	275	1	0.00443002	0.0278204	Pentatricopeptide_repeat-containing_protein
PGSC0003DMG400018819	270	1119	0.000897232	0.00650024	Thioredoxin
PGSC0003DMG400021554	270	105	0.00573296	0.0341497	UDP-glucose:glucosyltransferase
PGSC0003DMG402029444	267	1198	0.00371893	0.0238701	GAGA-binding_transcriptional_activator_BBR_BPC1
PGSC0003DMG400019512	263	33	0.0044672	0.028012	Membrane_associated_ring_finger_1,8
PGSC0003DMG400026863	263	98	0.00908825	0.0498719	SET_domain_protein
PGSC0003DMG401023823	257	28	0.0018708	0.0128758	Zinc_finger_protein
PGSC0003DMG400025994	253	1065	0.000136444	0.00111827	BZIP_domain_class_transcription_factor
PGSC0003DMG400015467	250	55	0.00320997	0.0209326	Pentatricopeptide_repeat-containing_protein,_mitochondrial
PGSC0003DMG400012330	247	1	0.000295848	0.00229468	Conserved_gene_of_unknown_function
PGSC0003DMG400031382	247	736	0.00130151	0.0091959	Transcription_factor
PGSC0003DMG400017527	244	74	0.00455548	0.0284873	Pentatricopeptide_repeat-containing_protein
PGSC0003DMG400015528	241	115	0.00338062	0.0218831	Gene_of_unknown_function
PGSC0003DMG400030370	240	65	0.00190134	0.0130624	Fructose-6-phosphate_2-kinase_fructose-2,6-bisphosphatase
PGSC0003DMG400001678	238	94	0.00597739	0.0353477	Dead_box_ATP-dependent_RNA_helicase
PGSC0003DMG400007966	237	630	0.00165156	0.0114915	Annexin
PGSC0003DMG400026598	236	1690	0.00912267	0.0499595	Conserved_gene_of_unknown_function
PGSC0003DMG400020199	227	46	0.00314951	0.0205736	Conserved_gene_of_unknown_function
PGSC0003DMG400004057	227	460	0.0012446	0.00882103	ORF16-lacZ_fusion_protein
PGSC0003DMG400018994	227	0	0.000346523	0.00266242	Serine_threonine-protein_kinase_bri1
PGSC0003DMG400011786	223	18	0.00142019	0.00996664	Group_II_intron_splicing_factor_CRS1
PGSC0003DMG400007865	223	49	0.000127885	0.0010519	Sugar_transporter
PGSC0003DMG400020456	222	1	0.0051952	0.0316561	Phenylcoumaran_benzylic_ether_reductase
PGSC0003DMG400004634	222	1178	0.00520461	0.0316965	Sentrin_sumo-specific_protease
PGSC0003DMG400006041	221	159	0.00328371	0.021304	RING-H2_finger_protein_ATL1L
PGSC0003DMG400006918	220	785	0.0025251	0.0168512	Aldose_1-epimerase
PGSC0003DMG400033579	219	358	0.00113601	0.00811179	CONSTANS_interacting_protein_3
PGSC0003DMG400012621	217	16	0.00108506	0.00777719	Steroid_nuclear_receptor,_ligand-binding
PGSC0003DMG400029336	216	689	0.000523513	0.00390669	Conserved_gene_of_unknown_function
PGSC0003DMG400026291	215	38	0.00290862	0.0191533	GDU1
PGSC0003DMG400026965	215	0	7.81404e-06	7.83117e-05	Zinc_finger_protein
PGSC0003DMG403015682	214	36	0.00743921	0.0424965	Bacterial_spot_disease_resistance_protein_4
PGSC0003DMG400027809	214	410	0.00695413	0.0401673	Electron_transporter
PGSC0003DMG400026213	211	55	0.000872004	0.00633354	Conserved_gene_of_unknown_function
PGSC0003DMG400008431	211	641	0.000973749	0.00701898	Protein_arginine_n-methyltransferase_1
PGSC0003DMG400026540	209	771	0.0016925	0.0117549	Conserved_gene_of_unknown_function
PGSC0003DMG400008366	206	1140	0.00659254	0.0383697	H_ACA_ribonucleoprotein_complex_subunit
PGSC0003DMG400025794	204	766	0.00207402	0.0141636	Pentatricopeptide_repeat-containing_protein
PGSC0003DMG400012887	202	54	0.00682094	0.0395379	Cyclin-dependent_protein_kinase
PGSC0003DMG400021409	200	27	0.00288871	0.0190332	Amino_acid_binding_protein
PGSC0003DMG400007555	197	33	0.000482438	0.00364059	AMSH-like_ubiquitin_thiolesterase_3
PGSC0003DMG400015263	193	92	0.00217818	0.0148129	Nodulin
PGSC0003DMG400023211	188	538	0.00437647	0.0275337	Phospholipase_C
PGSC0003DMG400016793	180	486	0.00815172	0.0458334	Histone_H3.3
PGSC0003DMG400021158	178	574	0.0055575	0.0334095	Ribosomal_protein_S14
PGSC0003DMG400029381	176	313	0.00411784	0.0260934	60S_ribosomal_protein_L13
PGSC0003DMG400027457	176	8	0.00396235	0.025234	GDU1
PGSC0003DMG400021120	171	537	0.00113327	0.00809729	WPP_domain-associated_protein
PGSC0003DMG400030577	167	56	0.00559742	0.0335522	3-isopropylmalate_dehydrogenase
PGSC0003DMG402019999	167	7	0.00123437	0.00875945	PDE320
PGSC0003DMG400004723	164	480	0.00512507	0.0313197	Dentin_sialophosphoprotein
PGSC0003DMG400023531	163	20	0.0024895	0.0166924	Dolichyl-phosphate_beta-glucosyltransferase
PGSC0003DMG400024218	159	436	0.00454352	0.0284437	Conserved_gene_of_unknown_function
PGSC0003DMG400028105	159	4	0.00391553	0.0249637	SNARE_domain_containing_protein
PGSC0003DMG400002777	156	1259	5.0649e-05	0.000436728	Dihydrolipoyl_dehydrogenase
PGSC0003DMG400007189	156	96	0.00572377	0.0341127	Proteasome_subunit_alpha_type
PGSC0003DMG400026970	155	904	0.00618565	0.0364141	P40
PGSC0003DMG400011682	154	20	0.00851331	0.047423	UDP-glucosyltransferase
PGSC0003DMG400031006	153	873	0.000490532	0.00368528	Protein_PPLZ12
PGSC0003DMG401005938	152	235	0.00568321	0.0339418	Zinc_ion_binding_protein
PGSC0003DMG400015423	151	328	0.00298975	0.019631	Ubiquitin_carrier_protein
PGSC0003DMG400000005	150	44	0.00883338	0.0487307	Shrunken_seed_protein
PGSC0003DMG400016395	149	441	0.00310589	0.0203118	Acetyl_co-enzyme_A_carboxylase_biotin_carboxylase_subunit
PGSC0003DMG400011500	149	570	0.00713962	0.0410726	CDC5
PGSC0003DMG400025305	147	313	0.00688851	0.0398689	Ribosomal_protein_S26
PGSC0003DMG400007011	145	0	4.0376e-06	4.31521e-05	Molybdopterin_cofactor_synthesis_protein_A
PGSC0003DMG400007361	141	7	0.00819776	0.0460016	Nuclear_acid_binding_protein
PGSC0003DMG402018151	140	57	0.00325455	0.0211629	ATP_binding_protein
PGSC0003DMG400018512	140	646	0.000451535	0.00342095	Rab_GTPase_activator
PGSC0003DMG400010236	139	568	0.00120855	0.00859756	Cysteine_protease_Cp5
PGSC0003DMG400027121	138	445	0.00772407	0.0438388	ATP_binding_protein
PGSC0003DMG400021733	138	278	0.00900188	0.0494692	TNP2
PGSC0003DMG400021100	135	498	0.00912608	0.0499595	Ly200
PGSC0003DMG400009026	134	3	0.000249925	0.00196382	Glucose-1-phosphate_adenylyltransferase
PGSC0003DMG400012188	133	13	0.00571563	0.034082	Mitogen-activated_protein_kinase
PGSC0003DMG400001862	131	498	0.00655951	0.0382164	Glycine-rich_protein
PGSC0003DMG401018953	131	14	0.00505416	0.0310618	NBS-LRR_root-knot_nematode_resistance_protein
PGSC0003DMG400035142	129	8	0.00373491	0.0239323	ATP_binding_protein
PGSC0003DMG400020234	128	1	0.00810652	0.0456017	Gene_of_unknown_function
PGSC0003DMG401020908	128	0	4.49519e-06	4.77301e-05	Plasma_intrinsic_protein_2,1
PGSC0003DMG400004377	128	3	0.000339003	0.00261343	Translation_initiation_factor_if-2
PGSC0003DMG400006822	127	29	0.00479104	0.0297164	Geranylgeranyl_hydrogenase
PGSC0003DMG402011138	126	17	0.00512317	0.0313197	1-acyl-sn-glycerol-3-phosphate_acyltransferase
PGSC0003DMG400023913	125	17	0.00698479	0.040324	ATG1
PGSC0003DMG400008524	123	914	0.0016138	0.0112562	F-box_family_protein
PGSC0003DMG400012109	122	15	0.00546291	0.0329708	Mitochondrial_import_inner_membrane_translocase_subunit_Tim13
PGSC0003DMG402016414	122	19	0.00369183	0.0237228	Pentatricopeptide_repeat-containing_protein
PGSC0003DMG401017504	118	693	0.00579812	0.0345198	Protein_phosphatase_2c
PGSC0003DMG400021093	116	1068	0.00868451	0.0480953	Conserved_gene_of_unknown_function
PGSC0003DMG400025700	116	1199	0.000838951	0.0061207	WD-repeat_protein
PGSC0003DMG400019084	115	20	0.000440023	0.00333816	Conserved_gene_of_unknown_function
PGSC0003DMG400005792	115	504	0.00232778	0.015718	Nucleoside_diphosphate_kinase
PGSC0003DMG402021461	112	338	0.00508673	0.0311887	26S_protease_regulatory_subunit
PGSC0003DMG400017507	111	11	0.00539737	0.0326269	GPI-anchored_wall_transfer_protein
PGSC0003DMG400021249	110	508	0.000964039	0.00695337	RNA-binding_protein
PGSC0003DMG400020906	108	1	0.00818084	0.0459526	Plasma_membrane_intrinsic_protein
PGSC0003DMG400000170	107	417	0.00892171	0.0490995	Gibberellin_20-oxidase
PGSC0003DMG401003286	106	14	2.69099e-05	0.000242848	Gene_trap_locus_3
PGSC0003DMG400004915	105	355	0.00766289	0.0435565	Cw7_protein
PGSC0003DMG400002984	103	869	0.0028169	0.0186353	J_domain-containing_protein_spf31
PGSC0003DMG400004650	102	889	0.00432512	0.0272586	Chromatin_remodeling_complex_subunit
PGSC0003DMG400008086	102	30	0.00489413	0.0302736	Storage_protein
PGSC0003DMG400012848	101	5	0.00323639	0.0210808	AO_(L-ASPARTATE_OXIDASE);_L-aspartate_oxidase
PGSC0003DMG400008844	101	13	0.00862105	0.0478366	SLT1_protein
PGSC0003DMG400000113	100	0	0.00215716	0.0146874	Conserved_gene_of_unknown_function
PGSC0003DMG400014311	100	0	2.42563e-06	2.79646e-05	CRT_binding_factor_3
PGSC0003DMG400021532	99	0	2.90397e-06	3.20559e-05	Glycine-rich_protein_(Aa1-291)
PGSC0003DMG400029803	98	348	0.00504233	0.0310391	Heterogeneous_nuclear_ribonucleoprotein_27C
PGSC0003DMG400004024	97	0	3.19563e-06	3.49515e-05	AP2_ERF_domain-containing_transcription_factor
PGSC0003DMG400023520	96	359	4.13218e-05	0.000360933	Aba-overly_sensitive_1
PGSC0003DMG400022704	96	849	0.00839189	0.0468609	Conserved_gene_of_unknown_function
PGSC0003DMG400021128	96	228	0.00327268	0.0212687	Hsr203J
PGSC0003DMG400017220	96	481	0.00397223	0.0252829	Serine_threonine-protein_kinase
PGSC0003DMG400012925	94	0	1.79534e-06	2.15008e-05	Conserved_gene_of_unknown_function
PGSC0003DMG400031212	94	2660	0.00238518	0.0160866	Nucellin
PGSC0003DMG402020908	94	0	1.64134e-06	1.99918e-05	Plasma_intrinsic_protein_2,1
PGSC0003DMG400009908	93	20	0.00525207	0.0319345	Gene_of_unknown_function
PGSC0003DMG400000305	91	192	0.00827474	0.0463498	Cak1
PGSC0003DMG400003892	89	18	0.00509393	0.0311887	Molybdopterin-binding
PGSC0003DMG400004452	89	290	0.00810354	0.0456017	Nucleotide_binding_protein
PGSC0003DMG400021202	88	10	0.0046782	0.0291114	Conserved_gene_of_unknown_function
PGSC0003DMG402022115	84	633	0.00328162	0.0213025	SM10-1
PGSC0003DMG400035830	82	1	0.000140443	0.00114858	Gene_of_unknown_function
PGSC0003DMG400008764	82	19	0.00144646	0.0101323	Transcription_cofactor
PGSC0003DMG400003491	81	0	1.06854e-05	0.00010488	Conserved_gene_of_unknown_function
PGSC0003DMG401017043	80	306	0.00640881	0.0375106	Phd_finger_transcription_factor
PGSC0003DMG400024659	79	27	0.00910987	0.0499426	Conserved_gene_of_unknown_function
PGSC0003DMG400023660	79	567	0.00727152	0.0417054	RBP50
PGSC0003DMG400009604	78	0	1.99043e-05	0.000183781	Aquaglyceroporin_(Tonoplast_intrinsic_protein_(Tipa))
PGSC0003DMG400029278	77	389	0.0025536	0.0170315	Transcription_factor
PGSC0003DMG400024950	77	157	0.00264991	0.0176217	Xyloglucan_galactosyltransferase_KATAMARI1
PGSC0003DMG400015852	76	0	0.000195332	0.0015716	Charged_multivesicular_body_protein_4b
PGSC0003DMG400043599	76	261	0.00539208	0.0326264	CHP-rich_zinc_finger_protein
PGSC0003DMG400030100	76	359	0.00569297	0.0339824	Iron-sulfur_assembly_protein_IscA,_chloroplast
PGSC0003DMG400006026	76	449	0.000354256	0.00271636	Pentatricopeptide_repeat-containing_protein
PGSC0003DMG400028864	76	0	5.51498e-06	5.72806e-05	Transposon_protein,_Mutator_sub-class
PGSC0003DMG400029169	75	8	0.00189393	0.0130193	Conserved_gene_of_unknown_function
PGSC0003DMG400001075	74	512	0.00228466	0.0154726	Hsr201_protein
PGSC0003DMG400004538	72	0	2.57943e-06	2.87512e-05	AP2_domain_class_transcription_factor
PGSC0003DMG400003989	72	11	0.000349553	0.00268209	Heat_shock_protein_binding_protein
PGSC0003DMG400029074	71	0	2.83534e-06	3.13889e-05	Purine_permease
PGSC0003DMG400030691	70	0	5.20093e-05	0.000447781	Conserved_gene_of_unknown_function
PGSC0003DMG400016232	69	0	2.79913e-05	0.00025201	Gene_of_unknown_function
PGSC0003DMG400016859	67	4	0.00444033	0.0278587	Conserved_gene_of_unknown_function
PGSC0003DMG400002120	66	320	0.00620362	0.0364778	40S_ribosomal_protein_S21e
PGSC0003DMG400003537	66	345	0.0079886	0.045077	Beta-galactosidase
PGSC0003DMG400030841	66	2	0.00600845	0.0354763	Conserved_gene_of_unknown_function
PGSC0003DMG400003612	66	292	0.0033737	0.0218507	Glycosyltransferase
PGSC0003DMG400032257	66	276	0.00133463	0.00939504	Tso1
PGSC0003DMG401006819	65	7	0.00562397	0.0336761	Ubiquitin_carboxyl-terminal_hydrolase
PGSC0003DMG400026249	64	18	0.00138839	0.00975545	Conserved_gene_of_unknown_function
PGSC0003DMG400033079	64	394	0.00325065	0.0211496	SET_protein,_phospatase_2A_inhibitor
PGSC0003DMG402016888	63	0	0.00086531	0.00629692	1-acyl-sn-glycerol-3-phosphate_acyltransferase_4
PGSC0003DMG400012349	63	412	0.00117558	0.00837866	Serine_threonine-protein_kinase_RIO1
PGSC0003DMG400017350	62	604	0.00545394	0.0329341	ATP_binding_protein
PGSC0003DMG400031812	60	515	0.00463183	0.0288857	DNA_photolyase
PGSC0003DMG400012660	60	2	1.57526e-05	0.000149106	G-box_binding_protein
PGSC0003DMG400004711	60	0	2.04986e-05	0.000188564	Pentatricopeptide_repeat-containing_protein,_mitochondrial
PGSC0003DMG400021924	55	145	0.00250333	0.0167548	Cuticular_water_permeability
PGSC0003DMG400009672	55	354	0.00597134	0.0353459	Pom14_protein
PGSC0003DMG401030595	54	1	0.00849413	0.0473392	Serine-threonine_protein_kinase
PGSC0003DMG400012960	53	0	0.000163258	0.00132661	Conserved_gene_of_unknown_function
PGSC0003DMG400042551	52	0	0.000213902	0.00171257	Gene_of_unknown_function
PGSC0003DMG400024120	52	0	2.13378e-05	0.000195654	Peptide_transporter
PGSC0003DMG400001097	52	259	0.00539442	0.0326264	Pollen_ole_e_1_allergen_and_extensin_family_protein
PGSC0003DMG400028264	52	247	0.00803605	0.0452498	Repressor_of_silencing_1
PGSC0003DMG400010081	51	0	0.000214832	0.00171496	F-box_and_wd40_domain_protein
PGSC0003DMG400021644	51	413	0.000247149	0.00194468	UPF0187_protein,_chloroplastic
PGSC0003DMG400005890	50	183	0.00628911	0.0368666	16kDa_membrane_protein
PGSC0003DMG400015618	50	4	0.00132931	0.00936336	Conserved_gene_of_unknown_function
PGSC0003DMG400030505	50	0	0.000183749	0.00148363	Conserved_gene_of_unknown_function
PGSC0003DMG400025475	50	0	0.00019267	0.00155127	Pentatricopeptide_repeat-containing_protein
PGSC0003DMG400004837	49	0	3.56212e-05	0.000314686	Conserved_gene_of_unknown_function
PGSC0003DMG401000585	48	10	0.000482322	0.00364059	Cucumisin
PGSC0003DMG400016202	47	495	0.00224018	0.0151984	ATRAD3
PGSC0003DMG400026268	47	0	2.16855e-06	2.5153e-05	Conserved_gene_of_unknown_function
PGSC0003DMG400023957	47	0	2.04904e-06	2.40045e-05	Prephenate_dehydrogenase
PGSC0003DMG401002053	46	179	0.00621752	0.0365032	Lyase
PGSC0003DMG400011502	46	0	2.77295e-06	3.07284e-05	PEP_carboxylase_kinase
PGSC0003DMG400028108	45	458	0.0088669	0.0488214	Proteasome_subunit_alpha_type
PGSC0003DMG400015367	45	212	0.00512629	0.0313197	Protein_yippee
PGSC0003DMG400031772	44	0	4.71779e-06	4.98294e-05	Gene_of_unknown_function
PGSC0003DMG400031377	44	3	0.00206206	0.0140903	Integral_membrane_single_C2_domain_protein
PGSC0003DMG402015928	44	301	0.00863476	0.0478894	OTU-like_cysteine_protease_family_protein
PGSC0003DMG400024573	44	143	0.00884763	0.0487623	Pentatricopeptide_repeat-containing_protein,_chloroplastic
PGSC0003DMG400002895	44	1252	0.00321245	0.0209368	Sucrose_synthase
PGSC0003DMG400004351	43	343	0.00297513	0.0195575	Conserved_gene_of_unknown_function
PGSC0003DMG400033340	43	5	0.00131584	0.00927991	Gene_of_unknown_function
PGSC0003DMG400028501	42	0	1.07631e-05	0.000105461	Conserved_gene_of_unknown_function
PGSC0003DMG400001299	41	883	0.00544211	0.03288	Ankyrin_repeat_domain_protein
PGSC0003DMG401020463	41	0	2.89113e-06	3.19451e-05	F-box_family_protein
PGSC0003DMG400038141	41	0	9.97264e-05	0.000826832	Retrotransposon_polyprotein
PGSC0003DMG400016442	40	107	0.00625297	0.0366736	Aspartic_proteinase
PGSC0003DMG400046353	40	0	2.96055e-05	0.000265289	Autoinhibited_calcium_ATPase
PGSC0003DMG400013103	40	2	0.00683607	0.0395854	DNA-binding_protein
PGSC0003DMG400009067	40	812	0.000341049	0.0026239	Proline-rich_cell_wall_protein
PGSC0003DMG402029795	39	223	0.00116657	0.00832487	Ribosomal_RNA_small_subunit_methyltransferase_B
PGSC0003DMG400006615	39	0	2.48391e-06	2.80633e-05	WD_repeat-containing_protein_91_homolog
PGSC0003DMG400037332	38	0	1.5299e-05	0.000145296	Cell_division_protein_ftsH
PGSC0003DMG401018257	38	0	0.000462198	0.00349247	Gene_of_unknown_function
PGSC0003DMG400030991	36	219	0.00793458	0.044811	Metal-dependent_phosphohydrolase_HD_domain-containing_protein
PGSC0003DMG400017781	36	0	4.29823e-06	4.57237e-05	RING-H2_protein
PGSC0003DMG400022499	36	292	0.00600615	0.0354763	RNA-binding_protein_from_Arabidopsis_thaliana_gi|2129727_and_contains_RNA_recognition_PF|00076_domain
PGSC0003DMG400015386	35	4	0.00251137	0.016789	Conserved_gene_of_unknown_function
PGSC0003DMG400025760	35	415	0.00460104	0.0287094	Homeobox_protein_HAT3.1
PGSC0003DMG400002052	35	16	0.00473041	0.0293614	Transcription_initiation_factor_iia_(Tfiia),_gamma_chain
PGSC0003DMG400017730	34	0	0.00513913	0.0313814	FtsH_protease
PGSC0003DMG400015596	33	0	1.68497e-05	0.000157535	Conserved_gene_of_unknown_function
PGSC0003DMG400026533	33	103	0.00411029	0.02606	Conserved_gene_of_unknown_function
PGSC0003DMG400016552	32	136	6.55216e-05	0.000556155	Conserved_gene_of_unknown_function
PGSC0003DMG400026310	32	0	1.28303e-06	1.60203e-05	Conserved_gene_of_unknown_function
PGSC0003DMG402021297	32	1	0.000656523	0.00482676	Conserved_gene_of_unknown_function
PGSC0003DMG400001553	32	0	1.41042e-05	0.00013462	DNA_mismatch_repair_protein
PGSC0003DMG400028809	31	0	7.7999e-05	0.000654768	2-oxoglutarate-dependent_dioxygenase
PGSC0003DMG400030380	31	273	0.00074397	0.00545212	Conserved_gene_of_unknown_function
PGSC0003DMG400038907	30	0	3.41605e-06	3.69278e-05	Autoinhibited_calcium_ATPase
PGSC0003DMG400024969	30	3	0.0088176	0.0486672	Conserved_gene_of_unknown_function
PGSC0003DMG400016540	30	150	0.00705714	0.0407006	Kelch_repeat-containing_F-box_family_protein
PGSC0003DMG400028684	30	0	6.33298e-06	6.47176e-05	Pentatricopeptide_repeat-containing_protein
PGSC0003DMG400030810	29	0	0.0049388	0.0305334	Conserved_gene_of_unknown_function
PGSC0003DMG402010056	29	3	0.00588543	0.0348942	CONSTANS
PGSC0003DMG400005630	29	0	0.00141891	0.00996375	Non-specific_lipid-transfer_protein
PGSC0003DMG400037340	28	0	1.04599e-06	1.31612e-05	Gene_of_unknown_function
PGSC0003DMG402025018	28	0	0.000726263	0.0053292	GH3_family_protein
PGSC0003DMG400011443	28	0	3.1263e-06	3.44103e-05	Protein_phosphatase_2c
PGSC0003DMG400011814	27	2	0.000106365	0.000878897	Gene_of_unknown_function
PGSC0003DMG400003109	26	8	0.00106898	0.00766674	Salt-tolerance_protein
PGSC0003DMG400008459	25	277	0.00163471	0.0113932	Calcium-binding_protein
PGSC0003DMG400008614	25	0	8.28382e-07	1.0658e-05	Charged_multivesicular_body_protein_4b
PGSC0003DMG400022794	25	0	4.27109e-05	0.000372498	Conserved_gene_of_unknown_function
PGSC0003DMG400010312	24	328	0.0022863	0.0154745	Casein_kinase
PGSC0003DMG400039300	24	62	0.00553431	0.0333313	Conserved_gene_of_unknown_function
PGSC0003DMG400011391	24	100	0.00584971	0.0347184	Cytochrome_b-c1_complex_subunit_6
PGSC0003DMG400028303	22	7	0.00773293	0.0438673	Amino_acid_binding_protein
PGSC0003DMG400038582	22	0	3.14917e-05	0.00028065	Gene_of_unknown_function
PGSC0003DMG400024259	22	0	0.000338972	0.00261343	Receptor_protein_kinase_zmpk1
PGSC0003DMG400011685	22	128	0.00207789	0.0141815	Serpin
PGSC0003DMG400020478	20	0	0.00181293	0.0125077	ATP_binding_protein
PGSC0003DMG400017065	20	6	0.00828672	0.0463642	Disease_resistance_protein_RGA1
PGSC0003DMG401025906	20	0	8.18051e-05	0.000684204	Methylketone_synthase_Ib
PGSC0003DMG400011871	20	0	0.000844435	0.00615285	Protein_kinase
PGSC0003DMG400041986	19	0	2.94542e-06	3.24821e-05	Conserved_gene_of_unknown_function
PGSC0003DMG402002106	19	0	0.0061896	0.0364141	Conserved_gene_of_unknown_function
PGSC0003DMG400013106	19	0	6.83477e-05	0.000577996	DNA_binding_protein
PGSC0003DMG400029549	19	0	5.80738e-05	0.000497371	EXO70-G1_protein
PGSC0003DMG400003416	19	0	1.91023e-05	0.000177002	Serine_threonine_protein_phosphatase_2A_57_kDa_regulatory_subunit_B_beta_isoform
PGSC0003DMG400040378	19	0	2.11324e-05	0.000193925	Tyrosine-specific_protein_phosphatase
PGSC0003DMG400013191	19	0	0.00193847	0.0133015	Zinc_knuckle_family_protein
PGSC0003DMG400011385	18	0	0.000144243	0.00117797	Ccaat-binding_transcription_factor_subunit_A
PGSC0003DMG400035320	18	668	0.000243692	0.0019188	F-box_leucine_rich_repeat_protein
PGSC0003DMG400041002	18	0	0.00100478	0.00722895	Gene_of_unknown_function
PGSC0003DMG403006909	18	0	2.1298e-06	2.47286e-05	Polygalacturonase_1
PGSC0003DMG400021244	18	402	0.00426669	0.026932	Small_GTPase_Rab2
PGSC0003DMG400025745	17	266	0.00642546	0.0375695	Conserved_gene_of_unknown_function
PGSC0003DMG400017478	17	55	0.00581491	0.0346017	Gene_of_unknown_function
PGSC0003DMG400010969	17	0	1.47093e-06	1.82866e-05	Tnp2_transposase
PGSC0003DMG400002408	16	65	0.00379125	0.024239	26S_protease_regulatory_subunit_6B_homolog
PGSC0003DMG400033584	16	36	0.00880566	0.0486248	Fructose-1,6-bisphosphatase
PGSC0003DMG400016699	16	0	0.00129342	0.00915572	Gene_of_unknown_function
PGSC0003DMG400010161	16	91	0.000943606	0.0068146	HCF106
PGSC0003DMG400027372	16	0	0.000388448	0.00296659	LOB_domain_protein_1
PGSC0003DMG400041505	16	0	0.000607381	0.00449147	Microfilarial_sheath_protein
PGSC0003DMG400008263	16	0	0.00282491	0.0186559	Wound-responsive_AP2_like_factor_2
PGSC0003DMG400007481	15	0	2.56916e-05	0.000232773	Calcium_ion_binding_protein
PGSC0003DMG400006694	15	0	6.27871e-06	6.43187e-05	Epidermal_germacrene_C_synthase
PGSC0003DMG400024301	15	616	0.00618685	0.0364141	Eukaryotic_translation_initiation_factor_2c
PGSC0003DMG400007773	15	0	9.91003e-07	1.25107e-05	Gene_of_unknown_function
PGSC0003DMG400020180	15	0	9.91003e-07	1.25107e-05	Gene_of_unknown_function
PGSC0003DMG400034849	15	0	0.000201922	0.00162233	Gene_of_unknown_function
PGSC0003DMG403005640	15	99	0.00690064	0.0399189	HUELLENLOS
PGSC0003DMG400029652	15	199	0.0064394	0.0376318	Protein_ABC1,_mitochondrial
PGSC0003DMG400007121	15	0	0.00436456	0.027489	Serine_threonine_protein_kinase
PGSC0003DMG400019936	15	259	0.00711822	0.0409915	Small_nuclear_ribonucleoprotein
PGSC0003DMG400042643	14	0	9.33126e-06	9.23827e-05	Ankyrin_repeat-rich_protein
PGSC0003DMG400022923	14	0	0.000325886	0.00251741	Cold-inducible_protein
PGSC0003DMG400031395	14	0	0.00262964	0.0174977	Oxygen-evolving_enhancer_protein_2,_chloroplastic
PGSC0003DMG400046316	14	0	0.00866046	0.0480082	Ubiquitin_carboxyl-terminal_hydrolase_16
PGSC0003DMG400028474	13	0	0.00534692	0.0324421	Conserved_gene_of_unknown_function
PGSC0003DMG402014041	13	0	0.0031517	0.0205761	Gene_of_unknown_function
PGSC0003DMG400021292	13	334	0.000130224	0.0010696	Gibberellin_2-oxidase_3
PGSC0003DMG400013269	13	186	0.00145768	0.0101984	Glycinamide_ribonucleotide_transformylase
PGSC0003DMG400000731	13	162	0.00129643	0.00917135	Response_to_dessication_RD2
PGSC0003DMG400030116	12	0	0.00242272	0.0163013	Conserved_gene_of_unknown_function
PGSC0003DMG400015485	12	0	0.00019047	0.00153464	Cysteine_synthase
PGSC0003DMG400002847	12	0	3.15895e-05	0.000281301	Gene_of_unknown_function
PGSC0003DMG400037322	12	0	0.00118505	0.00843561	Gene_of_unknown_function
PGSC0003DMG402030137	12	2	0.000578604	0.004287	Gene_of_unknown_function
PGSC0003DMG400010233	12	0	2.3111e-05	0.000211065	Pentatricopeptide_repeat-containing_protein
PGSC0003DMG400022317	12	58	0.00830801	0.0464379	Pentatricopeptide_repeat-containing_protein
PGSC0003DMG400024147	12	0	7.3505e-06	7.39907e-05	Serine-threonine_protein_kinase,_plant-type
PGSC0003DMG400023343	11	0	5.42516e-05	0.000464985	Conserved_gene_of_unknown_function
PGSC0003DMG400024774	11	0	2.81426e-05	0.000253173	Conserved_gene_of_unknown_function
PGSC0003DMG400028645	11	0	1.17542e-05	0.000114182	Conserved_gene_of_unknown_function
PGSC0003DMG401005720	11	22	0.00842342	0.0470139	Conserved_gene_of_unknown_function
PGSC0003DMG400018196	11	0	2.9294e-05	0.000262703	CYP71AU1
PGSC0003DMG400008304	11	861	0.00683164	0.0395799	Pentatricopeptide_repeat-containing_protein
PGSC0003DMG400003923	10	223	0.00707569	0.0407869	ATP-dependent_clp_protease
PGSC0003DMG400025115	10	0	0.00600233	0.0354763	Conserved_gene_of_unknown_function
PGSC0003DMG400036930	10	0	0.000275498	0.00214851	Conserved_gene_of_unknown_function
PGSC0003DMG401006875	10	0	0.00557867	0.0334749	Conserved_gene_of_unknown_function
PGSC0003DMG400006023	10	0	0.000229973	0.0018183	Cytochrome_P450
PGSC0003DMG400016386	10	24	0.00694357	0.0401266	HVA22_i
PGSC0003DMG400029768	10	0	2.08579e-05	0.000191715	Nodulin
PGSC0003DMG400021982	10	0	5.09616e-05	0.000439092	S-protein_homologue
PGSC0003DMG400024489	10	0	0.00674628	0.0391449	Sugar_transporter
PGSC0003DMG400022791	10	129	0.00303664	0.0199045	Xyloglucan_endotransglucosylase_hydrolase_13
PGSC0003DMG400029491	10	0	1.40327e-05	0.00013405	Zeatin_O-xylosyltransferase
PGSC0003DMG400031046	6	3416	0.00552197	0.0332745	Sucrose_synthase
PGSC0003DMG400002303	7	1631	0.00291301	0.0191601	Glucan_endo-1,3-beta-glucosidase
PGSC0003DMG400001320	2	769	0.00617721	0.0363974	Alpha-tubulin
PGSC0003DMG400002009	8	746	0.0052223	0.0317842	Hsp20_alpha_crystallin_family_protein
PGSC0003DMG403024767	2	557	0.00429697	0.0271082	Pectinesterase
PGSC0003DMG400026029	1	508	0.00565819	0.03381	Malate_dehydrogenase
PGSC0003DMG400028904	9	355	0.00348679	0.0225448	SGT1
PGSC0003DMG400023422	8	285	0.00158269	0.0110459	Methionyl-tRNA_synthetase_(AtcpMetRS)
PGSC0003DMG401029631	4	271	0.00506782	0.0311289	Pleiotropic_drug_resistance_protein_1
PGSC0003DMG400022774	7	252	0.00386408	0.0246632	CONSTANS_interacting_protein_6
PGSC0003DMG400026042	3	252	0.00790733	0.0446792	Conserved_gene_of_unknown_function
PGSC0003DMG400025189	2	207	0.00827614	0.0463498	Conserved_gene_of_unknown_function
PGSC0003DMG400028114	0	188	0.00175662	0.0121633	Chaperone_protein_dnaJ_72
PGSC0003DMG402011539	7	186	0.00237963	0.0160586	Xylanase_Xyn1
PGSC0003DMG400031756	6	174	0.00897775	0.0493841	Octanoyltransferase
PGSC0003DMG401014186	1	169	0.000152208	0.00123947	Chaperone_protein_DNAj
PGSC0003DMG400017175	6	164	0.00503364	0.0310358	Rhicadhesin_receptor
PGSC0003DMG400029326	5	164	0.00058906	0.00435881	Estradiol_17_beta-dehydrogenase
PGSC0003DMG400002562	4	156	0.00711836	0.0409915	F-box_kelch-repeat_protein
PGSC0003DMG400015210	9	155	0.00269457	0.0178881	UPF0426_protein,_chloroplastic
PGSC0003DMG400005929	4	150	0.00386065	0.0246551	Conserved_gene_of_unknown_function
PGSC0003DMG400028571	5	149	0.00911509	0.0499472	Phosphoglycerate_mutase
PGSC0003DMG400010459	6	143	8.80722e-05	0.000734471	Arabinogalactan_protein_3
PGSC0003DMG400007129	8	137	0.00399432	0.0253951	Eukaryotic_translation_initiation_factor_2c
PGSC0003DMG400005143	0	136	0.00229687	0.0155369	Pore_protein_of_24_kD_(OEP24)
PGSC0003DMG400004060	6	135	0.00845373	0.0471371	PHD-finger_family_protein
PGSC0003DMG400013337	3	134	0.0062301	0.0365582	Ubiquitin_thiolesterase
PGSC0003DMG400030620	3	127	0.000567131	0.00421292	Chromosome-associated_kinesin_KIF4A
PGSC0003DMG400006367	0	114	0.00113296	0.00809729	Cytochrome_P450_92B1
PGSC0003DMG400015896	0	113	0.000404879	0.00308588	Conserved_gene_of_unknown_function
PGSC0003DMG400018382	0	113	0.00463838	0.0289108	Phosphatidylinositol-4-phosphate_5-kinase
PGSC0003DMG400006110	4	112	0.00860217	0.0478015	PRA1_family_protein_D
PGSC0003DMG400006201	0	111	0.00175647	0.0121633	Zeamatin
PGSC0003DMG400021677	0	107	1.02659e-06	1.29457e-05	Pentatricopeptide_repeat-containing_protein
PGSC0003DMG400007731	6	101	0.000522818	0.00390405	40S_ribosomal_protein_S25
PGSC0003DMG400009555	9	99	0.00723317	0.041548	Conserved_gene_of_unknown_function
PGSC0003DMG400028098	2	99	0.00754236	0.0429783	Myb_RL3
PGSC0003DMG400007519	0	96	0.00554815	0.0333971	Conserved_gene_of_unknown_function
PGSC0003DMG400022854	0	95	7.91195e-05	0.000663199	Putative_C-type_U1_snRNP
PGSC0003DMG400026926	0	94	4.09294e-05	0.000358054	Osmotin
PGSC0003DMG400027363	5	91	0.00381774	0.0243947	Histone_H2B
PGSC0003DMG400011560	0	81	0.00800964	0.0451233	Cytochrome_P450
PGSC0003DMG400012810	5	80	0.00164922	0.0114822	Scramblase_family_protein
PGSC0003DMG400003738	0	79	0.0039443	0.0251331	CBS_domain-containing_protein
PGSC0003DMG400020233	0	77	3.80171e-05	0.000334627	Dead_box_ATP-dependent_RNA_helicase
PGSC0003DMG400016511	0	75	0.00612307	0.036097	DNA-repair_protein_xrcc1
PGSC0003DMG400005944	0	75	1.07084e-05	0.000105016	Glycosyl_hydrolase_family_17_protein
PGSC0003DMG400002522	0	71	0.00468895	0.0291465	Pentatricopeptide_repeat-containing_protein
PGSC0003DMG400001189	0	70	0.00179114	0.0123798	Heat_shock_protein_binding_protein
PGSC0003DMG400012624	4	69	4.5083e-05	0.000392586	Mitochondrial_succinate_dehydrogenase_iron_sulfur_subunit
PGSC0003DMG400018658	1	69	0.00861056	0.0478248	Axi_1_protein
PGSC0003DMG400017219	0	66	8.72796e-05	0.000728392	Pentatricopeptide_repeat-containing_protein
PGSC0003DMG400019446	0	64	0.00441227	0.0277415	Annexin_11
PGSC0003DMG400001513	3	61	0.00130582	0.00922065	50S_robosomal_protein_L11
PGSC0003DMG401003570	3	58	0.00259023	0.0172657	Pentatricopeptide_repeat-containing_protein
PGSC0003DMG400009164	8	57	0.00909937	0.0499089	Conserved_gene_of_unknown_function
PGSC0003DMG400012038	3	57	0.00676342	0.0392244	APETALA2
PGSC0003DMG400023663	0	54	0.0001444	0.00117841	Adenylyl-sulfate_kinase
PGSC0003DMG400018353	1	53	0.00548898	0.0331106	Conserved_gene_of_unknown_function
PGSC0003DMG400023937	0	52	0.000170887	0.00138566	Pentatricopeptide_repeat-containing_protein
PGSC0003DMG400028332	0	51	0.000178642	0.00144648	Conserved_gene_of_unknown_function
PGSC0003DMG400011791	0	50	0.00781973	0.0442718	Conserved_gene_of_unknown_function
PGSC0003DMG400009977	1	49	0.000339655	0.00261586	Pentatricopeptide_repeat-containing_protein
PGSC0003DMG400015575	0	49	0.00020515	0.00164711	RNA_recognition_motif_(RRM)-containing_protein
PGSC0003DMG402011239	4	47	0.00760897	0.0432931	Conserved_gene_of_unknown_function
PGSC0003DMG400018680	0	46	0.00214574	0.0146271	Mitochondrial_phosphate_carrier_protein
PGSC0003DMG400011366	0	43	0.00248853	0.0166924	Transposon_MuDR_mudrA
PGSC0003DMG400025470	0	37	0.000483421	0.0036456	Aspartic_proteinase_nepenthesin-1
PGSC0003DMG400010268	0	37	0.000826055	0.00603047	Cytochrome_P450
PGSC0003DMG400016746	2	36	0.00784194	0.0443755	Short_chain_alcohol_dehydrogenase
PGSC0003DMG400043086	0	36	0.000574645	0.00426174	Gene_of_unknown_function
PGSC0003DMG400020099	0	35	0.00232447	0.0157049	RPM1_interacting_protein_4_transcript_2
PGSC0003DMG400016467	0	34	0.00829109	0.046366	Conserved_gene_of_unknown_function
PGSC0003DMG400017948	0	34	0.000943231	0.0068146	Superoxide_dismutase
PGSC0003DMG400006842	0	33	0.0055614	0.0334095	SBT4B_protein
PGSC0003DMG400006015	0	32	0.00854807	0.0475702	Gene_of_unknown_function
PGSC0003DMG400002161	6	31	0.006641	0.0386124	Conserved_gene_of_unknown_function
PGSC0003DMG400026484	0	31	0.00298329	0.0195998	Gene_of_unknown_function
PGSC0003DMG400023685	7	30	0.00736647	0.0421372	ATOZI1
PGSC0003DMG400019174	0	30	5.20744e-05	0.000448004	Conserved_gene_of_unknown_function
PGSC0003DMG400035500	0	30	0.00647472	0.0377995	Conserved_gene_of_unknown_function
PGSC0003DMG400038079	0	30	4.47221e-07	6.08999e-06	Zinc_finger_protein
PGSC0003DMG400004449	2	29	0.000253853	0.00199332	Selenoprotein_T
PGSC0003DMG400025513	0	29	0.000125707	0.00103473	Gene_of_unknown_function
PGSC0003DMG400028120	0	29	0.00876062	0.0484578	Phytochrome_kinase_substrate_1,
PGSC0003DMG400023126	0	28	0.0038935	0.0248371	Conserved_gene_of_unknown_function
PGSC0003DMG400027712	5	27	0.00132815	0.00936098	TIR1
PGSC0003DMG400019389	4	27	0.0045225	0.0283276	Conserved_gene_of_unknown_function
PGSC0003DMG400003289	1	25	0.00819245	0.0459944	P-coumarate_3-hydroxylase
PGSC0003DMG400023577	0	24	0.0045805	0.0285968	DNA_binding_protein
PGSC0003DMG400021933	0	22	0.00658259	0.0383313	Conserved_gene_of_unknown_function
PGSC0003DMG400031094	0	22	0.0025062	0.0167643	Glutathione_S-transferase_peroxidase
PGSC0003DMG400015540	0	21	0.00241311	0.0162557	Pentatricopeptide_repeat-containing_protein
PGSC0003DMG400009361	0	20	8.22241e-06	8.18302e-05	Chromosome-associated_kinesin_KIF4A
PGSC0003DMG400032516	0	20	4.95032e-07	6.70111e-06	Gene_of_unknown_function
PGSC0003DMG400014267	0	20	0.000801202	0.00585651	Multidrug_resistance_pump
PGSC0003DMG400041605	0	19	0.000140583	0.0011489	Conserved_gene_of_unknown_function
PGSC0003DMG400018818	0	18	0.00288017	0.0189988	ATP-binding_cassette_transporter
PGSC0003DMG400009418	0	18	2.64679e-08	4.73974e-07	Polygalacturonase_QRT3
PGSC0003DMG400004731	0	17	0.0036637	0.0235686	Gene_of_unknown_function
PGSC0003DMG400021519	0	16	5.27726e-06	5.49614e-05	Cyclin_A
PGSC0003DMG400003652	0	16	0.00361089	0.0232681	Self-pruning_G-box_protein
PGSC0003DMG400014236	0	16	0.00342585	0.0221633	Succinate_fumarate_mitochondrial_transporter
PGSC0003DMG400019823	0	15	0.000108756	0.000897788	Conserved_gene_of_unknown_function
PGSC0003DMG400043673	0	15	0.000132741	0.00108949	Conserved_gene_of_unknown_function
PGSC0003DMG400010316	0	15	3.02955e-05	0.000271046	G1-like6_protein
PGSC0003DMG400000573	0	15	0.00081432	0.0059486	Osmotin
PGSC0003DMG400016918	0	14	0.00291288	0.0191601	Phytol_kinase
PGSC0003DMG400021498	0	14	7.36744e-05	0.000620287	Syntaxin
PGSC0003DMG400022898	0	13	0.00653947	0.0381386	Lipase_class_3_protein
PGSC0003DMG400001767	0	13	0.00061929	0.00457658	Mitochondrial_import_inner_membrane_translocase_subunit_TIM14
PGSC0003DMG400000908	0	13	9.75874e-05	0.000809685	Zinc_finger_protein
PGSC0003DMG400034628	3	12	0.00828008	0.0463498	Homeobox_protein_GLABRA2
PGSC0003DMG400013198	0	12	1.41987e-07	2.08509e-06	Systemin_receptor_SR160
PGSC0003DMG402014675	0	11	0.00216488	0.0147312	Gene_of_unknown_function
PGSC0003DMG400025387	0	11	0.00219684	0.0149221	POT_family_protein
PGSC0003DMG400008303	0	11	0.000213394	0.0017097	Triacylglycerol_lipase
PGSC0003DMG400022639	0	10	0.0030587	0.0200147	Actin_binding_protein
PGSC0003DMG402017239	0	10	0.00302245	0.0198229	Desacetoxyvindoline_4-hydroxylase

## Sheet: Sheet1
	pet.phloem	stem.phloem	P.value	Q.value	annotation
PGSC0003DMG400002500	0	9	2.59851e-05	0.000235059	Conserved_gene_of_unknown_function
PGSC0003DMG400004548	0	9	0.00332484	0.0215464	Proteinase_inhibitor_type-2_CEVI57
PGSC0003DMG400012566	0	9	0.00432559	0.0272586	Protein_phosphatase_2c
PGSC0003DMG400023756	0	9	0.00186446	0.0128477	Zinc_finger_protein
PGSC0003DMG400030213	0	9	0.00252452	0.0168512	Exostosin_family_protein
PGSC0003DMG402032161	0	9	5.7311e-06	5.93096e-05	Iaa-amino_acid_hydrolase_4
PGSC0003DMG400009223	0	8	0.000300613	0.00233006	Conserved_gene_of_unknown_function
PGSC0003DMG400019656	0	8	0.0032386	0.0210832	GMP_synthase
PGSC0003DMG400020534	0	8	0.00452223	0.0283276	Protein_ycf2
PGSC0003DMG400009412	0	7	0.00752913	0.0429243	UDP-glucosyltransferase
PGSC0003DMG400012916	0	7	0.00093265	0.00674401	Conserved_gene_of_unknown_function
PGSC0003DMG400020060	0	7	0.00662445	0.0385358	Interferon-induced_guanylate-binding_protein
PGSC0003DMG400029756	0	7	0.00789435	0.0446279	Conserved_gene_of_unknown_function
PGSC0003DMG400031354	0	7	2.45481e-06	2.80633e-05	RNase_H_family_protein
PGSC0003DMG401023885	0	7	0.00367055	0.0235994	Conserved_gene_of_unknown_function
PGSC0003DMG400006292	0	6	0.000998607	0.00719212	Ubiquitin-protein_ligase
PGSC0003DMG400006840	0	6	7.94975e-06	7.93239e-05	SBT4B_protein
PGSC0003DMG400008729	0	6	1.92208e-05	0.000177955	Conserved_gene_of_unknown_function
PGSC0003DMG400012485	0	6	0.00154728	0.0108055	Heat_shock_protein_70_(HSP70)-interacting_protein
PGSC0003DMG400014238	0	6	0.00483112	0.0299487	Electron_transporter
PGSC0003DMG400014559	0	6	0.000782561	0.00572759	Conserved_gene_of_unknown_function
PGSC0003DMG400020819	0	6	0.00655097	0.0381862	Ring_finger_protein
PGSC0003DMG400023668	0	6	0.000412372	0.0031409	Trichome_birefringence
PGSC0003DMG400044483	0	6	0.00351079	0.0226871	Cytochrome_P450
PGSC0003DMG400004618	0	5	0.000303985	0.0023546	Invertase_inhibitor
PGSC0003DMG400008737	0	5	0.00408972	0.025944	Conserved_gene_of_unknown_function
PGSC0003DMG400009341	0	5	0.005974	0.0353459	Pentatricopeptide_repeat-containing_protein,_mitochondrial
PGSC0003DMG400011460	0	5	0.000446585	0.00338569	GPI-anchor_transamidase
PGSC0003DMG400014654	0	5	2.54562e-05	0.000231007	Glutathione_S-transferase_peroxidase
PGSC0003DMG400028011	0	5	0.00299512	0.019655	Nucleolar_GTP-binding_protein_2
PGSC0003DMG400028145	0	5	0.00224639	0.0152314	Syntaxin
PGSC0003DMG400007317	0	4	0.00090909	0.00657781	Cationic_amino_acid_transporter
PGSC0003DMG400015020	0	4	0.00104336	0.00749707	Protein_kinase
PGSC0003DMG400024828	0	4	0.00166527	0.0115728	Gene_of_unknown_function
PGSC0003DMG400028144	0	4	0.00518348	0.0316015	YA1
PGSC0003DMG400028310	0	4	0.00408554	0.0259318	Cytochrome_b5_isoform_Cb5-D
PGSC0003DMG400031240	0	4	0.00144017	0.0100945	Ubiquitin_carrier_protein
PGSC0003DMG400031881	0	4	0.00538086	0.0325953	NBS-LRR_resistance_protein
PGSC0003DMG402004219	0	4	0.00144017	0.0100945	Arabidopsis_thaliana_chromosome_II_BAC_F26H6
PGSC0003DMG400001076	0	3	0.000294592	0.00228649	Hsr201_protein
PGSC0003DMG400001707	0	3	0.000248782	0.00195618	Conserved_gene_of_unknown_function
PGSC0003DMG400009325	0	3	0.000526823	0.00392626	MAPKKK14
PGSC0003DMG400022030	0	3	0.00799942	0.045088	Transcription_factor
PGSC0003DMG400022904	0	3	0.00728152	0.0417418	Conserved_gene_of_unknown_function
PGSC0003DMG400023988	0	3	0.000419916	0.0031941	Iron-sulfur_cluster_assembly_protein
PGSC0003DMG400028321	0	3	0.000239604	0.00188791	Conserved_gene_of_unknown_function
PGSC0003DMG400029194	0	3	3.04664e-06	3.35659e-05	Abscisic_acid_receptor_PYL4
PGSC0003DMG400030307	0	3	0.000367567	0.00281465	Male_sterility_MS5
PGSC0003DMG400034107	0	3	0.00197362	0.0135183	Verticillium_wilt_disease_resistance_protein_Ve2
PGSC0003DMG400007006	5	2	0.00397547	0.0252894	Arsenical_pump-driving_atpase
PGSC0003DMG400000488	0	2	0.0089939	0.0494491	50S_ribosomal_protein_L12,_chloroplastic
PGSC0003DMG400001031	0	2	0.0083226	0.0464967	Protein_COBRA
PGSC0003DMG400003293	0	2	3.66293e-08	6.30255e-07	Protein_regulator_of_cytokinesis
PGSC0003DMG400006303	0	2	0.00551292	0.0332375	Zinc_finger_protein
PGSC0003DMG400011021	0	2	5.2554e-08	8.76539e-07	CPRD49
PGSC0003DMG400013904	0	2	0.00420613	0.0265938	Resistance_protein_PSH-RGH6
PGSC0003DMG400016732	0	2	3.63048e-08	6.25615e-07	Protein_SET_DOMAIN_GROUP
PGSC0003DMG400019821	0	2	0.00856517	0.0476422	Cyclic_nucleotide-gated_ion_channel
PGSC0003DMG400026830	0	2	4.15363e-08	7.13612e-07	Gene_of_unknown_function
PGSC0003DMG400030263	0	2	0.00371863	0.0238701	Nitrate_transporter
PGSC0003DMG400040885	0	2	4.58271e-08	7.77519e-07	Gene_of_unknown_function
PGSC0003DMG400025577	0	1	0.00870862	0.0482054	Polyphosphoinositide_binding_protein_Ssh2p
PGSC0003DMG400005417	9	0	0.000159382	0.00129697	Gene_of_unknown_function
PGSC0003DMG400013965	9	0	2.58594e-07	3.62752e-06	Transcription_factor_R2R3-MYB
PGSC0003DMG400026154	9	0	0.0024884	0.0166924	Receptor_kinase
PGSC0003DMG400034353	9	0	0.0024106	0.0162484	Gag-pol_polyprotein
PGSC0003DMG400036835	9	0	8.9572e-09	2.21987e-07	Hcr9-OR2C
PGSC0003DMG400002432	8	0	0.00620724	0.0364803	Gene_of_unknown_function
PGSC0003DMG400009778	8	0	0.000261229	0.00204701	Gene_of_unknown_function
PGSC0003DMG400012702	8	0	0.0050935	0.0311887	Glucan_endo-1,3-beta-D-glucosidase
PGSC0003DMG400026708	8	0	0.000690498	0.00507001	Pentatricopeptide_repeat-containing_protein
PGSC0003DMG400004702	7	0	0.00193986	0.013303	Conserved_gene_of_unknown_function
PGSC0003DMG400009447	7	0	0.00270795	0.0179665	AR781
PGSC0003DMG400019537	7	0	0.00517929	0.0315928	Glutathione_s-transferase
PGSC0003DMG400020449	7	0	9.0418e-05	0.000752934	Conserved_gene_of_unknown_function
PGSC0003DMG400021822	7	0	9.88504e-08	1.54496e-06	Multidrug_resistance_protein_1,_2
PGSC0003DMG400025096	7	0	7.94486e-06	7.93239e-05	Conserved_gene_of_unknown_function
PGSC0003DMG400029820	7	0	0.00559483	0.0335522	Conserved_gene_of_unknown_function
PGSC0003DMG400030902	7	0	0.000103531	0.000857132	Dicyanin
PGSC0003DMG400033664	7	0	3.94329e-05	0.000345757	RNase_H_family_protein
PGSC0003DMG400000443	6	0	9.15683e-09	2.26443e-07	Conserved_gene_of_unknown_function
PGSC0003DMG400002072	6	0	0.000788476	0.00576718	Tumor_suppressor_candidate
PGSC0003DMG400009767	6	0	0.00443178	0.0278204	Cell_differentiation_protein
PGSC0003DMG400014258	6	0	1.823e-05	0.000169608	Gene_of_unknown_function
PGSC0003DMG400026919	6	0	0.000189237	0.00152686	Conserved_gene_of_unknown_function
PGSC0003DMG400029379	6	0	8.05736e-05	0.000674398	Rop_guanine_nucleotide_exchange_factor
PGSC0003DMG402008883	6	0	0.00277257	0.0183846	DNA_binding_protein
PGSC0003DMG400005303	5	0	0.000262385	0.00205466	Gene_of_unknown_function
PGSC0003DMG400006009	5	0	0.00130019	0.00919223	Gene_of_unknown_function
PGSC0003DMG400016030	5	0	5.35239e-05	0.000459437	Glutaredoxin
PGSC0003DMG400020645	5	0	1.99143e-05	0.000183781	Conserved_gene_of_unknown_function
PGSC0003DMG400022016	5	0	0.00503743	0.0310391	Hcr2-0A
PGSC0003DMG400028576	5	0	0.00186954	0.0128749	Verticillium_wilt_disease_resistance_protein
PGSC0003DMG400034634	5	0	0.000962497	0.00694664	Nematode_resistance
PGSC0003DMG400046527	5	0	0.00498683	0.0307804	Gene_of_unknown_function
PGSC0003DMG400005006	4	0	0.00886644	0.0488214	C-terminal_zinc-finger
PGSC0003DMG400005818	4	0	0.000887825	0.00644025	GTP_binding_protein
PGSC0003DMG400007995	4	0	3.41809e-06	3.69278e-05	Serpin
PGSC0003DMG400014307	4	0	0.000269393	0.00210442	CRT_binding_factor_4
PGSC0003DMG400015615	4	0	0.000368952	0.00282336	Conserved_gene_of_unknown_function
PGSC0003DMG400022759	4	0	3.41809e-06	3.69278e-05	Dehydration-responsive_element-binding_protein_1B
PGSC0003DMG400025406	4	0	0.00694045	0.0401266	Conserved_gene_of_unknown_function
PGSC0003DMG400027804	4	0	0.00282208	0.0186479	Cytochrome_P450_92B1
PGSC0003DMG400040002	4	0	1.98469e-05	0.000183455	Gene_of_unknown_function
PGSC0003DMG400043095	4	0	6.48368e-06	6.59039e-05	Conserved_gene_of_unknown_function
PGSC0003DMG401004813	4	0	0.00136097	0.00957456	Cysteine_synthase
PGSC0003DMG402026045	4	0	0.000999028	0.00719212	Conserved_gene_of_unknown_function
PGSC0003DMG400000194	3	0	0.000770372	0.00564199	Potyviral_helper_component_protease-interacting_protein_1
PGSC0003DMG400001266	3	0	0.00110357	0.00789497	Gene_of_unknown_function
PGSC0003DMG400001890	3	0	0.0004541	0.00343582	Conserved_gene_of_unknown_function
PGSC0003DMG400008916	3	0	0.00528922	0.0321262	RING-H2_finger_protein_ATL2J
PGSC0003DMG400010724	3	0	0.000436835	0.00331838	ERF_transcription_factor_4
PGSC0003DMG400012911	3	0	0.000891347	0.0064617	Pentatricopeptide_repeat-containing_protein
PGSC0003DMG400013648	3	0	8.95504e-05	0.000746253	Sugar_transporter
PGSC0003DMG400024150	3	0	0.000641344	0.00472123	Receptor_protein_kinase
PGSC0003DMG400027194	3	0	0.00604326	0.0356633	Serine_threonine-protein_kinase_Nek8
PGSC0003DMG400030179	3	0	0.00242085	0.0162983	Transposon-like_ORF_protein
PGSC0003DMG400035658	3	0	0.000427286	0.003248	Late_blight_resistance_protein
PGSC0003DMG400037014	3	0	0.00110357	0.00789497	Gene_of_unknown_function
PGSC0003DMG400039623	3	0	0.00756019	0.0430584	Polyprotein
PGSC0003DMG400041053	3	0	2.45908e-07	3.4771e-06	Gene_of_unknown_function
PGSC0003DMG401004173	3	0	0.0088384	0.0487349	Polyprotein
PGSC0003DMG401010181	3	0	0.00489389	0.0302736	Pentatricopeptide_repeat_domain_containing_protein
PGSC0003DMG401020840	3	0	2.45908e-07	3.4771e-06	Gene_of_unknown_function
PGSC0003DMG400002865	2	0	0.00564964	0.0337766	Nitrate_transporter
PGSC0003DMG400006623	2	0	0.000128881	0.00105933	Peptidyl-prolyl_cis-trans_isomerase
PGSC0003DMG400007642	2	0	0.00049751	0.00371993	Gene_of_unknown_function
PGSC0003DMG400011177	2	0	7.16098e-06	7.22102e-05	Gene_of_unknown_function
PGSC0003DMG400016473	2	0	0.00522457	0.0317842	Glycine-rich_protein
PGSC0003DMG400028140	2	0	0.00049751	0.00371993	Ring_finger_protein
PGSC0003DMG400036241	2	0	0.00361849	0.023304	Integrase_core_domain_containing_protein
PGSC0003DMG400037047	2	0	0.00502386	0.0309922	Gene_of_unknown_function
PGSC0003DMG400041388	2	0	0.00049751	0.00371993	Adenylate_isopentenyltransferase_7,_mitochondrial
PGSC0003DMG400045813	2	0	0.00049751	0.00371993	Gene_of_unknown_function
PGSC0003DMG401018777	2	0	0.00735729	0.0421339	12-oxophytodienoate_reductase_1
PGSC0003DMG402012062	2	0	0.00374794	0.0240023	N_protein
PGSC0003DMG402019176	2	0	6.73807e-05	0.000570663	Lysyl-tRNA_synthetase
PGSC0003DMG402026834	2	0	0.00049751	0.00371993	Gene_of_unknown_function
PGSC0003DMG400004954	1	0	1.79331e-05	0.000166981	Xylanase_Xyn2
PGSC0003DMG400028698	1	0	0.00879451	0.0486102	Ethylene_receptor_homolog
PGSC0003DMG401024352	1	0	2.57846e-05	0.00023343	Mitochondrial_substrate_carrier_family_protein
PGSC0003DMG400000050	0	0	5.2107e-09	1.34688e-07	Ccr4-not_transcription_complex
PGSC0003DMG400000082	0	0	2.17972e-08	4.10946e-07	Conserved_gene_of_unknown_function
PGSC0003DMG400000136	0	0	8.46599e-08	1.33597e-06	PMADS4_protein
PGSC0003DMG400000148	0	0	2.57243e-10	1.61483e-08	Cytochrome_P450
PGSC0003DMG400000202	0	0	2.50789e-06	2.80633e-05	Orf265_2
PGSC0003DMG400000277	0	0	1.65296e-05	0.00015505	Cytokinin_oxidase_dehydrogenase_2
PGSC0003DMG400000313	0	0	4.6549e-08	7.77519e-07	Ovate
PGSC0003DMG400000331	0	0	1.57785e-05	0.000149106	Serine_threonine-protein_kinase
PGSC0003DMG400000385	0	0	2.50789e-06	2.80633e-05	Chloroplast-targeted_copper_chaperone
PGSC0003DMG400000485	0	0	5.69464e-07	7.51285e-06	MYB305_protein_v1
PGSC0003DMG400000520	0	0	1.29268e-08	3.05141e-07	Conserved_gene_of_unknown_function
PGSC0003DMG400000529	0	0	7.62752e-11	1.13175e-08	Cyclic_nucleotide-gated_ion_channel_18
PGSC0003DMG400000576	0	0	6.96923e-08	1.14402e-06	PGPS_D3
PGSC0003DMG400000638	0	0	0.000279785	0.00217748	Histidine-containing_phosphotransfer_protein
PGSC0003DMG400000664	0	0	4.73651e-06	4.98294e-05	Clathrin_assembly_protein
PGSC0003DMG400000685	0	0	5.56546e-07	7.42816e-06	Zinc_finger_protein
PGSC0003DMG400000756	0	0	5.56434e-07	7.42816e-06	Salicylic_acid-binding_protein_2
PGSC0003DMG400000769	0	0	4.26759e-09	1.12864e-07	Gene_of_unknown_function
PGSC0003DMG400000819	0	0	8.26328e-08	1.31673e-06	Serine-threonine_protein_kinase,_plant-type
PGSC0003DMG400000823	0	0	2.95892e-09	8.14595e-08	TCP_transcription_factor
PGSC0003DMG400000837	0	0	7.11105e-08	1.15403e-06	Armadillo_repeat-containing_protein
PGSC0003DMG400000960	0	0	1.83072e-08	3.57538e-07	Gene_of_unknown_function
PGSC0003DMG400000988	0	0	2.82965e-08	5.00075e-07	Synovial_sarcoma_associated_ss18_protein
PGSC0003DMG400001003	0	0	6.46667e-07	8.43399e-06	Cytochrome_c
PGSC0003DMG400001060	0	0	6.15798e-05	0.000525037	Brassinosteroid_hydroxylase
PGSC0003DMG400001064	0	0	1.68724e-06	2.04853e-05	Conserved_gene_of_unknown_function
PGSC0003DMG400001078	0	0	0.00014485	0.00118123	Fatty_acid_hydroperoxide_lyase
PGSC0003DMG400001086	0	0	3.52012e-08	6.07514e-07	Cell_differentiation_protein_rcd1
PGSC0003DMG400001111	0	0	1.39677e-07	2.06444e-06	Metal_tolerance_protein_4
PGSC0003DMG400001144	0	0	9.9393e-06	9.78092e-05	Cytochrome_P450_92B1
PGSC0003DMG400001157	0	0	1.83072e-08	3.57538e-07	Gene_of_unknown_function
PGSC0003DMG400001201	0	0	1.54652e-05	0.000146752	Gene_of_unknown_function
PGSC0003DMG400001297	0	0	1.51057e-10	1.23644e-08	Gene_of_unknown_function
PGSC0003DMG400001311	0	0	1.41866e-07	2.08509e-06	Pectate_lyase_P59
PGSC0003DMG400001335	0	0	1.02138e-08	2.48811e-07	KH_domain-containing_protein
PGSC0003DMG400001372	0	0	3.70781e-05	0.000326865	B12D
PGSC0003DMG400001378	0	0	1.8004e-11	6.42798e-09	MADS-box_transcription_factor_FBP29
PGSC0003DMG400001398	0	0	1.83072e-08	3.57538e-07	Paired_amphipathic_helix_protein_Sin3-like_2
PGSC0003DMG400001413	0	0	2.08641e-10	1.37788e-08	FACT_complex_subunit_SSRP1
PGSC0003DMG400001478	0	0	1.52202e-08	3.47087e-07	Conserved_gene_of_unknown_function
PGSC0003DMG400001497	0	0	4.38959e-10	2.36561e-08	C2_domain-containing_protein
PGSC0003DMG400001526	0	0	9.3076e-09	2.28196e-07	AMP_dependent_ligase
PGSC0003DMG400001529	0	0	2.50789e-06	2.80633e-05	Acidic_27_kDa_endochitinase
PGSC0003DMG400001541	0	0	1.37855e-07	2.06444e-06	Conserved_gene_of_unknown_function
PGSC0003DMG400001614	0	0	0.000179416	0.0014515	SAUR_family_protein
PGSC0003DMG400001668	0	0	1.95675e-08	3.76361e-07	SAUR_family_protein
PGSC0003DMG400001703	0	0	1.52202e-08	3.47087e-07	Protein_binding___zinc_ion_binding
PGSC0003DMG400001726	0	0	2.79243e-05	0.000251605	Conserved_gene_of_unknown_function
PGSC0003DMG400001774	0	0	1.52202e-08	3.47087e-07	Peroxidase
PGSC0003DMG400001785	0	0	1.24446e-05	0.000120287	Pentatricopeptide_repeat-containing_protein
PGSC0003DMG400001786	0	0	2.56291e-06	2.8595e-05	Protein_AFR
PGSC0003DMG400001790	0	0	0.000179515	0.0014515	Pentatricopeptide_repeat-containing_protein
PGSC0003DMG400001819	0	0	2.56134e-08	4.62296e-07	LEA_protein_Le25_homolog
PGSC0003DMG400001854	0	0	3.21323e-10	1.78209e-08	Novel_plant_snare
PGSC0003DMG400001889	0	0	5.0234e-07	6.792e-06	Conserved_gene_of_unknown_function
PGSC0003DMG400002017	0	0	1.83072e-08	3.57538e-07	S-locus-specific_glycoprotein_S6
PGSC0003DMG400002049	0	0	6.88154e-06	6.95766e-05	Anthranilate_N-benzoyltransferase_protein
PGSC0003DMG400002054	0	0	1.2492e-08	2.97336e-07	Peptidase_aspartic,_active_site
PGSC0003DMG400002067	0	0	1.2492e-08	2.97336e-07	Conserved_gene_of_unknown_function
PGSC0003DMG400002099	0	0	1.43819e-10	1.23644e-08	Mitochondrial_carrier_protein
PGSC0003DMG400002123	0	0	0.000387293	0.00295975	Ripening_regulated_protein_DDTFR18
PGSC0003DMG400002151	0	0	1.52202e-08	3.47087e-07	Zinc_transporter
PGSC0003DMG400002156	0	0	1.82628e-05	0.000169774	C-4_sterol_methyl_oxidase_2
PGSC0003DMG400002175	0	0	5.37572e-05	0.000461093	Glutathione_S-transferase
PGSC0003DMG400002235	0	0	0.000624043	0.00460872	Transcriptional_factor_TINY
PGSC0003DMG400002258	0	0	3.42491e-06	3.69496e-05	Zinc_ion_binding_protein
PGSC0003DMG400002261	0	0	1.8004e-11	6.42798e-09	Conserved_gene_of_unknown_function
PGSC0003DMG400002374	0	0	0.00023376	0.00184568	Gene_of_unknown_function
PGSC0003DMG400002484	0	0	2.20668e-06	2.55175e-05	YA6
PGSC0003DMG400002487	0	0	0.00723223	0.041548	Lipid_binding_protein
PGSC0003DMG400002566	0	0	7.18398e-10	3.35008e-08	Coatomer_subunit_beta-2
PGSC0003DMG400002587	0	0	1.24895e-07	1.88497e-06	Glucose-methanol-choline_(Gmc)_oxidoreductase
PGSC0003DMG400002643	0	0	1.5068e-06	1.86513e-05	Sulfate_bicarbonate_oxalate_exchanger_and_transporter_sat-1
PGSC0003DMG400002662	0	0	2.82546e-05	0.00025398	Conserved_gene_of_unknown_function
PGSC0003DMG400002692	0	0	2.34198e-05	0.000213544	Homeobox_protein
PGSC0003DMG400002695	0	0	7.02773e-06	7.09918e-05	Conserved_gene_of_unknown_function
PGSC0003DMG400002715	0	0	1.02706e-05	0.000100896	Gene_of_unknown_function
PGSC0003DMG400002816	0	0	2.8546e-09	8.14595e-08	Conserved_gene_of_unknown_function
PGSC0003DMG400002823	0	0	1.24895e-07	1.88497e-06	Transcription_factor
PGSC0003DMG400002828	0	0	1.51057e-10	1.23644e-08	Myb-like_DNA-binding_protein
PGSC0003DMG400002839	0	0	3.85759e-09	1.02495e-07	Conserved_gene_of_unknown_function
PGSC0003DMG400002853	0	0	2.57196e-08	4.6275e-07	Conserved_gene_of_unknown_function
PGSC0003DMG400002864	0	0	1.03855e-09	4.31472e-08	Calcium_ion_binding_protein
PGSC0003DMG400002879	0	0	1.8004e-11	6.42798e-09	Conserved_gene_of_unknown_function
PGSC0003DMG400002883	0	0	0.000346281	0.00266236	YABBY_domain_class_transcription_factor
PGSC0003DMG400002892	0	0	1.65951e-08	3.56389e-07	Polygalacturonase
PGSC0003DMG400003056	0	0	2.08641e-10	1.37788e-08	Ethylene-responsive_proteinase_inhibitor_1
PGSC0003DMG400003060	0	0	5.3719e-06	5.58961e-05	Conserved_gene_of_unknown_function
PGSC0003DMG400003087	0	0	6.1074e-07	8.02035e-06	Pentatricopeptide_repeat-containing_protein
PGSC0003DMG400003123	0	0	1.34992e-09	4.9751e-08	Fructose-bisphosphate_aldolase
PGSC0003DMG400003131	0	0	0.000869978	0.00632284	Gene_of_unknown_function
PGSC0003DMG400003135	0	0	5.32826e-05	0.000457709	DNA_mismatch_repair_protein_MSH6-2
PGSC0003DMG400003139	0	0	1.56344e-06	1.92068e-05	Conserved_gene_of_unknown_function
PGSC0003DMG400003149	0	0	9.59521e-07	1.21536e-05	F-box_protein_family
PGSC0003DMG400003158	0	0	1.34992e-09	4.9751e-08	Jumonji_domain_protein
PGSC0003DMG400003220	0	0	1.51511e-10	1.23644e-08	AtGRF7
PGSC0003DMG400003235	0	0	4.29806e-06	4.57237e-05	Nucleobase_ascorbate_transporter
PGSC0003DMG400003288	0	0	6.75653e-05	0.000571802	Conserved_gene_of_unknown_function
PGSC0003DMG400003354	0	0	2.30351e-09	7.07463e-08	SNF2_domain-containing_protein___helicase_domain-containing_protein___RING_finger_domain-containing_protein
PGSC0003DMG400003374	0	0	2.08641e-10	1.37788e-08	Vicilin
PGSC0003DMG400003376	0	0	4.77797e-06	5.02192e-05	Gene_of_unknown_function
PGSC0003DMG400003450	0	0	2.15142e-09	7.06339e-08	Pectinesterase
PGSC0003DMG400003544	0	0	2.66679e-09	8.03907e-08	Serine-threonine_protein_kinase,_plant-type
PGSC0003DMG400003577	0	0	2.17972e-08	4.10946e-07	Senescence-associated_protein_12
PGSC0003DMG400003598	0	0	6.06303e-07	7.97124e-06	Sugar_transporter_ERD6-like_6
PGSC0003DMG400003600	0	0	1.36546e-05	0.000130986	Late_embryogenesis_abundant
PGSC0003DMG400003673	0	0	3.21323e-10	1.78209e-08	Auxin-induced_SAUR
PGSC0003DMG400003679	0	0	1.14302e-05	0.000111425	Methyltransferase,_TIGR00027_family_protein
PGSC0003DMG400003736	0	0	1.95675e-08	3.76361e-07	Transcription_factor
PGSC0003DMG400003773	0	0	3.82417e-05	0.000336344	SAUR_family_protein
PGSC0003DMG400003834	0	0	0.000293874	0.00228247	F-box_protein
PGSC0003DMG400003848	0	0	4.61513e-06	4.89127e-05	Sugar_transporter
PGSC0003DMG400003873	0	0	8.00927e-06	7.98481e-05	Ankyrin_repeat-containing_protein
PGSC0003DMG400003904	0	0	0.000628506	0.00463569	F-box_protein_family
PGSC0003DMG400003954	0	0	1.55908e-09	5.65477e-08	Conserved_gene_of_unknown_function
PGSC0003DMG400003957	0	0	3.81789e-11	7.96152e-09	Conserved_gene_of_unknown_function
PGSC0003DMG400003967	0	0	4.85022e-06	5.09318e-05	Conserved_gene_of_unknown_function
PGSC0003DMG400003993	0	0	1.22287e-05	0.000118401	Citrate_binding_protein
PGSC0003DMG400004064	0	0	3.81789e-11	7.96152e-09	Subtilisin_inhibitor_1
PGSC0003DMG400004118	0	0	2.30366e-08	4.29353e-07	Auxin-induced_protein_5NG4
PGSC0003DMG400004138	0	0	1.34992e-09	4.9751e-08	LOB_domain-containing_protein
PGSC0003DMG400004168	0	0	1.93968e-06	2.31083e-05	Internal_rotenone-insensitive_NADH_dehydrogenase
PGSC0003DMG400004205	0	0	1.90907e-05	0.000177002	Ring_finger_protein
PGSC0003DMG400004311	0	0	3.21323e-10	1.78209e-08	9-cis-epoxycarotenoid_dioxygenase
PGSC0003DMG400004342	0	0	1.83072e-08	3.57538e-07	O-methyltransferase
PGSC0003DMG400004379	0	0	1.56344e-06	1.92068e-05	Esterase
PGSC0003DMG400004401	0	0	2.36342e-05	0.000215327	Kinase
PGSC0003DMG400004438	0	0	2.50789e-06	2.80633e-05	Aquaporin,_MIP_family,_PIP_subfamily
PGSC0003DMG400004467	0	0	2.57243e-10	1.61483e-08	Pentatricopeptide_repeat-containing_protein
PGSC0003DMG400004474	0	0	1.18703e-09	4.75854e-08	Multidrug_resistance_pump
PGSC0003DMG400004532	0	0	3.69714e-09	9.98577e-08	Chloroplast_ferredoxin_I
PGSC0003DMG400004547	0	0	0.000180285	0.00145668	Proteinase_inhibitor_type-2_P303.51
PGSC0003DMG400004612	0	0	1.83072e-08	3.57538e-07	ABA-induced_MYB_transcription_factor
PGSC0003DMG400004619	0	0	2.57243e-10	1.61483e-08	Pectinesterase
PGSC0003DMG400004690	0	0	2.39457e-07	3.40273e-06	Metal_ion_binding_protein
PGSC0003DMG400004712	0	0	0.00049094	0.00368528	Fringe
PGSC0003DMG400004715	0	0	1.83072e-08	3.57538e-07	Trichohyalin
PGSC0003DMG400004759	0	0	2.30351e-09	7.07463e-08	Pectinesterase
PGSC0003DMG400004776	0	0	2.95892e-09	8.14595e-08	Cytochrome_P450
PGSC0003DMG400004783	0	0	3.81789e-11	7.96152e-09	P-rich_protein_EIG-I30
PGSC0003DMG400004785	0	0	4.23987e-06	4.5187e-05	Auxin-induced_protein_X10A
PGSC0003DMG400004794	0	0	1.51511e-10	1.23644e-08	Conserved_gene_of_unknown_function
PGSC0003DMG400004816	0	0	1.64016e-08	3.56389e-07	Mtn21
PGSC0003DMG400004864	0	0	1.03855e-09	4.31472e-08	Transcription_factor
PGSC0003DMG400004872	0	0	1.90677e-08	3.67988e-07	Myo-inositol_oxygenase
PGSC0003DMG400004890	0	0	2.6818e-07	3.74109e-06	Conserved_gene_of_unknown_function
PGSC0003DMG400004925	0	0	2.95892e-09	8.14595e-08	1-aminocyclopropane-1-carboxylate_synthase
PGSC0003DMG400004987	0	0	0.000439716	0.00333805	CHCH_domain_containing_protein
PGSC0003DMG400005055	0	0	2.08641e-10	1.37788e-08	Conserved_gene_of_unknown_function
PGSC0003DMG400005059	0	0	5.07091e-09	1.31671e-07	Conserved_gene_of_unknown_function
PGSC0003DMG400005073	0	0	1.15518e-05	0.000112515	Signal_transducer
PGSC0003DMG400005182	0	0	1.97232e-06	2.32068e-05	Zinc_finger_protein
PGSC0003DMG400005208	0	0	0.0012194	0.00866394	Pectinesterase
PGSC0003DMG400005228	0	0	0.000221259	0.00175304	Glycerophosphodiester_phosphodiesterase
PGSC0003DMG400005282	0	0	1.61026e-08	3.56389e-07	Inosine-uridine_preferring_nucleoside_hydrolase
PGSC0003DMG400005299	0	0	4.29982e-07	5.86922e-06	Gene_of_unknown_function
PGSC0003DMG400005340	0	0	6.88079e-09	1.73539e-07	Anti-PCD_protein
PGSC0003DMG400005341	0	0	1.83072e-08	3.57538e-07	Anti-PCD_protein
PGSC0003DMG400005344	0	0	6.70346e-08	1.10675e-06	Anti-PCD_protein
PGSC0003DMG400005345	0	0	3.52012e-08	6.07514e-07	Gene_of_unknown_function
PGSC0003DMG400005363	0	0	8.46599e-08	1.33597e-06	PAE
PGSC0003DMG400005384	0	0	2.15142e-09	7.06339e-08	Transcription_factor
PGSC0003DMG400005401	0	0	3.40952e-05	0.000302202	Sigma_factor_binding_protein_1
PGSC0003DMG400005457	0	0	1.28491e-05	0.000123987	Conserved_gene_of_unknown_function
PGSC0003DMG400005488	0	0	1.36546e-05	0.000130986	Aspartic_proteinase_Asp1
PGSC0003DMG400005508	0	0	2.30351e-09	7.07463e-08	Beta-1,3-glucanase,_acidic
PGSC0003DMG400005509	0	0	1.51511e-10	1.23644e-08	Gene_of_unknown_function
PGSC0003DMG400005523	0	0	1.57084e-05	0.000148936	Pectate_lyase_P59
PGSC0003DMG400005619	0	0	1.58135e-05	0.000149207	Transposon_protein
PGSC0003DMG400005654	0	0	1.97232e-06	2.32068e-05	MFT
PGSC0003DMG400005781	0	0	4.73651e-06	4.98294e-05	Short-chain_dehydrogenase
PGSC0003DMG400005795	0	0	4.56477e-06	4.84239e-05	Cellulose_synthase_CslG
PGSC0003DMG400005843	0	0	4.07791e-09	1.08098e-07	Conserved_gene_of_unknown_function
PGSC0003DMG400005860	0	0	2.56134e-08	4.62296e-07	DNA_binding_protein
PGSC0003DMG400005933	0	0	2.56134e-08	4.62296e-07	Conserved_gene_of_unknown_function
PGSC0003DMG400005934	0	0	1.86941e-07	2.72771e-06	Transcriptional_factor_B3_family_protein
PGSC0003DMG400005950	0	0	1.8004e-11	6.42798e-09	Multicystatin
PGSC0003DMG400005988	0	0	2.56134e-08	4.62296e-07	Metal_ion_binding_protein
PGSC0003DMG400005998	0	0	3.27542e-07	4.51952e-06	Helix-loop-helix_DNA-binding_domain_containing_protein
PGSC0003DMG400006008	0	0	1.64984e-08	3.56389e-07	Adenylate_isopentenyltransferase
PGSC0003DMG400006017	0	0	1.34992e-09	4.9751e-08	Gene_of_unknown_function
PGSC0003DMG400006022	0	0	1.73654e-07	2.54033e-06	Kinase
PGSC0003DMG400006186	0	0	2.57243e-10	1.61483e-08	Hydroxypyruvate_reductase
PGSC0003DMG400006221	0	0	3.12271e-05	0.000278509	Conserved_gene_of_unknown_function
PGSC0003DMG400006241	0	0	1.51511e-10	1.23644e-08	Conserved_gene_of_unknown_function
PGSC0003DMG400006304	0	0	0.00022615	0.00178931	Conserved_gene_of_unknown_function
PGSC0003DMG400006402	0	0	1.55908e-09	5.65477e-08	Conserved_gene_of_unknown_function
PGSC0003DMG400006455	0	0	1.36711e-05	0.000131034	Gene_of_unknown_function
PGSC0003DMG400006591	0	0	4.72472e-06	4.98294e-05	Class_III_chitinase
PGSC0003DMG400006610	0	0	3.21323e-10	1.78209e-08	Receptor_serine-threonine_protein_kinase
PGSC0003DMG400006630	0	0	1.13297e-09	4.68991e-08	Gene_of_unknown_function
PGSC0003DMG400006700	0	0	4.19435e-07	5.73211e-06	Conserved_gene_of_unknown_function
PGSC0003DMG400006711	0	0	1.03855e-09	4.31472e-08	HUA_enhancer_2
PGSC0003DMG400006713	0	0	2.08641e-10	1.37788e-08	Cembratrienol_synthase_2a
PGSC0003DMG400006758	0	0	2.8546e-09	8.14595e-08	Lap17.1a_protein
PGSC0003DMG400006774	0	0	1.51511e-10	1.23644e-08	Serine_carboxypeptidase
PGSC0003DMG400006806	0	0	1.24506e-09	4.83836e-08	ADP_ATP_translocator
PGSC0003DMG400006862	0	0	1.39677e-07	2.06444e-06	Polygalacturonase
PGSC0003DMG400006865	0	0	1.43819e-10	1.23644e-08	DNA-damage-inducible_protein_f
PGSC0003DMG400006876	0	0	6.28831e-06	6.43187e-05	Conserved_gene_of_unknown_function
PGSC0003DMG400006892	0	0	1.51511e-10	1.23644e-08	60S_ribosomal_protein_L34
PGSC0003DMG400006912	0	0	3.13128e-06	3.4432e-05	Protein_kinase_family_protein
PGSC0003DMG400006924	0	0	4.8347e-07	6.56794e-06	Lipase
PGSC0003DMG400006930	0	0	3.56414e-05	0.000314686	Transcription_factor
PGSC0003DMG400006936	0	0	7.62752e-11	1.13175e-08	UPA19
PGSC0003DMG400007025	0	0	5.08743e-10	2.49459e-08	AP2_ERF_domain-containing_transcription_factor
PGSC0003DMG400007055	0	0	1.64984e-08	3.56389e-07	CYP72A58
PGSC0003DMG400007056	0	0	1.24506e-09	4.83836e-08	Chalcone_isomerase
PGSC0003DMG400007064	0	0	3.52012e-08	6.07514e-07	Conserved_gene_of_unknown_function
PGSC0003DMG400007096	0	0	1.76824e-06	2.12655e-05	Ubiquitin_domain-containing_protein
PGSC0003DMG400007112	0	0	1.11214e-05	0.0001086	TRANSPARENT_TESTA_1_protein
PGSC0003DMG400007114	0	0	4.88747e-05	0.000422066	Fatty_acyl-CoA_reductase_3
PGSC0003DMG400007116	0	0	2.58769e-07	3.62752e-06	Oxidoreductase
PGSC0003DMG400007148	0	0	2.56134e-08	4.62296e-07	Conserved_gene_of_unknown_function
PGSC0003DMG400007181	0	0	2.95892e-09	8.14595e-08	P-coumaroyl_quinate_shikimate_3-hydroxylase
PGSC0003DMG400007183	0	0	3.33652e-06	3.62798e-05	Inositol_or_phosphatidylinositol_kinase
PGSC0003DMG400007216	0	0	2.56174e-09	7.76338e-08	Conserved_gene_of_unknown_function
PGSC0003DMG400007225	0	0	1.51511e-10	1.23644e-08	Xylem_serine_proteinase_1
PGSC0003DMG400007247	0	0	3.41966e-06	3.69278e-05	Exonuclease_1
PGSC0003DMG400007251	0	0	6.46572e-07	8.43399e-06	Gene_of_unknown_function
PGSC0003DMG400007282	0	0	1.36546e-05	0.000130986	Conserved_gene_of_unknown_function
PGSC0003DMG400007300	0	0	8.19849e-11	1.17085e-08	Pentatricopeptide_repeat-containing_protein,_mitochondrial
PGSC0003DMG400007360	0	0	2.76934e-08	4.9437e-07	MYB20
PGSC0003DMG400007377	0	0	2.42249e-05	0.000220533	Zinc_finger_protein
PGSC0003DMG400007390	0	0	8.07109e-09	2.00898e-07	Beta-ketoacyl-CoA_synthase
PGSC0003DMG400007405	0	0	6.02685e-05	0.000515009	Acyl_CoA_reductase
PGSC0003DMG400007457	0	0	1.60198e-06	1.9575e-05	DNA_binding_protein
PGSC0003DMG400007532	0	0	0.000547028	0.00406888	Bypass1
PGSC0003DMG400007543	0	0	2.57196e-08	4.6275e-07	GRAS10
PGSC0003DMG400007559	0	0	1.51511e-10	1.23644e-08	DNA_binding_protein
PGSC0003DMG400007601	0	0	2.08641e-10	1.37788e-08	ATOFP13_OFP13
PGSC0003DMG400007613	0	0	0.000123192	0.00101475	Alternative_oxidase
PGSC0003DMG400007622	0	0	6.47494e-06	6.58737e-05	Chaperonin_containing_t-complex_protein_1,_beta_subunit,_tcpb
PGSC0003DMG400007626	0	0	4.31315e-08	7.3769e-07	Gene_of_unknown_function
PGSC0003DMG400007650	0	0	5.77737e-06	5.96852e-05	Ulp1_protease_family,_C-terminal_catalytic_domain_containing_protein
PGSC0003DMG400007793	0	0	1.34992e-09	4.9751e-08	Lipoxygenase
PGSC0003DMG400007799	0	0	2.01681e-08	3.84034e-07	Integral_membrane_protein
PGSC0003DMG400007813	0	0	1.24895e-07	1.88497e-06	Membrane-anchored_cell_surface_protein
PGSC0003DMG400007839	0	0	0.000574822	0.00426174	Extensin
PGSC0003DMG400007844	0	0	4.70999e-05	0.000408283	Glutathione_S-transferase
PGSC0003DMG400007879	0	0	1.21648e-07	1.87309e-06	Protein_WAX2
PGSC0003DMG400007925	0	0	2.30351e-09	7.07463e-08	Gene_of_unknown_function
PGSC0003DMG400007965	0	0	0.00022615	0.00178931	Triacylglycerol_lipase
PGSC0003DMG400007975	0	0	2.63942e-08	4.73397e-07	Neutral_alpha-glucosidase_ab
PGSC0003DMG400008015	0	0	1.03855e-09	4.31472e-08	Glycogenin
PGSC0003DMG400008016	0	0	2.82965e-08	5.00075e-07	Glycogenin
PGSC0003DMG400008070	0	0	2.30351e-09	7.07463e-08	SAUR_family_protein
PGSC0003DMG400008077	0	0	2.49445e-06	2.80633e-05	Conserved_gene_of_unknown_function
PGSC0003DMG400008101	0	0	8.23099e-08	1.31673e-06	KiTH-2
PGSC0003DMG400008148	0	0	1.65951e-08	3.56389e-07	YA3
PGSC0003DMG400008156	0	0	1.24895e-07	1.88497e-06	Acyltransferase
PGSC0003DMG400008211	0	0	2.39457e-07	3.40273e-06	Conserved_gene_of_unknown_function
PGSC0003DMG400008246	0	0	4.32047e-11	7.96152e-09	Gene_of_unknown_function
PGSC0003DMG400008257	0	0	5.95783e-06	6.12124e-05	Cc-nbs-lrr_resistance_protein
PGSC0003DMG400008278	0	0	1.51511e-10	1.23644e-08	Gene_of_unknown_function
PGSC0003DMG400008290	0	0	1.24895e-07	1.88497e-06	HMG-I_and_HMG-Y,_DNA-binding
PGSC0003DMG400008321	0	0	2.49445e-06	2.80633e-05	Conserved_gene_of_unknown_function
PGSC0003DMG400008368	0	0	1.0041e-07	1.56505e-06	Beta-1,3-glucanase,_acidic
PGSC0003DMG400008378	0	0	1.8004e-11	6.42798e-09	BHLH_domain_class_transcription_factor
PGSC0003DMG400008469	0	0	2.36475e-07	3.40033e-06	Gene_of_unknown_function
PGSC0003DMG400008485	0	0	1.64016e-08	3.56389e-07	Major_latex
PGSC0003DMG400008499	0	0	1.61659e-06	1.97324e-05	ATP_binding_protein
PGSC0003DMG400008529	0	0	4.32047e-11	7.96152e-09	Transposon_MuDR_mudrA
PGSC0003DMG400008530	0	0	3.21323e-10	1.78209e-08	Gene_of_unknown_function
PGSC0003DMG400008546	0	0	2.08641e-10	1.37788e-08	Miraculin
PGSC0003DMG400008555	0	0	0.00750665	0.0428175	Conserved_gene_of_unknown_function
PGSC0003DMG400008568	0	0	0.000552143	0.00410425	Diphosphonucleoside_phosphohydrolase
PGSC0003DMG400008738	0	0	8.07109e-09	2.00898e-07	Monomeric_G-protein
PGSC0003DMG400008782	0	0	0.00194712	0.0133448	Conserved_gene_of_unknown_function
PGSC0003DMG400008839	0	0	2.39457e-07	3.40273e-06	Gene_of_unknown_function
PGSC0003DMG400008849	0	0	0.000279785	0.00217748	Monovalent_cation:proton_antiporter
PGSC0003DMG400008893	0	0	4.52703e-05	0.000393318	Conserved_gene_of_unknown_function
PGSC0003DMG400008905	0	0	1.83404e-05	0.000170357	Gene_of_unknown_function
PGSC0003DMG400008997	0	0	7.62752e-11	1.13175e-08	Protein_kinase
PGSC0003DMG400009036	0	0	2.30351e-09	7.07463e-08	Beta-glucosidase
PGSC0003DMG400009078	0	0	0.00117205	0.00835873	Receptor_serine_threonine_kinase
PGSC0003DMG400009255	0	0	1.83072e-08	3.57538e-07	Small_heat-shock_protein_homolog_protein
PGSC0003DMG400009347	0	0	0.000218306	0.00173325	DNA_binding_protein
PGSC0003DMG400009357	0	0	3.26759e-08	5.72581e-07	Protein_VERNALIZATION-INSENSITIVE
PGSC0003DMG400009380	0	0	5.79536e-09	1.47795e-07	Receptor_protein_kinase_CLAVATA1
PGSC0003DMG400009386	0	0	7.18398e-10	3.35008e-08	Conserved_gene_of_unknown_function
PGSC0003DMG400009451	0	0	8.37086e-05	0.000699613	Calcium-dependent_protein_kinase_17
PGSC0003DMG400009453	0	0	1.76824e-06	2.12655e-05	Transcription_factor
PGSC0003DMG400009538	0	0	1.83072e-08	3.57538e-07	DNA_binding_protein
PGSC0003DMG400009574	0	0	2.30366e-08	4.29353e-07	Endo-1,4-beta-xylanase_C
PGSC0003DMG400009590	0	0	1.53933e-06	1.90334e-05	Conserved_gene_of_unknown_function
PGSC0003DMG400009611	0	0	1.51511e-10	1.23644e-08	Acetylcholinesterase
PGSC0003DMG400009656	0	0	7.08034e-07	9.18194e-06	Metal_tolerance_protein
PGSC0003DMG400009690	0	0	1.76824e-06	2.12655e-05	Ankyrin_repeat-containing_protein
PGSC0003DMG400009703	0	0	0.000218306	0.00173325	WRKY_transcription_factor
PGSC0003DMG400009779	0	0	1.8004e-11	6.42798e-09	Gene_of_unknown_function
PGSC0003DMG400009794	0	0	0.00781377	0.0442711	Ankyrin_repeat_protein
PGSC0003DMG400009824	0	0	1.8004e-11	6.42798e-09	Gene_of_unknown_function
PGSC0003DMG400009897	0	0	7.41499e-08	1.19656e-06	Auxin-responsive_family_protein
PGSC0003DMG400009951	0	0	1.2492e-08	2.97336e-07	Expansin11
PGSC0003DMG400010053	0	0	1.83072e-08	3.57538e-07	Pollen_coat
PGSC0003DMG400010192	0	0	2.67498e-10	1.65198e-08	NB-ARC_domain_containing_protein
PGSC0003DMG400010213	0	0	4.32047e-11	7.96152e-09	Gene_of_unknown_function
PGSC0003DMG400010242	0	0	6.88079e-09	1.73539e-07	Pollen_allergen_Che_a_1
PGSC0003DMG400010249	0	0	2.63833e-05	0.000238472	GDSL_esterase_lipase
PGSC0003DMG400010258	0	0	1.51511e-10	1.23644e-08	F-box_family_protein
PGSC0003DMG400010307	0	0	6.88079e-09	1.73539e-07	Gene_of_unknown_function
PGSC0003DMG400010326	0	0	1.52202e-08	3.47087e-07	Indole-3-acetic_acid-amido_synthetase_GH3.3
PGSC0003DMG400010388	0	0	4.92963e-06	5.16707e-05	BHLH_transcription_factor
PGSC0003DMG400010395	0	0	1.64984e-08	3.56389e-07	Conserved_gene_of_unknown_function
PGSC0003DMG400010397	0	0	0.00362788	0.0233513	TRANSPARENT_TESTA_12_protein
PGSC0003DMG400010403	0	0	1.34992e-09	4.9751e-08	Basic_7S_globulin_2_small_subunit
PGSC0003DMG400010417	0	0	2.00771e-06	2.35988e-05	Monoglyceride_lipase
PGSC0003DMG400010465	0	0	2.08641e-10	1.37788e-08	Peroxidase
PGSC0003DMG400010559	0	0	2.23531e-05	0.000204799	Conserved_gene_of_unknown_function
PGSC0003DMG400010572	0	0	8.19849e-11	1.17085e-08	RNA-binding_region-containing_protein
PGSC0003DMG400010585	0	0	3.30892e-08	5.78935e-07	Sesquiterpene_synthase
PGSC0003DMG400010611	0	0	0.0032795	0.0213009	Purine_permease
PGSC0003DMG400010615	0	0	6.42707e-06	6.55034e-05	Conserved_gene_of_unknown_function
PGSC0003DMG400010662	0	0	2.95892e-09	8.14595e-08	Gene_of_unknown_function
PGSC0003DMG400010691	0	0	1.68256e-05	0.000157439	Serine-threonine_protein_kinase,_plant-type
PGSC0003DMG400010705	0	0	4.38959e-10	2.36561e-08	Ubiquitin-protein_ligase
PGSC0003DMG400010726	0	0	6.402e-05	0.000545435	Rac-like_GTP-binding_protein_RAC13
PGSC0003DMG400010792	0	0	2.8854e-05	0.00025896	Cell_cycle_switch_52A
PGSC0003DMG400010826	0	0	4.0486e-05	0.000354447	Conserved_gene_of_unknown_function
PGSC0003DMG400010828	0	0	8.46599e-08	1.33597e-06	Organ-specific_protein_P4
PGSC0003DMG400010839	0	0	2.6818e-07	3.74109e-06	Aromatic_amino_acid_decarboxylase_1B
PGSC0003DMG400010894	0	0	4.07452e-06	4.34654e-05	Transcription_factor
PGSC0003DMG400011033	0	0	0.000625648	0.00461759	Abscisic_acid_receptor_PYL4
PGSC0003DMG400011048	0	0	4.29986e-05	0.000374721	MYB_transcription_factor
PGSC0003DMG400011096	0	0	3.26759e-08	5.72581e-07	Undecaprenyl_pyrophosphate_synthetase
PGSC0003DMG400011141	0	0	1.58153e-05	0.000149207	Serine_carboxypeptidase
PGSC0003DMG400011150	0	0	2.08641e-10	1.37788e-08	Calcineurin_subunit_B
PGSC0003DMG400011159	0	0	1.24895e-07	1.88497e-06	GMP_synthase_[glutamine-hydrolyzing]_subunit_A
PGSC0003DMG400011185	0	0	1.39677e-07	2.06444e-06	Low-molecular-weight_cysteine-rich_protein_LCR78
PGSC0003DMG400011463	0	0	4.32047e-11	7.96152e-09	Conserved_gene_of_unknown_function
PGSC0003DMG400011488	0	0	5.42074e-06	5.63531e-05	Conserved_gene_of_unknown_function
PGSC0003DMG400011547	0	0	0.00750665	0.0428175	Helix-loop-helix_DNA-binding_domain_containing_protein
PGSC0003DMG400011607	0	0	5.79418e-06	5.97459e-05	Conserved_gene_of_unknown_function
PGSC0003DMG400011649	0	0	1.16588e-05	0.00011346	Monovalent_cation:proton_antiporter
PGSC0003DMG400011652	0	0	1.3888e-05	0.00013289	Extensin
PGSC0003DMG400011655	0	0	1.97232e-06	2.32068e-05	Chalcone_isomerase
PGSC0003DMG400011706	0	0	8.02429e-10	3.55339e-08	Gene_of_unknown_function
PGSC0003DMG400011729	0	0	0.000118794	0.000979942	Fe-S_metabolism_associated_domain-containing_protein
PGSC0003DMG400011739	0	0	0.000237006	0.00186873	Gene_of_unknown_function
PGSC0003DMG400011751	0	0	2.8546e-09	8.14595e-08	2-oxoglutarate-dependent_dioxygenase
PGSC0003DMG400011755	0	0	5.36572e-07	7.20368e-06	Acetyl-coenzyme_A_carboxylase_carboxyl_transferase_alpha
PGSC0003DMG400011759	0	0	2.15142e-09	7.06339e-08	Gene_of_unknown_function
PGSC0003DMG400011768	0	0	3.7063e-07	5.08274e-06	C2_domain-containing_protein
PGSC0003DMG400011775	0	0	8.09917e-06	8.06739e-05	Cembratrienol_synthase_2a
PGSC0003DMG400011776	0	0	0.000205669	0.00165012	1-aminocyclopropane-1-carboxylic_acid_oxidase
PGSC0003DMG400011783	0	0	4.6549e-08	7.77519e-07	Cembratrienol_synthase_2a
PGSC0003DMG400011941	0	0	1.28659e-07	1.93411e-06	Beta-galactosidase
PGSC0003DMG400011995	0	0	2.15142e-09	7.06339e-08	Amidase
PGSC0003DMG400012002	0	0	2.95892e-09	8.14595e-08	Oxidoreductase
PGSC0003DMG400012064	0	0	2.56134e-08	4.62296e-07	Zinc_finger_protein
PGSC0003DMG400012098	0	0	2.95892e-09	8.14595e-08	Glycosyltransferase
PGSC0003DMG400012132	0	0	1.64016e-08	3.56389e-07	Conserved_gene_of_unknown_function
PGSC0003DMG400012151	0	0	2.08641e-10	1.37788e-08	Ring_finger_protein
PGSC0003DMG400012169	0	0	1.51511e-10	1.23644e-08	Na(+)_H(+)_antiporter
PGSC0003DMG400012176	0	0	1.51511e-10	1.23644e-08	GTP_binding_protein
PGSC0003DMG400012178	0	0	8.77057e-07	1.12588e-05	AP2_ERF_domain-containing_transcription_factor
PGSC0003DMG400012193	0	0	1.97232e-06	2.32068e-05	Conserved_gene_of_unknown_function
PGSC0003DMG400012262	0	0	2.15766e-09	7.06339e-08	3-oxoacyl-[acyl-carrier-protein]_synthase
PGSC0003DMG400012318	0	0	1.0987e-07	1.70553e-06	WRKY_transcription_factor
PGSC0003DMG400012321	0	0	7.62752e-11	1.13175e-08	1-amino-cyclopropane-1-carboxylate_synthase
PGSC0003DMG400012329	0	0	5.07091e-09	1.31671e-07	BEL14_protein
PGSC0003DMG400012389	0	0	2.08641e-10	1.37788e-08	Anther-specific_protein_LAT52
PGSC0003DMG400012403	0	0	0.00020031	0.00161051	NO_APICAL_MERISTEM
PGSC0003DMG400012411	0	0	4.6549e-08	7.77519e-07	RALF
PGSC0003DMG400012415	0	0	3.21323e-10	1.78209e-08	Acetylglucosaminyltransferase
PGSC0003DMG400012487	0	0	7.5341e-05	0.000633386	Conserved_gene_of_unknown_function
PGSC0003DMG400012526	0	0	7.43986e-10	3.42743e-08	DREB1
PGSC0003DMG400012547	0	0	6.44422e-05	0.000548214	ATP-binding_cassette_transporter
PGSC0003DMG400012558	0	0	8.02429e-10	3.55339e-08	Alternative_oxidase
PGSC0003DMG400012564	0	0	6.88154e-06	6.95766e-05	DH_putative_beta-hydroxyacyl-ACP_dehydratase
PGSC0003DMG400012659	0	0	1.51057e-10	1.23644e-08	Serine_threonine-protein_kinase_HT1
PGSC0003DMG400012700	0	0	1.51057e-10	1.23644e-08	50S_ribosomal_protein_L33
PGSC0003DMG400012770	0	0	6.36605e-06	6.49974e-05	Calmodulin
PGSC0003DMG400012780	0	0	7.92746e-06	7.924e-05	PTAC14
PGSC0003DMG400012811	0	0	1.52202e-08	3.47087e-07	Acyl-CoA_thioesterase
PGSC0003DMG400012838	0	0	4.52703e-05	0.000393318	Non-specific_lipid-transfer_protein
PGSC0003DMG400012839	0	0	6.43337e-08	1.06369e-06	Non-specific_lipid-transfer_protein
PGSC0003DMG400012952	0	0	3.27542e-07	4.51952e-06	Conserved_gene_of_unknown_function
PGSC0003DMG400013010	0	0	3.48564e-06	3.75692e-05	24K_germin
PGSC0003DMG400013029	0	0	5.69464e-07	7.51285e-06	Branched_chain_alpha-keto_acid_dehydrogenase_E1-alpha_subunit
PGSC0003DMG400013054	0	0	1.83072e-08	3.57538e-07	Serine_carboxypeptidase-like_34
PGSC0003DMG400013098	0	0	0.00027794	0.00216608	TMV_resistance_protein_N
PGSC0003DMG400013108	0	0	2.6818e-07	3.74109e-06	Metal_transporter
PGSC0003DMG400013131	0	0	5.59652e-06	5.79694e-05	Conserved_gene_of_unknown_function
PGSC0003DMG400013153	0	0	7.37232e-06	7.41451e-05	Conserved_gene_of_unknown_function
PGSC0003DMG400013194	0	0	2.95892e-09	8.14595e-08	Alpha-L-fucosidase_2
PGSC0003DMG400013263	0	0	5.79536e-09	1.47795e-07	Homeodomain_protein_HOX3
PGSC0003DMG400013274	0	0	8.02429e-10	3.55339e-08	Conserved_gene_of_unknown_function
PGSC0003DMG400013277	0	0	5.08743e-10	2.49459e-08	Acyltransferase
PGSC0003DMG400013345	0	0	1.69065e-08	3.57538e-07	Acyl_carrier_protein
PGSC0003DMG400013346	0	0	7.18398e-10	3.35008e-08	RNApol24
PGSC0003DMG400013382	0	0	5.56434e-07	7.42816e-06	Fragment
PGSC0003DMG400013403	0	0	0.00049094	0.00368528	PT2
PGSC0003DMG400013425	0	0	2.30351e-09	7.07463e-08	Lipase
PGSC0003DMG400013455	0	0	2.56134e-08	4.62296e-07	Conserved_gene_of_unknown_function
PGSC0003DMG400013508	0	0	3.85759e-09	1.02495e-07	I-box_binding_factor
PGSC0003DMG400013544	0	0	5.07091e-09	1.31671e-07	Lupeol_synthase
PGSC0003DMG400013587	0	0	5.08743e-10	2.49459e-08	AP2_domain-containing_transcription_factor
PGSC0003DMG400013659	0	0	2.76934e-08	4.9437e-07	Purine_transporter
PGSC0003DMG400013679	0	0	5.56546e-07	7.42816e-06	CBL-interacting_protein_kinase_12
PGSC0003DMG400013696	0	0	4.85804e-05	0.000419842	Cytochrome_P450
PGSC0003DMG400013739	0	0	1.64016e-08	3.56389e-07	HAK5
PGSC0003DMG400013781	0	0	6.01897e-06	6.17851e-05	Gene_of_unknown_function
PGSC0003DMG400013783	0	0	8.02429e-10	3.55339e-08	Conserved_gene_of_unknown_function
PGSC0003DMG400013809	0	0	1.61026e-08	3.56389e-07	Trehalose-6-phosphate_synthase
PGSC0003DMG400013929	0	0	1.69468e-05	0.000158313	Cytochrome_P450_92B1
PGSC0003DMG400014020	0	0	1.2492e-08	2.97336e-07	Homeobox_protein_GLABRA2
PGSC0003DMG400014023	0	0	1.52202e-08	3.47087e-07	Plasmodium_exported_protein
PGSC0003DMG400014032	0	0	1.103e-08	2.6586e-07	Cytochrome_oxidase_biogenesis_protein
PGSC0003DMG400014033	0	0	3.21323e-10	1.78209e-08	Conserved_gene_of_unknown_function
PGSC0003DMG400014055	0	0	3.32884e-07	4.57115e-06	Peroxidase
PGSC0003DMG400014104	0	0	2.30351e-09	7.07463e-08	Patatin-2-Kuras_4
PGSC0003DMG400014209	0	0	3.30814e-07	4.55368e-06	Pentatricopeptide_repeat-containing_protein
PGSC0003DMG400014226	0	0	0.00036256	0.00277817	Conserved_gene_of_unknown_function
PGSC0003DMG400014237	0	0	5.08743e-10	2.49459e-08	Short-chain_dehydrogenase_reductase_family_protein
PGSC0003DMG400014272	0	0	0.000137748	0.00112815	(S)-N-methylcoclaurine_3-hydroxylase_isozyme
PGSC0003DMG400014302	0	0	2.08641e-10	1.37788e-08	Cytochrome_P450
PGSC0003DMG400014366	0	0	9.24353e-08	1.45465e-06	Downward_leaf_curling_protein
PGSC0003DMG400014391	0	0	7.39306e-07	9.57662e-06	Conserved_gene_of_unknown_function
PGSC0003DMG400014425	0	0	3.81789e-11	7.96152e-09	Gag-pol_polyprotein
PGSC0003DMG400014428	0	0	4.8752e-06	5.11471e-05	Protein_COBRA
PGSC0003DMG400014447	0	0	2.56134e-08	4.62296e-07	Carbonyl_reductase
PGSC0003DMG400014468	0	0	5.08743e-10	2.49459e-08	MtN19
PGSC0003DMG400014477	0	0	8.89976e-06	8.84172e-05	Pentatricopeptide_repeat-containing_protein
PGSC0003DMG400014510	0	0	2.01201e-05	0.000185381	Flavin_monooxygenase
PGSC0003DMG400014539	0	0	5.27366e-07	7.10513e-06	Nitrite_transporter
PGSC0003DMG400014560	0	0	1.39677e-07	2.06444e-06	Bifunctional_nuclease
PGSC0003DMG400014570	0	0	1.22188e-05	0.000118401	AP2_ERF_domain-containing_transcription_factor
PGSC0003DMG400014626	0	0	1.39347e-06	1.73614e-05	Conserved_gene_of_unknown_function
PGSC0003DMG400014630	0	0	2.01681e-08	3.84034e-07	Conserved_gene_of_unknown_function
PGSC0003DMG400014644	0	0	1.83072e-08	3.57538e-07	Gene_of_unknown_function
PGSC0003DMG400014688	0	0	1.52202e-08	3.47087e-07	Caffeic_acid_O-methyltransferase
PGSC0003DMG400014702	0	0	0.00049094	0.00368528	Conserved_gene_of_unknown_function
PGSC0003DMG400014725	0	0	2.50789e-06	2.80633e-05	Peroxidase
PGSC0003DMG400014766	0	0	1.29655e-07	1.94652e-06	41_kD_chloroplast_nucleoid_DNA_binding_protein_(CND41)
PGSC0003DMG400014780	0	0	2.08641e-10	1.37788e-08	Gene_of_unknown_function
PGSC0003DMG400014809	0	0	5.91388e-05	0.000505734	Nucleic_acid_binding_protein
PGSC0003DMG400014829	0	0	0.00582865	0.0346408	Ubiquitin-protein_ligase
PGSC0003DMG400014845	0	0	1.24895e-07	1.88497e-06	Transcription_factor
PGSC0003DMG400014849	0	0	0.00174591	0.0121111	Conserved_gene_of_unknown_function
PGSC0003DMG400014871	0	0	4.32047e-11	7.96152e-09	Alcohol_dehydrogenase
PGSC0003DMG400014880	0	0	4.38959e-10	2.36561e-08	ABC_transporter_family_protein
PGSC0003DMG400014902	0	0	6.28831e-06	6.43187e-05	Cytochrome_P450
PGSC0003DMG400014912	0	0	1.5117e-07	2.21425e-06	Beta-1,3-glucanase
PGSC0003DMG400014927	0	0	1.2492e-08	2.97336e-07	Gene_of_unknown_function
PGSC0003DMG400014992	0	0	3.75956e-09	1.01066e-07	ATP-dependent_helicase
PGSC0003DMG400015040	0	0	1.79196e-06	2.14828e-05	Gene_of_unknown_function
PGSC0003DMG400015052	0	0	0.00049094	0.00368528	BURP_domain-containing_protein
PGSC0003DMG400015227	0	0	1.99862e-07	2.90512e-06	Conserved_gene_of_unknown_function
PGSC0003DMG400015236	0	0	1.51511e-10	1.23644e-08	Gene_of_unknown_function
PGSC0003DMG400015278	0	0	6.39787e-06	6.5264e-05	Cytochrome_P450
PGSC0003DMG400015323	0	0	1.24506e-09	4.83836e-08	WD-repeat_protein
PGSC0003DMG400015345	0	0	3.85759e-09	1.02495e-07	Conserved_gene_of_unknown_function
PGSC0003DMG400015363	0	0	0.000293874	0.00228247	RALF
PGSC0003DMG400015381	0	0	1.22665e-05	0.000118666	Purine_transporter
PGSC0003DMG400015428	0	0	1.52202e-08	3.47087e-07	Conserved_gene_of_unknown_function
PGSC0003DMG400015459	0	0	1.39677e-07	2.06444e-06	MYB_transcription_factor
PGSC0003DMG400015524	0	0	5.87102e-05	0.000502445	CCT
PGSC0003DMG400015591	0	0	4.47196e-06	4.75276e-05	Nitrate_transporter
PGSC0003DMG400015599	0	0	1.72887e-09	6.19194e-08	Conserved_gene_of_unknown_function
PGSC0003DMG400015602	0	0	5.01852e-06	5.241e-05	Gibberellin-regulated_protein_3
PGSC0003DMG400015647	0	0	5.07091e-09	1.31671e-07	Conserved_gene_of_unknown_function
PGSC0003DMG400015667	0	0	1.5068e-06	1.86513e-05	Pto-responsive_gene_1_protein
PGSC0003DMG400015671	0	0	4.6059e-08	7.77519e-07	DNA_repair_protein_xp-C___rad4
PGSC0003DMG400015705	0	0	0.00131456	0.00927664	Conserved_gene_of_unknown_function
PGSC0003DMG400015726	0	0	1.31417e-06	1.63912e-05	Glutathione_s-transferase
PGSC0003DMG400015809	0	0	2.08641e-10	1.37788e-08	Glycine-rich_protein
PGSC0003DMG400015831	0	0	2.15142e-09	7.06339e-08	Ubiquitin-protein_ligase
PGSC0003DMG400015833	0	0	8.46599e-08	1.33597e-06	Gene_of_unknown_function
PGSC0003DMG400015988	0	0	1.43819e-10	1.23644e-08	Gene_of_unknown_function
PGSC0003DMG400015991	0	0	1.39677e-07	2.06444e-06	Transcription_factor
PGSC0003DMG400016022	0	0	5.79418e-06	5.97459e-05	Gene_of_unknown_function
PGSC0003DMG400016047	0	0	2.63942e-08	4.73397e-07	Protein_T13F3.8,_confirmed_by_transcript_evidence
PGSC0003DMG400016116	0	0	2.01422e-06	2.3651e-05	Zinc_finger_protein
PGSC0003DMG400016125	0	0	6.42574e-05	0.000547049	UDP-rhamnose:rhamnosyltransferase
PGSC0003DMG400016179	0	0	1.83072e-08	3.57538e-07	Flowering_locus_T
PGSC0003DMG400016181	0	0	7.41499e-08	1.19656e-06	4-nitrophenylphosphatase
PGSC0003DMG400016185	0	0	4.6549e-08	7.77519e-07	HAT_family_dimerisation_domain_containing_protein
PGSC0003DMG400016249	0	0	2.08641e-10	1.37788e-08	Anthranilate_N-benzoyltransferase_protein
PGSC0003DMG400016295	0	0	1.0041e-07	1.56505e-06	Peroxisomal_membrane_protein_2,_pxmp2
PGSC0003DMG400016351	0	0	2.56134e-08	4.62296e-07	Conserved_gene_of_unknown_function
PGSC0003DMG400016405	0	0	1.18703e-09	4.75854e-08	Leaf_senescence_protein
PGSC0003DMG400016415	0	0	5.85038e-06	6.02711e-05	Conserved_gene_of_unknown_function
PGSC0003DMG400016439	0	0	6.06303e-07	7.97124e-06	Pectate_lyase
PGSC0003DMG400016441	0	0	5.79536e-09	1.47795e-07	WRKY_protein
PGSC0003DMG400016644	0	0	0.000106391	0.000878897	Glycerol-3-phosphate_dehydrogenase
PGSC0003DMG400016655	0	0	5.2107e-09	1.34688e-07	Transporter
PGSC0003DMG400016682	0	0	4.52703e-05	0.000393318	High_mobility_group_protein
PGSC0003DMG400016702	0	0	7.08034e-07	9.18194e-06	Conserved_gene_of_unknown_function
PGSC0003DMG400016775	0	0	5.69464e-07	7.51285e-06	2-oxoglutarate-dependent_dioxygenase
PGSC0003DMG400016891	0	0	3.21323e-10	1.78209e-08	Inositol_polyphosphate_5-phosphatase
PGSC0003DMG400016893	0	0	1.70243e-05	0.000158778	Conserved_gene_of_unknown_function
PGSC0003DMG400016905	0	0	7.62752e-11	1.13175e-08	Cembratrienol_synthase_2b
PGSC0003DMG400016953	0	0	2.8546e-09	8.14595e-08	Laccase
PGSC0003DMG400017014	0	0	9.59521e-07	1.21536e-05	Malic_enzyme
PGSC0003DMG400017017	0	0	2.3077e-05	0.000210923	Alpha-soluble_NSF_attachment_protein
PGSC0003DMG400017031	0	0	1.51511e-10	1.23644e-08	Conserved_gene_of_unknown_function
PGSC0003DMG400017053	0	0	1.24895e-07	1.88497e-06	Conserved_gene_of_unknown_function
PGSC0003DMG400017091	0	0	1.34992e-09	4.9751e-08	Patatin-01
PGSC0003DMG400017104	0	0	3.30296e-07	4.55204e-06	Gene_of_unknown_function
PGSC0003DMG400017114	0	0	4.6059e-08	7.77519e-07	Conserved_gene_of_unknown_function
PGSC0003DMG400017158	0	0	1.03855e-09	4.31472e-08	Conserved_gene_of_unknown_function
PGSC0003DMG400017173	0	0	3.21323e-10	1.78209e-08	Phosphoenolpyruvate_carboxylase_kinase_2
PGSC0003DMG400017177	0	0	9.45699e-08	1.48211e-06	Germin_subfamily_1_member_19
PGSC0003DMG400017215	0	0	2.57243e-10	1.61483e-08	Nucleic_acid_binding_protein
PGSC0003DMG400017231	0	0	2.37205e-07	3.40033e-06	Transcription_factor_TSRF1
PGSC0003DMG400017233	0	0	1.83072e-08	3.57538e-07	Ethylene-responsive_transcription_factor
PGSC0003DMG400017252	0	0	4.82993e-05	0.000418045	DNA_binding_protein
PGSC0003DMG400017255	0	0	4.19523e-05	0.000366161	ATBET12
PGSC0003DMG400017261	0	0	6.81114e-07	8.86301e-06	Gene_of_unknown_function
PGSC0003DMG400017263	0	0	2.15142e-09	7.06339e-08	Gene_of_unknown_function
PGSC0003DMG400017329	0	0	1.594e-06	1.95401e-05	Receptor-like_kinase
PGSC0003DMG400017344	0	0	0.000215252	0.00171496	Conserved_gene_of_unknown_function
PGSC0003DMG400017348	0	0	1.83072e-08	3.57538e-07	Polygalacturonase
PGSC0003DMG400017391	0	0	0.00177415	0.0122772	GI10570
PGSC0003DMG400017438	0	0	2.30366e-08	4.29353e-07	Amino_acid_transporter
PGSC0003DMG400017439	0	0	3.03496e-09	8.27551e-08	Alpha_DNA_polymerase
PGSC0003DMG400017444	0	0	6.60976e-05	0.000560212	Conserved_gene_of_unknown_function
PGSC0003DMG400017505	0	0	1.8004e-11	6.42798e-09	Nam_11
PGSC0003DMG400017540	0	0	7.18398e-10	3.35008e-08	BHLH071
PGSC0003DMG400017558	0	0	0.000165911	0.00134721	Universal_stress_protein_family_protein
PGSC0003DMG400017578	0	0	9.34742e-07	1.1959e-05	ESC
PGSC0003DMG400017606	0	0	1.34992e-09	4.9751e-08	Conserved_gene_of_unknown_function
PGSC0003DMG400017687	0	0	2.08327e-06	2.42623e-05	Amino_acid_transporter
PGSC0003DMG400017725	0	0	1.43819e-10	1.23644e-08	Vacuolar_H+-pyrophosphatase
PGSC0003DMG400017755	0	0	2.67498e-10	1.65198e-08	Conserved_gene_of_unknown_function
PGSC0003DMG400017759	0	0	7.59504e-05	0.00063804	MADS-box_protein_17
PGSC0003DMG400017764	0	0	2.15142e-09	7.06339e-08	Auxin-independent_growth_promoter
PGSC0003DMG400017801	0	0	1.34992e-09	4.9751e-08	Gene_of_unknown_function
PGSC0003DMG400017876	0	0	0.000174877	0.001417	Tetratricopeptide_repeat_protein
PGSC0003DMG400017914	0	0	2.15142e-09	7.06339e-08	GL12416-like_isoform_1
PGSC0003DMG400017924	0	0	3.85054e-06	4.13074e-05	Cembratrienol_synthase_3
PGSC0003DMG400018016	0	0	9.59521e-07	1.21536e-05	Multidrug_resistance_pump
PGSC0003DMG400018078	0	0	3.34207e-05	0.000296683	Ubiquitin-protein_ligase
PGSC0003DMG400018091	0	0	1.55908e-09	5.65477e-08	Nucleic_acid_binding_protein
PGSC0003DMG400018129	0	0	6.06303e-07	7.97124e-06	High-affinity_nitrate_transport_system_component
PGSC0003DMG400018138	0	0	9.17092e-06	9.09529e-05	Cytochrome_P450_71A4
PGSC0003DMG400018139	0	0	2.50789e-06	2.80633e-05	Cytochrome_P450_71A4
PGSC0003DMG400018176	0	0	7.62752e-11	1.13175e-08	Oleosin
PGSC0003DMG400018197	0	0	1.12764e-06	1.4173e-05	Cytochrome_P450_71A4
PGSC0003DMG400018392	0	0	0.000339775	0.00261586	Conserved_gene_of_unknown_function
PGSC0003DMG400018427	0	0	9.01324e-07	1.15574e-05	R2r3-myb_transcription_factor
PGSC0003DMG400018436	0	0	7.18398e-10	3.35008e-08	TPR_domain_containing_protein
PGSC0003DMG400018448	0	0	2.15142e-09	7.06339e-08	Gene_of_unknown_function
PGSC0003DMG400018473	0	0	0.00105209	0.00755031	Terpene_synthase
PGSC0003DMG400018474	0	0	5.07091e-09	1.31671e-07	GAST1_protein
PGSC0003DMG400018564	0	0	1.99862e-07	2.90512e-06	Conserved_gene_of_unknown_function
PGSC0003DMG400018579	0	0	6.96923e-08	1.14402e-06	Histidine_phosphotransfer_protein
PGSC0003DMG400018589	0	0	3.85705e-06	4.13109e-05	Conserved_gene_of_unknown_function
PGSC0003DMG400018602	0	0	1.24895e-07	1.88497e-06	Cucumisin
PGSC0003DMG400018741	0	0	8.46599e-08	1.33597e-06	Xyloglucan_endotransglucosylase_hydrolase_8
PGSC0003DMG400018752	0	0	1.29268e-08	3.05141e-07	Serine-threonine_protein_kinase,_plant-type
PGSC0003DMG400018773	0	0	1.83072e-08	3.57538e-07	Pollen_coat
PGSC0003DMG400018803	0	0	2.05273e-06	2.40045e-05	AP2_ERF_domain-containing_transcription_factor
PGSC0003DMG400018956	0	0	1.43819e-10	1.23644e-08	Zinc_finger_protein
PGSC0003DMG400019017	0	0	2.39457e-07	3.40273e-06	BHLH_transcriptional_regulator
PGSC0003DMG400019025	0	0	3.69714e-09	9.98577e-08	Zinc_finger_protein
PGSC0003DMG400019076	0	0	1.5068e-06	1.86513e-05	Conserved_gene_of_unknown_function
PGSC0003DMG400019119	0	0	7.11105e-08	1.15403e-06	Oxidoreductase
PGSC0003DMG400019138	0	0	1.39677e-07	2.06444e-06	Universal_stress_protein_1
PGSC0003DMG400019141	0	0	9.62489e-06	9.52072e-05	Glyoxal_oxidase
PGSC0003DMG400019146	0	0	0.000218306	0.00173325	Xylem_serine_proteinase_1
PGSC0003DMG400019164	0	0	6.46667e-07	8.43399e-06	Cellulose_synthase_A_catalytic_subunit_1_[UDP-forming]
PGSC0003DMG400019171	0	0	2.74938e-06	3.04967e-05	ATP_binding_protein
PGSC0003DMG400019192	0	0	1.51511e-10	1.23644e-08	Gene_of_unknown_function
PGSC0003DMG400019221	0	0	4.32047e-11	7.96152e-09	Gene_of_unknown_function
PGSC0003DMG400019268	0	0	1.83072e-08	3.57538e-07	Organic_cation_transporter
PGSC0003DMG400019289	0	0	1.36284e-05	0.000130986	Conserved_gene_of_unknown_function
PGSC0003DMG400019380	0	0	1.67621e-06	2.03731e-05	Arabinogalactan_peptide_20
PGSC0003DMG400019401	0	0	2.34198e-05	0.000213544	Aldose_1-epimerase
PGSC0003DMG400019445	0	0	3.77798e-05	0.000332794	ATP-binding_component_of_a_transport_system
PGSC0003DMG400019475	0	0	1.14252e-06	1.43442e-05	PpPPR_98_protein
PGSC0003DMG400019596	0	0	7.18398e-10	3.35008e-08	Reticulocalbin-2
PGSC0003DMG400019625	0	0	1.24895e-07	1.88497e-06	Conserved_gene_of_unknown_function
PGSC0003DMG400019628	0	0	2.82965e-08	5.00075e-07	ATOFP6_OFP6
PGSC0003DMG400019671	0	0	1.70991e-06	2.06946e-05	Glutaredoxin
PGSC0003DMG400019673	0	0	2.95892e-09	8.14595e-08	Interferon-induced_GTP-binding_protein_mx
PGSC0003DMG400019683	0	0	1.72632e-05	0.000160875	Conserved_gene_of_unknown_function
PGSC0003DMG400019689	0	0	7.63555e-06	7.65901e-05	Gene_of_unknown_function
PGSC0003DMG400019704	0	0	7.43986e-10	3.42743e-08	Essential_meiotic_endonuclease_1B
PGSC0003DMG400019746	0	0	1.96427e-05	0.000181715	ATP_binding_protein
PGSC0003DMG400019881	0	0	8.23099e-08	1.31673e-06	JAR1
PGSC0003DMG400019885	0	0	1.0987e-07	1.70553e-06	Nadhp_hc_toxin_reductase
PGSC0003DMG400019886	0	0	2.08641e-10	1.37788e-08	Nadhp_hc_toxin_reductase
PGSC0003DMG400019978	0	0	1.24895e-07	1.88497e-06	Gene_of_unknown_function
PGSC0003DMG400019986	0	0	2.56134e-08	4.62296e-07	Gene_of_unknown_function
PGSC0003DMG400020063	0	0	9.74605e-07	1.2331e-05	S-adenosylmethionine-dependent_methyltransferase
PGSC0003DMG400020069	0	0	3.81789e-11	7.96152e-09	LOB_domain-containing_protein
PGSC0003DMG400020087	0	0	2.08641e-10	1.37788e-08	Late_embryo_abundance_protein
PGSC0003DMG400020112	0	0	1.97232e-06	2.32068e-05	Conserved_gene_of_unknown_function
PGSC0003DMG400020183	0	0	1.90677e-08	3.67988e-07	Gene_of_unknown_function
PGSC0003DMG400020264	0	0	2.37205e-07	3.40033e-06	Conserved_gene_of_unknown_function
PGSC0003DMG400020288	0	0	4.69043e-06	4.96187e-05	Conserved_gene_of_unknown_function
PGSC0003DMG400020334	0	0	3.27542e-07	4.51952e-06	Prephenate_dehydrogenase
PGSC0003DMG400020342	0	0	0.00118356	0.00843025	Conserved_gene_of_unknown_function
PGSC0003DMG400020437	0	0	2.56174e-09	7.76338e-08	Peroxidase
PGSC0003DMG400020549	0	0	7.47119e-06	7.50073e-05	Conserved_gene_of_unknown_function
PGSC0003DMG400020565	0	0	1.00693e-05	9.90036e-05	EPIDERMAL_PATTERNING_FACTOR_6
PGSC0003DMG400020595	0	0	1.97232e-06	2.32068e-05	Caryophyllene_alpha-humulene_synthase
PGSC0003DMG400020612	0	0	2.50789e-06	2.80633e-05	Succinate_dehydrogenase
PGSC0003DMG400020665	0	0	2.08641e-10	1.37788e-08	Nucleic_acid_binding_protein
PGSC0003DMG400020719	0	0	4.51612e-07	6.14246e-06	Glycine_D-amino_acid_oxidases
PGSC0003DMG400020739	0	0	1.68125e-05	0.000157439	Late_blight_resistance_protein_Rpi-blb2
PGSC0003DMG400020776	0	0	2.95892e-09	8.14595e-08	PPR1_protein
PGSC0003DMG400020795	0	0	7.11105e-08	1.15403e-06	Cationic_peroxidase_1
PGSC0003DMG400020855	0	0	9.3237e-07	1.19421e-05	Gene_of_unknown_function
PGSC0003DMG400020867	0	0	0.00560437	0.0335762	Conserved_gene_of_unknown_function
PGSC0003DMG400020917	0	0	2.95892e-09	8.14595e-08	7S_globulin
PGSC0003DMG400020943	0	0	3.05407e-05	0.000272813	Glycosyltransferase
PGSC0003DMG400021072	0	0	4.548e-10	2.41679e-08	Plastoglobulin-1,_chloroplastic
PGSC0003DMG400021116	0	0	3.85809e-06	4.13109e-05	UDP-glucoronosyl_UDP-glucosyl_transferase_family_protein
PGSC0003DMG400021146	0	0	1.1763e-05	0.000114182	Transcription_factor
PGSC0003DMG400021197	0	0	0.000211715	0.00169744	Vacuolar_protein_sorting-associated_protein_2_homolog_2
PGSC0003DMG400021313	0	0	1.03855e-09	4.31472e-08	Gene_of_unknown_function
PGSC0003DMG400021324	0	0	0.00441436	0.0277415	Spotted_leaf_protein
PGSC0003DMG400021340	0	0	2.30351e-09	7.07463e-08	Conserved_gene_of_unknown_function
PGSC0003DMG400021379	0	0	4.94179e-07	6.69751e-06	Conserved_gene_of_unknown_function
PGSC0003DMG400021384	0	0	5.79536e-09	1.47795e-07	PGPS_D7
PGSC0003DMG400021416	0	0	7.57435e-07	9.80033e-06	Conserved_gene_of_unknown_function
PGSC0003DMG400021575	0	0	2.50789e-06	2.80633e-05	Pectinesterase
PGSC0003DMG400021593	0	0	0.000269476	0.00210442	ATP_GTP_nucleotide-binding_protein
PGSC0003DMG400021651	0	0	1.90677e-08	3.67988e-07	1-aminocyclopropane-1-carboxylate_synthase_4
PGSC0003DMG400021654	0	0	0.00123516	0.0087596	R2r3-myb_transcription_factor
PGSC0003DMG400021674	0	0	1.03855e-09	4.31472e-08	Secretory_carrier_membrane_protein_family_protein
PGSC0003DMG400021688	0	0	4.38959e-10	2.36561e-08	Gene_of_unknown_function
PGSC0003DMG400021694	0	0	7.11105e-08	1.15403e-06	UDP-glucuronosyltransferase
PGSC0003DMG400021695	0	0	1.56344e-06	1.92068e-05	Glycosyltransferase
PGSC0003DMG400021758	0	0	3.26759e-08	5.72581e-07	Multidomain_cyclophilin_type_peptidyl-prolyl_cis-trans_isomerase
PGSC0003DMG400021759	0	0	1.79578e-09	6.4115e-08	Phytocalpain
PGSC0003DMG400021778	0	0	0.000221259	0.00175304	Zinc_finger_protein
PGSC0003DMG400021801	0	0	2.95892e-09	8.14595e-08	Peroxidase_27
PGSC0003DMG400021813	0	0	9.92354e-06	9.77383e-05	Pectinacetylesterase
PGSC0003DMG400021821	0	0	1.51511e-10	1.23644e-08	Conserved_gene_of_unknown_function
PGSC0003DMG400021824	0	0	2.83631e-08	5.00075e-07	F-box_protein
PGSC0003DMG400021857	0	0	2.39457e-07	3.40273e-06	GPRI2
PGSC0003DMG400021895	0	0	3.21323e-10	1.78209e-08	WRKY-type_DNA_binding_protein
PGSC0003DMG400021974	0	0	1.03855e-09	4.31472e-08	Gene_of_unknown_function
PGSC0003DMG400022037	0	0	1.17465e-09	4.75854e-08	Metal_ion_binding_protein
PGSC0003DMG400022081	0	0	7.60611e-07	9.8303e-06	Arginine_decarboxylase
PGSC0003DMG400022092	0	0	3.27542e-07	4.51952e-06	Gene_of_unknown_function
PGSC0003DMG400022132	0	0	3.51172e-06	3.78148e-05	Conserved_gene_of_unknown_function
PGSC0003DMG400022138	0	0	1.03855e-09	4.31472e-08	COP9_signalosome_complex_subunit_6b
PGSC0003DMG400022243	0	0	6.0467e-06	6.2014e-05	N6-DNA-methyltransferase
PGSC0003DMG400022245	0	0	7.18398e-10	3.35008e-08	F-box_family_protein
PGSC0003DMG400022276	0	0	2.56134e-08	4.62296e-07	Conserved_gene_of_unknown_function
PGSC0003DMG400022394	0	0	1.19885e-06	1.50185e-05	FAD-binding_domain-containing_protein
PGSC0003DMG400022399	0	0	1.51511e-10	1.23644e-08	MYB_transcription_factor
PGSC0003DMG400022414	0	0	0.00247792	0.0166531	Fiber_expressed_protein
PGSC0003DMG400022516	0	0	2.50789e-06	2.80633e-05	Extensin_Dif10
PGSC0003DMG400022519	0	0	1.24506e-09	4.83836e-08	Gene_of_unknown_function
PGSC0003DMG400022529	0	0	0.000104575	0.000865149	Conserved_gene_of_unknown_function
PGSC0003DMG400022540	0	0	9.73952e-05	0.000808677	Short_internodes_2
PGSC0003DMG400022610	0	0	0.00423876	0.0267853	Pentatricopeptide_repeat-containing_protein
PGSC0003DMG400022624	0	0	2.95892e-09	8.14595e-08	Glutathione_s-transferase
PGSC0003DMG400022648	0	0	9.59521e-07	1.21536e-05	Conserved_gene_of_unknown_function
PGSC0003DMG400022658	0	0	1.64984e-08	3.56389e-07	Gene_of_unknown_function
PGSC0003DMG400022659	0	0	6.12931e-05	0.000522983	UPF0497_membrane_protein_In26
PGSC0003DMG400022663	0	0	1.51511e-10	1.23644e-08	PWWP
PGSC0003DMG400022676	0	0	9.3076e-09	2.28196e-07	Pollen-specific_lysine-rich_protein_SBgLR
PGSC0003DMG400022700	0	0	1.82498e-08	3.57538e-07	Forkhead-associated_domain-containing_protein
PGSC0003DMG400022710	0	0	2.36259e-06	2.72653e-05	Trytophan_synthase_alpha_subunit
PGSC0003DMG400022713	0	0	1.79196e-06	2.14828e-05	L-ascorbate_oxidase
PGSC0003DMG400022734	0	0	4.32047e-11	7.96152e-09	Cell_cycle_switch_52A
PGSC0003DMG400022741	0	0	1.8004e-11	6.42798e-09	Multidrug_resistance_pump
PGSC0003DMG400022757	0	0	2.74938e-06	3.04967e-05	Conserved_gene_of_unknown_function
PGSC0003DMG400022768	0	0	7.62752e-11	1.13175e-08	UPF0497_membrane_protein_PIMP1
PGSC0003DMG400022769	0	0	1.5117e-07	2.21425e-06	Clathrin_assembly_protein
PGSC0003DMG400022783	0	0	5.42806e-08	9.0139e-07	SEC14_cytosolic_factor___phosphoglyceride_transfer_family_protein
PGSC0003DMG400022789	0	0	5.69464e-07	7.51285e-06	Type_I_inositol_polyphosphate_5-phosphatase
PGSC0003DMG400022800	0	0	3.81789e-11	7.96152e-09	Cytochrome_B561
PGSC0003DMG400022813	0	0	3.03496e-09	8.27551e-08	Conserved_gene_of_unknown_function
PGSC0003DMG400022941	0	0	2.08641e-10	1.37788e-08	2-oxoglutarate-dependent_dioxygenase
PGSC0003DMG400022979	0	0	1.51511e-10	1.23644e-08	Inactive_purple_acid_phosphatase_27
PGSC0003DMG400023015	0	0	0.000588901	0.00435881	Conserved_gene_of_unknown_function
PGSC0003DMG400023039	0	0	2.08641e-10	1.37788e-08	Mutt_domain_protein
PGSC0003DMG400023044	0	0	1.03855e-09	4.31472e-08	Ulp1_protease_family,_C-terminal_catalytic_domain_containing_protein
PGSC0003DMG400023047	0	0	1.64016e-08	3.56389e-07	Gene_of_unknown_function
PGSC0003DMG400023111	0	0	1.11075e-05	0.000108557	Major_sperm_protein
PGSC0003DMG400023130	0	0	9.72227e-05	0.000807832	Conserved_gene_of_unknown_function
PGSC0003DMG400023133	0	0	0.000648216	0.00476875	PDE191
PGSC0003DMG400023173	0	0	1.51511e-10	1.23644e-08	Methylputrescine_oxidase
PGSC0003DMG400023244	0	0	3.47625e-08	6.06354e-07	Gene_of_unknown_function
PGSC0003DMG400023318	0	0	1.27726e-06	1.59658e-05	Conserved_gene_of_unknown_function
PGSC0003DMG400023362	0	0	1.8004e-11	6.42798e-09	Alcohol_dehydrogenase
PGSC0003DMG400023395	0	0	1.70991e-06	2.06946e-05	Conserved_gene_of_unknown_function
PGSC0003DMG400023435	0	0	2.15142e-09	7.06339e-08	Major_allergen_Pru_ar
PGSC0003DMG400023447	0	0	5.32761e-05	0.000457709	NAC_domain_protein
PGSC0003DMG400023466	0	0	0.00564807	0.0337766	Plasma_membrane_intrinsic_protein
PGSC0003DMG400023470	0	0	0.000231043	0.00182549	Conserved_gene_of_unknown_function
PGSC0003DMG400023506	0	0	2.83631e-08	5.00075e-07	ATP-binding_cassette_transporter
PGSC0003DMG400023608	0	0	1.77325e-06	2.13032e-05	Fumarylacetoacetate_hydrolase
PGSC0003DMG400023714	0	0	1.83072e-08	3.57538e-07	Gibberellin_3-beta-dioxygenase
PGSC0003DMG400023828	0	0	1.51511e-10	1.23644e-08	Gene_of_unknown_function
PGSC0003DMG400023847	0	0	6.41024e-08	1.0614e-06	2,4-dienoyl-CoA_reductase
PGSC0003DMG400023856	0	0	2.30351e-09	7.07463e-08	Extensin_Ext1
PGSC0003DMG400023858	0	0	1.83072e-08	3.57538e-07	Extensin_Ext1
PGSC0003DMG400023891	0	0	5.87321e-06	6.04517e-05	Conserved_gene_of_unknown_function
PGSC0003DMG400024061	0	0	0.000215252	0.00171496	Zinc_finger,_RING-type
PGSC0003DMG400024070	0	0	2.50789e-06	2.80633e-05	Conserved_gene_of_unknown_function
PGSC0003DMG400024135	0	0	2.15142e-09	7.06339e-08	Neryl_diphosphate_synthase_1
PGSC0003DMG400024146	0	0	2.39457e-07	3.40273e-06	Gene_of_unknown_function
PGSC0003DMG400024192	0	0	0.00145683	0.0101984	MurB_reductase
PGSC0003DMG400024196	0	0	0.000215252	0.00171496	Gene_of_unknown_function
PGSC0003DMG400024276	0	0	1.18703e-09	4.75854e-08	Beta-Amyrin_Synthase
PGSC0003DMG400024299	0	0	1.97232e-06	2.32068e-05	Transcription_factor
PGSC0003DMG400024310	0	0	1.21648e-07	1.87309e-06	Conserved_gene_of_unknown_function
PGSC0003DMG400024313	0	0	2.37205e-07	3.40033e-06	HD_domain_class_transcription_factor
PGSC0003DMG400024319	0	0	3.21323e-10	1.78209e-08	GATA-1_zinc_finger_protein
PGSC0003DMG400024330	0	0	3.21323e-10	1.78209e-08	Peroxidase_27
PGSC0003DMG400024337	0	0	3.81789e-11	7.96152e-09	Hero_resistance_protein_2_homologue
PGSC0003DMG400024362	0	0	1.51511e-10	1.23644e-08	Anthranilate_N-benzoyltransferase_protein
PGSC0003DMG400024379	0	0	1.8004e-11	6.42798e-09	GPI-anchored_protein
PGSC0003DMG400024459	0	0	5.2276e-07	7.05973e-06	HIPL1_protein
PGSC0003DMG400024474	0	0	7.18398e-10	3.35008e-08	Gonadotropin_beta_chain
PGSC0003DMG400024477	0	0	0.000102611	0.000850128	Calmodulin_binding_protein
PGSC0003DMG400024478	0	0	1.03131e-06	1.29909e-05	Calmodulin-binding_protein
PGSC0003DMG400024513	0	0	7.18819e-09	1.80495e-07	Serine_threonine_protein_kinase
PGSC0003DMG400024539	0	0	4.88489e-07	6.62824e-06	ATEXO70E2
PGSC0003DMG400024594	0	0	2.17972e-08	4.10946e-07	Glycosyltransferase_UGT90A7
PGSC0003DMG400024615	0	0	1.43819e-10	1.23644e-08	WD-repeat_protein
PGSC0003DMG400024616	0	0	9.59521e-07	1.21536e-05	UDP-glucosyltransferase
PGSC0003DMG400024617	0	0	1.37605e-05	0.00013178	UDP-glucosyltransferase
PGSC0003DMG400024625	0	0	8.20019e-09	2.03668e-07	MADS_box_protein
PGSC0003DMG400024628	0	0	1.51511e-10	1.23644e-08	COBRA_3
PGSC0003DMG400024736	0	0	2.55843e-06	2.85729e-05	Alpha-L-fucosidase_2
PGSC0003DMG400024762	0	0	8.26328e-08	1.31673e-06	Plant_disease_resistant_protein
PGSC0003DMG400024763	0	0	2.36475e-07	3.40033e-06	Conserved_gene_of_unknown_function
PGSC0003DMG400024771	0	0	3.19994e-06	3.49515e-05	Conserved_gene_of_unknown_function
PGSC0003DMG400024837	0	0	1.64954e-05	0.000154984	DNAJ_heat_shock_N-terminal_domain-containing_protein
PGSC0003DMG400024843	0	0	2.53907e-06	2.83844e-05	Conserved_gene_of_unknown_function
PGSC0003DMG400024849	0	0	1.8004e-11	6.42798e-09	Alcohol_dehydrogenase_1
PGSC0003DMG400024860	0	0	1.17626e-05	0.000114182	Branched_chain_alpha-keto_acid_dehydrogenase_E1-alpha_subunit
PGSC0003DMG400024908	0	0	2.10074e-05	0.000192934	Conserved_gene_of_unknown_function
PGSC0003DMG400024994	0	0	3.33652e-06	3.62798e-05	Conserved_gene_of_unknown_function
PGSC0003DMG400024996	0	0	0.00102956	0.0074026	GH3_family_protein
PGSC0003DMG400025008	0	0	5.01852e-06	5.241e-05	Conserved_gene_of_unknown_function
PGSC0003DMG400025029	0	0	2.83805e-06	3.13889e-05	Stromal_membrane-associated_protein
PGSC0003DMG400025031	0	0	2.56427e-05	0.000232514	NAC_domain_protein
PGSC0003DMG400025044	0	0	1.83072e-08	3.57538e-07	Gene_of_unknown_function
PGSC0003DMG400025108	0	0	2.15142e-09	7.06339e-08	Gene_of_unknown_function
PGSC0003DMG400025109	0	0	8.02429e-10	3.55339e-08	Gene_of_unknown_function
PGSC0003DMG400025129	0	0	2.15142e-09	7.06339e-08	Zinc_finger_protein
PGSC0003DMG400025146	0	0	3.38331e-05	0.000300112	UPF0497_membrane_protein_3
PGSC0003DMG400025168	0	0	1.18703e-09	4.75854e-08	Lipid_binding_protein
PGSC0003DMG400025170	0	0	2.56134e-08	4.62296e-07	Gene_of_unknown_function
PGSC0003DMG400025208	0	0	4.6549e-08	7.77519e-07	Formin_1
PGSC0003DMG400025239	0	0	6.47494e-06	6.58737e-05	Beta-glucosidase
PGSC0003DMG400025313	0	0	0.00031648	0.00244806	Conserved_gene_of_unknown_function
PGSC0003DMG400025356	0	0	4.70999e-05	0.000408283	Transferase,_transferring_glycosyl_groups
PGSC0003DMG400025395	0	0	5.08743e-10	2.49459e-08	Nitrate_transporter
PGSC0003DMG400025396	0	0	1.64984e-08	3.56389e-07	Polygalacturonase
PGSC0003DMG400025404	0	0	1.18703e-09	4.75854e-08	Class_S_F-box_protein
PGSC0003DMG400025481	0	0	7.18398e-10	3.35008e-08	WRKY_domain_class_transcription_factor
PGSC0003DMG400025486	0	0	2.50789e-06	2.80633e-05	Gene_of_unknown_function
PGSC0003DMG400025491	0	0	2.15142e-09	7.06339e-08	Peroxidase
PGSC0003DMG400025536	0	0	2.01681e-08	3.84034e-07	Conserved_gene_of_unknown_function
PGSC0003DMG400025540	0	0	7.62752e-11	1.13175e-08	Pectinacetylesterase
PGSC0003DMG400025543	0	0	1.14481e-07	1.77228e-06	Gene_of_unknown_function
PGSC0003DMG400025631	0	0	1.03855e-09	4.31472e-08	F-box_protein_interaction_domain_containing_protein
PGSC0003DMG400025667	0	0	3.21655e-06	3.50659e-05	Gene_of_unknown_function
PGSC0003DMG400025671	0	0	6.47253e-05	0.000550213	HECT;_Ubiquitin
PGSC0003DMG400025781	0	0	2.08641e-10	1.37788e-08	Transcription_factor_bHLH95
PGSC0003DMG400025799	0	0	4.38959e-10	2.36561e-08	Serine-threonine_protein_kinase,_plant-type
PGSC0003DMG400025804	0	0	1.34992e-09	4.9751e-08	Conserved_gene_of_unknown_function
PGSC0003DMG400025837	0	0	1.8004e-11	6.42798e-09	Nucleobase_ascorbate_transporter
PGSC0003DMG400025839	0	0	1.8004e-11	6.42798e-09	Transcription_regulation
PGSC0003DMG400025881	0	0	0.000641246	0.00472123	Conserved_gene_of_unknown_function
PGSC0003DMG400025926	0	0	2.57243e-10	1.61483e-08	Extensin
PGSC0003DMG400025936	0	0	1.03855e-09	4.31472e-08	Extensin_Dif10
PGSC0003DMG400025964	0	0	2.30351e-09	7.07463e-08	Ulp1_protease_family,_C-terminal_catalytic_domain_containing_protein
PGSC0003DMG400025969	0	0	0.000269476	0.00210442	YABBY1
PGSC0003DMG400026017	0	0	1.83072e-08	3.57538e-07	Xenotropic_and_polytropic_murine_leukemia_virus_receptor
PGSC0003DMG400026032	0	0	4.6549e-08	7.77519e-07	Carotenoid_cleavage_dioxygenase_7
PGSC0003DMG400026035	0	0	8.77057e-07	1.12588e-05	AP2_ERF_domain-containing_transcription_factor
PGSC0003DMG400026040	0	0	8.19849e-11	1.17085e-08	MTERF_family_protein
PGSC0003DMG400026077	0	0	2.50789e-06	2.80633e-05	Calcium-dependent_protein_kinase
PGSC0003DMG400026078	0	0	4.68612e-06	4.96187e-05	50S_ribosomal_protein_L21
PGSC0003DMG400026087	0	0	0.000221259	0.00175304	Flavin_monooxygenase
PGSC0003DMG400026125	0	0	1.24895e-07	1.88497e-06	Zinc_finger_protein
PGSC0003DMG400026134	0	0	1.51511e-10	1.23644e-08	PHD-finger_family_protein
PGSC0003DMG400026170	0	0	1.51511e-10	1.23644e-08	Nuc-1_negative_regulatory_protein_preg
PGSC0003DMG400026186	0	0	3.71474e-07	5.08274e-06	Indole-3-acetic_acid-amido_synthetase_GH3.6
PGSC0003DMG400026221	0	0	9.84943e-06	9.71558e-05	Major_pollen_allergen_Ory_s_1
PGSC0003DMG400026242	0	0	2.50789e-06	2.80633e-05	Cationic_amino_acid_transporter
PGSC0003DMG400026254	0	0	0.000547028	0.00406888	Transferase
PGSC0003DMG400026259	0	0	2.30366e-08	4.29353e-07	Oleosin
PGSC0003DMG400026261	0	0	1.91421e-06	2.28286e-05	ATERF-2_ATERF2_ERF2
PGSC0003DMG400026276	0	0	1.60723e-05	0.000151382	Leucoanthocyanidin_dioxygenase
PGSC0003DMG400026295	0	0	1.51511e-10	1.23644e-08	Thioredoxin_domain-containing_protein
PGSC0003DMG400026296	0	0	2.9582e-07	4.10662e-06	Glycosyltransferase,_CAZy_family_GT47
PGSC0003DMG400026298	0	0	2.50789e-06	2.80633e-05	Conserved_gene_of_unknown_function
PGSC0003DMG400026323	0	0	2.18023e-06	2.52372e-05	UDP-glucose:glucosyltransferase
PGSC0003DMG400026334	0	0	3.81789e-11	7.96152e-09	RNase_Phy3
PGSC0003DMG400026339	0	0	1.29268e-08	3.05141e-07	Conserved_gene_of_unknown_function
PGSC0003DMG400026401	0	0	9.70697e-05	0.000807148	Delta(7)-sterol-C5(6)-desaturase
PGSC0003DMG400026406	0	0	1.59899e-05	0.000150729	Conserved_gene_of_unknown_function
PGSC0003DMG400026410	0	0	7.12897e-05	0.000601096	Gene_of_unknown_function
PGSC0003DMG400026422	0	0	3.09895e-05	0.000276605	HAPp48,5_protein
PGSC0003DMG400026481	0	0	3.15982e-06	3.46791e-05	Inositol_polyphosphate_kinase
PGSC0003DMG400026535	0	0	0.000397653	0.00303283	Phytosulfokine_peptide
PGSC0003DMG400026562	0	0	1.28659e-07	1.93411e-06	Zinc_finger_protein
PGSC0003DMG400026619	0	0	1.41866e-07	2.08509e-06	GDSL_esterase_lipase
PGSC0003DMG400026633	0	0	0.00419437	0.0265342	CLE7
PGSC0003DMG400026647	0	0	2.08327e-06	2.42623e-05	Kinase
PGSC0003DMG400026652	0	0	2.30366e-08	4.29353e-07	Major_latex
PGSC0003DMG400026683	0	0	8.93741e-06	8.87141e-05	Indole-3-acetic_acid-amido_synthetase_GH3.3
PGSC0003DMG400026752	0	0	1.02138e-08	2.48811e-07	Conserved_gene_of_unknown_function
PGSC0003DMG400026764	0	0	2.15766e-09	7.06339e-08	Calcium_ion_binding_protein
PGSC0003DMG400026773	0	0	7.43986e-10	3.42743e-08	Gene_of_unknown_function
PGSC0003DMG400026779	0	0	3.03496e-09	8.27551e-08	PAS_LOV_protein_A
PGSC0003DMG400026858	0	0	2.15142e-09	7.06339e-08	Phosphoinositide-binding_clathrin_adaptor,_N-terminal
PGSC0003DMG400026860	0	0	6.49743e-05	0.000551919	Ubiquitin-protein_ligase
PGSC0003DMG400026900	0	0	0.00049094	0.00368528	Cytochrome_P450_CYP82E4v2_nicotine_demethylase
PGSC0003DMG400026914	0	0	2.85373e-05	0.00025632	Calcium-binding_protein
PGSC0003DMG400026953	0	0	1.8004e-11	6.42798e-09	Serine_protease_inhibitor,_potato_inhibitor_I-type_family_protein
PGSC0003DMG400026955	0	0	5.77784e-06	5.96852e-05	Gene_of_unknown_function
PGSC0003DMG400026988	0	0	1.24895e-07	1.88497e-06	Methylputrescine_oxidase
PGSC0003DMG400027020	0	0	1.97232e-06	2.32068e-05	Alpha-L-fucosidase_2
PGSC0003DMG400027028	0	0	3.04736e-05	0.000272427	Conserved_gene_of_unknown_function
PGSC0003DMG400027146	0	0	7.47119e-06	7.50073e-05	Chalcone_synthase_B
PGSC0003DMG400027191	0	0	5.27366e-07	7.10513e-06	Conserved_gene_of_unknown_function
PGSC0003DMG400027239	0	0	1.56344e-06	1.92068e-05	Dehiscence_polygalacturonase
PGSC0003DMG400027270	0	0	1.29268e-08	3.05141e-07	Conserved_gene_of_unknown_function
PGSC0003DMG400027273	0	0	0.000133916	0.00109834	Conserved_gene_of_unknown_function
PGSC0003DMG400027287	0	0	1.45247e-05	0.000138172	F-box_family_protein
PGSC0003DMG400027312	0	0	4.6549e-08	7.77519e-07	Conserved_gene_of_unknown_function
PGSC0003DMG400027323	0	0	1.6276e-05	0.00015309	Ribosome_recycling_factor
PGSC0003DMG400027345	0	0	1.72887e-09	6.19194e-08	Gene_of_unknown_function
PGSC0003DMG400027361	0	0	5.57194e-07	7.42816e-06	Ribonuclease_P
PGSC0003DMG400027387	0	0	5.08743e-10	2.49459e-08	Hyoscyamine_6-dioxygenase
PGSC0003DMG400027400	0	0	2.08641e-10	1.37788e-08	Non-specific_lipid-transfer_protein
PGSC0003DMG400027447	0	0	0.000384834	0.00294293	Aspartyl_protease_family_protein
PGSC0003DMG400027452	0	0	2.08641e-10	1.37788e-08	Gene_of_unknown_function
PGSC0003DMG400027455	0	0	2.42808e-05	0.00022069	Ribonuclease_t2
PGSC0003DMG400027464	0	0	2.74938e-06	3.04967e-05	Kaempferol_3-O-beta-D-galactosyltransferase
PGSC0003DMG400027466	0	0	2.95892e-09	8.14595e-08	DNA_RNA_binding_protein
PGSC0003DMG400027480	0	0	1.52202e-08	3.47087e-07	Gene_of_unknown_function
PGSC0003DMG400027493	0	0	3.81789e-11	7.96152e-09	Gene_of_unknown_function
PGSC0003DMG400027494	0	0	2.50789e-06	2.80633e-05	Nucleic_acid_binding_protein
PGSC0003DMG400027502	0	0	1.64984e-08	3.56389e-07	AP2_domain-containing_transcription_factor
PGSC0003DMG400027586	0	0	5.44918e-09	1.40535e-07	Serine-threonine_protein_kinase,_plant-type
PGSC0003DMG400027608	0	0	2.95892e-09	8.14595e-08	Gene_of_unknown_function
PGSC0003DMG400027720	0	0	2.8546e-09	8.14595e-08	1-Cys_peroxiredoxin
PGSC0003DMG400027740	0	0	1.90677e-08	3.67988e-07	Auxin-induced_protein_5NG4
PGSC0003DMG400027748	0	0	3.21655e-06	3.50659e-05	UPF0497_membrane_protein_PIMP1
PGSC0003DMG400027770	0	0	2.11115e-06	2.4562e-05	Cutin_deficient_2
PGSC0003DMG400027822	0	0	2.30351e-09	7.07463e-08	Conserved_gene_of_unknown_function
PGSC0003DMG400027840	0	0	0.000118948	0.000980502	Pectinesterase
PGSC0003DMG400027887	0	0	1.17465e-09	4.75854e-08	Conserved_gene_of_unknown_function
PGSC0003DMG400027899	0	0	2.5394e-07	3.58182e-06	Ubiquitin-protein_ligase
PGSC0003DMG400027961	0	0	0.00413822	0.026208	Purine_transporter
PGSC0003DMG400027999	0	0	3.19994e-06	3.49515e-05	Aspartyl_protease_family_protein
PGSC0003DMG400028008	0	0	7.18398e-10	3.35008e-08	Chromomethylase
PGSC0003DMG400028022	0	0	1.03855e-09	4.31472e-08	Sterol_desaturase
PGSC0003DMG400028046	0	0	4.10995e-05	0.000359267	Conserved_gene_of_unknown_function
PGSC0003DMG400028071	0	0	5.69464e-07	7.51285e-06	Histone_H4
PGSC0003DMG400028154	0	0	2.9582e-07	4.10662e-06	Cytokinin_riboside_5-monophosphate_phosphoribohydrolase_LOG7
PGSC0003DMG400028173	0	0	1.8004e-11	6.42798e-09	Phytosulfokine_peptide
PGSC0003DMG400028235	0	0	8.02429e-10	3.55339e-08	Hin1
PGSC0003DMG400028239	0	0	8.26328e-08	1.31673e-06	HVA22_i
PGSC0003DMG400028250	0	0	4.81504e-05	0.000417072	OJ000126_13.10_protein
PGSC0003DMG400028279	0	0	5.28959e-07	7.10983e-06	Conserved_gene_of_unknown_function
PGSC0003DMG400028297	0	0	8.02429e-10	3.55339e-08	Gene_of_unknown_function
PGSC0003DMG400028298	0	0	1.8004e-11	6.42798e-09	Gene_of_unknown_function
PGSC0003DMG400028301	0	0	9.59521e-07	1.21536e-05	Flavonol_4-sulfotransferase
PGSC0003DMG400028360	0	0	0.000460576	0.00348251	CRABS_CLAW
PGSC0003DMG400028369	0	0	1.83072e-08	3.57538e-07	RNA_binding_protein
PGSC0003DMG400028415	0	0	0.000869978	0.00632284	Conserved_gene_of_unknown_function
PGSC0003DMG400028434	0	0	1.82498e-08	3.57538e-07	Serine-threonine_protein_kinase,_plant-type
PGSC0003DMG400028468	0	0	7.11105e-08	1.15403e-06	Conserved_gene_of_unknown_function
PGSC0003DMG400028490	0	0	2.11505e-06	2.45823e-05	Phospholipid_N-methyltransferase
PGSC0003DMG400028541	0	0	1.8004e-11	6.42798e-09	Polygalacturonase
PGSC0003DMG400028568	0	0	8.3369e-06	8.28974e-05	Conserved_gene_of_unknown_function
PGSC0003DMG400028596	0	0	3.21323e-10	1.78209e-08	RNase_H_family_protein
PGSC0003DMG400028604	0	0	2.08641e-10	1.37788e-08	Protein_kinase
PGSC0003DMG400028637	0	0	3.81789e-11	7.96152e-09	2-oxoglutarate-dependent_dioxygenase
PGSC0003DMG400028652	0	0	4.31315e-08	7.3769e-07	Geraniol_10-hydroxylase
PGSC0003DMG400028663	0	0	3.81789e-11	7.96152e-09	Conserved_gene_of_unknown_function
PGSC0003DMG400028669	0	0	1.83072e-08	3.57538e-07	DNA_binding_protein
PGSC0003DMG400028673	0	0	8.04699e-05	0.000674024	E4_E8_binding_protein-1
PGSC0003DMG400028676	0	0	1.83072e-08	3.57538e-07	Chromatin_assembly_factor_I_P60_subunit
PGSC0003DMG400028701	0	0	0.000218306	0.00173325	Zinc_finger_protein
PGSC0003DMG400028770	0	0	2.95892e-09	8.14595e-08	Histone_H2B
PGSC0003DMG400028775	0	0	3.32884e-07	4.57115e-06	Nucleolar_essential_protein
PGSC0003DMG400028808	0	0	2.28012e-05	0.000208737	2-oxoglutarate-dependent_dioxygenase
PGSC0003DMG400028846	0	0	3.30815e-05	0.00029413	Avr9_Cf-9_rapidly_elicited_protein_132
PGSC0003DMG400028865	0	0	3.69714e-09	9.98577e-08	Zinc_knuckle_family_protein
PGSC0003DMG400028924	0	0	2.30105e-08	4.29353e-07	Transporter
PGSC0003DMG400028949	0	0	2.15142e-09	7.06339e-08	Protein_3
PGSC0003DMG400028962	0	0	1.83072e-08	3.57538e-07	Zinc_finger_protein
PGSC0003DMG400029005	0	0	1.55908e-09	5.65477e-08	Phytoene_synthase_2,_chloroplastic
PGSC0003DMG400029011	0	0	2.56174e-09	7.76338e-08	Gene_of_unknown_function
PGSC0003DMG400029067	0	0	8.02429e-10	3.55339e-08	DNA_binding_protein
PGSC0003DMG400029080	0	0	0.000166592	0.00135179	LOB_domain-containing_protein
PGSC0003DMG400029109	0	0	4.32047e-11	7.96152e-09	Cytochrome_P450
PGSC0003DMG400029140	0	0	1.83072e-08	3.57538e-07	Carboxylic_ester_hydrolase
PGSC0003DMG400029144	0	0	1.64016e-08	3.56389e-07	GATA_domain_class_transcription_factor
PGSC0003DMG400029151	0	0	1.70175e-05	0.000158778	Conserved_gene_of_unknown_function
PGSC0003DMG400029254	0	0	1.90677e-08	3.67988e-07	Nodulin_protein
PGSC0003DMG400029272	0	0	9.3076e-09	2.28196e-07	GDSL-like_Lipase_Acylhydrolase_family_protein
PGSC0003DMG400029276	0	0	1.64984e-08	3.56389e-07	GDU1
PGSC0003DMG400029292	0	0	0.000335544	0.00259027	Cadmium-induced_protein_AS8
PGSC0003DMG400029330	0	0	1.61026e-08	3.56389e-07	Monooxygenase
PGSC0003DMG400029335	0	0	1.03855e-09	4.31472e-08	Plant_synaptotagmin
PGSC0003DMG400029337	0	0	2.15142e-09	7.06339e-08	Beta-tubulin
PGSC0003DMG400029348	0	0	7.34396e-06	7.39901e-05	Thioesterase_family_protein
PGSC0003DMG400029440	0	0	1.0987e-07	1.70553e-06	Myb_DNA_binding_protein
PGSC0003DMG400029500	0	0	2.80841e-09	8.14595e-08	Purple_acid_phosphatase_1
PGSC0003DMG400029504	0	0	1.64984e-08	3.56389e-07	Hero_resistance_protein
PGSC0003DMG400029513	0	0	9.72521e-09	2.37924e-07	Cyclin
PGSC0003DMG400029556	0	0	1.51511e-10	1.23644e-08	Leucine-rich_repeat_transmembrane_protein_kinase
PGSC0003DMG400029604	0	0	1.89122e-09	6.7312e-08	ATP-dependent_DNA_helicase_Q-like_2
PGSC0003DMG400029690	0	0	1.64984e-08	3.56389e-07	UPF0497_membrane_protein_1
PGSC0003DMG400029718	0	0	2.36475e-07	3.40033e-06	DNA_binding_protein
PGSC0003DMG400029741	0	0	7.85026e-08	1.26323e-06	NAC_domain-containing_protein
PGSC0003DMG400029765	0	0	2.05273e-06	2.40045e-05	Serine_carboxypeptidase
PGSC0003DMG400029796	0	0	2.15766e-09	7.06339e-08	Mutt_domain_protein
PGSC0003DMG400029800	0	0	0.000902394	0.00653349	Conserved_gene_of_unknown_function
PGSC0003DMG400029804	0	0	5.59652e-06	5.79694e-05	ATFP4
PGSC0003DMG400029819	0	0	3.21323e-10	1.78209e-08	Non-LTR_reverse_transcriptase
PGSC0003DMG400029853	0	0	7.10429e-06	7.17018e-05	Conserved_gene_of_unknown_function
PGSC0003DMG400029866	0	0	3.5476e-05	0.00031371	Amino_acid_transporter
PGSC0003DMG400029960	0	0	7.11105e-08	1.15403e-06	Auxin-induced_protein_5NG4
PGSC0003DMG400029973	0	0	3.24519e-05	0.000288757	Phosphoglycerate_bisphosphoglycerate_mutase_family_protein
PGSC0003DMG400030008	0	0	7.62752e-11	1.13175e-08	Low-temperature-induced_65_kDa_protein
PGSC0003DMG400030009	0	0	1.83072e-08	3.57538e-07	Leucine-rich_repeat_protein
PGSC0003DMG400030128	0	0	3.59893e-06	3.87173e-05	Glucose-6-phosphate_isomerase
PGSC0003DMG400030157	0	0	2.30351e-09	7.07463e-08	Gene_of_unknown_function
PGSC0003DMG400030216	0	0	7.60182e-08	1.22498e-06	Gene_of_unknown_function
PGSC0003DMG400030246	0	0	1.24902e-05	0.000120626	Transcription_factor
PGSC0003DMG400030343	0	0	7.80746e-07	1.00791e-05	Receptor_protein_kinase
PGSC0003DMG400030371	0	0	2.15142e-09	7.06339e-08	Transcription_factor_PosF21
PGSC0003DMG400030413	0	0	0.00174017	0.0120786	Cytochrome_P450
PGSC0003DMG400030450	0	0	1.97232e-06	2.32068e-05	Protein_kinase
PGSC0003DMG400030457	0	0	1.43513e-05	0.000136636	Conserved_gene_of_unknown_function
PGSC0003DMG400030486	0	0	3.13453e-06	3.44346e-05	Conserved_gene_of_unknown_function
PGSC0003DMG400030494	0	0	1.87617e-06	2.23983e-05	Homeobox_protein
PGSC0003DMG400030548	0	0	1.52202e-08	3.47087e-07	Myb-like_transcription_factor_6
PGSC0003DMG400030562	0	0	0.00021743	0.00173111	Cement_protein_3B_variant_1
PGSC0003DMG400030615	0	0	1.96619e-06	2.32068e-05	Glycine-rich_protein
PGSC0003DMG400030616	0	0	6.88079e-09	1.73539e-07	DNA_binding_protein
PGSC0003DMG400030637	0	0	1.64984e-08	3.56389e-07	Conserved_gene_of_unknown_function
PGSC0003DMG400030642	0	0	2.257e-06	2.6073e-05	Conserved_gene_of_unknown_function
PGSC0003DMG400030658	0	0	2.58769e-07	3.62752e-06	Symbiosis_receptor-like_kinase
PGSC0003DMG400030692	0	0	1.8004e-11	6.42798e-09	Conserved_gene_of_unknown_function
PGSC0003DMG400030755	0	0	2.08641e-10	1.37788e-08	Auxin_efflux_carrier_component
PGSC0003DMG400030768	0	0	1.103e-08	2.6586e-07	Non-specific_lipid-transfer_protein
PGSC0003DMG400030787	0	0	9.59521e-07	1.21536e-05	Enoyl-CoA_hydratase,_mitochondrial
PGSC0003DMG400030804	0	0	2.57243e-10	1.61483e-08	UDP-glucose:glucosyltransferase
PGSC0003DMG400030881	0	0	4.6549e-08	7.77519e-07	Growth-regulating_factor_4
PGSC0003DMG400030896	0	0	2.30351e-09	7.07463e-08	ATP_binding_protein
PGSC0003DMG400030919	0	0	3.47625e-08	6.06354e-07	Dicyanin
PGSC0003DMG400030933	0	0	1.27633e-06	1.59658e-05	Gene_of_unknown_function
PGSC0003DMG400030958	0	0	3.81789e-11	7.96152e-09	Zinc_finger_(B-box_type)_family_protein
PGSC0003DMG400030981	0	0	1.8004e-11	6.42798e-09	Polygalacturonase_non-catalytic_subunit_AroGP3
PGSC0003DMG400031013	0	0	1.48674e-05	0.000141314	Stress-associated_protein_8
PGSC0003DMG400031044	0	0	2.42808e-05	0.00022069	MYB_transcription_factor
PGSC0003DMG400031086	0	0	6.40073e-07	8.38628e-06	Conserved_gene_of_unknown_function
PGSC0003DMG400031105	0	0	1.39459e-07	2.06444e-06	Hydroxyproline-rich_glycoprotein_GAS31
PGSC0003DMG400031125	0	0	1.19471e-06	1.49831e-05	Non-specific_lipid-transfer_protein
PGSC0003DMG400031181	0	0	1.99862e-07	2.90512e-06	Ubiquitin-protein_ligase
PGSC0003DMG400031192	0	0	2.50789e-06	2.80633e-05	Glucan_endo-1,3-beta-glucosidase
PGSC0003DMG400031206	0	0	8.25301e-07	1.06303e-05	RAB7A
PGSC0003DMG400031299	0	0	0.000138233	0.00113131	Transcription_factor
PGSC0003DMG400031421	0	0	2.30351e-09	7.07463e-08	Cytokinin_oxidase_dehydrogenase
PGSC0003DMG400031472	0	0	3.81789e-11	7.96152e-09	Conserved_gene_of_unknown_function
PGSC0003DMG400031548	0	0	2.47806e-05	0.000225055	Conserved_gene_of_unknown_function
PGSC0003DMG400031746	0	0	1.51511e-10	1.23644e-08	Gene_of_unknown_function
PGSC0003DMG400031758	0	0	2.30351e-09	7.07463e-08	Phospholipase_A1
PGSC0003DMG400032117	0	0	2.37205e-07	3.40033e-06	S-adenosylmethionine_decarboxylase_proenzyme
PGSC0003DMG400032148	0	0	5.69464e-07	7.51285e-06	NDR1
PGSC0003DMG400032182	0	0	5.13159e-06	5.34931e-05	Non-specific_lipid-transfer_protein
PGSC0003DMG400032198	0	0	1.64016e-08	3.56389e-07	Conserved_gene_of_unknown_function
PGSC0003DMG400032247	0	0	1.51511e-10	1.23644e-08	Vicilin
PGSC0003DMG400032249	0	0	8.02429e-10	3.55339e-08	Non-specific_lipid-transfer_protein
PGSC0003DMG400032251	0	0	6.96923e-08	1.14402e-06	Conserved_gene_of_unknown_function
PGSC0003DMG400032261	0	0	2.30366e-08	4.29353e-07	Pentatricopeptide_repeat-containing_protein
PGSC0003DMG400032262	0	0	0.000281501	0.00218935	CDPK_adapter_protein_1
PGSC0003DMG400032511	0	0	1.24506e-09	4.83836e-08	UDP-glucosyltransferase
PGSC0003DMG400032537	0	0	7.88828e-06	7.89173e-05	Glutathione-s-transferase_omega
PGSC0003DMG400032578	0	0	2.56174e-09	7.76338e-08	HJTR2GH1_protein
PGSC0003DMG400032794	0	0	1.55908e-09	5.65477e-08	Conserved_gene_of_unknown_function
PGSC0003DMG400032801	0	0	1.51511e-10	1.23644e-08	Proton-dependent_oligopeptide_transport_family_protein
PGSC0003DMG400032819	0	0	2.95892e-09	8.14595e-08	Non-specific_lipid-transfer_protein
PGSC0003DMG400032821	0	0	1.97232e-06	2.32068e-05	Conserved_gene_of_unknown_function
PGSC0003DMG400033027	0	0	1.72887e-09	6.19194e-08	Conserved_gene_of_unknown_function
PGSC0003DMG400033142	0	0	2.44148e-07	3.46444e-06	Beta-fructofuranosidase,_cell_wall_isozyme
PGSC0003DMG400033172	0	0	1.8004e-11	6.42798e-09	Gene_of_unknown_function
PGSC0003DMG400033337	0	0	0.000855335	0.0062283	Gene_of_unknown_function
PGSC0003DMG400033355	0	0	8.26339e-08	1.31673e-06	Gene_of_unknown_function
PGSC0003DMG400033356	0	0	4.90636e-05	0.000423378	Sn-1_protein
PGSC0003DMG400033566	0	0	1.64984e-08	3.56389e-07	Flavonol_synthase_flavanone_3-hydroxylase
PGSC0003DMG400033643	0	0	1.68125e-05	0.000157439	Conserved_gene_of_unknown_function
PGSC0003DMG400033650	0	0	1.34992e-09	4.9751e-08	Sterol_desaturase
PGSC0003DMG400033673	0	0	5.01852e-06	5.241e-05	Gene_of_unknown_function
PGSC0003DMG400034309	0	0	1.48113e-08	3.47087e-07	Non-specific_lipid-transfer_protein
PGSC0003DMG400034383	0	0	2.08575e-07	3.02791e-06	Gene_of_unknown_function
PGSC0003DMG400034404	0	0	2.95892e-09	8.14595e-08	Gene_of_unknown_function
PGSC0003DMG400034411	0	0	0.00731112	0.0418905	Gene_of_unknown_function
PGSC0003DMG400034471	0	0	1.76824e-06	2.12655e-05	Conserved_gene_of_unknown_function
PGSC0003DMG400034477	0	0	7.62752e-11	1.13175e-08	Gene_of_unknown_function
PGSC0003DMG400034490	0	0	5.08743e-10	2.49459e-08	Zinc_finger_homeodomain_protein_1
PGSC0003DMG400034593	0	0	1.83072e-08	3.57538e-07	Isopentenyltransferase
PGSC0003DMG400034625	0	0	2.08641e-10	1.37788e-08	Similarity
PGSC0003DMG400034681	0	0	2.95892e-09	8.14595e-08	Gene_of_unknown_function
PGSC0003DMG400034745	0	0	1.08519e-05	0.00010624	SBP_transcription_factor
PGSC0003DMG400034747	0	0	3.21323e-10	1.78209e-08	Gene_of_unknown_function
PGSC0003DMG400034750	0	0	0.00166219	0.0115584	Gene_of_unknown_function
PGSC0003DMG400034755	0	0	5.12071e-06	5.34284e-05	Gene_of_unknown_function
PGSC0003DMG400034791	0	0	2.17972e-08	4.10946e-07	Gene_of_unknown_function
PGSC0003DMG400034809	0	0	7.226e-05	0.000608828	Gene_of_unknown_function
PGSC0003DMG400034823	0	0	2.08641e-10	1.37788e-08	Set_domain_protein
PGSC0003DMG400034922	0	0	2.47465e-06	2.80633e-05	NB-ARC_domain_containing_protein
PGSC0003DMG400034950	0	0	7.44199e-05	0.000626103	Gene_of_unknown_function
PGSC0003DMG400034953	0	0	0.00049094	0.00368528	Sodium_hydrogen_exchanger
PGSC0003DMG400034997	0	0	4.73651e-06	4.98294e-05	Integrase_core_domain_containing_protein
PGSC0003DMG400035004	0	0	2.50789e-06	2.80633e-05	Gene_of_unknown_function
PGSC0003DMG400035066	0	0	6.41024e-08	1.0614e-06	Conserved_gene_of_unknown_function
PGSC0003DMG400035128	0	0	2.15142e-09	7.06339e-08	Adenylate_kinase_isoenzyme_6
PGSC0003DMG400035160	0	0	2.50789e-06	2.80633e-05	Gene_of_unknown_function
PGSC0003DMG400035186	0	0	2.8546e-09	8.14595e-08	Gene_of_unknown_function
PGSC0003DMG400035310	0	0	5.08743e-10	2.49459e-08	Gene_of_unknown_function
PGSC0003DMG400035488	0	0	1.51511e-10	1.23644e-08	Gene_of_unknown_function
PGSC0003DMG400035560	0	0	2.74938e-06	3.04967e-05	Gene_of_unknown_function
PGSC0003DMG400035583	0	0	1.24506e-09	4.83836e-08	Gene_of_unknown_function
PGSC0003DMG400035640	0	0	8.02429e-10	3.55339e-08	Gene_of_unknown_function
PGSC0003DMG400035697	0	0	4.548e-10	2.41679e-08	Conserved_gene_of_unknown_function
PGSC0003DMG400035703	0	0	1.8004e-11	6.42798e-09	Cen12_3
PGSC0003DMG400035734	0	0	3.81789e-11	7.96152e-09	Cysteine_protease
PGSC0003DMG400035804	0	0	4.32047e-11	7.96152e-09	Conserved_gene_of_unknown_function
PGSC0003DMG400035813	0	0	1.60198e-06	1.9575e-05	Gene_of_unknown_function
PGSC0003DMG400035852	0	0	0.000269476	0.00210442	Gene_of_unknown_function
PGSC0003DMG400035999	0	0	0.000395682	0.00301982	Gene_of_unknown_function
PGSC0003DMG400036020	0	0	4.32047e-11	7.96152e-09	DNA_binding_protein
PGSC0003DMG400036031	0	0	4.07452e-06	4.34654e-05	Xyloglucan_endotransglucosylase-hydrolase_XTH6
PGSC0003DMG400036103	0	0	3.71474e-07	5.08274e-06	Acireductone_dioxygenase
PGSC0003DMG400036131	0	0	2.37205e-07	3.40033e-06	Putrescine_N-methyltransferase
PGSC0003DMG400036138	0	0	1.97327e-08	3.789e-07	Gene_of_unknown_function
PGSC0003DMG400036152	0	0	1.96619e-06	2.32068e-05	Gene_of_unknown_function
PGSC0003DMG400036256	0	0	1.90677e-08	3.67988e-07	Transposon_MuDR_mudrA
PGSC0003DMG400036260	0	0	2.01681e-08	3.84034e-07	Integrase_core_domain_containing_protein
PGSC0003DMG400036342	0	0	3.25868e-08	5.72581e-07	Gene_of_unknown_function
PGSC0003DMG400036350	0	0	1.11075e-05	0.000108557	Fringe
PGSC0003DMG400036386	0	0	1.51511e-10	1.23644e-08	B3_domain-containing_protein
PGSC0003DMG400036408	0	0	2.83631e-08	5.00075e-07	Gene_of_unknown_function
PGSC0003DMG400036451	0	0	1.83072e-08	3.57538e-07	Hemolysin-type_calcium-binding_region
PGSC0003DMG400036466	0	0	2.80841e-09	8.14595e-08	Gene_of_unknown_function
PGSC0003DMG400036478	0	0	5.07091e-09	1.31671e-07	Gene_of_unknown_function
PGSC0003DMG400036541	0	0	1.64016e-08	3.56389e-07	PAE
PGSC0003DMG400036543	0	0	3.21323e-10	1.78209e-08	chromo_domain_containing_protein
PGSC0003DMG400036570	0	0	7.62752e-11	1.13175e-08	Aluminum-activated_malate_transporter
PGSC0003DMG400036585	0	0	3.03496e-09	8.27551e-08	Gene_of_unknown_function
PGSC0003DMG400036635	0	0	2.56134e-08	4.62296e-07	Conserved_gene_of_unknown_function
PGSC0003DMG400036646	0	0	2.1786e-08	4.10946e-07	Transposon_MuDR_mudrA
PGSC0003DMG400036719	0	0	5.07091e-09	1.31671e-07	Gene_of_unknown_function
PGSC0003DMG400036862	0	0	4.40524e-07	6.00594e-06	Ring_finger_protein
PGSC0003DMG400036865	0	0	2.57243e-10	1.61483e-08	Actin,_cytoplasmic_2-like_isoform_2
PGSC0003DMG400036877	0	0	6.12931e-05	0.000522983	Gene_of_unknown_function
PGSC0003DMG400036882	0	0	2.56134e-08	4.62296e-07	Kinase
PGSC0003DMG400036895	0	0	0.00669785	0.0389034	Transcription_factor_MYB98
PGSC0003DMG400036902	0	0	2.15142e-09	7.06339e-08	Glycine-rich_protein_2
PGSC0003DMG400036929	0	0	2.56134e-08	4.62296e-07	Gene_of_unknown_function
PGSC0003DMG400037036	0	0	0.00591085	0.0350267	Conserved_gene_of_unknown_function
PGSC0003DMG400037055	0	0	3.54589e-05	0.00031371	Gene_of_unknown_function
PGSC0003DMG400037076	0	0	2.08641e-10	1.37788e-08	Gene_of_unknown_function
PGSC0003DMG400037276	0	0	1.51511e-10	1.23644e-08	Gene_of_unknown_function
PGSC0003DMG400037316	0	0	1.52202e-08	3.47087e-07	AP2_domain-containing_transcription_factor
PGSC0003DMG400037381	0	0	5.69464e-07	7.51285e-06	PGmPM3
PGSC0003DMG400037398	0	0	3.27542e-07	4.51952e-06	Gene_of_unknown_function
PGSC0003DMG400037401	0	0	2.08641e-10	1.37788e-08	2-hydroxy_isoflavone_dihydroflavonol_reductase_homolog
PGSC0003DMG400037506	0	0	7.08034e-07	9.18194e-06	Gene_of_unknown_function
PGSC0003DMG400037507	0	0	1.56344e-06	1.92068e-05	Gene_of_unknown_function
PGSC0003DMG400037537	0	0	1.8004e-11	6.42798e-09	Cyclin-like_F-box
PGSC0003DMG400037538	0	0	1.10431e-07	1.7119e-06	Aluminum-activated_malate_transporter
PGSC0003DMG400037539	0	0	1.51511e-10	1.23644e-08	Conserved_gene_of_unknown_function
PGSC0003DMG400037549	0	0	2.74938e-06	3.04967e-05	Gene_of_unknown_function
PGSC0003DMG400037597	0	0	6.88079e-09	1.73539e-07	Conserved_gene_of_unknown_function
PGSC0003DMG400037615	0	0	1.83072e-08	3.57538e-07	Gene_of_unknown_function
PGSC0003DMG400037642	0	0	2.50789e-06	2.80633e-05	Integrase_core_domain_containing_protein
PGSC0003DMG400037643	0	0	1.65296e-05	0.00015505	Chloroplast_processing_enzyme
PGSC0003DMG400037684	0	0	6.70425e-06	6.80853e-05	Double-stranded_RNA_binding_protein
PGSC0003DMG400037689	0	0	2.71273e-05	0.000244617	Ulp1_protease_family,_C-terminal_catalytic_domain_containing_protein
PGSC0003DMG400037695	0	0	2.08641e-10	1.37788e-08	Transposon_protein,_CACTA,_En_Spm_sub-class
PGSC0003DMG400037707	0	0	2.95892e-09	8.14595e-08	Conserved_gene_of_unknown_function
PGSC0003DMG400037742	0	0	1.61026e-08	3.56389e-07	Transposon_MuDR_mudrA
PGSC0003DMG400037781	0	0	4.6549e-08	7.77519e-07	Conserved_gene_of_unknown_function
PGSC0003DMG400037809	0	0	1.51511e-10	1.23644e-08	Gene_of_unknown_function
PGSC0003DMG400037844	0	0	1.103e-08	2.6586e-07	Cytochrome_P450
PGSC0003DMG400037846	0	0	7.62752e-11	1.13175e-08	Gene_of_unknown_function
PGSC0003DMG400037937	0	0	5.79536e-09	1.47795e-07	Conserved_gene_of_unknown_function
PGSC0003DMG400038011	0	0	1.8004e-11	6.42798e-09	Gene_of_unknown_function
PGSC0003DMG400038016	0	0	1.83072e-08	3.57538e-07	Ulp1_protease_family,_C-terminal_catalytic_domain_containing_protein
PGSC0003DMG400038029	0	0	1.51057e-10	1.23644e-08	Gag-pol_polyprotein
PGSC0003DMG400038035	0	0	3.21323e-10	1.78209e-08	Gene_of_unknown_function
PGSC0003DMG400038085	0	0	2.83631e-08	5.00075e-07	F-box_family_protein
PGSC0003DMG400038259	0	0	0.000190008	0.001532	Gene_of_unknown_function
PGSC0003DMG400038305	0	0	1.34992e-09	4.9751e-08	Glucosyl_glucuronosyl_transferases
PGSC0003DMG400038502	0	0	1.83072e-08	3.57538e-07	Histidine_kinase_cytokinin_receptor
PGSC0003DMG400038589	0	0	3.21323e-10	1.78209e-08	Zinc_finger_family_protein
PGSC0003DMG400038760	0	0	1.24506e-09	4.83836e-08	Gene_of_unknown_function
PGSC0003DMG400038773	0	0	1.24895e-07	1.88497e-06	Conserved_gene_of_unknown_function
PGSC0003DMG400038784	0	0	1.51511e-10	1.23644e-08	Late_blight_resistance_protein
PGSC0003DMG400038816	0	0	6.96923e-08	1.14402e-06	Gene_of_unknown_function
PGSC0003DMG400038827	0	0	9.21309e-06	9.12919e-05	Tetratricopeptide_repeat_protein
PGSC0003DMG400038891	0	0	1.83072e-08	3.57538e-07	Zinc_finger_protein
PGSC0003DMG400038899	0	0	2.39457e-07	3.40273e-06	Zinc-binding_protein
PGSC0003DMG400038943	0	0	1.8004e-11	6.42798e-09	Amidophosphoribosyltransferase
PGSC0003DMG400038944	0	0	1.1857e-07	1.83311e-06	Uncharacterized_histidine-rich_protein_DDB_G0274557
PGSC0003DMG400039002	0	0	2.08641e-10	1.37788e-08	Gene_of_unknown_function
PGSC0003DMG400039134	0	0	5.56546e-07	7.42816e-06	Adenylate_kinase_isoenzyme_6
PGSC0003DMG400039142	0	0	4.37592e-08	7.46193e-07	Gene_of_unknown_function
PGSC0003DMG400039229	0	0	3.3406e-06	3.62798e-05	Gene_of_unknown_function
PGSC0003DMG400039267	0	0	3.21323e-10	1.78209e-08	Gene_of_unknown_function
PGSC0003DMG400039413	0	0	4.32047e-11	7.96152e-09	Gene_of_unknown_function
PGSC0003DMG400039483	0	0	0.0050456	0.0310425	Gene_of_unknown_function
PGSC0003DMG400039525	0	0	5.69464e-07	7.51285e-06	Gene_of_unknown_function
PGSC0003DMG400039562	0	0	2.95892e-09	8.14595e-08	Gene_of_unknown_function
PGSC0003DMG400039611	0	0	7.62752e-11	1.13175e-08	Conserved_gene_of_unknown_function
PGSC0003DMG400039706	0	0	4.32047e-11	7.96152e-09	Gene_of_unknown_function
PGSC0003DMG400039737	0	0	2.01201e-05	0.000185381	Hydrolase,_alpha_beta_fold_family_protein
PGSC0003DMG400039821	0	0	2.44406e-07	3.46444e-06	Nuclear_protein_Skip
PGSC0003DMG400039850	0	0	0.000150205	0.00122403	Gene_of_unknown_function
PGSC0003DMG400039906	0	0	2.83631e-08	5.00075e-07	Gene_of_unknown_function
PGSC0003DMG400039913	0	0	7.41499e-08	1.19656e-06	Gene_of_unknown_function
PGSC0003DMG400039944	0	0	1.82498e-08	3.57538e-07	Pollen_allergen_Pla_o_2
PGSC0003DMG400040007	0	0	1.83072e-08	3.57538e-07	Gene_of_unknown_function
PGSC0003DMG400040020	0	0	1.83072e-08	3.57538e-07	Trehalose-6-phosphate_synthase
PGSC0003DMG400040090	0	0	2.15142e-09	7.06339e-08	Gene_of_unknown_function
PGSC0003DMG400040109	0	0	0.000215252	0.00171496	Conserved_gene_of_unknown_function
PGSC0003DMG400040121	0	0	1.2908e-05	0.00012445	Gene_of_unknown_function
PGSC0003DMG400040125	0	0	1.62804e-05	0.00015309	Conserved_gene_of_unknown_function
PGSC0003DMG400040163	0	0	7.11105e-08	1.15403e-06	IB1C3-1_protein
PGSC0003DMG400040242	0	0	3.54589e-05	0.00031371	Gene_of_unknown_function
PGSC0003DMG400040318	0	0	2.50789e-06	2.80633e-05	Type-B_response_regulator
PGSC0003DMG400040392	0	0	2.01681e-08	3.84034e-07	Gene_of_unknown_function
PGSC0003DMG400040421	0	0	8.25301e-07	1.06303e-05	Ubiquitin-protein_ligase
PGSC0003DMG400040468	0	0	2.50789e-06	2.80633e-05	Gene_of_unknown_function
PGSC0003DMG400040619	0	0	1.34992e-09	4.9751e-08	Cytochrome_P450
PGSC0003DMG400040671	0	0	1.64984e-08	3.56389e-07	Protein_phosphatase_2c
PGSC0003DMG400040835	0	0	3.52012e-08	6.07514e-07	DNA_binding_protein
PGSC0003DMG400040927	0	0	3.00392e-05	0.000268964	Cf-2.2
PGSC0003DMG400040971	0	0	1.83072e-08	3.57538e-07	Gene_of_unknown_function
PGSC0003DMG400040974	0	0	4.548e-10	2.41679e-08	Gene_of_unknown_function
PGSC0003DMG400041068	0	0	1.83072e-08	3.57538e-07	Gene_of_unknown_function
PGSC0003DMG400041134	0	0	2.30351e-09	7.07463e-08	Conserved_gene_of_unknown_function
PGSC0003DMG400041178	0	0	9.45699e-08	1.48211e-06	Gene_of_unknown_function
PGSC0003DMG400041213	0	0	1.43819e-10	1.23644e-08	Gene_of_unknown_function
PGSC0003DMG400041241	0	0	1.51511e-10	1.23644e-08	EMB-1_protein
PGSC0003DMG400041287	0	0	3.41966e-06	3.69278e-05	Integrase_core_domain_containing_protein
PGSC0003DMG400041308	0	0	7.62752e-11	1.13175e-08	Conserved_gene_of_unknown_function
PGSC0003DMG400041330	0	0	2.08327e-06	2.42623e-05	GK22155
PGSC0003DMG400041347	0	0	1.56344e-06	1.92068e-05	Cytochrome_P450
PGSC0003DMG400041374	0	0	3.21323e-10	1.78209e-08	Gene_of_unknown_function
PGSC0003DMG400041407	0	0	6.46667e-07	8.43399e-06	Gene_of_unknown_function
PGSC0003DMG400041423	0	0	1.41866e-07	2.08509e-06	Gene_of_unknown_function
PGSC0003DMG400041490	0	0	1.36546e-05	0.000130986	Gene_of_unknown_function
PGSC0003DMG400041559	0	0	2.08641e-10	1.37788e-08	Fatty_acyl-CoA_reductase_2
PGSC0003DMG400041635	0	0	8.07109e-09	2.00898e-07	Gene_of_unknown_function
PGSC0003DMG400041663	0	0	3.21323e-10	1.78209e-08	Gene_of_unknown_function
PGSC0003DMG400041691	0	0	9.45699e-08	1.48211e-06	Gene_of_unknown_function
PGSC0003DMG400041701	0	0	1.51511e-10	1.23644e-08	Translation_initiation_factor
PGSC0003DMG400041723	0	0	1.65951e-08	3.56389e-07	chromo_domain_containing_protein
PGSC0003DMG400041741	0	0	1.39677e-07	2.06444e-06	RNA_recognition_motif-containing_protein
PGSC0003DMG400041866	0	0	1.34992e-09	4.9751e-08	Gene_of_unknown_function
PGSC0003DMG400041896	0	0	1.76824e-06	2.12655e-05	Gene_of_unknown_function
PGSC0003DMG400041902	0	0	8.26339e-08	1.31673e-06	Gag-pol_polyprotein
PGSC0003DMG400042058	0	0	2.66679e-09	8.03907e-08	Gene_of_unknown_function
PGSC0003DMG400042156	0	0	3.81789e-11	7.96152e-09	Gene_of_unknown_function
PGSC0003DMG400042168	0	0	1.64016e-08	3.56389e-07	Pyridoxal_phosphate_phosphatase_PHOSPHO2
PGSC0003DMG400042169	0	0	2.30351e-09	7.07463e-08	Gene_of_unknown_function
PGSC0003DMG400042193	0	0	5.08743e-10	2.49459e-08	Gene_of_unknown_function
PGSC0003DMG400042221	0	0	1.51511e-10	1.23644e-08	Gene_of_unknown_function
PGSC0003DMG400042300	0	0	2.95892e-09	8.14595e-08	Gene_of_unknown_function
PGSC0003DMG400042339	0	0	1.8004e-11	6.42798e-09	Conserved_gene_of_unknown_function
PGSC0003DMG400042358	0	0	3.52012e-08	6.07514e-07	Gene_of_unknown_function
PGSC0003DMG400042379	0	0	2.56134e-08	4.62296e-07	Gene_of_unknown_function
PGSC0003DMG400042386	0	0	2.15766e-09	7.06339e-08	Zinc_knuckle_family_protein
PGSC0003DMG400042410	0	0	1.51511e-10	1.23644e-08	Gene_of_unknown_function
PGSC0003DMG400042412	0	0	8.46599e-08	1.33597e-06	Gene_of_unknown_function
PGSC0003DMG400042472	0	0	2.57243e-10	1.61483e-08	Gene_of_unknown_function
PGSC0003DMG400042574	0	0	1.90677e-08	3.67988e-07	Conserved_gene_of_unknown_function
PGSC0003DMG400042577	0	0	1.03855e-09	4.31472e-08	Gene_of_unknown_function
PGSC0003DMG400042619	0	0	9.85589e-06	9.71558e-05	Gene_of_unknown_function
PGSC0003DMG400042642	0	0	1.18703e-09	4.75854e-08	Conserved_gene_of_unknown_function
PGSC0003DMG400042644	0	0	1.84128e-06	2.20279e-05	Conserved_gene_of_unknown_function
PGSC0003DMG400042661	0	0	3.88394e-05	0.000341339	Gene_of_unknown_function
PGSC0003DMG400042790	0	0	2.30351e-09	7.07463e-08	Gene_of_unknown_function
PGSC0003DMG400042883	0	0	2.15142e-09	7.06339e-08	Conserved_gene_of_unknown_function
PGSC0003DMG400042886	0	0	3.81789e-11	7.96152e-09	ATP_binding_protein
PGSC0003DMG400042962	0	0	2.50789e-06	2.80633e-05	Gag-pol_polyprotein
PGSC0003DMG400043020	0	0	3.85759e-09	1.02495e-07	Syntaxin
PGSC0003DMG400043025	0	0	1.103e-08	2.6586e-07	Gene_of_unknown_function
PGSC0003DMG400043075	0	0	8.46599e-08	1.33597e-06	ZIP_transporter
PGSC0003DMG400043087	0	0	7.18819e-09	1.80495e-07	Proline-rich_cell_wall_protein
PGSC0003DMG400043103	0	0	7.62752e-11	1.13175e-08	LOB_domain-containing_protein_22
PGSC0003DMG400043162	0	0	2.36475e-07	3.40033e-06	Ubiquitin_carboxyl-terminal_hydrolase
PGSC0003DMG400043190	0	0	1.83072e-08	3.57538e-07	Gibberellin_20_oxidase
PGSC0003DMG400043248	0	0	2.37205e-07	3.40033e-06	Gene_of_unknown_function
PGSC0003DMG400043292	0	0	5.59652e-06	5.79694e-05	Gene_of_unknown_function
PGSC0003DMG400043622	0	0	0.000525594	0.00391966	Gene_of_unknown_function
PGSC0003DMG400043627	0	0	9.84943e-06	9.71558e-05	Gene_of_unknown_function
PGSC0003DMG400043688	0	0	4.32047e-11	7.96152e-09	Gene_of_unknown_function
PGSC0003DMG400043784	0	0	2.30351e-09	7.07463e-08	Gene_of_unknown_function
PGSC0003DMG400043870	0	0	2.50789e-06	2.80633e-05	Gene_of_unknown_function
PGSC0003DMG400043888	0	0	5.08743e-10	2.49459e-08	Actin-11
PGSC0003DMG400043898	0	0	4.7088e-05	0.000408283	Integrase_core_domain_containing_protein
PGSC0003DMG400043951	0	0	1.41866e-07	2.08509e-06	Conserved_gene_of_unknown_function
PGSC0003DMG400043962	0	0	2.82397e-07	3.93462e-06	Pectinesterase
PGSC0003DMG400044033	0	0	1.83072e-08	3.57538e-07	Bromodomain_protein
PGSC0003DMG400044093	0	0	1.39677e-07	2.06444e-06	Gene_of_unknown_function
PGSC0003DMG400044132	0	0	1.85211e-06	2.21342e-05	Gene_of_unknown_function
PGSC0003DMG400044148	0	0	3.3406e-06	3.62798e-05	Conserved_gene_of_unknown_function
PGSC0003DMG400044168	0	0	1.72887e-09	6.19194e-08	Conserved_gene_of_unknown_function
PGSC0003DMG400044250	0	0	0.00138724	0.00975335	Gene_of_unknown_function
PGSC0003DMG400044315	0	0	2.56134e-08	4.62296e-07	Conserved_gene_of_unknown_function
PGSC0003DMG400044423	0	0	1.8004e-11	6.42798e-09	NBS-LRR_type_disease_resistance_protein
PGSC0003DMG400044453	0	0	7.18398e-10	3.35008e-08	ATP_binding_protein
PGSC0003DMG400044500	0	0	5.42806e-08	9.0139e-07	Glycoside_hydrolase_family_28_protein___polygalacturonase_(pectinase)_family_protein
PGSC0003DMG400044526	0	0	1.83072e-08	3.57538e-07	Gene_of_unknown_function
PGSC0003DMG400044667	0	0	6.88154e-06	6.95766e-05	Mannan_endo-1,4-beta-mannosidase_4
PGSC0003DMG400044787	0	0	1.64984e-08	3.56389e-07	Uncharacterized_histidine-rich_protein_DDB_G0274557
PGSC0003DMG400044819	0	0	1.39677e-07	2.06444e-06	Gene_of_unknown_function
PGSC0003DMG400044833	0	0	2.56134e-08	4.62296e-07	Myosin_heavy_chain
PGSC0003DMG400044839	0	0	2.95892e-09	8.14595e-08	Ulp1_protease_family,_C-terminal_catalytic_domain_containing_protein
PGSC0003DMG400044842	0	0	3.69714e-09	9.98577e-08	WRKY_transcription_factor_22
PGSC0003DMG400044910	0	0	3.75956e-09	1.01066e-07	Gene_of_unknown_function
PGSC0003DMG400044914	0	0	7.11105e-08	1.15403e-06	Gene_of_unknown_function
PGSC0003DMG400045045	0	0	1.84216e-07	2.69139e-06	Conserved_gene_of_unknown_function
PGSC0003DMG400045139	0	0	6.57025e-07	8.5593e-06	TNP2-like_transposon_protein
PGSC0003DMG400045144	0	0	1.17465e-09	4.75854e-08	Gene_of_unknown_function
PGSC0003DMG400045282	0	0	9.59521e-07	1.21536e-05	Conserved_gene_of_unknown_function
PGSC0003DMG400045304	0	0	1.03855e-09	4.31472e-08	Integrase_core_domain_containing_protein
PGSC0003DMG400045370	0	0	1.52202e-08	3.47087e-07	Basic_7S_globulin_2_small_subunit
PGSC0003DMG400045401	0	0	9.84629e-06	9.71558e-05	Conserved_gene_of_unknown_function
PGSC0003DMG400045476	0	0	2.47927e-07	3.50132e-06	Gene_of_unknown_function
PGSC0003DMG400045494	0	0	1.28659e-07	1.93411e-06	O-methyltransferase
PGSC0003DMG400045556	0	0	3.85759e-09	1.02495e-07	Integrase_core_domain_containing_protein
PGSC0003DMG400045624	0	0	2.8546e-09	8.14595e-08	Gene_of_unknown_function
PGSC0003DMG400045659	0	0	2.30351e-09	7.07463e-08	Gene_of_unknown_function
PGSC0003DMG400045670	0	0	1.60198e-06	1.9575e-05	Gene_of_unknown_function
PGSC0003DMG400045692	0	0	2.16508e-08	4.10946e-07	Gene_of_unknown_function
PGSC0003DMG400045790	0	0	2.8546e-09	8.14595e-08	Transcription_cofactor
PGSC0003DMG400045801	0	0	1.83072e-08	3.57538e-07	Integrase_core_domain_containing_protein
PGSC0003DMG400045820	0	0	0.0004532	0.00343129	F-box_family_protein
PGSC0003DMG400045842	0	0	1.50453e-06	1.86513e-05	MIKC_MADS-domain_protein_PPMA10
PGSC0003DMG400045878	0	0	1.57785e-05	0.000149106	Integrase_core_domain_containing_protein
PGSC0003DMG400045888	0	0	1.34992e-09	4.9751e-08	Conserved_gene_of_unknown_function
PGSC0003DMG400045937	0	0	1.51511e-10	1.23644e-08	Gene_of_unknown_function
PGSC0003DMG400046200	0	0	1.76824e-06	2.12655e-05	Gene_of_unknown_function
PGSC0003DMG400046242	0	0	2.30351e-09	7.07463e-08	Gene_of_unknown_function
PGSC0003DMG400046247	0	0	2.6818e-07	3.74109e-06	Zinc_finger_protein
PGSC0003DMG400046292	0	0	9.59521e-07	1.21536e-05	Conserved_gene_of_unknown_function
PGSC0003DMG400046301	0	0	2.8546e-09	8.14595e-08	Gene_of_unknown_function
PGSC0003DMG400046359	0	0	1.24506e-09	4.83836e-08	Matrix_metalloprotease_1
PGSC0003DMG400046610	0	0	2.95892e-09	8.14595e-08	Zinc_finger_protein
PGSC0003DMG400046656	0	0	1.64984e-08	3.56389e-07	Gene_of_unknown_function
PGSC0003DMG400046725	0	0	2.67498e-10	1.65198e-08	Guanine-nucleotide_binding_protein
PGSC0003DMG400046771	0	0	0.000215252	0.00171496	Threonyl-tRNA_synthetase
PGSC0003DMG400046841	0	0	1.03855e-09	4.31472e-08	FtsH_Pftf
PGSC0003DMG400046945	0	0	4.6549e-08	7.77519e-07	Gene_of_unknown_function
PGSC0003DMG400046998	0	0	1.83072e-08	3.57538e-07	S-adenosylmethionine-dependent_methyltransferase
PGSC0003DMG400046999	0	0	4.73651e-06	4.98294e-05	Conserved_gene_of_unknown_function
PGSC0003DMG400047043	0	0	1.83072e-08	3.57538e-07	Cyclic_nucleotide-gated_channel_beta_subunit
PGSC0003DMG400047054	0	0	2.05273e-06	2.40045e-05	Phenazine_biosynthesis_protein
PGSC0003DMG400047073	0	0	3.99815e-06	4.27704e-05	Conserved_gene_of_unknown_function
PGSC0003DMG400047100	0	0	3.19994e-06	3.49515e-05	Integrase_core_domain_containing_protein
PGSC0003DMG400047127	0	0	2.67125e-05	0.000241257	Mavicyanin
PGSC0003DMG400047128	0	0	4.32047e-11	7.96152e-09	Chloroplast_threonine_deaminase_1
PGSC0003DMG401000938	0	0	1.21648e-07	1.87309e-06	Conserved_gene_of_unknown_function
PGSC0003DMG401001013	0	0	2.28744e-05	0.00020924	Translesion_synthesis_DNA_polymerase_eta_splice_variant
PGSC0003DMG401003297	0	0	1.24895e-07	1.88497e-06	Protein_ZINC_INDUCED_FACILITATOR-LIKE_1
PGSC0003DMG401004581	0	0	4.6549e-08	7.77519e-07	Rho_guanine_dissociation_inhibitor
PGSC0003DMG401004716	0	0	7.09475e-05	0.000598653	Parvulin-type_peptidyl_prolyl_cis_trans_isomerase
PGSC0003DMG401004894	0	0	9.52041e-08	1.49001e-06	Transcription_factor_R18
PGSC0003DMG401005726	0	0	4.37592e-08	7.46193e-07	Conserved_gene_of_unknown_function
PGSC0003DMG401005827	0	0	1.64795e-06	2.00509e-05	Gene_of_unknown_function
PGSC0003DMG401006007	0	0	5.07091e-09	1.31671e-07	High_mobility_group_family
PGSC0003DMG401007392	0	0	6.89622e-05	0.000582761	MADS-box_protein_GLO1
PGSC0003DMG401007428	0	0	2.50789e-06	2.80633e-05	Pumilio
PGSC0003DMG401007971	0	0	3.89608e-05	0.000342143	Protein_COQ10_B,_mitochondrial
PGSC0003DMG401008361	0	0	1.58591e-06	1.94618e-05	Conserved_gene_of_unknown_function
PGSC0003DMG401008895	0	0	3.19994e-06	3.49515e-05	Short_chain_alcohol_dehydrogenase
PGSC0003DMG401009228	0	0	1.8004e-11	6.42798e-09	Beta-galactosidase
PGSC0003DMG401009929	0	0	4.95722e-06	5.19122e-05	Light-harvesting_complex_II_protein_Lhcb7
PGSC0003DMG401010558	0	0	0.00027412	0.00213922	WRKY-A1244
PGSC0003DMG401010692	0	0	5.08743e-10	2.49459e-08	Conserved_gene_of_unknown_function
PGSC0003DMG401011155	0	0	1.103e-08	2.6586e-07	Gene_of_unknown_function
PGSC0003DMG401011252	0	0	1.34992e-09	4.9751e-08	Linalool_synthase
PGSC0003DMG401011368	0	0	1.24506e-09	4.83836e-08	Conserved_gene_of_unknown_function
PGSC0003DMG401011540	0	0	2.80841e-09	8.14595e-08	Branched-chain-amino-acid_aminotransferase
PGSC0003DMG401011945	0	0	6.56207e-05	0.000556583	Rho_GTPase
PGSC0003DMG401012772	0	0	1.83072e-08	3.57538e-07	LOB_domain-containing_protein
PGSC0003DMG401012985	0	0	2.03408e-05	0.000187263	Glycosyltransferase
PGSC0003DMG401013278	0	0	1.83072e-08	3.57538e-07	Acyltransferase
PGSC0003DMG401013422	0	0	7.41499e-08	1.19656e-06	GDSL-lipase_protein
PGSC0003DMG401013914	0	0	1.39599e-06	1.73739e-05	Conserved_gene_of_unknown_function
PGSC0003DMG401014716	0	0	2.15142e-09	7.06339e-08	Desiccation-associated_protein
PGSC0003DMG401014734	0	0	5.95783e-06	6.12124e-05	P-coumaroyl_quinate_shikimate_3-hydroxylase
PGSC0003DMG401014844	0	0	2.08327e-06	2.42623e-05	WD-repeat_protein
PGSC0003DMG401014997	0	0	1.8004e-11	6.42798e-09	Zinc_finger_protein
PGSC0003DMG401015527	0	0	2.58769e-07	3.62752e-06	Serine-threonine_protein_kinase,_plant-type
PGSC0003DMG401015894	0	0	1.43819e-10	1.23644e-08	Amt2
PGSC0003DMG401016766	0	0	1.2492e-08	2.97336e-07	Ceo_protein
PGSC0003DMG401017934	0	0	5.08743e-10	2.49459e-08	NTS1_protein
PGSC0003DMG401019059	0	0	1.52202e-08	3.47087e-07	Conserved_gene_of_unknown_function
PGSC0003DMG401019640	0	0	1.18589e-05	0.000115015	Oligopeptidase_B
PGSC0003DMG401022133	0	0	2.92951e-07	4.0767e-06	Conserved_gene_of_unknown_function
PGSC0003DMG401022314	0	0	9.38884e-05	0.000781263	Conserved_gene_of_unknown_function
PGSC0003DMG401022631	0	0	3.96181e-05	0.000347114	Conserved_gene_of_unknown_function
PGSC0003DMG401023109	0	0	8.07109e-09	2.00898e-07	Gene_of_unknown_function
PGSC0003DMG401023533	0	0	3.85054e-06	4.13074e-05	Beta-glucosidase_08
PGSC0003DMG401024842	0	0	4.85804e-05	0.000419842	Conserved_gene_of_unknown_function
PGSC0003DMG401025831	0	0	5.29411e-08	8.81708e-07	B3_domain-containing_protein
PGSC0003DMG401027064	0	0	6.88154e-06	6.95766e-05	ATP_binding_protein
PGSC0003DMG401027175	0	0	1.83072e-08	3.57538e-07	Cellulase_homolog
PGSC0003DMG401028242	0	0	2.58769e-07	3.62752e-06	Conserved_gene_of_unknown_function
PGSC0003DMG401028319	0	0	1.51511e-10	1.23644e-08	Alpha_beta_hydrolase
PGSC0003DMG401028427	0	0	2.56134e-08	4.62296e-07	Leucine-rich_repeat_family_protein
PGSC0003DMG401028565	0	0	3.58166e-05	0.000315988	Sugar_transporter
PGSC0003DMG401028717	0	0	7.82417e-05	0.000656323	Gene_of_unknown_function
PGSC0003DMG401029354	0	0	5.08743e-10	2.49459e-08	Trans-2-enoyl_CoA_reductase
PGSC0003DMG401030499	0	0	1.43819e-10	1.23644e-08	Aquaporin,_MIP_family,_NIP_subfamily
PGSC0003DMG402000216	0	0	1.52202e-08	3.47087e-07	Long-chain_acyl-CoA_synthetase_4
PGSC0003DMG402000506	0	0	0.000259084	0.0020316	Alpha-DOX2
PGSC0003DMG402001341	0	0	3.41966e-06	3.69278e-05	Conserved_gene_of_unknown_function
PGSC0003DMG402002094	0	0	8.8215e-08	1.39015e-06	Transcription_factor,_partial
PGSC0003DMG402002771	0	0	1.8004e-11	6.42798e-09	Anaerobic_basic_leucine_zipper_protein
PGSC0003DMG402004281	0	0	0.00641589	0.0375328	Gene_of_unknown_function
PGSC0003DMG402004707	0	0	1.83072e-08	3.57538e-07	Universal_stress_protein
PGSC0003DMG402005859	0	0	3.33678e-05	0.000296444	Conserved_gene_of_unknown_function
PGSC0003DMG402006579	0	0	2.56134e-08	4.62296e-07	Aldo_keto_reductase_AKR
PGSC0003DMG402007388	0	0	1.8004e-11	6.42798e-09	MRNA,_1346_bp_sequence
PGSC0003DMG402008955	0	0	3.52012e-08	6.07514e-07	Conserved_gene_of_unknown_function
PGSC0003DMG402009291	0	0	1.29867e-05	0.000125103	LrgB-like_family_protein
PGSC0003DMG402009319	0	0	1.43819e-10	1.23644e-08	ATR_interacting_protein
PGSC0003DMG402010918	0	0	9.3076e-09	2.28196e-07	Xyloglucan_endotransglycosylase
PGSC0003DMG402012350	0	0	6.23256e-07	8.17531e-06	GTP_binding_protein
PGSC0003DMG402012433	0	0	0.001806	0.0124713	Gene_of_unknown_function
PGSC0003DMG402012560	0	0	0.000571643	0.00424368	Gene_of_unknown_function
PGSC0003DMG402013731	0	0	3.80778e-06	4.09256e-05	Conserved_gene_of_unknown_function
PGSC0003DMG402014218	0	0	1.70991e-06	2.06946e-05	ATP_binding___kinase__protein_kinase__protein_serine_threonine_kinase__protein_tyrosine_kinase
PGSC0003DMG402014410	0	0	5.28959e-07	7.10983e-06	Gene_of_unknown_function
PGSC0003DMG402015877	0	0	1.52202e-08	3.47087e-07	NBS-coding_resistance_gene_analog
PGSC0003DMG402016112	0	0	2.08641e-10	1.37788e-08	Sinapyl_alcohol_dehydrogenase_2
PGSC0003DMG402016495	0	0	5.08743e-10	2.49459e-08	Stem_28_kDa_glycoprotein
PGSC0003DMG402017934	0	0	2.30351e-09	7.07463e-08	Pectinesterase
PGSC0003DMG402018646	0	0	1.8004e-11	6.42798e-09	O-methyltransferase
PGSC0003DMG402020091	0	0	1.83072e-08	3.57538e-07	Receptor_serine-threonine_protein_kinase
PGSC0003DMG402022984	0	0	1.12892e-05	0.000110144	Conserved_gene_of_unknown_function
PGSC0003DMG402024077	0	0	2.18023e-06	2.52372e-05	Conserved_gene_of_unknown_function
PGSC0003DMG402025057	0	0	4.38959e-10	2.36561e-08	Short-chain_dehydrogenase_reductase_family_protein
PGSC0003DMG402025354	0	0	5.08743e-10	2.49459e-08	DNA-directed_RNA_polymerase
PGSC0003DMG402025391	0	0	5.08743e-10	2.49459e-08	DNA_repair_protein_RAD51_homolog_2
PGSC0003DMG402026390	0	0	1.63196e-06	1.98988e-05	Conserved_gene_of_unknown_function
PGSC0003DMG402027175	0	0	2.50789e-06	2.80633e-05	Conserved_gene_of_unknown_function
PGSC0003DMG402028367	0	0	7.82257e-06	7.83285e-05	Gene_of_unknown_function
PGSC0003DMG402028714	0	0	6.88154e-06	6.95766e-05	Conserved_gene_of_unknown_function
PGSC0003DMG402028784	0	0	1.41726e-05	0.00013516	Conserved_gene_of_unknown_function
PGSC0003DMG402028834	0	0	1.88412e-05	0.000174867	Gene_of_unknown_function
PGSC0003DMG402028957	0	0	3.52012e-08	6.07514e-07	Glycine-rich_cell_wall_structural_protein_1
PGSC0003DMG402029257	0	0	2.15142e-09	7.06339e-08	Trans-2-enoyl_CoA_reductase
PGSC0003DMG402030114	0	0	1.57575e-05	0.000149106	Serine-threonine_protein_kinase,_plant-type
PGSC0003DMG402030515	0	0	1.43819e-10	1.23644e-08	TRANSPARENT_TESTA_12_protein
PGSC0003DMG402030621	0	0	4.20482e-08	7.21323e-07	DNA_binding_protein
PGSC0003DMG402032203	0	0	1.65951e-08	3.56389e-07	Extensin
PGSC0003DMG403004568	0	0	7.18398e-10	3.35008e-08	Auxin-independent_growth_promoter_protein
PGSC0003DMG403009662	0	0	0.00823832	0.0462066	FH_protein_NFH1
PGSC0003DMG403013422	0	0	5.69464e-07	7.51285e-06	Zinc_finger_protein
PGSC0003DMG403027896	0	0	2.56174e-09	7.76338e-08	Run_and_tbc1_domain_containing_3,_plant
PGSC0003DMG403028340	0	0	5.08743e-10	2.49459e-08	Flavonol_4-sulfotransferase
PGSC0003DMG403029558	0	0	1.43288e-05	0.000136536	Galactokinase
PGSC0003DMG403029613	0	0	1.51511e-10	1.23644e-08	Gene_of_unknown_function
