# Supplementary material for: Transcriptional analysis of phloem-associated cells of potato
Source: BMC Genomics. 2015 Sep 3;16(1):665. doi: 10.1186/s12864-015-1844-2 (PMC4558636; doi:10.1186/s12864-015-1844-2)
Supplement: Additional file 5: Table S4. — Expression of genes in pet-PAC and stem-PAC with select GO terms. (XLSX 331 kb) [file 12864_2015_1844_MOESM5_ESM.xlsx]

## Sheet: Signaling
Genes with more than 500 reads in both petiole-PAC and stem-PAC
	pet.phloem	stem.phloem	organ.effect.P.value	organ.effect.Q.value	annotation
PGSC0003DMG400022159	15436	18753	0.170564	0.262978	Heat_shock_cognate_protein_80
PGSC0003DMG400001630	8120	8737	0.836119	0.506763	Peptidyl-prolyl_cis-trans_isomerase
PGSC0003DMG400009436	3951	5956	0.272346	0.31325	Heavy_metal_ATPase
PGSC0003DMG400029787	5024	5192	0.743348	0.478519	Molecular_chaperone_Hsp90-1
PGSC0003DMG400001593	3727	5182	0.268607	0.311557	Protein_translocase
PGSC0003DMG400028440	1520	3959	0.0471154	0.144431	Protein_kinase_SRK
PGSC0003DMG400030625	3917	3877	0.979598	0.54656	Receptor_protein_kinase_CLAVATA1
PGSC0003DMG400027384	3703	3856	0.72443	0.471629	Calmodulin
PGSC0003DMG400014804	4745	3523	0.103139	0.212433	Ceo_protein
PGSC0003DMG400003196	3387	3221	0.894608	0.523523	Two-component_system_sensor_histidine_kinase_response_regulator
PGSC0003DMG400009883	1568	3157	0.014103	0.0693018	Calcium-dependent_protein_kinase
PGSC0003DMG400025361	1572	2869	0.13163	0.236161	Phototropin-1
PGSC0003DMG400004963	5105	2771	0.0168199	0.0785799	Receptor_protein_kinase
PGSC0003DMG400029463	4233	2725	0.0950202	0.204368	Cytokinin_receptor_1
PGSC0003DMG402007298	2500	2721	0.748576	0.480254	Pentatricopeptide_repeat-containing_protein
PGSC0003DMG400007205	796	2712	0.0251681	0.102343	Calmodulin
PGSC0003DMG400009941	2813	2688	0.898999	0.52501	Receptor_protein_kinase_CLAVATA1
PGSC0003DMG400021323	1282	2591	0.124014	0.230622	BEL29_protein
PGSC0003DMG400022693	1689	2556	0.337683	0.338215	Calmodulin-5_6_7_8
PGSC0003DMG400008712	1589	2533	0.143526	0.244646	EIL2
PGSC0003DMG400005915	2131	2463	0.71843	0.47003	EIL1
PGSC0003DMG400001842	2594	2459	0.775886	0.488671	Lon_protease_homolog
PGSC0003DMG400033685	5599	2313	0.252388	0.304351	Calmodulin
PGSC0003DMG400013514	4073	2301	0.126457	0.231909	ADP-ribosylation_factor
PGSC0003DMG400004695	2745	2291	0.322615	0.333201	Map3k_delta-1_protein_kinase
PGSC0003DMG400010727	1472	2231	0.00922963	0.0504056	Heat-and_acid-stable_phosphoprotein
PGSC0003DMG400007899	1529	2210	0.413051	0.365737	CBL-interacting_protein_kinase_7
PGSC0003DMG400028112	1846	2057	0.69942	0.464069	LRR_protein
PGSC0003DMG400003700	2287	1992	0.0936551	0.20301	Mitogen-activated_protein_kinase_9
PGSC0003DMG400016951	1491	1903	0.507342	0.398568	Transcription_factor_TGA7
PGSC0003DMG400027176	4424	1879	0.49575	0.394242	Transcription_factor
PGSC0003DMG400031335	3940	1864	0.251238	0.303895	CBL-interacting_serine_threonine-protein_kinase
PGSC0003DMG400005914	2185	1807	0.536451	0.408896	EIN3
PGSC0003DMG400014232	1878	1765	0.733473	0.474972	Calnexin
PGSC0003DMG400014168	6420	1725	0.163763	0.258374	Respiratory_burst_oxidase_homolog_protein_C
PGSC0003DMG401026149	1319	1717	0.43754	0.374983	Mitogen-activated_protein_kinase_kinase_kinase
PGSC0003DMG400028284	997	1608	0.148666	0.247958	Protein_phosphatase_2a,_regulatory_subunit
PGSC0003DMG402022640	591	1607	0.116002	0.22308	Two-component_sensor_protein_histidine_protein_kinase
PGSC0003DMG400026250	1965	1600	0.655359	0.449067	Bax_inhibitor
PGSC0003DMG400030654	1408	1586	0.715633	0.469271	VTC2
PGSC0003DMG400011274	2034	1547	0.465975	0.384748	ATP_binding_protein
PGSC0003DMG400000720	988	1503	0.369364	0.349249	GTP-binding_protein
PGSC0003DMG400017965	1596	1487	0.717061	0.469614	Calmodulin
PGSC0003DMG400004357	1122	1420	0.203692	0.280663	Big_map_kinase_bmk
PGSC0003DMG401028661	1578	1380	0.719104	0.470269	Phosphatidylinositol_4-kinase
PGSC0003DMG400012771	855	1372	0.159135	0.254709	Cytohesin_1,_2,_3
PGSC0003DMG400001460	3071	1355	0.520053	0.40355	Ninja-family_protein_Os03g0419100
PGSC0003DMG400000273	1468	1345	0.703702	0.465108	MAPKK
PGSC0003DMG400026671	2560	1308	0.0843696	0.1928	Arginine_decarboxylase
PGSC0003DMG400000555	1377	1245	0.906895	0.527409	Nam_1
PGSC0003DMG401025870	1221	1225	0.990909	0.549136	Phosphoprotein_phosphatase
PGSC0003DMG400006478	650	1225	0.0117815	0.0607905	GTP-binding_nuclear_protein_Ran1
PGSC0003DMG400027460	689	1201	0.4802	0.38885	ADP-ribosylation_factor_3
PGSC0003DMG401011006	550	1189	0.109721	0.217823	Oxysterol-binding_protein
PGSC0003DMG400016284	743	1176	0.722357	0.470977	Ethylene_receptor
PGSC0003DMG400013183	703	1170	0.491295	0.392843	Calcium-dependent_protein_kinase_1
PGSC0003DMG400005955	1185	1150	0.903997	0.526626	Mitogen-activated_protein_kinase_9
PGSC0003DMG400011402	680	1117	0.22187	0.29034	Pre-mRNA-splicing_factor_SF2
PGSC0003DMG400013392	781	1096	0.32657	0.334174	CBL-interacting_protein_kinase_20
PGSC0003DMG402023696	3212	1095	0.132937	0.237057	Leucine_zipper_transcription_factor_TGA
PGSC0003DMG400001714	771	1095	0.331925	0.336287	Dynamin
PGSC0003DMG400011326	871	1037	0.931337	0.533574	Ring_finger_protein
PGSC0003DMG400024217	719	1010	0.457822	0.382496	Pseudo_response_regulator
PGSC0003DMG400027683	2023	1006	0.351809	0.342914	Protein_kinase
PGSC0003DMG400033570	686	1006	0.463805	0.384094	MADS_transcriptional_factor
PGSC0003DMG400017535	2716	977	0.166382	0.260578	MYC_transcription_factor
PGSC0003DMG400016363	781	977	0.386567	0.355884	Transcription_factor_TCP7
PGSC0003DMG400026072	2205	968	0.100374	0.209842	Leucine-rich_repeat_transmembrane_protein_kinase
PGSC0003DMG400030410	647	944	0.255012	0.305684	Protein_phosphatase_2C_4
PGSC0003DMG400002613	1949	941	0.0037912	0.024239	PDR8_PEN3_(PLEIOTROPIC_DRUG_RESISTANCE8)
PGSC0003DMG400028589	1051	936	0.800147	0.495753	Rac-GTP_binding_protein
PGSC0003DMG400026359	1577	918	0.259821	0.307739	Glucan_endo-1,3-beta-glucosidase
PGSC0003DMG400028443	792	910	0.740257	0.477551	Integrin-linked_protein_kinase
PGSC0003DMG400029908	721	909	0.780653	0.490079	EIL1
PGSC0003DMG400014382	1018	884	0.539096	0.409737	Conserved_gene_of_unknown_function
PGSC0003DMG400012138	1908	880	0.208362	0.283363	N-rich_protein
PGSC0003DMG400002782	1230	880	0.0387386	0.129791	Oxygen-evolving_enhancer_protein_1,_chloroplastic
PGSC0003DMG400000114	1360	849	0.0375552	0.127595	Phosphatidylinositol_3-and_4-kinase_family_protein
PGSC0003DMG402026315	613	837	0.30837	0.32816	Ring_finger_protein
PGSC0003DMG400015409	645	829	0.77848	0.489364	Serine_threonine-protein_kinase_PBS1
PGSC0003DMG400025456	779	826	0.918595	0.530611	L.esculentum_protein_with_leucine_zipper
PGSC0003DMG400020711	750	822	0.838821	0.507982	Auxin_response_factor_1
PGSC0003DMG400023492	1065	812	0.432713	0.373281	Copper_chaperone
PGSC0003DMG400010080	876	805	0.797311	0.494854	GTP-binding_protein_alpha_subunit,_gna
PGSC0003DMG400001732	615	805	0.559861	0.416515	Kinase
PGSC0003DMG400022562	1273	796	0.538444	0.40946	Calcium-dependent_protein_kinase
PGSC0003DMG400022851	970	786	0.581955	0.424141	Rapid_alkalinization_factor_2
PGSC0003DMG400005899	1443	782	0.71034	0.467625	CCR4-associated_factor
PGSC0003DMG400024890	923	773	0.757432	0.483491	Receptor_protein_kinase_CLAVATA1
PGSC0003DMG400028520	3534	736	0.313993	0.330281	WRKY_transcription_factor_1
PGSC0003DMG400020471	871	724	0.691587	0.461685	Isoflavone_reductase_homolog
PGSC0003DMG400025499	869	721	0.60185	0.43116	Glutamate_receptor_3_plant
PGSC0003DMG400017223	3920	718	0.316568	0.330976	Protein_2
PGSC0003DMG400008576	1083	717	0.275928	0.314567	Multidrug_resistance_protein_ABC_transporter_family
PGSC0003DMG400009530	974	713	0.623159	0.437994	WRKY_transcription_factor_3
PGSC0003DMG400021253	1936	691	0.00528859	0.0321262	Mitogen-activated_protein_kinase
PGSC0003DMG400023144	917	688	0.0695681	0.175611	41_kD_chloroplast_nucleoid_DNA_binding_protein_(CND41)
PGSC0003DMG400027130	754	666	0.301343	0.32526	Phosphoinositide-specific_phospholipase_C
PGSC0003DMG400007647	686	658	0.964188	0.542787	MAPKKK7
PGSC0003DMG400020884	743	657	0.492808	0.393289	SGT1
PGSC0003DMG400003072	634	646	0.981979	0.547194	Phytochrome_E
PGSC0003DMG400019149	719	645	0.855237	0.512572	Ribulose_bisphosphate_carboxylase_oxygenase_activase,_chloroplastic
PGSC0003DMG400031269	1009	633	0.288188	0.320224	RNA-dependent_RNA-polymerase
PGSC0003DMG400023742	995	590	0.261187	0.308208	Mitogen-activated_protein_kinase_kinase_kinase
PGSC0003DMG400032101	868	584	0.209745	0.284128	Histidine-containing_phosphotransfer_protein
PGSC0003DMG400017396	992	578	0.171125	0.263384	Phytochrome_F
PGSC0003DMG400006384	636	575	0.566132	0.418544	CBL-interacting_serine_threonine-protein_kinase
PGSC0003DMG402031196	1114	573	0.31641	0.330963	GTP-binding_protein_yptv3
PGSC0003DMG400024855	2070	556	0.283565	0.317955	Protein_phosphatase_2c
PGSC0003DMG400009320	899	545	0.322578	0.333194	GTP-binding_protein_alpha_subunit,_gna
PGSC0003DMG400015802	1187	544	0.045818	0.142402	ATP_binding_protein
PGSC0003DMG400017340	1069	540	0.357817	0.345304	Serine_threonine-protein_phosphatase_5
PGSC0003DMG400012890	868	523	0.469313	0.385869	ATP_GTP_Ca++_binding_protein
PGSC0003DMG400003168	767	511	0.389755	0.357108	Root_phototropism_protein
PGSC0003DMG400029753	847	500	0.112663	0.220241	GTP-binding_nuclear_protein_Ran2
Genes with more than 500 reads in petiole-PAC but less than 500 in stem-PAC
	pet.phloem	stem.phloem	organ.effect.P.value	organ.effect.Q.value	annotation
PGSC0003DMG400030626	620	490	0.764099	0.485782	Receptor_protein_kinase_CLAVATA1
PGSC0003DMG400031261	1384	459	0.102475	0.211958	RNA-dependent_RNA-polymerase
PGSC0003DMG400026226	801	448	0.203219	0.280484	Small_GTP-binding_protein
PGSC0003DMG400024823	904	433	0.0854015	0.193773	Protein_phosphatase_2c
PGSC0003DMG400016003	546	431	0.858281	0.51353	Ethylene_responsive_element_binding_protein_C2
PGSC0003DMG400015692	531	422	0.44618	0.378253	DELLA_protein_GAI
PGSC0003DMG400021443	986	414	0.0857817	0.194071	ADP-ribosylation_factor
PGSC0003DMG400006970	653	406	0.412327	0.365488	Protein_phosphatase_2a,_regulatory_subunit
PGSC0003DMG400008853	578	402	0.361472	0.34629	Small_GTP-binding_protein
PGSC0003DMG400017625	539	392	0.383072	0.354435	Serine_threonine_protein_kinase
PGSC0003DMG400005147	1013	389	0.182004	0.269911	Nucleic_acid_binding_protein
PGSC0003DMG400017690	627	389	0.388263	0.356498	BRASSINOSTEROID_INSENSITIVE_1-associated_receptor_kinase_1
PGSC0003DMG400031819	522	367	0.387982	0.35638	Ethylene_receptor_homolog
PGSC0003DMG400000584	1211	366	0.00303916	0.0199096	Pseudo-response_regulator_5
PGSC0003DMG400004190	1104	366	0.0650041	0.169482	Leucine-rich_repeat_resistance_protein
PGSC0003DMG400022318	940	362	0.232776	0.295907	Calcium-dependent_protein_kinase_CDPK1
PGSC0003DMG400007058	1216	361	0.0239308	0.0988464	Big_map_kinase_bmk
PGSC0003DMG400004691	575	359	0.368537	0.349134	ADP-ribosylation_factor
PGSC0003DMG402026974	573	359	0.0174127	0.0805099	CBS_domain_containing_protein
PGSC0003DMG400013482	1760	350	0.245043	0.300947	Conserved_gene_of_unknown_function
PGSC0003DMG400001716	1288	347	0.139253	0.241406	Nt-rab6_protein
PGSC0003DMG400012606	539	338	0.24607	0.30142	Protein_kinase_atn1
PGSC0003DMG400000792	1337	335	0.00508934	0.0311887	Ran_GTPase_binding_protein
PGSC0003DMG400028694	1132	330	0.00701368	0.0404704	Ethylene_receptor_homolog
PGSC0003DMG400029561	928	326	0.127633	0.232791	Ribosomal_protein_S6
PGSC0003DMG400025751	724	317	0.213744	0.285951	Signal_transducer
PGSC0003DMG400016844	608	315	0.0364224	0.125518	RNA_binding_protein
PGSC0003DMG400031788	575	311	0.0660507	0.170973	Protein_induced_upon_tuberization
PGSC0003DMG400009183	1021	307	0.0319645	0.116638	Mitogen-activated_protein_kinase_kinase
PGSC0003DMG400006132	850	304	0.12262	0.229324	GRAS_family_transcription_factor
PGSC0003DMG400028205	563	299	0.18292	0.270625	Presenilin
PGSC0003DMG400020228	640	287	0.334971	0.337125	Protein_phosphatase_2a,_regulatory_subunit
PGSC0003DMG400028346	688	282	0.417661	0.367566	Integrin-linked_protein_kinase
PGSC0003DMG400019472	1141	279	0.142639	0.243778	Copper_chaperone
PGSC0003DMG400013442	998	278	0.179524	0.268391	ADP-ribosylation_factor
PGSC0003DMG400040046	650	269	0.469596	0.385869	Ethylene_response_factor_5
PGSC0003DMG400030058	1697	251	0.261523	0.308242	MAP_kinase
PGSC0003DMG400017824	520	228	0.251251	0.303895	Ras_GTPase;_Sigma-54_factor,_interaction_region
PGSC0003DMG400028611	560	222	0.314619	0.330281	Peroxisomal_membrane_protein_pmp34
PGSC0003DMG400027149	768	205	0.133513	0.237205	CBL-interacting_protein_kinase_1
PGSC0003DMG400028559	1017	204	0.0549458	0.156548	Gibberellin_receptor_GID1
PGSC0003DMG402027023	1131	202	0.1394	0.241529	Nam_1
PGSC0003DMG400007843	670	201	0.0467928	0.143866	Ethylene_receptor_1
PGSC0003DMG400024749	558	199	0.466724	0.384977	Rapid_alkalinization_factor_2
PGSC0003DMG400020541	818	197	0.561163	0.417101	Protein_phosphatase_2C
PGSC0003DMG400028448	547	194	0.621688	0.437337	Conserved_gene_of_unknown_function
PGSC0003DMG400024018	612	184	0.0226874	0.0953294	Map3k_delta-1_protein_kinase
PGSC0003DMG400030364	552	184	0.0787951	0.186488	Avr9_Cf-9_rapidly_elicited_protein_284
PGSC0003DMG400036566	1182	174	0.242067	0.299472	Ethylene_response_factor_5
PGSC0003DMG400003084	616	163	0.341571	0.339757	Two-component_response_regulator_ARR8
PGSC0003DMG400015458	1093	161	0.0455687	0.142066	Lrr_receptor_protein_kinase
PGSC0003DMG400011974	1617	140	0.0367993	0.126067	BZIP_domain_class_transcription_factor
PGSC0003DMG401000722	806	131	0.0269539	0.106299	Guanine_nucleotide-binding_protein_subunit_beta
PGSC0003DMG400030462	614	131	0.264448	0.309592	Avr9_Cf-9_rapidly_elicited_protein_216
PGSC0003DMG400028147	511	117	0.29814	0.323653	Protein_kinase
PGSC0003DMG401027033	566	79	0.0619666	0.165557	ADP-ribosylation_factor
PGSC0003DMG400007614	2293	60	0.228296	0.293877	Alternative_oxidase
PGSC0003DMG400016822	761	55	0.00188544	0.0129688	ADP-ribosylation_factor
PGSC0003DMG400014213	958	24	0.209273	0.283724	ATP_binding_protein
Genes with more than 500 reads in stem-PAC but less than 500 in petiole-PAC
	pet.phloem	stem.phloem	organ.effect.P.value	organ.effect.Q.value	annotation
PGSC0003DMG400000140	236	2260	0.0831306	0.191408	ATP_binding_protein
PGSC0003DMG400019448	434	1729	0.409473	0.364348	Ribose-5-phosphate_isomerase
PGSC0003DMG400010093	372	1541	0.0957126	0.204893	ATP_binding_protein
PGSC0003DMG400001272	449	1474	0.00861893	0.0478366	ADP-ribosylation_factor_1
PGSC0003DMG400022187	26	1337	0.174695	0.265588	GRAS7
PGSC0003DMG400023589	274	1319	0.0160879	0.0761727	Protein_kinase_family_protein___WD-40_repeat_family_protein
PGSC0003DMG400004981	380	1316	0.263103	0.308902	Conserved_gene_of_unknown_function
PGSC0003DMG400018330	313	1248	0.0974965	0.206698	Protein_THYLAKOID_FORMATION1,_chloroplastic
PGSC0003DMG400001822	262	1134	0.116119	0.223189	Conserved_gene_of_unknown_function
PGSC0003DMG400029283	369	1127	0.0569315	0.159775	Ribosomal_protein_S6
PGSC0003DMG402007810	220	1039	0.303806	0.326384	Guanine_nucleotide_regulatory_protein
PGSC0003DMG400021910	82	1029	0.321241	0.33298	Chitinase
PGSC0003DMG400030361	358	1011	0.0685059	0.174273	Cys-3-His_zinc_finger_protein
PGSC0003DMG400017642	162	943	0.188019	0.273313	PAS_LOV_protein_A
PGSC0003DMG400021353	179	928	0.0266368	0.105705	Serine_threonine-protein_kinase_PBS1
PGSC0003DMG400031026	272	925	0.06347	0.167518	Yellow-leaf-specific_gene_7
PGSC0003DMG400017863	378	904	0.144182	0.245021	Conserved_gene_of_unknown_function
PGSC0003DMG400019698	222	892	0.0716522	0.178156	BRI1_protein
PGSC0003DMG400029691	200	875	0.100321	0.209805	Transferase,_transferring_glycosyl_groups
PGSC0003DMG401000923	223	870	0.181896	0.269898	NIM1_2
PGSC0003DMG400011106	221	808	0.343319	0.340347	CBL-interacting_protein_kinase_08
PGSC0003DMG400033569	255	794	0.111806	0.219293	NPH3_(NON-PHOTOTROPIC_HYPOCOTYL_3)
PGSC0003DMG401027812	317	781	0.140879	0.242657	Heat_shock_factor
PGSC0003DMG400002452	448	777	0.47157	0.386491	Big_map_kinase_bmk
PGSC0003DMG400009882	158	762	0.0418167	0.135774	Nucleoredoxin
PGSC0003DMG400012238	276	748	0.110018	0.217889	Ubiquitin_fusion_protein
PGSC0003DMG400023800	423	744	0.46628	0.384894	Armadillo_repeat-containing_protein
PGSC0003DMG400046579	416	744	0.163777	0.258374	Histone_H4
PGSC0003DMG400015766	380	726	0.114247	0.221591	Phytochrome_A
PGSC0003DMG400002506	286	709	0.460171	0.383101	Ser_Thr_specific_protein_phosphatase_2A_B_regulatory_subunit_beta_isoform
PGSC0003DMG400006189	245	702	0.282823	0.317599	Rac-like_GTP-binding_protein
PGSC0003DMG400020370	368	697	0.387586	0.356228	Integrin-linked_protein_kinase
PGSC0003DMG400025921	306	665	0.396509	0.360018	LRR_receptor_kinase
PGSC0003DMG400029442	423	624	0.322958	0.333315	Serine_threonine-protein_kinase_bri1
PGSC0003DMG400008377	382	623	0.467633	0.385199	Protein_kinase;_Calcium-binding_EF-hand
PGSC0003DMG400023402	314	616	0.201365	0.280151	Ethylene_receptor
PGSC0003DMG400014855	457	610	0.6909	0.461529	Ribosomal_protein_S6
PGSC0003DMG400017350	62	604	0.00545394	0.0329341	ATP_binding_protein
PGSC0003DMG400000856	115	578	0.31457	0.330281	Serine_threonine_protein_kinase
PGSC0003DMG400016812	497	576	0.719765	0.470412	AP2_ERF-domain_protein
PGSC0003DMG400008050	204	576	0.263359	0.309013	GcpE
PGSC0003DMG400003727	304	575	0.282709	0.317594	Receptor_expression-enhancing_protein_3
PGSC0003DMG400006741	370	568	0.24047	0.299171	Ser_Thr_specific_protein_phosphatase_2A_B_regulatory_subunit_alpha_isoform
PGSC0003DMG401021138	237	547	0.336576	0.337848	UDP-glucose_4-epimerase
PGSC0003DMG400004828	347	540	0.0727855	0.179316	Peroxisomal_acyl-CoA_oxidase_1A
PGSC0003DMG400023211	188	538	0.00437648	0.0275337	Phospholipase_C
PGSC0003DMG401018603	139	532	0.100957	0.210461	Signal_transducer
PGSC0003DMG400033060	250	530	0.105981	0.21528	Ribosomal-protein_S6_kinase
PGSC0003DMG400006667	34	516	0.457671	0.382482	Receptor_protein_kinase
PGSC0003DMG400021476	56	515	0.202771	0.280399	1-aminocyclopropane-1-carboxylate_oxidase
PGSC0003DMG400006453	81	514	0.146389	0.246172	Ice_binding_protein
PGSC0003DMG400027536	239	513	0.485837	0.390755	Somatic_embryogenesis_receptor-like_kinase_1
PGSC0003DMG400016126	423	510	0.75635	0.483105	BRASSINOSTEROID_INSENSITIVE_1-associated_receptor_kinase_1
PGSC0003DMG400005792	115	504	0.00232778	0.015718	Nucleoside_diphosphate_kinase
PGSC0003DMG400000926	257	500	0.345863	0.341241	Oxygen-evolving_enhancer_protein_2,_chloroplastic
Genes with more than 10 but less than 500 reads in PAC
	pet.phloem	stem.phloem	organ.effect.P.value	organ.effect.Q.value	annotation
PGSC0003DMG400029030	394	499	0.0725583	0.179111	Oxysterol-binding_protein
PGSC0003DMG400002233	169	496	0.0477059	0.145232	Conserved_gene_of_unknown_function
PGSC0003DMG400001069	449	494	0.767062	0.486394	Protein_phosphatase_2a,_regulatory_subunit
PGSC0003DMG401000056	101	489	0.0380427	0.128684	BRASSINOSTEROID_INSENSITIVE_1-associated_receptor_kinase_1
PGSC0003DMG400029520	221	488	0.601748	0.43116	Serine_threonine-protein_kinase_PBS1
PGSC0003DMG400029712	349	486	0.711713	0.468051	Leucine-rich_repeat_family_protein
PGSC0003DMG400017186	74	478	0.437346	0.374901	Ethylene_receptor
PGSC0003DMG400010528	414	477	0.901614	0.525907	Aspartic_proteinase_Asp1
PGSC0003DMG400020570	143	469	0.016412	0.077227	26S_protease_regulatory_subunit_6B_homolog
PGSC0003DMG402024761	355	468	0.538813	0.409604	Serine_threonine-protein_phosphatase
PGSC0003DMG400004594	257	467	0.411321	0.365025	Serine_threonine-protein_kinase_PBS1
PGSC0003DMG400005916	184	463	0.293729	0.321968	LSM_Sm_family_member
PGSC0003DMG400009038	128	459	0.135882	0.239096	NtSar1_protein
PGSC0003DMG400009363	269	456	0.185318	0.272041	MADS16
PGSC0003DMG400024778	229	456	0.368124	0.348921	Fiber_protein_Fb2
PGSC0003DMG400025162	76	456	0.0233694	0.0971953	Conserved_gene_of_unknown_function
PGSC0003DMG400025006	145	454	0.0874395	0.196143	WD-repeat_protein
PGSC0003DMG400014405	496	449	0.643343	0.445008	Heat_shock_cognate_protein_80
PGSC0003DMG400031364	134	446	0.267856	0.311144	Adenosine_kinase_isoform_2S
PGSC0003DMG401031123	426	445	0.96326	0.542531	Utp-glucose-1-phosphate_uridylyltransferase
PGSC0003DMG400007953	372	443	0.878116	0.518715	Transcription_factor
PGSC0003DMG400000232	364	439	0.523385	0.404688	Myc2_bHLH_protein
PGSC0003DMG400026943	279	439	0.21106	0.284847	Pyruvate_dehydrogenase
PGSC0003DMG400013725	239	438	0.281735	0.317204	Hydrogen-transporting_ATP_synthase,_rotational_mechanism
PGSC0003DMG400028426	150	438	0.0125988	0.063485	Cellulose_synthase_catalytic_subunit
PGSC0003DMG400027893	4	435	0.376008	0.351713	Avr9_Cf-9_induced_kinase_1
PGSC0003DMG400019166	22	433	0.28296	0.317644	PDR-type_ABC_transporter_2
PGSC0003DMG400030476	81	427	0.154978	0.251452	26S_protease_regulatory_subunit_6B_homolog
PGSC0003DMG400003528	76	424	0.0120455	0.0615472	Mitogen-activated_protein_kinase_7
PGSC0003DMG400000724	1	416	0.0777927	0.18524	Serine_threonine-protein_kinase_PBS1
PGSC0003DMG400004746	359	404	0.276034	0.314613	Oxysterol-binding_family_protein
PGSC0003DMG402011297	331	404	0.672376	0.454981	Pseudo-response_regulator_9
PGSC0003DMG400003704	10	403	0.213768	0.285951	ATP-dependent_peptidase
PGSC0003DMG400021244	18	402	0.00426669	0.026932	Small_GTPase_Rab2
PGSC0003DMG400023883	386	401	0.923026	0.531611	Zinc_finger_protein
PGSC0003DMG400003103	253	395	0.379639	0.353466	Inorganic_pyrophosphatase
PGSC0003DMG400005128	2	389	0.146179	0.246	Protein_kinase
PGSC0003DMG400029839	320	388	0.714319	0.468871	Type-a_response_regulator
PGSC0003DMG400010035	59	388	0.073528	0.180231	Oxygen-evolving_enhancer_protein_1,_chloroplastic
PGSC0003DMG402016407	343	383	0.691279	0.461682	ADP-ribosylation_factor
PGSC0003DMG400006621	472	381	0.485937	0.390755	PI-phospholipase_C_PLC5
PGSC0003DMG400008723	313	380	0.809911	0.4987	Fk506-binding_protein
PGSC0003DMG400008998	236	375	0.338282	0.338348	Kinase-associated_protein_phosphatase_1
PGSC0003DMG400008457	74	374	0.0197566	0.0872337	Guanine_nucleotide_regulatory_protein
PGSC0003DMG400012639	149	372	0.530804	0.407282	GTP-binding_2
PGSC0003DMG400026695	83	372	0.221009	0.289798	GTPase
PGSC0003DMG400005528	253	364	0.107569	0.216103	DNA_binding_protein
PGSC0003DMG400006145	472	361	0.686168	0.459712	Histidine_kinase_1,_2,_3_plant
PGSC0003DMG400027940	238	360	0.109412	0.21757	ATP_binding_protein
PGSC0003DMG400013353	236	360	0.0234502	0.0974248	Na+_myo-inositol_symporter
PGSC0003DMG401004840	224	359	0.371585	0.349758	Phosphatase
PGSC0003DMG400015391	219	357	0.427278	0.371454	Leucine-rich_repeat_family_protein___protein_kinase_family_protein
PGSC0003DMG400028904	9	355	0.00348679	0.0225448	SGT1
PGSC0003DMG400021425	175	344	0.33055	0.335871	Branched-chain-amino-acid_aminotransferase
PGSC0003DMG400003604	70	344	0.172987	0.264788	Conserved_gene_of_unknown_function
PGSC0003DMG400021606	118	337	0.0760147	0.182775	Aspartic_proteinase_nepenthesin-1
PGSC0003DMG400023372	97	335	0.642562	0.444741	Protein_phosphatase_2a,_regulatory_subunit
PGSC0003DMG400013562	30	334	0.0843627	0.1928	Sugar_transporter
PGSC0003DMG402024590	36	332	0.383113	0.354435	Rac_protein
PGSC0003DMG400012333	31	331	0.131131	0.235672	Xpa-binding_protein
PGSC0003DMG400019159	388	328	0.399115	0.360954	Small_GTP-binding_protein
PGSC0003DMG400007437	99	325	0.356908	0.344864	RAB5B
PGSC0003DMG400043061	52	319	0.150899	0.249255	Serine-threonine_protein_kinase,_plant-type
PGSC0003DMG400012594	332	318	0.916999	0.530099	BRASSINOSTEROID_INSENSITIVE_1-associated_receptor_kinase_1
PGSC0003DMG400002884	50	317	0.366885	0.348432	Calcineurin_B-like_interacting_protein_kinase
PGSC0003DMG400034307	148	316	0.31506	0.33047	Histidine_kinase_3B
PGSC0003DMG400008384	133	314	0.0337682	0.12035	CTR1_kinase
PGSC0003DMG400030399	258	309	0.652784	0.448343	Histone_H4
PGSC0003DMG400023414	143	307	0.434635	0.373811	LEM3_(Ligand-effect_modulator_3)_family_protein
PGSC0003DMG400009914	297	305	0.905093	0.526812	Glutamate_receptor_3_plant
PGSC0003DMG400030360	11	305	0.0598514	0.163316	PI-phospholipase_C_PLC6
PGSC0003DMG400018343	381	304	0.908878	0.527938	Transferase,_transferring_glycosyl_groups
PGSC0003DMG400003898	196	304	0.35211	0.342984	RAB1X
PGSC0003DMG400009878	496	300	0.425837	0.370783	Zinc_finger_protein
PGSC0003DMG400011580	3	300	0.238829	0.298373	BRASSINOSTEROID_INSENSITIVE_1
PGSC0003DMG400015266	52	298	0.0630976	0.167063	CBS_domain_containing_protein
PGSC0003DMG400009125	148	297	0.374534	0.350893	Ubiquitin
PGSC0003DMG400030874	138	295	0.141343	0.243151	Conserved_gene_of_unknown_function
PGSC0003DMG400033681	183	291	0.215287	0.286957	GTP-binding_protein_alpha_subunit,_gna
PGSC0003DMG400016203	325	281	0.7396	0.477353	MADS-box_protein_JOINTLESS
PGSC0003DMG400017345	239	279	0.577695	0.422708	Big_map_kinase_bmk
PGSC0003DMG400011793	217	279	0.829958	0.504913	ATP_binding_protein
PGSC0003DMG400009238	32	276	0.204218	0.280871	Leucine-rich_repeat_family_protein
PGSC0003DMG400015498	157	272	0.543915	0.411184	Zinc_finger,_C2H2_type_family_protein
PGSC0003DMG400001432	377	265	0.772463	0.48751	GNOM-like_1_protein
PGSC0003DMG400002576	195	262	0.111268	0.218667	Glycylpeptide_N-tetradecanoyltransferase
PGSC0003DMG400012276	100	261	0.0823353	0.190537	Nucleoside_diphosphate_kinase
PGSC0003DMG400025222	79	261	0.103514	0.212669	Integrin-linked_protein_kinase
PGSC0003DMG400027738	60	260	0.205633	0.281466	GTP-binding_protein
PGSC0003DMG400025500	267	258	0.977878	0.546236	Glutamate_receptor_3_plant
PGSC0003DMG400004625	461	256	0.618599	0.436529	Fiber_protein_Fb2
PGSC0003DMG400008492	238	255	0.667426	0.453039	Polygalacturonase_inhibiting_protein
PGSC0003DMG400027555	160	255	0.668352	0.453305	Conserved_gene_of_unknown_function
PGSC0003DMG400010750	102	253	0.348476	0.341929	ERF_transcription_factor
PGSC0003DMG400018852	113	251	0.530846	0.407287	Rho_GTPase_activator
PGSC0003DMG400004687	248	243	0.985485	0.548078	Pto-interacting_protein_1
PGSC0003DMG400009579	40	242	0.305839	0.327311	Protein_translocase
PGSC0003DMG402007955	186	241	0.852784	0.51211	Serine_threonine-protein_kinase_PBS1
PGSC0003DMG400015530	257	240	0.924897	0.532043	Ethylene-responsive_small_GTP-binding_protein
PGSC0003DMG400013301	168	240	0.633765	0.441806	Thioredoxin_domain-containing_protein
PGSC0003DMG401012456	70	239	0.486639	0.391047	WD-repeat_protein
PGSC0003DMG400021574	325	238	0.860682	0.514186	21kD_protein
PGSC0003DMG400026232	209	238	0.932121	0.533834	Avr9_Cf-9_rapidly_elicited_protein_1
PGSC0003DMG400019719	227	237	0.950297	0.538976	GTP_binding_protein
PGSC0003DMG400011980	267	236	0.787323	0.492329	Two-component_sensor_histidine_kinase_bacteria
PGSC0003DMG403024882	178	236	0.486712	0.391047	Small_GTP-binding_protein
PGSC0003DMG400002778	388	234	0.297098	0.32324	Small_GTP-binding_protein_Sar1BNt
PGSC0003DMG400024933	160	232	0.627495	0.439463	BZIP_domain_class_transcription_factor
PGSC0003DMG400014370	152	232	0.433486	0.37361	Calcineurin_B_02
PGSC0003DMG400003578	254	231	0.830105	0.504976	Cold_inducible_histidine_kinase_1
PGSC0003DMG400003470	31	231	0.134026	0.237544	Ethylene-responsive_small_GTP-binding_protein
PGSC0003DMG400000695	114	230	0.421456	0.369174	Protein_phosphatase_2a,_regulatory_subunit
PGSC0003DMG400018502	386	227	0.690873	0.461529	GTP-binding_protein_alpha_subunit,_gna
PGSC0003DMG400005806	36	227	0.0278336	0.108231	Phosphomannomutase
PGSC0003DMG400007015	419	225	0.0616749	0.165392	Cornichon_family_protein
PGSC0003DMG400007634	109	224	0.537374	0.409192	Serine-threonine_protein_kinase,_plant-type
PGSC0003DMG400027204	13	224	0.0692714	0.175172	Pto-interacting_protein_1
PGSC0003DMG400023534	172	219	0.570246	0.419931	Type-B_response_regulator
PGSC0003DMG400012974	147	219	0.476157	0.387807	Conserved_gene_of_unknown_function
PGSC0003DMG400021381	124	219	0.616953	0.436172	EIL1
PGSC0003DMG400024954	483	217	0.562566	0.41744	LIM_domain_kinase
PGSC0003DMG401008870	144	216	0.428578	0.371545	Rac_GTPase_activating_protein_1
PGSC0003DMG400027966	433	213	0.619996	0.436806	Conserved_gene_of_unknown_function
PGSC0003DMG400032187	380	213	0.25001	0.30297	Tap46
PGSC0003DMG402018552	375	213	0.0325425	0.117769	Soluble_starch_synthase_1,_chloroplastic_amyloplastic
PGSC0003DMG400024017	184	213	0.85764	0.513347	Phytochrome_B
PGSC0003DMG400022267	159	213	0.655198	0.449067	Calcineurin_B
PGSC0003DMG400009092	305	212	0.34482	0.34118	ADP-ribosylation_factor
PGSC0003DMG400020608	161	211	0.747435	0.479717	DNA-binding_protein_3
PGSC0003DMG400016224	42	211	0.264042	0.309374	NtRab11D
PGSC0003DMG400027877	148	210	0.38502	0.355176	Calcium_dependant_protein_kinase
PGSC0003DMG400005419	66	210	0.681283	0.458239	RAB11G
PGSC0003DMG400000405	13	207	0.258729	0.307251	Histone_H4
PGSC0003DMG400044745	227	206	0.815828	0.500541	Kinase
PGSC0003DMG400009317	67	206	0.627154	0.43945	Phosphoribulokinase
PGSC0003DMG400024909	86	203	0.485939	0.390755	Conserved_gene_of_unknown_function
PGSC0003DMG402002542	156	202	0.680679	0.457933	Small_GTPase_Rab2
PGSC0003DMG401020702	276	198	0.718325	0.47003	ADP-ribosylation_factor
PGSC0003DMG400010050	399	197	0.325123	0.333901	Proline_oxidase_dehydrogenase_1
PGSC0003DMG400000124	361	196	0.818238	0.501196	RAB11B
PGSC0003DMG400027651	273	194	0.769463	0.486942	Ethylene_receptor_2
PGSC0003DMG400018598	180	194	0.926879	0.532515	CSK_(CHLOROPLAST_SENSOR_KINASE);_ATP_binding___kinase
PGSC0003DMG400026120	110	194	0.439502	0.375482	Protein-tyrosine_phosphatase_1,_plants
PGSC0003DMG400022554	21	194	0.0414549	0.135012	Cell_number_regulator_13
PGSC0003DMG401025624	314	193	0.483282	0.389648	Type-B_response_regulator
PGSC0003DMG400030245	275	192	0.72049	0.470496	Calcium_dependent_protein_kinase_13
PGSC0003DMG400025086	136	189	0.730753	0.473989	Receptor_serine-threonine_protein_kinase
PGSC0003DMG400024552	74	189	0.017656	0.0813547	Synaptosomal_associated_protein
PGSC0003DMG400019161	102	188	0.46004	0.383101	AtRab_GTP-binding_protein
PGSC0003DMG400031083	163	187	0.832493	0.5058	Small_GTPase_Rab2
PGSC0003DMG400004172	1	187	0.279555	0.316329	Gene_of_unknown_function
PGSC0003DMG400022258	464	184	0.0812579	0.189277	Alkaline_alpha-galactosidase_seed_imbibition_protein
PGSC0003DMG400011359	171	183	0.869035	0.516449	Phototropic-responsive_NPH3_family_protein
PGSC0003DMG401004033	68	183	0.492333	0.393199	Phospholipase_C__phosphoric_diester_hydrolase
PGSC0003DMG400010751	11	182	0.00928989	0.0506621	Conserved_gene_of_unknown_function
PGSC0003DMG400016685	98	177	0.371432	0.349758	Receptor_protein_kinase_CLAVATA1
PGSC0003DMG400013468	77	177	0.271336	0.312962	Integrin-linked_protein_kinase
PGSC0003DMG401002542	45	176	0.260853	0.308166	ATP_binding_protein
PGSC0003DMG400010410	56	175	0.413313	0.365795	Calcium-binding_protein_CML23
PGSC0003DMG400014877	440	174	0.348162	0.34182	BZIP_domain_class_transcription_factor
PGSC0003DMG400025931	381	173	0.74076	0.477714	GTP-binding_protein_alpha_subunit,_gna
PGSC0003DMG401020117	208	172	0.734112	0.475224	Histidine_phosphotransfer_protein
PGSC0003DMG400012316	0	172	0.399181	0.360954	Respiratory_burst_oxidase_homolog_protein_A
PGSC0003DMG400004966	156	170	0.936928	0.535006	Receptor_protein_kinase_CLAVATA1
PGSC0003DMG400016002	153	169	0.879865	0.518956	Small_GTP-binding_protein
PGSC0003DMG401030621	257	168	0.84296	0.508947	WD-repeat_protein
PGSC0003DMG400026364	143	167	0.777393	0.489054	BZip_protein_AtbZip21
PGSC0003DMG400013307	107	167	0.742106	0.478274	Aspartic_proteinase_nepenthesin-1
PGSC0003DMG400005021	47	166	0.0424951	0.136917	Glucan_endo-1,3-beta-glucosidase
PGSC0003DMG400018060	209	163	0.714701	0.468983	Zinc_finger_protein
PGSC0003DMG400046546	116	163	0.813264	0.499787	Tir-nbs_resistance_protein
PGSC0003DMG400028491	223	162	0.671053	0.454381	CBL-interacting_protein_kinase_6
PGSC0003DMG400023440	215	162	0.69232	0.461807	Calcium_dependent_protein_kinase
PGSC0003DMG400030984	48	162	0.146101	0.246	Carbonic_anhydrase
PGSC0003DMG400006280	10	161	0.0310657	0.114863	Receptor_protein_kinase_CLAVATA1
PGSC0003DMG400030010	204	160	0.667968	0.453125	Conserved_gene_of_unknown_function
PGSC0003DMG400000582	136	159	0.884302	0.520242	1-aminocyclopropane-1-carboxylate_oxidase
PGSC0003DMG400009181	141	157	0.869529	0.516554	Leucine-rich_repeat_receptor_protein_kinase_EXS
PGSC0003DMG400000728	29	156	0.410762	0.364958	Lrr_receptor_protein_kinase
PGSC0003DMG400025366	26	156	0.0265603	0.105705	Mitogen-activated_protein_kinase
PGSC0003DMG400001441	3	154	0.304041	0.326384	Cyclic_nucleotide-gated_ion_channel
PGSC0003DMG400021550	125	153	0.403151	0.361959	Adenosine_kinase_isoform_1T
PGSC0003DMG402018896	1	152	0.196865	0.278015	Transcription_factor
PGSC0003DMG400023357	290	150	0.162632	0.25744	Aspartic_proteinase_Asp1
PGSC0003DMG400026271	9	150	0.181547	0.269793	Map3k_delta-1_protein_kinase
PGSC0003DMG400009027	10	148	0.0747601	0.181549	Peroxisomal_membrane_protein_pmp34
PGSC0003DMG400017455	343	147	0.0850255	0.193345	Protein_phosphatase_2a,_regulatory_subunit
PGSC0003DMG400012141	164	147	0.822945	0.502735	Ubiquitin
PGSC0003DMG400026283	101	147	0.723692	0.471389	Enhancer_of_rudimentary_homolog
PGSC0003DMG400015187	382	145	0.360009	0.345901	Adenylate_kinase_B
PGSC0003DMG400011903	219	145	0.55334	0.414171	Nt-Rab11e_protein
PGSC0003DMG400029852	137	145	0.946852	0.53785	Type-a_response_regulator
PGSC0003DMG400030075	20	145	0.284319	0.318324	BRASSINOSTEROID_INSENSITIVE_1-associated_receptor_kinase_1
PGSC0003DMG400030353	0	144	0.102563	0.211984	Plekhh_protein
PGSC0003DMG400007560	0	138	0.0873881	0.196143	ATP_binding_protein
PGSC0003DMG400002891	438	137	0.0304302	0.114138	Heme_oxygenase_1
PGSC0003DMG400008405	323	137	0.519759	0.403386	Conserved_gene_of_unknown_function
PGSC0003DMG400033088	240	137	0.608561	0.433416	Synaptosomal_associated_protein
PGSC0003DMG400003069	358	134	0.447905	0.37892	D1_protease
PGSC0003DMG400004855	264	133	0.0497666	0.148805	Glycylpeptide_N-tetradecanoyltransferase
PGSC0003DMG400000451	36	131	0.427747	0.371525	Signal_recognition_particle_receptor_subunit_beta
PGSC0003DMG400029371	69	130	0.748509	0.480248	DNA-binding_protein_NtWRKY3
PGSC0003DMG400016292	2	130	0.160303	0.255576	THM18_protein
PGSC0003DMG400030400	93	129	0.872034	0.517342	Histone_H4
PGSC0003DMG400024985	218	123	0.646674	0.446339	Phosphatidylinositol-3,4,5-trisphosphate_3-phosphatase_and_dual-specificity_protein_phosphatase_PTEN
PGSC0003DMG400027684	193	123	0.610751	0.434269	C-8,7_sterol_isomerase
PGSC0003DMG400020594	32	123	0.354562	0.343906	Rhg4-like_receptor_kinase_II
PGSC0003DMG400023321	260	122	0.607908	0.433218	SAL1_phosphatase
PGSC0003DMG400011175	102	122	0.834405	0.50635	CBL-interacting_serine_threonine-protein_kinase
PGSC0003DMG400028343	170	121	0.808128	0.498261	Pattern_formation_protein
PGSC0003DMG400013068	1	121	0.118742	0.225804	Mitochondrial_pyruvate_dehydrogenase_kinase_isoform_2
PGSC0003DMG400006078	8	120	0.0990962	0.208442	GTP_binding_protein_gamma_subunit
PGSC0003DMG400004140	292	119	0.346739	0.341508	Conserved_gene_of_unknown_function
PGSC0003DMG400000285	126	118	0.780996	0.490194	Mitochondrial_ATP_synthase_g_subunit_family_protein
PGSC0003DMG400011258	432	117	0.00203873	0.0139476	Cdp-diacylglycerol--glycerol-3-phosphate_3-phosphatidyltransferase
PGSC0003DMG400019179	28	117	0.252972	0.304664	1-phosphatidylinositol-4,5-bisphosphate_phosphodiesterase
PGSC0003DMG400022188	87	116	0.671351	0.454503	ATP_binding_protein
PGSC0003DMG400027125	57	116	0.0775073	0.184833	Chloroplast_sedoheptulose-1,7-bisphosphatase
PGSC0003DMG400003947	356	113	0.00592774	0.0351086	Kinesin_heavy_chain
PGSC0003DMG400025771	9	113	0.184595	0.271666	Interleukin-1_receptor-associated_kinase
PGSC0003DMG400007010	3	113	0.387371	0.356217	Myc2_bHLH_protein
PGSC0003DMG400007545	42	111	0.5925	0.427869	Lipase_class_3_family_protein
PGSC0003DMG400005840	29	111	0.722972	0.471109	Calcineurin_B
PGSC0003DMG400005120	0	109	0.161571	0.256621	Glyoxisomal_malate_dehydrogenase
PGSC0003DMG400017936	448	108	0.369639	0.349337	Late_embryogenis_abundant_protein_5
PGSC0003DMG400013080	25	108	0.385411	0.355279	GTP-binding_protein
PGSC0003DMG400004009	120	107	0.42738	0.371466	Phospholipase_C
PGSC0003DMG400022347	100	107	0.929108	0.533089	Conserved_gene_of_unknown_function
PGSC0003DMG400015545	72	107	0.59104	0.427363	Histone_H4
PGSC0003DMG400017479	161	106	0.255234	0.305762	Serine_threonine-protein_kinase_cx32
PGSC0003DMG400028688	9	105	0.0121287	0.0618254	Receptor_protein_kinase
PGSC0003DMG400031802	485	104	0.599414	0.430359	Serine-threonine_protein_kinase,_plant-type
PGSC0003DMG400028413	155	104	0.410392	0.364825	Zinc_ion_binding_protein
PGSC0003DMG400026346	12	104	0.261756	0.308242	F-box_family_protein
PGSC0003DMG400023588	199	102	0.1906	0.274699	NtRab11D
PGSC0003DMG400020828	195	101	0.400535	0.361348	RabA2
PGSC0003DMG400005404	158	101	0.311001	0.329089	NAD(P)H:quinone_oxidoreductase
PGSC0003DMG401017656	111	101	0.996365	0.550538	Kinase
PGSC0003DMG400006155	71	101	0.823085	0.502765	Thermal_hysteresis_protein_STHP-64
PGSC0003DMG400024939	105	98	0.775419	0.488497	Protein_kinase_CK2_alpha_subunit
PGSC0003DMG400004601	67	97	0.241067	0.299225	CBL-interacting_protein_kinase_1
PGSC0003DMG400023326	457	96	0.0643491	0.168699	ATDGK2
PGSC0003DMG400025262	322	96	0.540763	0.410091	Small_molecular_weight_G-protein_1
PGSC0003DMG400022019	82	96	0.821693	0.50248	CBL-interacting_protein_kinase_08
PGSC0003DMG400025585	53	96	0.607309	0.433061	ADP-ribosylation_factor
PGSC0003DMG400003319	110	95	0.662392	0.45138	ADP-ribosylation_factor
PGSC0003DMG400028593	93	95	0.982192	0.547259	Histidine-containing_phosphotransfer_protein
PGSC0003DMG400029514	398	94	0.0147087	0.0714181	Two-component_sensor_histidine_kinase_bacteria
PGSC0003DMG400027431	210	94	0.150396	0.249124	Conserved_gene_of_unknown_function
PGSC0003DMG400016899	185	94	0.67921	0.457276	Leucine-rich_repeat_family_protein___extensin_family_protein
PGSC0003DMG400001387	84	94	0.948118	0.538231	Ocs_element-binding_factor
PGSC0003DMG400031263	0	94	0.205546	0.281466	Phytochrome_kinase_substrate_1
PGSC0003DMG400006622	129	93	0.715402	0.469193	Phosphoinositide-specific_phospholipase_C
PGSC0003DMG400024547	3	92	0.362471	0.346692	Diacylglycerol_kinase,_theta
PGSC0003DMG400031748	445	90	0.00508558	0.0311887	Conserved_gene_of_unknown_function
PGSC0003DMG400026132	75	90	0.842885	0.508947	Protein_phosphatase_2a,_regulatory_subunit
PGSC0003DMG400008403	81	88	0.729416	0.473445	ATP_binding___kinase__protein_serine___threonine_kinase
PGSC0003DMG400010302	39	88	0.171257	0.263446	Phytochelatin_synthase
PGSC0003DMG400022111	51	87	0.674273	0.455563	ATP_GTP_Ca++_binding_protein
PGSC0003DMG400016006	35	87	0.545931	0.411869	Pti4
PGSC0003DMG400027562	112	86	0.505789	0.397759	Transcription_factor_TGA7
PGSC0003DMG400023882	1	86	0.290027	0.320739	GTP-binding_Rop_Rac_GTPase
PGSC0003DMG400019635	92	85	0.816528	0.500682	BEL5_protein
PGSC0003DMG400027736	389	84	0.228567	0.294008	Histone_H4
PGSC0003DMG400002611	67	84	0.807775	0.498209	Gene_of_unknown_function
PGSC0003DMG400003372	2	84	0.157587	0.253506	Nucleic_acid_binding_protein
PGSC0003DMG400027013	0	84	0.015536	0.0743295	Tetrapyrrole-binding_protein,_chloroplast
PGSC0003DMG400008862	206	83	0.0935003	0.202933	Sorting_nexin_3
PGSC0003DMG400003849	52	83	0.772684	0.487568	GID1-like_gibberellin_receptor
PGSC0003DMG400025890	76	82	0.861345	0.514342	NADPH_oxidoreductase
PGSC0003DMG400005633	9	82	0.146971	0.246716	Conserved_gene_of_unknown_function
PGSC0003DMG400033667	135	81	0.686517	0.459865	Serine-threonine_protein_kinase,_plant-type
PGSC0003DMG402026149	51	81	0.356639	0.344724	Mitogen-activated_protein_kinase_kinase_kinase
PGSC0003DMG400016795	40	81	0.151293	0.249297	ADP-ribosylation_factor
PGSC0003DMG400011072	3	81	0.147714	0.247381	Ribulose_bisphosphate_carboxylase_oxygenase_activase_1,_chloroplastic
PGSC0003DMG400025498	3	81	0.447283	0.378534	Septum-promoting_GTP-binding_protein_1_(GTPase_spg1)
PGSC0003DMG402015209	119	80	0.26812	0.311181	NPK2
PGSC0003DMG402028661	61	80	0.787481	0.492329	Gene_of_unknown_function
PGSC0003DMG400024636	1	80	0.136602	0.239396	Presenilin
PGSC0003DMG400005825	397	79	0.0139097	0.0686174	ACC_synthase
PGSC0003DMG400008579	177	79	0.169214	0.262209	Glycosyltransferase,_CAZy_family_GT47
PGSC0003DMG400000434	75	79	0.942177	0.536722	Non-phototropic_hypocotyl_3
PGSC0003DMG400017100	44	78	0.530153	0.407029	Branched-chain_amino_acid_aminotransferase
PGSC0003DMG400000282	8	77	0.125213	0.231444	Serine_acetyltransferase_7
PGSC0003DMG400010386	50	76	0.795052	0.494339	Malate_dehydrogenase
PGSC0003DMG400022556	255	75	0.283494	0.317955	NTGP2
PGSC0003DMG400003564	68	75	0.937911	0.535342	Calcium-dependent_protein_kinase_CPK4
PGSC0003DMG400001662	155	74	0.203352	0.28049	Arginine_decarboxylase
PGSC0003DMG400028153	121	74	0.797693	0.49493	Hin1
PGSC0003DMG400029942	31	74	0.613002	0.434841	Calcineurin_B_10
PGSC0003DMG400009399	0	74	0.0530344	0.154035	Glutaredoxin-C9
PGSC0003DMG400020564	97	72	0.27653	0.314745	Avr9_Cf-9_rapidly_elicited_protein_216
PGSC0003DMG400012684	110	71	0.278823	0.315871	C2H2L_domain_class_transcription_factor
PGSC0003DMG400022525	0	70	0.381545	0.354004	RING-H2_finger_protein_ATL4M
PGSC0003DMG402004840	37	69	0.252089	0.304291	Phosphatase
PGSC0003DMG400016387	2	69	0.30059	0.324878	Thioredoxin_peroxidase
PGSC0003DMG400019618	0	69	0.075403	0.182016	CCR4-associated_factor
PGSC0003DMG400009401	264	68	0.329361	0.335349	GTP-binding_protein
PGSC0003DMG400007037	1	68	0.198443	0.279093	Phosphatidylinositol_3-and_4-kinase_family_protein
PGSC0003DMG400027124	48	67	0.879906	0.518956	Serine_threonine-protein_kinase_CCR3
PGSC0003DMG400001237	2	67	0.223216	0.290991	Small_GTP-binding_protein
PGSC0003DMG400013287	1	67	0.0324287	0.117553	Guanine_nucleotide_regulatory_protein
PGSC0003DMG400014287	52	66	0.632919	0.441405	Structural_maintenance_of_chromosomes_6_smc6
PGSC0003DMG400028699	0	66	0.292306	0.321455	Ethylene_receptor_homolog
PGSC0003DMG400019518	27	65	0.567787	0.419055	Pseudo_response_regulator
PGSC0003DMG400002408	16	65	0.00379125	0.024239	26S_protease_regulatory_subunit_6B_homolog
PGSC0003DMG401000527	35	64	0.221586	0.290234	Peptidyl-prolyl_cis-trans_isomerase
PGSC0003DMG400019744	139	63	0.257131	0.306557	C2_and_GRAM_domain-containing_protein
PGSC0003DMG400005835	123	63	0.679362	0.457352	WRKY_transcription_factor-30
PGSC0003DMG400020066	43	63	0.580286	0.423682	BHLH_domain_class_transcription_factor
PGSC0003DMG400026913	8	61	0.230686	0.295125	NAD_dependent_epimerase_dehydratase
PGSC0003DMG402003586	1	61	0.146001	0.246	Cell_number_regulator_13
PGSC0003DMG400009986	0	60	0.0871546	0.19601	Receptor_serine-threonine_protein_kinase
PGSC0003DMG401004392	103	58	0.541307	0.410238	Multidrug_resistance_protein_ABC_transporter_family
PGSC0003DMG401009161	122	57	0.795895	0.494593	Receptor_kinase
PGSC0003DMG400029807	17	56	0.264564	0.309592	Calcineurin_B_02
PGSC0003DMG400015679	39	55	0.691273	0.461682	ADP-ribosylation_factor
PGSC0003DMG400004667	402	54	0.109709	0.217823	Rhg4-like_receptor_kinase_II
PGSC0003DMG400032273	41	54	0.862997	0.51462	N-acetyltransferase
PGSC0003DMG400020869	321	52	0.117923	0.225028	Sodium-dependent_phosphate_transport_protein
PGSC0003DMG401013731	64	52	0.80345	0.496722	Kinase
PGSC0003DMG400013924	26	52	0.423908	0.370328	Septum-promoting_GTP-binding_protein_1_(GTPase_spg1)
PGSC0003DMG400022295	0	52	0.035762	0.124502	Conserved_gene_of_unknown_function
PGSC0003DMG400028414	125	51	0.638206	0.443306	Heat_shock_factor
PGSC0003DMG400033038	110	51	0.438397	0.375144	Isochorismate_synthase
PGSC0003DMG400003454	84	51	0.726725	0.472356	ATP_GTP_Ca++_binding_protein
PGSC0003DMG400017655	27	51	0.617243	0.436178	Phototropic-responsive_NPH3_family_protein
PGSC0003DMG400025867	155	50	0.526039	0.405669	Serine-threonine_protein_kinase,_plant-type
PGSC0003DMG400020968	15	50	0.128362	0.233546	Flavonol_4-sulfotransferase
PGSC0003DMG400023352	1	50	0.0119516	0.0611772	Conserved_gene_of_unknown_function
PGSC0003DMG400022888	216	48	0.469631	0.385869	Salt_responsive_protein_1
PGSC0003DMG401004334	176	47	0.150594	0.249146	Pyruvate_dehydrogenase
PGSC0003DMG400001338	8	47	0.480484	0.388932	Nam_14
PGSC0003DMG400028566	95	46	0.436544	0.374587	Indole-3-glycerol_phosphate_lyase_IGL1
PGSC0003DMG400025330	1	46	0.0300955	0.113367	BRASSINOSTEROID_INSENSITIVE_1-associated_receptor_kinase_1
PGSC0003DMG400012995	167	45	0.290604	0.320973	Guanine_nucleotide-binding_protein_alpha-1_subunit
PGSC0003DMG400026358	72	45	0.787254	0.492329	Conserved_gene_of_unknown_function
PGSC0003DMG402028522	19	45	0.270619	0.312716	Conserved_gene_of_unknown_function
PGSC0003DMG400012392	0	45	0.248922	0.302544	ATP_binding_protein
PGSC0003DMG400016887	0	45	0.120348	0.227156	Allene_oxide_synthase
PGSC0003DMG400020909	36	44	0.379335	0.353269	ATP_binding_protein
PGSC0003DMG400016390	27	44	0.792752	0.493782	Hin1
PGSC0003DMG400043646	1	44	0.169529	0.262378	Histidine-containing_phosphotransfer_protein
PGSC0003DMG400028422	49	43	0.816692	0.500682	GTP-binding_protein
PGSC0003DMG400004153	20	43	0.487258	0.391207	Anthranilate_synthase_alpha_subunit
PGSC0003DMG400003382	0	43	0.0452362	0.141441	TCP_transcription_factor
PGSC0003DMG400005001	321	42	0.0136709	0.0677907	Alcohol_dehydrogenase
PGSC0003DMG400025102	59	42	0.477451	0.388252	ATP_binding_protein
PGSC0003DMG400016852	50	42	0.898829	0.524989	Gtpase_activating_protein
PGSC0003DMG400020493	47	42	0.911417	0.528656	Calcineurin_B_1
PGSC0003DMG402005482	15	42	0.503632	0.396854	Receptor-kinase
PGSC0003DMG400015342	13	42	0.369253	0.349191	Jasmonic_acid_2
PGSC0003DMG400023405	1	42	0.350958	0.34268	Protein_2
PGSC0003DMG401022197	0	42	0.28223	0.317401	Polygalacturonase_inhibitor_protein
PGSC0003DMG400005841	6	41	0.64383	0.445129	Calcineurin_B
PGSC0003DMG400013751	1	41	0.130205	0.234921	Cytochrome_b6-f_complex_iron-sulfur_subunit,_chloroplastic
PGSC0003DMG400024318	102	40	0.714142	0.468819	Pleckstrin_homology_(PH)_domain-containing_protein___lipid-binding_START_domain-containing_protein
PGSC0003DMG400032271	12	40	0.128008	0.233324	N-acetyltransferase
PGSC0003DMG400016959	5	40	0.156582	0.252786	ATP_synthase_delta_chain,_chloroplastic
PGSC0003DMG400026750	17	39	0.57624	0.422199	Serine-threonine_protein_kinase,_plant-type
PGSC0003DMG401022475	0	39	0.37464	0.350898	Phototropin-2
PGSC0003DMG400007061	240	38	0.160339	0.255599	Zinc_finger_protein
PGSC0003DMG400017293	34	38	0.817586	0.501008	Integrin-linked_protein_kinase
PGSC0003DMG400025848	2	38	0.0228149	0.0955852	Serine-threonine_protein_kinase,_plant-type
PGSC0003DMG400005267	280	37	0.195821	0.277505	Glutamate_receptor_3_plant
PGSC0003DMG400014326	8	37	0.302867	0.325883	Conserved_gene_of_unknown_function
PGSC0003DMG400007288	7	37	0.298679	0.32388	NtSar1_protein
PGSC0003DMG400029182	4	37	0.195264	0.277298	Big_map_kinase_bmk
PGSC0003DMG400001362	0	37	0.0192235	0.085819	Transcription_factor
PGSC0003DMG400025470	0	37	0.000483421	0.0036456	Aspartic_proteinase_nepenthesin-1
PGSC0003DMG400039680	25	36	0.685203	0.459591	ATP_binding_protein
PGSC0003DMG400021991	99	35	0.128027	0.233324	GID1-like_gibberellin_receptor
PGSC0003DMG400001053	34	35	0.990007	0.549077	Septum-promoting_GTP-binding_protein_1_(GTPase_spg1)
PGSC0003DMG402012996	5	35	0.186596	0.272707	Cyclic_AMP_receptor
PGSC0003DMG400000304	1	35	0.187466	0.273125	ROP
PGSC0003DMG400034101	34	34	0.991388	0.54924	AP2_domain_class_transcription_factor
PGSC0003DMG400019977	13	34	0.159204	0.254756	Phytochelatin_synthase
PGSC0003DMG400005102	103	33	0.556077	0.415186	Conserved_gene_of_unknown_function
PGSC0003DMG400024968	29	33	0.823095	0.502765	Root_phototropism_protein
PGSC0003DMG400007791	8	33	0.379369	0.353272	Small_GTPase_Rab2
PGSC0003DMG400018972	0	33	0.0853762	0.193767	Zinc_finger_protein
PGSC0003DMG402015931	151	32	0.592371	0.427869	Zinc_ion_binding_protein
PGSC0003DMG400022616	150	32	0.480085	0.38885	Conserved_gene_of_unknown_function
PGSC0003DMG400003583	59	31	0.527335	0.406093	Rac-like_GTPase_1
PGSC0003DMG400026784	48	31	0.252734	0.304555	Inorganic_pyrophosphatase
PGSC0003DMG400011208	23	31	0.65039	0.447619	Serine_carboxypeptidase
PGSC0003DMG400000122	0	31	0.0906911	0.199621	Kinase
PGSC0003DMG402012965	0	31	0.362983	0.346819	Homologous-pairing_protein_2_homolog
PGSC0003DMG400019615	112	30	0.243176	0.300046	NAC_domain_protein
PGSC0003DMG400026730	89	30	0.489074	0.391952	Zinc_finger_family_protein
PGSC0003DMG400004044	0	30	0.383396	0.354542	Root_phototropism_protein
PGSC0003DMG400000536	54	29	0.680958	0.458062	ADP-ribosylation_factor,_arf
PGSC0003DMG400015927	14	29	0.488608	0.391743	UDP-arabinose_4-epimerase_1
PGSC0003DMG400001149	11	29	0.48008	0.38885	Allene_oxide_synthase_2
PGSC0003DMG400016908	4	28	0.0216695	0.0923094	Serine-threonine_protein_kinase,_plant-type
PGSC0003DMG400006635	1	28	0.0156359	0.0745725	Conserved_gene_of_unknown_function
PGSC0003DMG400007389	0	28	0.0538134	0.1551	CBL-interacting_protein_kinase_6
PGSC0003DMG400005540	15	27	0.299596	0.324382	TCH
PGSC0003DMG400022950	10	26	0.570507	0.420058	Ribosomal_protein_S6_kinase
PGSC0003DMG400009984	197	24	0.0262966	0.105074	Hedgehog_receptor
PGSC0003DMG401001693	49	24	0.558816	0.416143	Rac_gtpase
PGSC0003DMG400026792	49	24	0.674429	0.455588	Brassinosteroid_LRR_receptor_kinase
PGSC0003DMG400019267	27	24	0.915849	0.529801	Serine_threonine-specific_protein_kinase
PGSC0003DMG400018533	18	24	0.825941	0.503837	Ubiquitin_fusion_protein
PGSC0003DMG400030401	16	24	0.6243	0.438418	Histone_H4
PGSC0003DMG400031141	344	23	0.00373275	0.0239319	Nt-rab7c_protein
PGSC0003DMG401024930	47	23	0.703054	0.464972	Transcription_factor_RF2a
PGSC0003DMG401031064	42	23	0.55222	0.413811	AtRab_GTP-binding_protein
PGSC0003DMG400005177	20	23	0.867504	0.515893	NTGP4
PGSC0003DMG400002965	5	23	0.169163	0.262165	Histone_H4
PGSC0003DMG400008248	132	22	0.357304	0.345159	Wound-responsive_AP2_like_factor_2
PGSC0003DMG400018323	46	22	0.109955	0.217878	Lipoyl_synthase,_mitochondrial
PGSC0003DMG400027174	397	21	0.121972	0.228373	Protein_phosphatase_2c
PGSC0003DMG400023523	51	21	0.0848834	0.193246	Histone_H4
PGSC0003DMG402011945	16	21	0.845217	0.509739	NTGP3
PGSC0003DMG400019413	9	21	0.350595	0.342453	Conserved_gene_of_unknown_function
PGSC0003DMG400008840	0	21	0.320337	0.332532	Protein_phosphatase_2C_23
PGSC0003DMG400018253	108	20	0.251565	0.303966	Leucine_rich_repeat-type_serine_threonine_receptor-like_kinase
PGSC0003DMG400004554	59	20	0.189972	0.274529	Calcineurin_B_01
PGSC0003DMG401010743	58	20	0.379187	0.35318	Signal_transducer
PGSC0003DMG400027211	13	20	0.787554	0.492329	Phytochrome_B2
PGSC0003DMG400021636	7	20	0.28461	0.31839	Phosphomannomutase
PGSC0003DMG400008622	2	20	0.201671	0.280151	D1_protease
PGSC0003DMG400010899	99	19	0.077591	0.184952	Dynamin
PGSC0003DMG400026587	82	19	0.0607346	0.164352	Transcription_factor
PGSC0003DMG400018492	10	19	0.611142	0.434296	Cell_division_control_20
PGSC0003DMG400027012	147	18	0.143826	0.244817	GDP-L-galactose_phosphorylase
PGSC0003DMG400019536	85	18	0.272524	0.31325	Conserved_gene_of_unknown_function
PGSC0003DMG400013733	22	18	0.878579	0.518828	Conserved_gene_of_unknown_function
PGSC0003DMG401002925	13	18	0.825571	0.503746	DSK2
PGSC0003DMG400015374	6	18	0.206187	0.281916	Conserved_gene_of_unknown_function
PGSC0003DMG400019824	3	18	0.419689	0.368363	JA-induced_WRKY_protein
PGSC0003DMG401022694	83	17	0.56339	0.417643	Phytochromobilin_synthase
PGSC0003DMG401020596	11	17	0.759553	0.484243	Conserved_gene_of_unknown_function
PGSC0003DMG400007749	3	17	0.307532	0.327941	Transcription_factor
PGSC0003DMG400005466	0	17	0.406768	0.36329	Ubiquitin_fusion_protein
PGSC0003DMG400013885	79	16	0.217674	0.288072	Receptor_protein_kinase
PGSC0003DMG400022125	20	16	0.718974	0.470269	Molybdenum_cofactor_sulfurase
PGSC0003DMG400032272	53	15	0.583129	0.424604	N-acetyltransferase
PGSC0003DMG400011216	5	15	0.557608	0.415748	Oxysterol-binding_protein
PGSC0003DMG401020784	4	15	0.40421	0.362378	Transcription_factor_HY5
PGSC0003DMG401010896	1	15	0.133022	0.237058	Isoform_2_of_Putative_E3_ubiquitin-protein_ligase_XBAT35
PGSC0003DMG400006790	135	14	0.270096	0.312459	Conserved_gene_of_unknown_function
PGSC0003DMG400027968	40	14	0.100966	0.210461	Conserved_gene_of_unknown_function
PGSC0003DMG400026355	22	14	0.721589	0.470798	RhoGAP1
PGSC0003DMG400015319	19	14	0.731153	0.474028	Ubiquitin_ligase_protein_cop1
PGSC0003DMG400016607	11	14	0.808702	0.498434	Nt-Rab11e_protein
PGSC0003DMG400031839	11	14	0.866932	0.515741	RING-H2_finger_protein_ATL2
PGSC0003DMG402028796	3	14	0.565644	0.418456	Big_map_kinase_bmk
PGSC0003DMG400001252	1	14	0.218503	0.288533	Leucine-rich_repeat_protein
PGSC0003DMG400004661	0	14	0.0459584	0.14249	Rapid_alkalinization_factor_1
PGSC0003DMG400018182	256	13	0.213407	0.285869	Ring_finger_protein
PGSC0003DMG400012188	133	13	0.00571563	0.034082	Mitogen-activated_protein_kinase
PGSC0003DMG400005453	3	13	0.746294	0.479416	Signal_transducer
PGSC0003DMG400012828	3	13	0.328302	0.334897	Class_II_ethylene_responsive_element_binding_factor
PGSC0003DMG400030479	2	13	0.320033	0.332375	GTP-binding_nuclear_protein_Ran-1
PGSC0003DMG400008110	0	13	0.101989	0.211434	Nucleic_acid_binding_protein
PGSC0003DMG400021456	19	12	0.532938	0.407988	Guanine_nucleotide_regulatory_protein
PGSC0003DMG400001015	7	12	0.565389	0.418366	Phosphatase
PGSC0003DMG401011139	4	12	0.768229	0.486693	26S_proteasome_regulatory_subunit_p27
PGSC0003DMG400008751	1	12	0.448458	0.379059	Conserved_gene_of_unknown_function
PGSC0003DMG400016880	0	12	0.259726	0.307722	Gene_of_unknown_function
PGSC0003DMG400005896	403	11	0.000640359	0.00472007	Protein_kinase
PGSC0003DMG400034369	17	11	0.531312	0.407535	Conserved_gene_of_unknown_function
PGSC0003DMG400025885	15	11	0.837842	0.507574	Phospholipase_C
PGSC0003DMG401024957	9	11	0.727119	0.472437	ADP-ribosylation_factor,_arf
PGSC0003DMG400003543	1	11	0.265721	0.310224	Serine-threonine_protein_kinase,_plant-type
PGSC0003DMG400000295	0	11	0.0462599	0.142998	Hexokinase_5
PGSC0003DMG402022475	0	11	0.0443891	0.139825	Phototropin-2
PGSC0003DMG400021568	0	11	0.0432625	0.138062	Proliferating_cell_nuclear_antigen_gene-controlling_element_binding_factor
PGSC0003DMG400029865	32	10	0.0291718	0.111729	Amino_acid_binding_protein
PGSC0003DMG402003567	10	10	0.987751	0.548724	Ferredoxin--NADP_reductase,_leaf-type_isozyme,_chloroplastic
PGSC0003DMG400004286	2	10	0.530107	0.407021	Tap46
PGSC0003DMG400010523	2	10	0.200439	0.279952	Serine-threonine_protein_kinase,_plant-type
PGSC0003DMG400010897	1	10	0.233572	0.296144	Myosin_XI
PGSC0003DMG400034322	0	10	0.125931	0.231756	Zinc_finger_protein
PGSC0003DMG400009932	354	9	0.27174	0.312967	MRNA,_952_bp_sequence
PGSC0003DMG400008264	243	9	0.0852954	0.193661	Wound-responsive_AP2_like_factor_2
PGSC0003DMG400031230	39	9	0.092596	0.201856	Ribosomal_protein_S6_kinase
PGSC0003DMG400001470	39	9	0.348901	0.342065	Protein-serine_threonine_kinase
PGSC0003DMG400031795	29	9	0.644098	0.44528	DNA_binding_protein_homolog
PGSC0003DMG400004146	28	9	0.685313	0.459591	Receptor_protein_kinase_CLAVATA1
PGSC0003DMG400029146	29	8	0.239387	0.29884	Receptor_protein_kinase_CLAVATA1
PGSC0003DMG400003250	279	7	0.109805	0.217878	Conserved_gene_of_unknown_function
PGSC0003DMG400003661	176	7	0.377996	0.352677	RING-H2_finger_protein_ATL4M
PGSC0003DMG400018672	73	7	0.165934	0.260161	Serine_threonine-protein_kinase_cx32
PGSC0003DMG400028303	22	7	0.00773293	0.0438673	Amino_acid_binding_protein
PGSC0003DMG400014663	13	7	0.814766	0.500274	Glutamate_receptor_3_plant
PGSC0003DMG400027970	240	6	0.314729	0.330312	Receptor_protein_kinase
PGSC0003DMG400011548	23	6	0.447117	0.378454	Zinc_finger_DNA-binding_protein
PGSC0003DMG400016401	18	6	0.0954672	0.204852	Electron_transporter
PGSC0003DMG402002925	14	6	0.0910831	0.199983	DSK2
PGSC0003DMG400004643	11	6	0.525726	0.40562	Histidine_kinase_1_plant
PGSC0003DMG400006995	267	5	0.0472139	0.144479	PRIB5_protein
PGSC0003DMG400009671	52	5	0.478794	0.388481	Plant-specific_domain_TIGR01615_family_protein
PGSC0003DMG400019542	33	5	0.578809	0.423063	DSK2
PGSC0003DMG401026153	18	5	0.306	0.327331	Serine-threonine_protein_kinase,_plant-type
PGSC0003DMG401000057	183	4	0.0986929	0.207961	Mitogen-activated_protein_kinase_4
PGSC0003DMG400002618	36	4	0.287079	0.319427	Conserved_gene_of_unknown_function
PGSC0003DMG400000890	31	4	0.156732	0.252883	Calcium-dependent_protein_kinase
PGSC0003DMG400012816	27	4	0.460005	0.383101	Leucine-rich_repeat_family_protein
PGSC0003DMG400002209	15	4	0.577231	0.422531	Hydrogen-transporting_ATP_synthase,_rotational_mechanism
PGSC0003DMG400021279	163	3	0.332033	0.336301	Leucine-rich_repeat_family_protein
PGSC0003DMG400023814	155	3	0.225952	0.292431	Kinase_family_protein
PGSC0003DMG400023801	108	3	0.0694641	0.175504	Armadillo_repeat-containing_protein
PGSC0003DMG400007083	84	3	0.0696147	0.175664	Conserved_gene_of_unknown_function
PGSC0003DMG400019211	76	3	0.0672237	0.172669	DELLA_protein_GAI
PGSC0003DMG400010034	55	3	0.2559	0.306028	Photoreceptor-interacting_protein
PGSC0003DMG400022433	31	3	0.100794	0.210218	Lactosylceramide_4-alpha-galactosyltransferase
PGSC0003DMG400004363	97	2	0.303933	0.326384	Auxin-regulated_dual_specificity_cytosolic_kinase
PGSC0003DMG400013800	87	2	0.071228	0.177522	Serine-threonine_protein_kinase,_plant-type
PGSC0003DMG400000053	33	2	0.0464402	0.143284	Conserved_gene_of_unknown_function
PGSC0003DMG400019212	19	2	0.376358	0.351873	DELLA_protein_GAI
PGSC0003DMG400005862	18	2	0.131657	0.236171	60S_ribosomal_protein_L40-1
PGSC0003DMG400005410	15	2	0.101375	0.210998	NAD(P)H:quinone_oxidoreductase
PGSC0003DMG400013380	12	2	0.576756	0.422265	Protein_phosphatase_2a,_regulatory_subunit
PGSC0003DMG400013803	218	1	0.0474013	0.144711	Serine-threonine_protein_kinase,_plant-type
PGSC0003DMG400028073	208	1	0.253049	0.304674	Serine_threonine-protein_kinase_CCR3
PGSC0003DMG402013013	133	1	0.276737	0.314745	Protein_binding___signal_transducer
PGSC0003DMG400019210	128	1	0.224782	0.291701	DELLA_domain_GRAS_family_transcription_factor_rga
PGSC0003DMG400012997	114	1	0.00934602	0.0509438	Protein_kinase_APK1A,_chloroplast
PGSC0003DMG400006789	102	1	0.340941	0.339455	Conserved_gene_of_unknown_function
PGSC0003DMG401009459	80	1	0.177357	0.267247	Rho_GTPase_activator
PGSC0003DMG400024795	42	1	0.0420456	0.135899	Brassinosteroid_LRR_receptor_kinase
PGSC0003DMG400013453	20	1	0.115158	0.222254	Ran_GTPase_binding_protein
PGSC0003DMG400001907	18	1	0.298276	0.323689	Conserved_gene_of_unknown_function
PGSC0003DMG400012186	13	1	0.271483	0.312962	1-amino-cyclopropane-1-carboxylate_synthase
PGSC0003DMG400025407	12	1	0.58486	0.425146	Pyruvate_dehydrogenase
PGSC0003DMG400016383	12	1	0.599078	0.430203	Ccr4-associated_factor
PGSC0003DMG400013702	11	1	0.467267	0.385119	Phosphomannomutase
PGSC0003DMG400005836	42	0	0.0717805	0.178265	WRKY_transcription_factor-30
PGSC0003DMG400000512	42	0	0.265427	0.310103	Stress-associated_protein_11
PGSC0003DMG402028807	34	0	0.23745	0.297784	Conserved_gene_of_unknown_function
PGSC0003DMG400017083	27	0	0.240959	0.299225	ATP_binding_protein
PGSC0003DMG400024578	22	0	0.065107	0.169634	Type-A_response_regulator
PGSC0003DMG400003743	21	0	0.0664196	0.171606	Jasmonate_O-methyltransferase
PGSC0003DMG400002383	20	0	0.231174	0.2952	C2H2-type_zinc_finger_protein
PGSC0003DMG400011871	20	0	0.000844435	0.00615285	Protein_kinase
PGSC0003DMG400003416	19	0	1.91e-05	0.000177002	Serine_threonine_protein_phosphatase_2A_57_kDa_regulatory_subunit_B_beta_isoform
PGSC0003DMG400011879	17	0	0.0223371	0.0942052	Protein_kinase
PGSC0003DMG400022063	17	0	0.125699	0.231644	WRKY1a_transcription_factor
PGSC0003DMG400031395	14	0	0.00262964	0.0174977	Oxygen-evolving_enhancer_protein_2,_chloroplastic
PGSC0003DMG400013797	11	0	0.196842	0.278015	Protein_kinase
PGSC0003DMG400023343	11	0	5.43e-05	0.000464985	Conserved_gene_of_unknown_function

## Sheet: Light
Genes with more than 500 reads in both petiole-PAC and stem-PAC
	pet.phloem	stem.phloem	organ.effect.P.value	organ.effect.Q.value	annotation
PGSC0003DMG400000708	99744	161520	0.110663	0.218514	Glycine-rich_RNA_binding_protein
PGSC0003DMG400004211	14730	21317	0.0689535	0.174799	Photosystem_Q(B)_protein
PGSC0003DMG400019257	24345	18230	0.177677	0.267391	Chloroplast_thiazole_biosynthetic_protein
PGSC0003DMG400029408	10962	16660	0.0122159	0.0621403	Catalase
PGSC0003DMG400007426	4092	13357	0.128186	0.233501	Conserved_gene_of_unknown_function
PGSC0003DMG400021512	2716	9610	0.0134331	0.0669312	Acyl-CoA-binding_protein,_acbp
PGSC0003DMG400001630	8120	8737	0.836119	0.506763	Peptidyl-prolyl_cis-trans_isomerase
PGSC0003DMG400033903	4814	8703	0.0273189	0.10702	SGRP-1_protein
PGSC0003DMG400029724	8172	8471	0.924723	0.532043	PHO2
PGSC0003DMG400018449	5071	8343	0.00538229	0.0325953	Actin
PGSC0003DMG400007518	10796	6332	0.00942505	0.0512523	S-adenosylmethionine_decarboxylase_beta_chain
PGSC0003DMG400033037	3892	6285	0.171048	0.263337	Ribulose_bisphosphate_carboxylase_large_chain
PGSC0003DMG400003985	4581	5441	0.163986	0.258562	Actin
PGSC0003DMG400031867	3170	5294	0.145884	0.246	ADP,ATP_carrier_protein,_mitochondrial
PGSC0003DMG400017258	5294	5082	0.778058	0.489257	Photosystem_II_D2_protein
PGSC0003DMG400024644	3029	4928	0.403239	0.361959	101_kDa_heat_shock_protein
PGSC0003DMG400017714	2882	4920	0.0262123	0.104957	Annexin_p34
PGSC0003DMG400029498	2962	4761	0.13225	0.236613	PLE
PGSC0003DMG400004784	3552	4729	0.155829	0.252258	Heat_shock_protein_70_(HSP70)-interacting_protein
PGSC0003DMG400013460	2100	4242	0.137678	0.240226	Chlorophyll_a-b_binding_protein_3C,_chloroplastic
PGSC0003DMG400020107	4880	4058	0.761912	0.485199	Peptidylprolyl_isomerase
PGSC0003DMG400030625	3917	3877	0.979598	0.54656	Receptor_protein_kinase_CLAVATA1
PGSC0003DMG400018489	1169	3810	0.0384704	0.12931	Nucleic_acid_binding_protein
PGSC0003DMG400029829	2102	3550	0.0015268	0.0106689	Eukaryotic_initiation_factor_3E_subunit
PGSC0003DMG400014804	4745	3523	0.103139	0.212433	Ceo_protein
PGSC0003DMG400013596	3202	3444	0.347563	0.341629	ADP,ATP_carrier_protein
PGSC0003DMG400001365	2507	3198	0.172396	0.264374	Cop9_complex_subunit_7a
PGSC0003DMG400024045	2363	3160	0.290465	0.320884	Cullin_1B
PGSC0003DMG400028265	2261	3158	0.266665	0.310566	U2_snrnp_auxiliary_factor,_small_subunit
PGSC0003DMG400016711	4341	3154	0.454517	0.381512	Homeobox_protein_knotted-1-like_LET6
PGSC0003DMG402014476	1408	3094	0.263454	0.309062	ATP-dependent_Clp_protease_ATP-binding_subunit_clpA_homolog_CD4B,_chloroplastic
PGSC0003DMG400014121	622	3037	0.186681	0.27271	Ccr4-associated_factor
PGSC0003DMG400030737	1132	2984	0.0174858	0.0807827	Homeobox_protein_knotted-1-like_LET12
PGSC0003DMG400029743	1681	2943	0.168577	0.262012	RNA-binding_protein_RZ-1
PGSC0003DMG400030867	1073	2924	0.00248961	0.0166924	Acyl-CoA-binding_protein
PGSC0003DMG400025361	1572	2869	0.13163	0.236161	Phototropin-1
PGSC0003DMG400009938	819	2806	0.120644	0.227265	Beta-tubulin
PGSC0003DMG400004963	5105	2771	0.0168199	0.0785799	Receptor_protein_kinase
PGSC0003DMG400000291	1412	2626	0.269856	0.312333	Profilin
PGSC0003DMG400021323	1282	2591	0.124014	0.230622	BEL29_protein
PGSC0003DMG400008712	1589	2533	0.143526	0.244646	EIL2
PGSC0003DMG400016826	2513	2468	0.97303	0.544883	NAD-dependent_isocitrate_dehydrogenase
PGSC0003DMG400005915	2131	2463	0.71843	0.47003	EIL1
PGSC0003DMG400007099	1961	2453	0.544218	0.41125	Multiprotein_bridging_factor_1c
PGSC0003DMG400027745	1946	2401	0.414501	0.366227	Triosephosphate_isomerase
PGSC0003DMG400009698	2590	2366	0.796748	0.494746	Ferredoxin-dependent_glutamate_synthase_1
PGSC0003DMG400006799	2362	2361	0.997576	0.5509	Cellulose_synthase
PGSC0003DMG400000496	845	2288	0.0213085	0.0913648	Formate_dehydrogenase,_mitochondrial
PGSC0003DMG400022855	2203	2197	0.993636	0.549801	1-D-deoxyxylulose_5-phosphate_synthase
PGSC0003DMG400012003	2413	2150	0.217125	0.287672	Cell_division_control_protein
PGSC0003DMG400014403	2077	2108	0.976506	0.545768	Formin_5
PGSC0003DMG400013523	2000	2098	0.881504	0.519374	Endo-1,4-beta-glucanase
PGSC0003DMG400008356	2359	2079	0.859274	0.513748	NADH-glutamate_dehydrogenase
PGSC0003DMG400024187	1356	2074	0.433591	0.37361	14-3-3_protein_4
PGSC0003DMG400008301	1567	2058	0.185059	0.272017	Chlorophyll_a_b_binding_protein
PGSC0003DMG400028112	1846	2057	0.69942	0.464069	LRR_protein
PGSC0003DMG400006660	5493	2050	0.00941331	0.0512198	Cellulose_synthase_catalytic_subunit
PGSC0003DMG402006194	3088	1976	0.054902	0.156521	Early-responsive_to_dehydration_7
PGSC0003DMG400029848	2382	1943	0.552612	0.41387	Dehydration-induced_protein_ERD15
PGSC0003DMG400019157	2997	1917	0.0423173	0.136498	SLT1_protein
PGSC0003DMG400022860	1166	1915	0.2164	0.287374	Ccr4-associated_factor
PGSC0003DMG400016695	911	1911	0.0802735	0.18809	Chlorophyll_a-b_binding_protein_50,_chloroplastic
PGSC0003DMG400027176	4424	1879	0.49575	0.394242	Transcription_factor
PGSC0003DMG400004588	2246	1872	0.713057	0.468604	Epsin,_N-terminal;_ENTH_VHS
PGSC0003DMG400003889	913	1868	0.0915481	0.20063	P-glycoprotein
PGSC0003DMG400007624	1250	1854	0.0528904	0.153825	ERD15
PGSC0003DMG400005914	2185	1807	0.536451	0.408896	EIN3
PGSC0003DMG400013411	1325	1780	0.102984	0.212317	Chlorophyll_a-b_binding_protein_3C,_chloroplastic
PGSC0003DMG400014232	1878	1765	0.733473	0.474972	Calnexin
PGSC0003DMG401029471	2163	1762	0.631668	0.4409	Ubiquitin-conjugating_enzyme_2
PGSC0003DMG402023504	824	1702	0.359411	0.345674	Arginine_serine-rich_splicing_factor
PGSC0003DMG400030056	721	1698	0.107314	0.21597	Cytosolic_ascorbate_peroxidase_1
PGSC0003DMG400009940	1361	1691	0.163696	0.258374	Endoplasmin_homolog
PGSC0003DMG400024249	782	1654	0.00104751	0.00752215	Gibberellin_20-oxidase-1
PGSC0003DMG400010660	1745	1643	0.827517	0.504245	Superoxide_dismutase_[Cu-Zn]_2
PGSC0003DMG400020625	2696	1640	0.152439	0.249981	AP2_ERF_domain-containing_transcription_factor
PGSC0003DMG400018557	2100	1627	0.634799	0.442068	Profilin
PGSC0003DMG400022027	2855	1609	0.232693	0.295907	Myosin_XI-2
PGSC0003DMG400028284	997	1608	0.148666	0.247958	Protein_phosphatase_2a,_regulatory_subunit
PGSC0003DMG402022640	591	1607	0.116002	0.22308	Two-component_sensor_protein_histidine_protein_kinase
PGSC0003DMG402021549	793	1562	0.204123	0.280871	Phenylalanine_ammonia-lyase
PGSC0003DMG401031045	1374	1519	0.785807	0.491937	AGO1-1
PGSC0003DMG401027165	644	1513	0.17798	0.267514	Chaperonin-60kD,_ch60
PGSC0003DMG400000720	988	1503	0.369364	0.349249	GTP-binding_protein
PGSC0003DMG400031071	925	1492	0.079504	0.187363	Nam_9
PGSC0003DMG400014572	2196	1477	0.049202	0.147542	Glutaminyl-tRNA_synthetase
PGSC0003DMG400018943	1563	1440	0.857263	0.513217	Sulfate_adenylyltransferase
PGSC0003DMG400009475	2837	1434	0.189312	0.274096	Dehydration-responsive_element_binding_protein_3
PGSC0003DMG400011801	1627	1433	0.815446	0.500482	DWARF1_DIMINUTO
PGSC0003DMG400018224	1313	1425	0.615317	0.435672	Endo-1,4-beta-glucanase
PGSC0003DMG400010454	2194	1387	0.126475	0.231909	Transitional_endoplasmic_reticulum_ATPase
PGSC0003DMG400001460	3071	1355	0.520053	0.40355	Ninja-family_protein_Os03g0419100
PGSC0003DMG400003762	629	1350	0.0108533	0.0568801	Coatomer_alpha_subunit
PGSC0003DMG400022434	1053	1333	0.224222	0.291525	RNA_polymerase-associated_protein_RTF1
PGSC0003DMG400018791	817	1311	0.104016	0.213201	Protein_GIGANTEA
PGSC0003DMG400018964	521	1298	0.225465	0.292222	Ribosome_biogenesis_regulatory_protein
PGSC0003DMG400014210	1703	1280	0.417084	0.367412	DnaJ_protein
PGSC0003DMG400020947	1285	1279	0.984921	0.547994	Myosin_XI
PGSC0003DMG400027916	1445	1263	0.759808	0.484349	Inositol-3-phosphate_synthase
PGSC0003DMG400016148	1836	1254	0.471895	0.386619	Homeodomain_protein_Hfi22
PGSC0003DMG400000555	1377	1245	0.906895	0.527409	Nam_1
PGSC0003DMG401001381	3169	1236	0.0432887	0.138072	Ubiquitin-protein_ligase
PGSC0003DMG400022788	928	1211	0.814331	0.500171	PLE
PGSC0003DMG400008297	713	1203	0.147174	0.246839	Chlorophyll_a-b_binding_protein_1B,_chloroplastic
PGSC0003DMG400011909	941	1190	0.609072	0.433584	Metacaspase_1
PGSC0003DMG401011006	550	1189	0.109721	0.217823	Oxysterol-binding_protein
PGSC0003DMG402024210	1086	1186	0.852594	0.512097	26S_proteasome_subunit_RPN7
PGSC0003DMG400002482	916	1174	0.158613	0.254325	Developmentally_regulated_GTP-binding_protein
PGSC0003DMG400031115	787	1170	0.182846	0.270598	Conserved_gene_of_unknown_function
PGSC0003DMG400013183	703	1170	0.491295	0.392843	Calcium-dependent_protein_kinase_1
PGSC0003DMG400000498	1945	1164	0.0848175	0.193246	Homeodomain_leucine_zipper_protein
PGSC0003DMG400031112	554	1160	0.102287	0.211747	Chromo_domain_protein_LHP1
PGSC0003DMG400028215	959	1156	0.540508	0.41	Cationic_amino_acid_transporter
PGSC0003DMG400015761	706	1152	0.346892	0.341508	26S_proteasome_subunit_RPN2a
PGSC0003DMG400002776	1361	1146	0.508907	0.399222	Calreticulin
PGSC0003DMG400030074	2258	1124	0.0806557	0.188582	Eukaryotic_translation_initiation_factor_3_subunit_4
PGSC0003DMG400006217	1814	1089	0.736615	0.476116	C2_domain-containing_protein
PGSC0003DMG400029746	1394	1084	0.323416	0.333455	Actin-101
PGSC0003DMG400031072	1998	1083	0.113785	0.221237	Nam_4
PGSC0003DMG400012581	614	1070	0.31644	0.330963	Protein_phosphatase_2c
PGSC0003DMG400006184	711	1059	0.170507	0.262978	Skp1
PGSC0003DMG400031124	611	1050	0.00876269	0.0484578	Myosin_XI-F
PGSC0003DMG400016576	872	1016	0.813358	0.499818	ATGCN5
PGSC0003DMG400024217	719	1010	0.457822	0.382496	Pseudo_response_regulator
PGSC0003DMG400014711	657	978	0.472717	0.386807	Nucleotide_binding_protein
PGSC0003DMG400016363	781	977	0.386567	0.355884	Transcription_factor_TCP7
PGSC0003DMG400027750	1435	960	0.22167	0.290234	Hsc70
PGSC0003DMG400020602	1422	960	0.334981	0.337125	Elongation_factor
PGSC0003DMG400027714	687	955	0.638401	0.443334	Eukaryotic_translation_initiation_factor
PGSC0003DMG400019971	621	955	0.285986	0.319112	Circadian_clock-associated_FKF1
PGSC0003DMG400029482	608	953	0.566785	0.418775	UBX_domain-containing_protein
PGSC0003DMG400010051	936	941	0.993235	0.549702	S-adenosylmethionine_decarboxylase_proenzyme
PGSC0003DMG400028589	1051	936	0.800147	0.495753	Rac-GTP_binding_protein
PGSC0003DMG400011544	632	931	0.0361938	0.125156	WD-repeat_protein
PGSC0003DMG400015117	1045	915	0.512471	0.400705	Nucleic_acid_binding_protein
PGSC0003DMG400006381	553	912	0.42153	0.36921	Glutamyl-tRNA_reductase
PGSC0003DMG400019513	558	905	0.49689	0.394563	Activating_signal_cointegrator
PGSC0003DMG400011477	1333	903	0.366754	0.348341	Transcription_factor_jumonji_family_protein
PGSC0003DMG400020542	1643	893	0.0241571	0.0994219	EBP1
PGSC0003DMG400026524	1679	891	0.210249	0.284365	Splicing_factor_U2af_small_subunit_A
PGSC0003DMG400001617	785	887	0.749426	0.480586	Peptidyl-prolyl_cis-trans_isomerase_Pin1
PGSC0003DMG400014382	1018	884	0.539096	0.409737	Conserved_gene_of_unknown_function
PGSC0003DMG400024629	692	880	0.749539	0.480586	Pentatricopeptide_repeat-containing_protein
PGSC0003DMG400030365	992	873	0.753947	0.482271	EBP1
PGSC0003DMG400004149	527	873	0.533618	0.408055	Cell_division_protein_ftsH
PGSC0003DMG400018104	2304	870	0.00766002	0.0435565	Cell_division_cycle_protein_48
PGSC0003DMG400001083	1124	864	0.685221	0.459591	Topoisomerase_I
PGSC0003DMG400014507	505	852	0.125629	0.231644	BZIP_protein
PGSC0003DMG400005704	886	851	0.884677	0.520334	Transcription_initiation_factor_IIE_alpha_subunit_family_protein
PGSC0003DMG400021996	746	847	0.864429	0.514997	Transport_inhibitor_response_1
PGSC0003DMG400027374	583	847	0.304224	0.326454	ATP_synthase_D_chain,_mitochondrial
PGSC0003DMG402026315	613	837	0.30837	0.32816	Ring_finger_protein
PGSC0003DMG400005080	1012	833	0.803737	0.496845	Non-intrinsic_ABC_protein
PGSC0003DMG400003725	629	830	0.656714	0.449455	5->3_exoribonuclease
PGSC0003DMG400032124	552	830	0.651922	0.448054	Isocitrate_dehydrogenase_[NADP]
PGSC0003DMG400030386	514	825	0.0221576	0.0936553	60S_ribosomal_protein_L10
PGSC0003DMG400008496	761	821	0.793057	0.493878	AMP_deaminase
PGSC0003DMG400007856	696	803	0.744018	0.478627	F-box_family_protein
PGSC0003DMG400001397	911	800	0.791713	0.493442	SIN3_component,_histone_deacetylase_complex
PGSC0003DMG400022562	1273	796	0.538444	0.40946	Calcium-dependent_protein_kinase
PGSC0003DMG400000328	1154	792	0.397814	0.360415	Charged_multivesicular_body_protein_2a
PGSC0003DMG400029322	524	792	0.346038	0.341289	AMP_dependent_CoA_ligase
PGSC0003DMG400001321	1408	788	0.0662441	0.171211	ATCUL3_ATCUL3A_CUL3_CUL3A
PGSC0003DMG400000288	799	780	0.979023	0.546453	Gamma_glutamyl_transpeptidases
PGSC0003DMG400026909	730	775	0.926717	0.532449	Lysyl-tRNA_synthetase
PGSC0003DMG400024890	923	773	0.757432	0.483491	Receptor_protein_kinase_CLAVATA1
PGSC0003DMG400006149	531	764	0.534504	0.408289	Chlorophyll_a-b_binding_protein_4,_chloroplastic
PGSC0003DMG400001557	674	762	0.528619	0.406403	SET_domain-containing_protein
PGSC0003DMG400030359	1679	740	0.0094099	0.0512198	Pyridoxine_biosynthesis_protein_isoform_A
PGSC0003DMG402024252	1732	736	0.363857	0.347043	MADS-box_transcription_factor_FBP22
PGSC0003DMG400028497	529	729	0.0282273	0.109335	Ccr4-associated_factor
PGSC0003DMG400020224	547	727	0.56002	0.416551	Cytochrome_C1
PGSC0003DMG400020471	871	724	0.691587	0.461685	Isoflavone_reductase_homolog
PGSC0003DMG400025499	869	721	0.60185	0.43116	Glutamate_receptor_3_plant
PGSC0003DMG400000811	1036	716	0.623637	0.438168	RAV_transcription_factor
PGSC0003DMG400002727	1330	710	0.428112	0.371525	Homeodomain-like;_Uridylate_kinase
PGSC0003DMG400033879	695	698	0.982293	0.547288	Jasmonic_acid-amino_acid-conjugating_enzyme
PGSC0003DMG400020368	828	695	0.743703	0.478589	Agglutinin-2
PGSC0003DMG400031749	555	672	0.350505	0.342453	OB-fold_nucleic_acid_binding_domain_containing_protein
PGSC0003DMG400020884	743	657	0.492808	0.393289	SGT1
PGSC0003DMG402002721	549	652	0.279982	0.316555	Enolase
PGSC0003DMG400022381	1357	650	0.000308275	0.0023862	Conserved_gene_of_unknown_function
PGSC0003DMG400010677	1012	650	0.516657	0.402482	Heat_shock_70_kDa_protein,_mitochondrial
PGSC0003DMG400030345	896	647	0.735953	0.475973	FUS-interacting_serine-arginine-rich_protein_1
PGSC0003DMG400003072	634	646	0.981979	0.547194	Phytochrome_E
PGSC0003DMG400019149	719	645	0.855237	0.512572	Ribulose_bisphosphate_carboxylase_oxygenase_activase,_chloroplastic
PGSC0003DMG400017419	552	645	0.551079	0.413437	Uncharacterized_mitochondrial_protein
PGSC0003DMG400003759	835	642	0.580512	0.423776	Auxin-induced_protein_5NG4
PGSC0003DMG402004894	947	635	0.133384	0.237205	25.3_kDa_vesicle_transport_protein
PGSC0003DMG400019313	1197	619	0.54001	0.409931	Receptor_associated_protein
PGSC0003DMG400020356	1277	616	0.194528	0.276918	Mitochondrial_uncoupling_protein
PGSC0003DMG400017221	904	603	0.326924	0.334347	S-adenosylmethionine-dependent_methyltransferase
PGSC0003DMG400020086	1604	601	0.00484596	0.0300244	26S_proteasome_subunit_4
PGSC0003DMG400001549	1289	600	0.210947	0.284777	Beta-amylase
PGSC0003DMG400019265	1149	590	0.0332248	0.118967	Small_heat-shock_protein
PGSC0003DMG400008223	567	590	0.842218	0.508903	Heat_shock_factor_protein_HSF30
PGSC0003DMG400014007	953	587	0.215692	0.287011	Protein_disulfide_isomerase
PGSC0003DMG400012789	772	587	0.646588	0.446306	Conserved_gene_of_unknown_function
PGSC0003DMG400017396	992	578	0.171125	0.263384	Phytochrome_F
PGSC0003DMG400014869	791	576	0.881188	0.519268	Formin_6
PGSC0003DMG400006384	636	575	0.566132	0.418544	CBL-interacting_serine_threonine-protein_kinase
PGSC0003DMG402031196	1114	573	0.31641	0.330963	GTP-binding_protein_yptv3
PGSC0003DMG400014248	1016	559	0.41216	0.36543	ATP-dependent_Clp_protease_ATP-binding_subunit_clpA_homolog_CD4A,_chloroplastic
PGSC0003DMG400029745	937	546	0.272498	0.31325	Actin-101
PGSC0003DMG400001355	667	545	0.0857143	0.194071	Mitochondrial_processing_peptidase
PGSC0003DMG400001292	633	545	0.784951	0.491589	NADH_dehydrogenase
PGSC0003DMG400032264	519	545	0.973642	0.544953	Cytosolic_cysteine_synthase
PGSC0003DMG400030463	1183	543	0.181699	0.269828	NN_mitogen-activated_protein_kinase
PGSC0003DMG400017340	1069	540	0.357817	0.345304	Serine_threonine-protein_phosphatase_5
PGSC0003DMG402019457	534	537	0.977071	0.545923	Auxin_indole-3-acetic_acid_3
PGSC0003DMG400012890	868	523	0.469313	0.385869	ATP_GTP_Ca++_binding_protein
PGSC0003DMG400003168	767	511	0.389755	0.357108	Root_phototropism_protein
PGSC0003DMG400021125	541	510	0.684394	0.45939	PHAVOLUTA-like_HD-ZIPIII_protein
PGSC0003DMG400014386	647	509	0.59775	0.429645	Chlorophyll_a-b_binding_protein_7,_chloroplastic
PGSC0003DMG400025460	662	504	0.181461	0.269757	Profilin
Genes with more than 500 reads in petiole-PAC but less than 500 in stem-PAC
	pet.phloem	stem.phloem	organ.effect.P.value	organ.effect.Q.value	annotation
PGSC0003DMG400014323	645	498	0.405149	0.362704	Heat_shock_factor_protein
PGSC0003DMG400013661	501	493	0.98582	0.548131	Serine_threonine-protein_phosphatase
PGSC0003DMG400030626	620	490	0.764099	0.485782	Receptor_protein_kinase_CLAVATA1
PGSC0003DMG400012328	602	487	0.647812	0.4468	Vesicle_docking_protein_P115
PGSC0003DMG400013309	1181	480	0.14002	0.242057	NADH-ubiquinone_oxidoreductase_75_kDa_subunit,_mitochondrial
PGSC0003DMG400011384	735	479	0.321323	0.33298	Cullin_1B
PGSC0003DMG400031100	578	464	0.766025	0.486124	Zinc_ion_binding_protein
PGSC0003DMG401007970	560	455	0.785637	0.491884	Serine_threonine-protein_kinase
PGSC0003DMG400009123	602	449	0.553673	0.414333	Salt_tolerance_protein_5
PGSC0003DMG400030426	766	443	0.521147	0.40386	17.6_kD_class_I_small_heat_shock_protein
PGSC0003DMG400030219	730	430	0.44153	0.376369	Chlorophyll_b_reductase
PGSC0003DMG400006911	921	429	0.108581	0.216877	DNA-repair_protein_UVH3
PGSC0003DMG400022852	1496	424	0.110456	0.218311	Xylosyl_transferase
PGSC0003DMG400015692	531	422	0.44618	0.378253	DELLA_protein_GAI
PGSC0003DMG400022453	996	407	0.548701	0.412561	Cyclin-L2
PGSC0003DMG400006970	653	406	0.412327	0.365488	Protein_phosphatase_2a,_regulatory_subunit
PGSC0003DMG400030471	573	396	0.253993	0.305235	Eukaryotic_translation_initiation_factor_2_beta_subunit
PGSC0003DMG400022712	518	382	0.39701	0.36024	Cop9_signalosome_complex_subunit
PGSC0003DMG400000067	880	376	0.672713	0.455074	Late_embryogenesis_(Lea)
PGSC0003DMG400023418	603	376	0.0301904	0.113612	Phosphatase
PGSC0003DMG400015441	562	375	0.273724	0.313671	Paramyosin
PGSC0003DMG400000584	1211	366	0.00303916	0.0199096	Pseudo-response_regulator_5
PGSC0003DMG400004190	1104	366	0.0650041	0.169482	Leucine-rich_repeat_resistance_protein
PGSC0003DMG400007517	757	364	0.398838	0.3609	Leucine-rich_repeat_receptor-like_kinase
PGSC0003DMG400019825	1073	358	0.0591898	0.16248	Cinnamoyl_CoA_reductase
PGSC0003DMG400008589	705	354	0.00331103	0.0214691	RNA_helicase
PGSC0003DMG400017569	693	353	0.286287	0.319261	Protein_disulfide-isomerase
PGSC0003DMG400013482	1760	350	0.245043	0.300947	Conserved_gene_of_unknown_function
PGSC0003DMG400006869	593	344	0.0419374	0.135848	ATP_synthase_subunit_O,_mitochondrial
PGSC0003DMG400030608	927	343	0.515767	0.402228	Calcium-binding_protein_CML24
PGSC0003DMG400000792	1337	335	0.00508934	0.0311887	Ran_GTPase_binding_protein
PGSC0003DMG400032123	759	334	0.144766	0.245595	Conserved_gene_of_unknown_function
PGSC0003DMG400003546	567	334	0.547011	0.412188	Ferulate-5-hydroxylase
PGSC0003DMG400029561	928	326	0.127633	0.232791	Ribosomal_protein_S6
PGSC0003DMG400014223	715	325	0.472751	0.386807	4-coumarate--CoA_ligase_2
PGSC0003DMG400025751	724	317	0.213744	0.285951	Signal_transducer
PGSC0003DMG400004415	963	312	0.281266	0.317062	Kinase
PGSC0003DMG400028224	505	310	0.79449	0.494294	Carotenoid_isomerase,_chloroplastic
PGSC0003DMG400004020	563	308	0.210431	0.28445	Zeaxanthin_epoxidase,_chloroplastic
PGSC0003DMG400006132	850	304	0.12262	0.229324	GRAS_family_transcription_factor
PGSC0003DMG400012312	530	304	0.548577	0.412561	Atpob1
PGSC0003DMG400029693	574	301	0.0911153	0.199983	Protein_kinase_(PK)
PGSC0003DMG400027768	605	299	0.305977	0.327331	Cop11_protein
PGSC0003DMG400028681	518	290	0.0713903	0.177814	NADH-ubiquinone_oxidoreductase
PGSC0003DMG400021831	582	289	0.340684	0.339258	Inositol-3-phosphate_synthase
PGSC0003DMG400020228	640	287	0.334971	0.337125	Protein_phosphatase_2a,_regulatory_subunit
PGSC0003DMG400012332	566	285	0.271685	0.312967	Rad25_xp-B_DNA_repair_helicase
PGSC0003DMG400004710	616	284	0.385678	0.355398	Protein_arginine_n-methyltransferase
PGSC0003DMG400000735	619	273	0.192243	0.275339	Glucose-1-phosphate_adenylyltransferase
PGSC0003DMG400030058	1697	251	0.261523	0.308242	MAP_kinase
PGSC0003DMG400044958	665	250	0.431243	0.372628	Conserved_gene_of_unknown_function
PGSC0003DMG400020582	1064	239	0.181065	0.269428	Selenium-binding_protein
PGSC0003DMG400009072	752	239	0.0317126	0.116164	RNA_polymerase_sigma_factor_rpoD
PGSC0003DMG400027669	663	215	0.23093	0.295125	FH_protein_NFH2
PGSC0003DMG400029569	665	211	0.311119	0.329089	Proline-rich_protein
PGSC0003DMG403015876	963	204	0.126346	0.231852	Serine_threonine-protein_phosphatase_2A_65_kDa_regulatory_subunit_A_beta_isoform
PGSC0003DMG402027023	1131	202	0.1394	0.241529	Nam_1
PGSC0003DMG400011401	570	195	0.393165	0.358211	Phytochrome_A-associated_F-box_protein
PGSC0003DMG400007001	667	193	0.0242569	0.099617	Protein_kinase_2_beta_chain
PGSC0003DMG400000088	588	192	0.104613	0.214078	TAF-2
PGSC0003DMG400024018	612	184	0.0226874	0.0953294	Map3k_delta-1_protein_kinase
PGSC0003DMG400015336	660	180	0.329117	0.335256	Multiprotein_bridging_factor_1b
PGSC0003DMG400014212	659	177	0.201111	0.280151	Heat_shock_protein
PGSC0003DMG400022604	541	167	0.0328149	0.118343	Serine_threonine-protein_phosphatase
PGSC0003DMG400010292	569	162	0.103928	0.213098	DNA_repair_and_recombination_protein_RAD26
PGSC0003DMG400015458	1093	161	0.0455687	0.142066	Lrr_receptor_protein_kinase
PGSC0003DMG400022894	2622	151	0.231345	0.295263	Lipoxygenase
PGSC0003DMG400001342	894	149	3.92e-05	0.000343916	Conserved_gene_of_unknown_function
PGSC0003DMG400001752	716	145	0.0390212	0.130453	P58IPK
PGSC0003DMG400011974	1617	140	0.0367993	0.126067	BZIP_domain_class_transcription_factor
PGSC0003DMG402018450	752	138	0.0186368	0.083928	Ubiquitin_carboxyl-terminal_hydrolase
PGSC0003DMG400028147	511	117	0.29814	0.323653	Protein_kinase
PGSC0003DMG400025750	522	102	0.444046	0.377444	Mitotic_checkpoint_protein_bub3
PGSC0003DMG400008187	855	82	0.33929	0.338745	Class_II_small_heat_shock_protein_Le-HSP17.6
PGSC0003DMG400018653	515	73	0.0887497	0.197308	Pentatricopeptide_repeat-containing_protein
PGSC0003DMG402018475	536	68	0.383784	0.35461	ABA_8-hydroxylase_CYP707A1
PGSC0003DMG400014607	1493	66	0.0907147	0.199621	Aspartyl_protease_family_protein
PGSC0003DMG400030212	1747	64	0.0300044	0.113247	Nitrate_reductase
PGSC0003DMG400025626	709	55	0.0437379	0.138507	Fiber_protein_Fb2
PGSC0003DMG401001610	670	34	0.0347168	0.122344	Auxin-induced_SAUR
PGSC0003DMG400018795	1366	33	0.00175473	0.0121633	Multidrug_resistance_protein_1,_2
PGSC0003DMG401022142	681	15	0.261365	0.308242	Gene_of_unknown_function
Genes with more than 500 reads in stem-PAC but less than 500 in petiole-PAC
	pet.phloem	stem.phloem	organ.effect.P.value	organ.effect.Q.value	annotation
PGSC0003DMG400011447	414	2752	0.0542158	0.155587	Hsp90_co-chaperone_AHA1
PGSC0003DMG400010794	322	1756	0.00570191	0.0340179	Cellulose_synthase
PGSC0003DMG400021803	461	1486	0.453269	0.381058	Indole-3-acetic_acid-amido_synthetase_GH3.6
PGSC0003DMG400023751	202	1486	0.0515319	0.151668	Basic_blue_copper_protein
PGSC0003DMG400025973	401	1404	0.215334	0.286957	GRAS_family_transcription_factor
PGSC0003DMG400029522	403	1367	0.337712	0.338215	Clathrin_assembly_protein
PGSC0003DMG400013631	263	1359	0.0327069	0.118086	DNA-3-methyladenine_glycosylase
PGSC0003DMG400022187	26	1337	0.174695	0.265588	GRAS7
PGSC0003DMG400023589	274	1319	0.0160879	0.0761727	Protein_kinase_family_protein___WD-40_repeat_family_protein
PGSC0003DMG400007276	16	1241	0.144152	0.245006	Heat_shock_protein_DnaJ,_N-terminal
PGSC0003DMG400013761	316	1193	0.0536157	0.155	Clathrin_assembly_protein
PGSC0003DMG400029283	369	1127	0.0569315	0.159775	Ribosomal_protein_S6
PGSC0003DMG400025465	294	1072	0.371463	0.349758	RNA_polymerase_sigma_factor_rpoD
PGSC0003DMG400005216	425	1056	0.150679	0.249168	Galactinol_synthase
PGSC0003DMG400021910	82	1029	0.321241	0.33298	Chitinase
PGSC0003DMG400027117	221	1021	0.0230333	0.0962528	AP2-domain_DNA-binding_protein
PGSC0003DMG400030361	358	1011	0.0685059	0.174273	Cys-3-His_zinc_finger_protein
PGSC0003DMG400015846	258	968	0.0290124	0.11132	Clathrin_assembly_protein
PGSC0003DMG400013461	45	960	0.195798	0.277505	Chlorophyll_a-b_binding_protein_3C,_chloroplastic
PGSC0003DMG400021602	417	945	0.197689	0.278427	Chitinase
PGSC0003DMG400001419	181	937	0.0957768	0.204954	LO4
PGSC0003DMG401013418	34	926	0.0850333	0.193345	Chlorophyll_a-b_binding_protein_3C,_chloroplastic
PGSC0003DMG400017196	494	911	0.232559	0.295845	Pre-mRNA-splicing_factor
PGSC0003DMG400019698	222	892	0.0716522	0.178156	BRI1_protein
PGSC0003DMG400011790	17	886	0.288552	0.320473	ADP,ATP_carrier_protein
PGSC0003DMG400001299	41	883	0.00544211	0.03288	Ankyrin_repeat_domain_protein
PGSC0003DMG400022241	302	880	0.0533855	0.154608	Photosystem_II_10_kDa_polypeptide,_chloroplastic
PGSC0003DMG400010836	353	854	0.0420191	0.135888	Lupus_la_ribonucleoprotein
PGSC0003DMG400000409	308	854	0.223581	0.291214	RNA_processing_factor_1
PGSC0003DMG400007286	307	854	0.0872709	0.196057	CP12
PGSC0003DMG400031365	301	841	0.545723	0.411869	Phenylalanine_ammonia-lyase
PGSC0003DMG400015576	148	834	0.194794	0.277029	Nuclease
PGSC0003DMG400009084	31	826	0.094841	0.20413	Pentatricopeptide_repeat-containing_protein
PGSC0003DMG400001879	160	822	0.0575447	0.160892	Annexin_p35
PGSC0003DMG402021320	276	820	0.0695273	0.175586	Coatomer_subunit_beta-1
PGSC0003DMG400033569	255	794	0.111806	0.219293	NPH3_(NON-PHOTOTROPIC_HYPOCOTYL_3)
PGSC0003DMG400026500	322	792	0.00781573	0.0442711	Type_I_(26_kD)_CP29_polypeptide
PGSC0003DMG400009097	455	784	0.66606	0.452725	Conserved_gene_of_unknown_function
PGSC0003DMG400028234	421	776	0.161021	0.256327	Coatomer_subunit_beta-1
PGSC0003DMG400009581	224	775	0.069462	0.175504	SKP1
PGSC0003DMG400023925	468	762	0.223186	0.290991	Ribosomal_protein_L25
PGSC0003DMG400008309	140	756	0.0763045	0.183224	Chlorophyll_a_b_binding_protein
PGSC0003DMG400023919	239	753	0.0110735	0.0578222	Arginine_serine-rich_splicing_factor
PGSC0003DMG400026565	316	750	0.0565466	0.159124	Protein_COBRA
PGSC0003DMG400011579	216	745	0.081132	0.189209	AG-motif_binding_protein-2
PGSC0003DMG400008026	268	744	0.0933469	0.202677	26S_proteasome_non-ATPase_regulatory_subunit
PGSC0003DMG400030495	349	743	0.243477	0.300046	Auxin_efflux_carrier
PGSC0003DMG400008103	127	733	0.0479465	0.145572	DNA_helicase
PGSC0003DMG400015766	380	726	0.114247	0.221591	Phytochrome_A
PGSC0003DMG400002506	286	709	0.460171	0.383101	Ser_Thr_specific_protein_phosphatase_2A_B_regulatory_subunit_beta_isoform
PGSC0003DMG400015920	338	703	0.0638827	0.168093	Heat_shock_70_kDa_protein
PGSC0003DMG400006189	245	702	0.282823	0.317599	Rac-like_GTP-binding_protein
PGSC0003DMG400008833	371	700	0.69729	0.463494	Expansin
PGSC0003DMG400030063	252	698	0.285801	0.319031	Ascorbate_peroxidase
PGSC0003DMG400013437	342	691	0.0357717	0.124502	Sulfate_adenylyltransferase
PGSC0003DMG400031057	369	686	0.105185	0.214621	Serine_palmitoyltransferase
PGSC0003DMG403001724	179	675	0.22561	0.292336	Protein_kinase_Ck2_regulatory_subunit_2
PGSC0003DMG400000399	293	669	0.596988	0.429632	Sodium-and_lithium-tolerant_1
PGSC0003DMG400035320	18	668	0.000243692	0.0019188	F-box_leucine_rich_repeat_protein
PGSC0003DMG400020166	417	664	0.321391	0.33298	RNA_binding_protein
PGSC0003DMG400026963	303	663	0.282974	0.317644	ARGONAUTE_1
PGSC0003DMG400009928	263	662	0.101681	0.21112	Conserved_gene_of_unknown_function
PGSC0003DMG400009714	168	638	0.0765002	0.183456	Kinesin_light_chain
PGSC0003DMG400007966	237	630	0.00165156	0.0114915	Annexin
PGSC0003DMG400028744	131	627	0.243036	0.300024	Small_molecular_heat_shock_protein_10
PGSC0003DMG400028521	248	625	0.256933	0.306524	Cinnamoyl-CoA_reductase
PGSC0003DMG400004459	492	622	0.259965	0.307847	Paramyosin
PGSC0003DMG400033066	373	621	0.0515804	0.151727	EARLY_FLOWERING_5
PGSC0003DMG400009004	235	621	0.352769	0.343187	Chaperone_protein_dnaJ
PGSC0003DMG400026264	144	619	0.208847	0.283543	Homeobox-leucine_zipper_protein
PGSC0003DMG400021254	310	616	0.306288	0.327378	Rhamnose_synthase
PGSC0003DMG400029645	321	614	0.481504	0.389216	Pectase_lyase
PGSC0003DMG400005976	489	612	0.255055	0.305684	Chaperone_protein_dnaJ_15
PGSC0003DMG400014855	457	610	0.6909	0.461529	Ribosomal_protein_S6
PGSC0003DMG400008298	43	610	0.0428088	0.137311	Chlorophyll_a_b_binding_protein
PGSC0003DMG400025856	316	606	0.329589	0.335427	Auxin_and_ethylene_responsive_GH3
PGSC0003DMG400028892	430	605	0.629374	0.439981	Conserved_gene_of_unknown_function
PGSC0003DMG400012590	411	602	0.566397	0.418624	Chlorophyll_a-b_binding_protein_CP24_10B,_chloroplastic
PGSC0003DMG400014426	377	600	0.428555	0.371545	Nuclear_inhibitor_of_protein_phosphatase-1
PGSC0003DMG403018293	262	592	0.130316	0.235004	ATP-citrate_synthase
PGSC0003DMG400022748	284	591	0.341647	0.339773	MADS_box_transcription_factor
PGSC0003DMG400027701	279	590	0.0986692	0.20795	Conserved_gene_of_unknown_function
PGSC0003DMG400031084	338	589	0.0363875	0.125484	Glucose-1-phosphate_adenylyltransferase_small_subunit,_chloroplastic_amyloplastic
PGSC0003DMG400031244	236	587	0.319941	0.332332	Thump_domain_protein
PGSC0003DMG400031752	477	582	0.132939	0.237057	Leucine-rich_repeat_receptor_kinase
PGSC0003DMG400022359	457	581	0.763888	0.485774	Eukaryotic_translation_initiation_factor_3_subunit
PGSC0003DMG400001576	57	580	0.318209	0.331719	GIL1_(GRAVITROPIC_IN_THE_LIGHT)
PGSC0003DMG400016812	497	576	0.719765	0.470412	AP2_ERF-domain_protein
PGSC0003DMG400008050	204	576	0.263359	0.309013	GcpE
PGSC0003DMG400003727	304	575	0.282709	0.317594	Receptor_expression-enhancing_protein_3
PGSC0003DMG400019182	188	575	0.0725186	0.179111	Auxin_influx_transport_protein
PGSC0003DMG400006741	370	568	0.24047	0.299171	Ser_Thr_specific_protein_phosphatase_2A_B_regulatory_subunit_alpha_isoform
PGSC0003DMG400020706	287	560	0.243663	0.300164	Helicase
PGSC0003DMG400008488	405	559	0.21651	0.287398	Chloroplast_pigment-binding_protein_CP29
PGSC0003DMG400028380	219	555	0.151042	0.249297	Mitochondrial_processing_peptidase
PGSC0003DMG400013412	376	548	0.295163	0.322302	Chlorophyll_a-b_binding_protein_3C
PGSC0003DMG400025007	134	540	0.132164	0.236586	NADPH:protochlorophyllide_oxidoreductase
PGSC0003DMG400031514	74	539	0.184901	0.271878	Chromo_domain_protein_LHP1
PGSC0003DMG400008933	80	536	0.294001	0.322056	DNA_binding_protein
PGSC0003DMG400024638	401	535	0.597918	0.429663	ATP_synthase_subunit_gamma,_mitochondrial
PGSC0003DMG401018603	139	532	0.100957	0.210461	Signal_transducer
PGSC0003DMG400024953	421	529	0.879952	0.518956	Heavy_metal_cation_transport_atpase
PGSC0003DMG400019303	454	524	0.635579	0.442396	NADH-ubiquinone_oxidoreductase_24_kDa_subunit,_mitochondrial
PGSC0003DMG400002405	378	524	0.596901	0.429632	60S_ribosomal_protein_L10
PGSC0003DMG400003868	76	523	0.0246083	0.100626	Amino_acid_binding_protein
PGSC0003DMG400025052	156	521	0.0403464	0.133103	ATP_synthase_24_kDa_subunit,_mitochondrial
PGSC0003DMG400018407	363	520	0.418206	0.367708	Zinc_finger_protein
PGSC0003DMG400012857	209	517	0.393557	0.358364	Microtubule-associated_protein_MAP65-1b
PGSC0003DMG400007972	139	517	0.11968	0.226735	ABA_8-hydroxylase_CYP707A2
PGSC0003DMG400006667	34	516	0.457671	0.382482	Receptor_protein_kinase
PGSC0003DMG400031812	60	515	0.00463183	0.0288857	DNA_photolyase
PGSC0003DMG400006453	81	514	0.146389	0.246172	Ice_binding_protein
PGSC0003DMG400000826	497	511	0.921867	0.53144	Gc-rich_sequence_DNA-binding_factor
PGSC0003DMG400027156	363	511	0.538612	0.409506	Dihydrolipoyl_dehydrogenase
PGSC0003DMG400026584	271	509	0.635821	0.44243	Protein_kinase_Ck2_regulatory_subunit_2
PGSC0003DMG400005792	115	504	0.00232778	0.015718	Nucleoside_diphosphate_kinase
PGSC0003DMG400033689	273	501	0.329673	0.335427	Conserved_gene_of_unknown_function
PGSC0003DMG400000926	257	500	0.345863	0.341241	Oxygen-evolving_enhancer_protein_2,_chloroplastic
Genes with more than 10 but less than 500 reads in PAC
	pet.phloem	stem.phloem	organ.effect.P.value	organ.effect.Q.value	annotation
PGSC0003DMG400001525	7	499	0.204016	0.280864	NAD-dependent_isocitrate_dehydrogenase
PGSC0003DMG400001633	195	496	0.149634	0.248701	Protein_FAM50A
PGSC0003DMG400026722	237	495	0.0528997	0.153825	SKP1_3
PGSC0003DMG400001069	449	494	0.767062	0.486394	Protein_phosphatase_2a,_regulatory_subunit
PGSC0003DMG400011392	274	493	0.696128	0.463018	Cytochrome_b-c1_complex_subunit_6
PGSC0003DMG400026026	427	491	0.543189	0.410826	T-complex_protein_1_subunit_alpha
PGSC0003DMG400027590	9	491	0.0166625	0.0781162	ATP_synthase_subunit_delta,_mitochondrial
PGSC0003DMG400044366	297	490	0.307531	0.327941	Photosystem_Q(B)_protein
PGSC0003DMG400029712	349	486	0.711713	0.468051	Leucine-rich_repeat_family_protein
PGSC0003DMG400017220	96	481	0.00397223	0.0252829	Serine_threonine-protein_kinase
PGSC0003DMG402017675	406	479	0.777063	0.488981	Binding_protein
PGSC0003DMG400019379	497	477	0.929426	0.5332	Ubiquitin_ligase_protein_cop1
PGSC0003DMG400010528	414	477	0.901614	0.525907	Aspartic_proteinase_Asp1
PGSC0003DMG401023644	214	472	0.0955556	0.204874	26S_proteasome_subunit_RPN5b
PGSC0003DMG401027184	24	471	0.0825084	0.190749	ATP_binding_protein
PGSC0003DMG400012194	416	469	0.795748	0.494556	AP-2_complex_subunit_beta-1
PGSC0003DMG400012703	188	469	0.461323	0.383317	U4_U6_small_nuclear_ribonucleoprotein_Prp4
PGSC0003DMG400020570	143	469	0.016412	0.077227	26S_protease_regulatory_subunit_6B_homolog
PGSC0003DMG400007059	224	468	0.375882	0.351629	RHM1_ROL1
PGSC0003DMG400005916	184	463	0.293729	0.321968	LSM_Sm_family_member
PGSC0003DMG400019701	357	461	0.243419	0.300046	26S_proteasome_subunit_RPN5b
PGSC0003DMG400018482	179	460	0.138472	0.240859	Conserved_gene_of_unknown_function
PGSC0003DMG400009038	128	459	0.135882	0.239096	NtSar1_protein
PGSC0003DMG400028108	45	458	0.0088669	0.0488214	Proteasome_subunit_alpha_type
PGSC0003DMG400024778	229	456	0.368124	0.348921	Fiber_protein_Fb2
PGSC0003DMG400025006	145	454	0.0874395	0.196143	WD-repeat_protein
PGSC0003DMG400002870	155	447	0.0902889	0.199218	Leucine-rich_repeat_receptor-like_kinase
PGSC0003DMG400031364	134	446	0.267856	0.311144	Adenosine_kinase_isoform_2S
PGSC0003DMG400007953	372	443	0.878116	0.518715	Transcription_factor
PGSC0003DMG400031149	347	442	0.107948	0.216191	Nam_7
PGSC0003DMG400016395	149	441	0.00310589	0.0203118	Acetyl_co-enzyme_A_carboxylase_biotin_carboxylase_subunit
PGSC0003DMG400021855	201	439	0.0368164	0.126087	PHB2
PGSC0003DMG400013725	239	438	0.281735	0.317204	Hydrogen-transporting_ATP_synthase,_rotational_mechanism
PGSC0003DMG400006971	99	438	0.0362608	0.125326	Conserved_gene_of_unknown_function
PGSC0003DMG400002675	405	434	0.836191	0.506763	Fructose-bisphosphate_aldolase
PGSC0003DMG400008025	398	434	0.74558	0.479145	Conserved_gene_of_unknown_function
PGSC0003DMG400029847	204	433	0.0594236	0.162787	Dihydroneopterin_aldolase
PGSC0003DMG400026723	287	432	0.312203	0.32963	SKP1
PGSC0003DMG400027732	299	430	0.605041	0.432442	SLT1_protein
PGSC0003DMG400021766	443	429	0.953458	0.539838	Conserved_gene_of_unknown_function
PGSC0003DMG400017172	236	427	0.166651	0.260701	Cryptochrome_2
PGSC0003DMG400030476	81	427	0.154978	0.251452	26S_protease_regulatory_subunit_6B_homolog
PGSC0003DMG400026008	425	425	0.992704	0.549658	Methionine_aminopeptidase
PGSC0003DMG400006556	146	417	0.0449168	0.140866	Sterol_desaturase
PGSC0003DMG400030899	420	416	0.980233	0.54676	Clathrin_assembly_protein
PGSC0003DMG400019264	30	416	0.0561192	0.158429	Kinesin
PGSC0003DMG400020907	355	410	0.780167	0.48992	ATP_binding_protein
PGSC0003DMG400033876	478	406	0.521991	0.404239	TAF-3
PGSC0003DMG401024517	48	405	0.275624	0.314418	Protease
PGSC0003DMG400004746	359	404	0.276034	0.314613	Oxysterol-binding_family_protein
PGSC0003DMG402011297	331	404	0.672376	0.454981	Pseudo-response_regulator_9
PGSC0003DMG400033048	236	404	0.352534	0.343075	Sensory_transduction_histidine_kinase
PGSC0003DMG400016501	184	404	0.283961	0.318192	Peroxisome_assembly_protein
PGSC0003DMG400009650	355	402	0.776705	0.488953	Proteasome_subunit_alpha_type-5
PGSC0003DMG400008452	436	401	0.862584	0.514515	Protein_arginine_n-methyltransferase
PGSC0003DMG400023883	386	401	0.923026	0.531611	Zinc_finger_protein
PGSC0003DMG400008299	118	401	0.133859	0.237544	Chlorophyll_a_b_binding_protein
PGSC0003DMG400006555	319	400	0.293975	0.322056	ATCUL3_ATCUL3A_CUL3_CUL3A
PGSC0003DMG400003683	118	399	0.126899	0.232157	3-ketoacyl-CoA_synthase
PGSC0003DMG400007834	405	396	0.972847	0.544883	Photosystem_II_D2_protein
PGSC0003DMG402021564	99	394	0.0768202	0.183882	Phenylalanine_ammonia-lyase
PGSC0003DMG400021701	79	390	0.0566204	0.159174	Conserved_gene_of_unknown_function
PGSC0003DMG400008504	116	389	0.32148	0.33298	Auxin_influx_transport_protein
PGSC0003DMG400005128	2	389	0.146179	0.246	Protein_kinase
PGSC0003DMG400005514	300	387	0.812502	0.499519	Glycine-rich_protein
PGSC0003DMG400004170	158	387	0.584162	0.424916	Asparagine_synthetase_[glutamine-hydrolyzing]
PGSC0003DMG400031797	61	387	0.0434138	0.13829	Polygalacturonase
PGSC0003DMG400001649	0	386	0.0510757	0.151055	Auxin-induced_SAUR
PGSC0003DMG400011179	12	384	0.0291057	0.111551	Actin_binding_protein
PGSC0003DMG400024560	316	383	0.639921	0.443796	Formin_20
PGSC0003DMG400016590	83	383	0.0176169	0.0812896	Stress_enhanced_protein_2
PGSC0003DMG400027063	321	381	0.845894	0.509991	Protein_transport_protein_SEC61_subunit_gamma
PGSC0003DMG400021449	91	379	0.107606	0.216139	Formin_6
PGSC0003DMG400007961	252	378	0.459085	0.382845	S-RNase-binding_protein
PGSC0003DMG400007893	434	375	0.826445	0.503957	Temperature-induced_lipocalin
PGSC0003DMG400008998	236	375	0.338282	0.338348	Kinase-associated_protein_phosphatase_1
PGSC0003DMG400026695	83	372	0.221009	0.289798	GTPase
PGSC0003DMG400022736	154	369	0.171499	0.263641	Homeobox_2_protein
PGSC0003DMG400006925	296	368	0.796387	0.494674	Chromatin_remodeling_complex_subunit
PGSC0003DMG400029366	2	367	0.0591208	0.162445	Conserved_gene_of_unknown_function
PGSC0003DMG400014182	231	365	0.0218788	0.0929586	Nuclear_transcription_factor,_X-box_binding
PGSC0003DMG400025348	215	359	0.588456	0.426485	Quirky
PGSC0003DMG401002393	94	359	0.31645	0.330963	Dead_box_ATP-dependent_RNA_helicase
PGSC0003DMG400016962	429	357	0.676059	0.456203	Nam_6
PGSC0003DMG400020283	324	356	0.91218	0.528857	Ubiquitin_carboxyl-terminal_hydrolase_isozyme_L5
PGSC0003DMG400020952	67	356	0.257734	0.306827	Bem46
PGSC0003DMG400028904	9	355	0.00348679	0.0225448	SGT1
PGSC0003DMG400030097	263	349	0.856886	0.513174	Gamma-glutamyl_transferase
PGSC0003DMG400042498	150	348	0.14882	0.248105	Chlorophyll_a_b_binding_protein
PGSC0003DMG400042481	86	346	0.314932	0.330402	Circadian_clock_coupling_factor_ZGT
PGSC0003DMG400026579	58	346	0.0962886	0.205485	SET_domain_protein
PGSC0003DMG400021287	122	344	0.115061	0.222192	Chlorophyll_a-b_binding_protein_8,_chloroplastic
PGSC0003DMG400003604	70	344	0.172987	0.264788	Conserved_gene_of_unknown_function
PGSC0003DMG400011182	4	343	0.130476	0.235057	APO_protein_2,_chloroplastic
PGSC0003DMG400023406	278	342	0.894567	0.523523	Light-dependent_short_hypocotyls_1
PGSC0003DMG400033911	133	340	0.230047	0.294684	Adenylyl_cyclase-associated_protein
PGSC0003DMG400018351	201	338	0.0676595	0.173321	NADPH:protochlorophyllide_oxidoreductase
PGSC0003DMG400008095	89	338	0.241893	0.299472	DNA-directed_RNA_polymerase_II_13.6_kD_polypeptide
PGSC0003DMG400018350	20	338	0.0436499	0.138467	Riboflavin_synthase_alpha_chain
PGSC0003DMG400021606	118	337	0.0760147	0.182775	Aspartic_proteinase_nepenthesin-1
PGSC0003DMG401014575	10	336	0.293759	0.321968	Chaperone_protein_dnaJ_15
PGSC0003DMG400023372	97	335	0.642562	0.444741	Protein_phosphatase_2a,_regulatory_subunit
PGSC0003DMG400021292	13	334	0.000130224	0.0010696	Gibberellin_2-oxidase_3
PGSC0003DMG400012420	236	333	0.641637	0.444528	Thioredoxin
PGSC0003DMG400011810	275	332	0.777998	0.489246	PHAVOLUTA-like_HD-ZIPIII_protein
PGSC0003DMG402024590	36	332	0.383113	0.354435	Rac_protein
PGSC0003DMG400008564	432	330	0.658169	0.449951	Chlorophyll_a-b_binding_protein_13,_chloroplastic
PGSC0003DMG400029938	232	329	0.123026	0.229707	Glycine_dehydrogenase_[decarboxylating],_mitochondrial
PGSC0003DMG400002990	103	326	0.487828	0.391402	Conserved_gene_of_unknown_function
PGSC0003DMG400014288	372	322	0.707139	0.466485	Conserved_gene_of_unknown_function
PGSC0003DMG400021556	142	321	0.0285647	0.110224	Transitional_endoplasmic_reticulum_ATPase
PGSC0003DMG400026665	395	320	0.65193	0.448054	Zinc_knuckle_(CcHc-type)_family_protein
PGSC0003DMG400043061	52	319	0.150899	0.249255	Serine-threonine_protein_kinase,_plant-type
PGSC0003DMG400005571	349	318	0.913756	0.529236	NADH_dehydrogenase
PGSC0003DMG400002884	50	317	0.366885	0.348432	Calcineurin_B-like_interacting_protein_kinase
PGSC0003DMG400024182	6	317	0.0305574	0.114315	Ribulose_bisphosphate_carboxylase_small_chain_C,_chloroplastic
PGSC0003DMG400009376	8	316	0.181657	0.269828	Conserved_gene_of_unknown_function
PGSC0003DMG400020802	185	312	0.535189	0.40845	Peptidylprolyl_isomerase
PGSC0003DMG400021727	473	309	0.564222	0.418098	Photosystem_II_oxygen-evolving_complex_protein_3
PGSC0003DMG400019676	209	309	0.400309	0.361287	Cell_division_cycle_protein_48_homolog
PGSC0003DMG400003068	390	305	0.677719	0.45673	Nonclathrin_coat_protein_zeta2-COP
PGSC0003DMG400009914	297	305	0.905093	0.526812	Glutamate_receptor_3_plant
PGSC0003DMG400024156	146	305	0.247118	0.301758	Conserved_gene_of_unknown_function
PGSC0003DMG400014705	260	303	0.853383	0.512284	Phytochrome-interacting_factor
PGSC0003DMG401032143	14	303	0.253723	0.305145	Conserved_gene_of_unknown_function
PGSC0003DMG400029856	306	301	0.992995	0.549702	N-acylneuraminate-9-phosphatase
PGSC0003DMG400009878	496	300	0.425837	0.370783	Zinc_finger_protein
PGSC0003DMG400007134	213	300	0.422061	0.369483	Tonoplast_intrinsic_protein
PGSC0003DMG401013284	314	299	0.824938	0.503495	Calcium-binding_protein
PGSC0003DMG400005706	145	298	0.342013	0.339871	Histone_deacetylase_hda1
PGSC0003DMG400001123	498	296	0.131958	0.236375	Protein_translocase_subunit_secA
PGSC0003DMG400021595	247	296	0.665658	0.452674	Ted2
PGSC0003DMG400030998	215	295	0.38156	0.354004	Alcohol_dehydrogenase
PGSC0003DMG400020149	145	294	0.0135563	0.0674859	Succinyl_CoA_ligase_beta_subunit
PGSC0003DMG400013406	148	292	0.153585	0.250611	S-adenosylmethionine-dependent_methyltransferase
PGSC0003DMG400020255	93	292	0.211729	0.285125	Mitochondrial_import_receptor_subunit_TOM20
PGSC0003DMG400022499	36	292	0.00600615	0.0354763	RNA-binding_protein_from_Arabidopsis_thaliana_gi|2129727_and_contains_RNA_recognition_PF|00076_domain
PGSC0003DMG400025862	141	291	0.565952	0.418544	UDP-glucose:glucosyltransferase
PGSC0003DMG400024508	237	290	0.550567	0.413253	Extracellular_Ca2+_sensing_receptor
PGSC0003DMG400015356	12	290	0.226945	0.293086	NADPH:protochlorophyllide_oxidoreductase
PGSC0003DMG400012709	197	287	0.323496	0.333455	Nucleoporin_interacting_component;_Protein_prenyltransferase
PGSC0003DMG402000567	109	287	0.152174	0.249826	NADH_dehydrogenase_[ubiquinone]_1_alpha_subcomplex_subunit_12
PGSC0003DMG400002066	26	287	0.195873	0.277505	34_kDa_outer_mitochondrial_membrane_protein_porin
PGSC0003DMG400031317	337	281	0.826189	0.503864	Myb-like_transcription_factor_1
PGSC0003DMG400011793	217	279	0.829958	0.504913	ATP_binding_protein
PGSC0003DMG400028125	205	279	0.863836	0.514859	MYB_transcription_factor
PGSC0003DMG400008459	25	277	0.00163471	0.0113932	Calcium-binding_protein
PGSC0003DMG400028634	335	275	0.72012	0.470412	Heat_shock_protein
PGSC0003DMG400029633	327	275	0.382717	0.354282	26S_proteasome_subunit_RPN2a
PGSC0003DMG400023451	339	269	0.0520261	0.152488	Cleft_lip_and_palate_transmembrane_protein
PGSC0003DMG400006193	254	269	0.904604	0.526764	Proteasome_subunit_alpha_type
PGSC0003DMG400003548	19	269	0.148356	0.247733	Fructose-bisphosphate_aldolase
PGSC0003DMG400007375	6	268	0.114403	0.221647	Chlorophyll_a_b-binding_protein_PS_II-Type_I
PGSC0003DMG402016626	6	265	0.013419	0.0668903	DNA_topoisomerase
PGSC0003DMG400022299	193	264	0.770332	0.487182	Microtubule-associated_protein_MAP65-1a
PGSC0003DMG400003122	232	263	0.817884	0.501072	Heat_shock_70_kDa_protein,_mitochondrial
PGSC0003DMG400002576	195	262	0.111268	0.218667	Glycylpeptide_N-tetradecanoyltransferase
PGSC0003DMG402030866	159	262	0.7581	0.483621	Formin_14
PGSC0003DMG400012276	100	261	0.0823353	0.190537	Nucleoside_diphosphate_kinase
PGSC0003DMG400025500	267	258	0.977878	0.546236	Glutamate_receptor_3_plant
PGSC0003DMG400004625	461	256	0.618599	0.436529	Fiber_protein_Fb2
PGSC0003DMG400011432	196	256	0.691576	0.461685	Protein_translocase
PGSC0003DMG400013729	61	255	0.309105	0.328657	Clathrin_binding_protein
PGSC0003DMG400018258	410	254	0.360189	0.346016	Conserved_gene_of_unknown_function
PGSC0003DMG400004116	375	253	0.617253	0.436178	AP-1_complex_subunit_gamma-2
PGSC0003DMG400000417	35	252	0.302163	0.325435	Superoxide_dismutase_[Cu-Zn]
PGSC0003DMG402007686	19	252	0.0508403	0.150689	Heat_shock_protein_70_(HSP70)-interacting_protein
PGSC0003DMG400012494	448	251	0.126674	0.232042	PGR5_1A,_chloroplastic
PGSC0003DMG400018852	113	251	0.530846	0.407287	Rho_GTPase_activator
PGSC0003DMG400018987	20	251	0.432428	0.373149	Red_chlorophyll_catabolite_reductase
PGSC0003DMG400011262	224	250	0.722334	0.470977	Conserved_gene_of_unknown_function
PGSC0003DMG400030067	320	249	0.525353	0.405387	Clathrin_binding_protein
PGSC0003DMG400019584	124	249	0.564405	0.418112	Ribulose_bisphosphate_carboxylase_small_chain_1,_chloroplastic
PGSC0003DMG401011647	38	249	0.0198196	0.0873918	ATP_synthase_subunit_delta,_mitochondrial
PGSC0003DMG400006257	51	248	0.0232404	0.0968429	Basic_helix-loop-helix_family_protein
PGSC0003DMG400020227	162	247	0.634685	0.442037	Conserved_gene_of_unknown_function
PGSC0003DMG400026989	147	247	0.236601	0.297574	HDA6_(HISTONE_DEACETYLASE_6);_histone_deacetylase
PGSC0003DMG400019767	425	246	0.0843587	0.1928	Mitochondrial_import_inner_membrane_translocase_subunit_Tim17
PGSC0003DMG402009187	310	244	0.819743	0.501745	ATP_synthase_epsilon_chain,_mitochondrial
PGSC0003DMG400004150	378	242	0.20195	0.280206	Protein_disulfide_isomerase
PGSC0003DMG400008632	335	242	0.449642	0.379659	Chalcone_synthase_J
PGSC0003DMG401012456	70	239	0.486639	0.391047	WD-repeat_protein
PGSC0003DMG400012395	346	238	0.468272	0.385499	Malate_dehydrogenase
PGSC0003DMG400028109	243	237	0.978924	0.546453	Cop9_signalosome_complex_subunit
PGSC0003DMG402028564	50	237	0.499737	0.395414	FIO1_(FIONA1)
PGSC0003DMG400026452	98	235	0.407869	0.363714	Cell_division_protein_FtsH
PGSC0003DMG400002778	388	234	0.297098	0.32324	Small_GTP-binding_protein_Sar1BNt
PGSC0003DMG400006829	295	234	0.142914	0.244097	TCP_domain_class_transcription_factor
PGSC0003DMG400024933	160	232	0.627495	0.439463	BZIP_domain_class_transcription_factor
PGSC0003DMG400012713	54	231	0.0575364	0.160892	Chromatin_remodeling_complex_subunit
PGSC0003DMG400027475	0	231	0.298092	0.323653	CONSTANS
PGSC0003DMG400004572	483	230	0.482634	0.389571	Adenosylhomocysteinase
PGSC0003DMG400000695	114	230	0.421456	0.369174	Protein_phosphatase_2a,_regulatory_subunit
PGSC0003DMG400018886	367	228	0.593853	0.428412	Zinc_finger_protein
PGSC0003DMG400032546	421	227	0.544182	0.41125	Glutamate-1-semialdehyde_2,1-aminomutase,_chloroplastic
PGSC0003DMG400008502	53	226	0.403858	0.36223	Conserved_gene_of_unknown_function
PGSC0003DMG402030469	68	224	0.113717	0.221182	Cinnamic_acid_4-hydroxylase
PGSC0003DMG400011631	455	222	0.51266	0.40079	Chloroplast_small_heat_shock_protein_class_I
PGSC0003DMG400000661	119	221	0.543962	0.411193	Protein_disulfide_isomerase_family
PGSC0003DMG402023373	395	216	0.436718	0.374643	Nam_9
PGSC0003DMG400032557	220	216	0.97128	0.544778	Proteasome_subunit_beta_type-3-A
PGSC0003DMG401008870	144	216	0.428578	0.371545	Rac_GTPase_activating_protein_1
PGSC0003DMG400030837	4	216	0.0211175	0.0907209	Gene_of_unknown_function
PGSC0003DMG400031307	31	215	0.0146213	0.0711449	SET_domain_protein
PGSC0003DMG400024017	184	213	0.85764	0.513347	Phytochrome_B
PGSC0003DMG400002392	309	212	0.60719	0.433061	Auxin_response_factor_7
PGSC0003DMG400026356	266	211	0.759391	0.484208	F1F0-ATPase_inhibitor_protein
PGSC0003DMG400027161	246	211	0.858901	0.513659	60S_ribosomal_protein_L29
PGSC0003DMG400006396	180	210	0.756238	0.48306	Serine_hydroxymethyltransferase
PGSC0003DMG400013485	166	210	0.872378	0.517342	ATP-citrate_synthase
PGSC0003DMG400028374	125	209	0.649557	0.447275	Ureide_permease
PGSC0003DMG400019248	94	209	0.119248	0.226201	Chlorophyll_a-b_binding_protein_13,_chloroplastic
PGSC0003DMG400008300	47	208	0.115975	0.223066	Chlorophyll_a_b_binding_protein
PGSC0003DMG400009900	428	207	0.483368	0.389648	FtsH
PGSC0003DMG402012957	102	207	0.115714	0.222864	Protein_CPR-5
PGSC0003DMG400009317	67	206	0.627154	0.43945	Phosphoribulokinase
PGSC0003DMG400022186	54	206	0.130964	0.235527	Conserved_gene_of_unknown_function
PGSC0003DMG400011575	272	205	0.667581	0.453076	Chaperonin_CPN60-2,_mitochondrial
PGSC0003DMG400020389	132	205	0.746255	0.479416	HUA_enhancer_2
PGSC0003DMG400005365	25	204	0.129277	0.234182	Formin_1
PGSC0003DMG400006033	258	203	0.58577	0.425585	Ubiquitin_ligase_protein_cop1
PGSC0003DMG400000011	56	202	0.345544	0.34118	Gibberellin_20-oxidase_4
PGSC0003DMG400029652	15	199	0.0064394	0.0376318	Protein_ABC1,_mitochondrial
PGSC0003DMG400018950	424	198	0.547565	0.412307	Phytochrome-interacting_factor
PGSC0003DMG400014225	360	197	0.0110151	0.0575904	ERD1_protein,_chloroplast
PGSC0003DMG400028516	211	194	0.860583	0.514186	Cytochrome_c1-1,_heme_protein,_mitochondrial
PGSC0003DMG400018598	180	194	0.926879	0.532515	CSK_(CHLOROPLAST_SENSOR_KINASE);_ATP_binding___kinase
PGSC0003DMG400022770	137	193	0.882255	0.519602	Dolichol-phosphate_mannosyltransferase
PGSC0003DMG400030245	275	192	0.72049	0.470496	Calcium_dependent_protein_kinase_13
PGSC0003DMG402030815	128	192	0.580812	0.4238	Cytochrome_C_oxidase_polypeptide_vib
PGSC0003DMG400020137	462	191	0.23817	0.298267	Transmembrane_BAX_inhibitor_motif-containing_protein
PGSC0003DMG400005301	453	191	0.424136	0.370362	Serine_threonine-protein_phosphatase
PGSC0003DMG400011587	255	191	0.806309	0.497708	NADH-ubiquinone_oxidoreductase_B16.6_subunit
PGSC0003DMG400028261	248	191	0.651362	0.44787	Fructose-bisphosphate_aldolase
PGSC0003DMG400017187	71	190	0.372978	0.350347	Conserved_gene_of_unknown_function
PGSC0003DMG400013417	39	190	0.245182	0.300947	Chlorophyll_a-b_binding_protein_3C,_chloroplastic
PGSC0003DMG402028574	0	190	0.0233828	0.0972154	Thylakoid_lumen_18.3_kDa_protein
PGSC0003DMG400025086	136	189	0.730753	0.473989	Receptor_serine-threonine_protein_kinase
PGSC0003DMG400013413	26	188	0.042521	0.136935	Chlorophyll_a_b-binding_protein_PS_II-Type_I
PGSC0003DMG400015511	19	188	0.1454	0.245922	Conserved_gene_of_unknown_function
PGSC0003DMG400004172	1	187	0.279555	0.316329	Gene_of_unknown_function
PGSC0003DMG400004608	408	185	0.348725	0.341993	Dihydrolipoyl_dehydrogenase
PGSC0003DMG400022258	464	184	0.0812579	0.189277	Alkaline_alpha-galactosidase_seed_imbibition_protein
PGSC0003DMG400007188	257	184	0.609683	0.433861	Desaturase
PGSC0003DMG400011359	171	183	0.869035	0.516449	Phototropic-responsive_NPH3_family_protein
PGSC0003DMG400017311	274	182	0.355574	0.344324	Chloroplast_protease
PGSC0003DMG400026311	220	182	0.665403	0.452633	CONSTANS
PGSC0003DMG401030469	183	182	0.991421	0.54924	Cinnamic_acid_4-hydroxylase
PGSC0003DMG400010751	11	182	0.00928989	0.0506621	Conserved_gene_of_unknown_function
PGSC0003DMG400028929	12	181	0.0858525	0.194192	4-coumarate--CoA_ligase_2
PGSC0003DMG400002789	10	179	0.470582	0.386013	ABC_transporter_family_protein
PGSC0003DMG400001437	0	179	0.0605786	0.164163	Blue_(Type_1)_copper_domain
PGSC0003DMG400006093	413	178	0.264567	0.309592	Auxin_responsive_protein
PGSC0003DMG400020647	6	178	0.0312315	0.115292	RNA_binding_protein
PGSC0003DMG400016685	98	177	0.371432	0.349758	Receptor_protein_kinase_CLAVATA1
PGSC0003DMG402022737	31	177	0.284263	0.318309	UDP-L-rhamnose_synthase
PGSC0003DMG400027131	116	176	0.225938	0.292431	LIM_domain_protein_WLIM2
PGSC0003DMG400031025	4	176	0.127117	0.232341	Microtubule-associated_protein
PGSC0003DMG400016412	360	175	0.228085	0.293877	Succinyl-CoA_ligase_alpha_1_subunit
PGSC0003DMG400014224	104	175	0.776928	0.488957	Amino_acid_binding_protein
PGSC0003DMG400030284	59	175	0.0313298	0.115428	Cleavage_polyadenylation_factor_ia_subunit_clp1p
PGSC0003DMG400010410	56	175	0.413313	0.365795	Calcium-binding_protein_CML23
PGSC0003DMG400020353	0	175	0.116424	0.223547	3-oxo-5-alpha-steroid_4-dehydrogenase
PGSC0003DMG400014877	440	174	0.348162	0.34182	BZIP_domain_class_transcription_factor
PGSC0003DMG400015804	190	174	0.92718	0.532607	26S_proteasome_subunit_4
PGSC0003DMG402015205	159	174	0.767204	0.486394	Protein_yrdA
PGSC0003DMG400013893	417	173	0.027153	0.106826	COP1_homolog
PGSC0003DMG400017144	202	171	0.891884	0.522445	Succinic_semialdehyde_dehydrogenase
PGSC0003DMG400026397	180	170	0.975409	0.545422	Myosin_heavy_chain
PGSC0003DMG400013399	32	170	0.348788	0.341993	Conserved_gene_of_unknown_function
PGSC0003DMG400008014	241	169	0.722512	0.470983	Paramyosin
PGSC0003DMG400004861	166	169	0.960595	0.541511	RBX1
PGSC0003DMG400007306	100	169	0.655579	0.449067	Polygalacturonase
PGSC0003DMG400023110	77	169	0.438463	0.375144	NADH-ubiquinone_oxidoreductase_12_kDa_subunit,_mitochondrial
PGSC0003DMG400013307	107	167	0.742106	0.478274	Aspartic_proteinase_nepenthesin-1
PGSC0003DMG400019215	86	167	0.267402	0.31098	60S_ribosomal_protein_L23a
PGSC0003DMG400020222	289	166	0.318556	0.331837	26S_proteasome_regulatory_subunit_S3
PGSC0003DMG401021549	46	166	0.134779	0.238182	Phenylalanine_ammonia-lyase
PGSC0003DMG400003515	284	165	0.098924	0.208218	Protein_yrdA
PGSC0003DMG401019668	248	165	0.573208	0.421205	Gene_of_unknown_function
PGSC0003DMG400017394	228	163	0.35771	0.345301	Glucose-6-phosphate_1-dehydrogenase,_chloroplastic
PGSC0003DMG400018060	209	163	0.714701	0.468983	Zinc_finger_protein
PGSC0003DMG400029087	172	163	0.904344	0.526693	Cytochrome_b-c1_complex_subunit_7
PGSC0003DMG400046546	116	163	0.813264	0.499787	Tir-nbs_resistance_protein
PGSC0003DMG400018984	115	163	0.610735	0.434269	NADH-ubiquinone_oxidoreductase
PGSC0003DMG400028491	223	162	0.671053	0.454381	CBL-interacting_protein_kinase_6
PGSC0003DMG400006704	99	162	0.314341	0.330281	Clathrin_assembly_protein
PGSC0003DMG400023247	57	161	0.114011	0.221426	ATP_synthase_D_chain,_mitochondrial
PGSC0003DMG400006280	10	161	0.0310657	0.114863	Receptor_protein_kinase_CLAVATA1
PGSC0003DMG400010424	2	161	0.18755	0.273125	Rubisco_subunit_binding-protein_alpha_subunit,_ruba
PGSC0003DMG400030010	204	160	0.667968	0.453125	Conserved_gene_of_unknown_function
PGSC0003DMG400009963	30	160	0.480129	0.38885	Rop_guanine_nucleotide_exchange_factor
PGSC0003DMG400013698	397	159	0.33125	0.336104	HUA_enhancer_2
PGSC0003DMG400004374	248	159	0.668634	0.453403	25.3_kDa_vesicle_transport_protein
PGSC0003DMG400024701	227	159	0.532812	0.407974	Acyl-CoA_binding_protein
PGSC0003DMG400004583	63	159	0.202257	0.280236	Mov34-1
PGSC0003DMG400003538	30	159	0.445958	0.378227	CRT1
PGSC0003DMG402024871	478	158	0.399543	0.361148	Conserved_gene_of_unknown_function
PGSC0003DMG400030689	93	157	0.527888	0.406327	Protein_OS-9
PGSC0003DMG400004945	44	157	0.0194435	0.0863922	Heat_shock_protein_binding_protein
PGSC0003DMG400025374	61	156	0.285019	0.318656	Arogenate_dehydratase_2
PGSC0003DMG400000728	29	156	0.410762	0.364958	Lrr_receptor_protein_kinase
PGSC0003DMG400018010	221	153	0.49071	0.392603	Poly(RC)-binding_protein
PGSC0003DMG400021550	125	153	0.403151	0.361959	Adenosine_kinase_isoform_1T
PGSC0003DMG400032509	331	152	0.261563	0.308242	Cop9_signalosome_complex_subunit
PGSC0003DMG400011644	188	152	0.0531568	0.154259	Elongation_factor
PGSC0003DMG402018896	1	152	0.196865	0.278015	Transcription_factor
PGSC0003DMG400005614	0	152	0.0652075	0.169817	Pentatricopeptide_repeat-containing_protein
PGSC0003DMG400023357	290	150	0.162632	0.25744	Aspartic_proteinase_Asp1
PGSC0003DMG400011628	261	150	0.394977	0.359321	Chloroplast_small_heat_shock_protein_class_I
PGSC0003DMG400008538	52	150	0.327658	0.33445	Dehydration-responsive_element_binding_protein_3
PGSC0003DMG400015445	32	150	0.571738	0.420721	Conserved_gene_of_unknown_function
PGSC0003DMG400026271	9	150	0.181547	0.269793	Map3k_delta-1_protein_kinase
PGSC0003DMG400000008	213	149	0.222228	0.290564	Transcription_factor
PGSC0003DMG402003636	148	149	0.996522	0.550557	Endo-1,4-beta-glucanase
PGSC0003DMG400002579	107	149	0.684316	0.459387	Nonclathrin_coat_protein_zeta1-COP
PGSC0003DMG402016404	90	149	0.650005	0.447491	RNase_H_domain-containing_protein
PGSC0003DMG400017455	343	147	0.0850255	0.193345	Protein_phosphatase_2a,_regulatory_subunit
PGSC0003DMG400021003	21	146	0.0872647	0.196057	Peptide_methionine_sulfoxide_reductase
PGSC0003DMG400015187	382	145	0.360009	0.345901	Adenylate_kinase_B
PGSC0003DMG400026503	96	145	0.381054	0.354004	Fiber_protein_Fb15
PGSC0003DMG400030075	20	145	0.284319	0.318324	BRASSINOSTEROID_INSENSITIVE_1-associated_receptor_kinase_1
PGSC0003DMG400016867	203	144	0.513827	0.40129	Chalcone_synthase_J
PGSC0003DMG400033902	21	144	0.0966132	0.205802	RNA-binding_gricine-rich_protein-1c
PGSC0003DMG400030353	0	144	0.102563	0.211984	Plekhh_protein
PGSC0003DMG400009277	132	143	0.888076	0.521579	SLL1_protein
PGSC0003DMG400001746	168	142	0.726881	0.472394	Photosystem_II_D2_protein
PGSC0003DMG400023776	55	142	0.0653161	0.169947	Partner_of_Y14-mago
PGSC0003DMG400021091	136	141	0.967058	0.543598	K+_channel_inward_rectifying
PGSC0003DMG400009996	25	141	0.38713	0.356196	Small_heat_shock_protein
PGSC0003DMG400024755	481	140	0.0267736	0.105866	Xyloglucan_endotransglucosylase_hydrolase_1
PGSC0003DMG400012163	317	140	0.0197766	0.0872724	Ubiquitin_ligase_protein_cop1
PGSC0003DMG400014413	125	140	0.80338	0.496719	Transcription_initiation_factor_tfiid
PGSC0003DMG402020339	38	140	0.0282309	0.109335	Small_zinc_finger
PGSC0003DMG400010518	31	140	0.11426	0.221591	Riboflavin-specific_deaminase
PGSC0003DMG400003187	98	139	0.677938	0.45681	Temperature-induced_lipocalin
PGSC0003DMG400023622	14	139	0.227524	0.293461	Peroxisomal_small_heat_shock_protein
PGSC0003DMG401014796	66	138	0.51309	0.401071	Glycerol-3-phosphate_acyltransferase
PGSC0003DMG400000569	26	138	0.0819002	0.189953	Electron_transporter
PGSC0003DMG400002891	438	137	0.0304302	0.114138	Heme_oxygenase_1
PGSC0003DMG400022739	359	137	0.555213	0.414966	NADH-ubiquinone_oxidoreductase_19_kDa_subunit
PGSC0003DMG400006185	41	137	0.424824	0.3706	Skp1_1
PGSC0003DMG400007129	8	137	0.00399432	0.0253951	Eukaryotic_translation_initiation_factor_2c
PGSC0003DMG400001400	340	136	0.280205	0.316714	ABC_transporter_family_protein
PGSC0003DMG400002687	47	136	0.218182	0.288281	Geranyl_geranyl_pyrophosphate_synthase
PGSC0003DMG400015489	37	136	0.404326	0.362378	Transcription_factor_APFI
PGSC0003DMG400016552	32	136	6.55e-05	0.000556155	Conserved_gene_of_unknown_function
PGSC0003DMG400004440	11	135	0.223555	0.291214	Gene_of_unknown_function
PGSC0003DMG400014709	107	134	0.297289	0.323258	Myosin_XI-2
PGSC0003DMG400004855	264	133	0.0497666	0.148805	Glycylpeptide_N-tetradecanoyltransferase
PGSC0003DMG400030995	71	133	0.601366	0.43103	Polygalacturonase-1_non-catalytic_subunit_beta
PGSC0003DMG400022139	225	131	0.188206	0.273495	Leucine_rich_repeat-type_serine_threonine_receptor-like_kinase
PGSC0003DMG400018191	150	131	0.804843	0.497233	Kinase
PGSC0003DMG400024503	89	131	0.49717	0.394644	1-deoxy-D-xylulose-5-phosphate_reductoisomerase
PGSC0003DMG401015926	16	131	0.109266	0.217372	Isoform_2_of_Transcription_factor_PIF5
PGSC0003DMG401007838	4	130	0.270587	0.312716	1,2-diacylglycerol_3-beta-galactosyltransferase
PGSC0003DMG400022883	231	129	0.434929	0.373867	Exportin-T
PGSC0003DMG400027598	130	129	0.995397	0.550426	Methionyl-tRNA_synthetase
PGSC0003DMG400027017	62	128	0.200139	0.279843	Fructokinase_2
PGSC0003DMG400025996	46	128	0.0692463	0.175172	RING_finger_protein
PGSC0003DMG400020636	14	127	0.226908	0.293086	60S_ribosomal_protein_L10
PGSC0003DMG400003692	107	125	0.905673	0.526956	Protein_yrdA
PGSC0003DMG400001570	29	125	0.295418	0.322302	Catalase_isozyme_2
PGSC0003DMG400010055	69	124	0.822938	0.502735	Receptor_protein_kinase
PGSC0003DMG402006052	68	124	0.47138	0.386391	Mitochondrial_ATP_synthase_6kDa_subunit
PGSC0003DMG403015244	339	123	0.0725692	0.179111	Brg-1_associated_factor
PGSC0003DMG400023086	97	123	0.826	0.503847	Superoxide_dismutase_[Cu-Zn]
PGSC0003DMG400007013	67	123	0.598183	0.429772	Phragmoplastin
PGSC0003DMG400020594	32	123	0.354562	0.343906	Rhg4-like_receptor_kinase_II
PGSC0003DMG400023880	360	122	0.209835	0.284137	Early-responsive_to_dehydration_7
PGSC0003DMG400023321	260	122	0.607908	0.433218	SAL1_phosphatase
PGSC0003DMG400033033	14	122	0.441905	0.376521	Chaperone_protein_dnaJ
PGSC0003DMG400030713	202	121	0.281562	0.317119	1,2-diacylglycerol_3-beta-galactosyltransferase
PGSC0003DMG401005669	0	121	0.147336	0.247002	Conserved_gene_of_unknown_function
PGSC0003DMG400028488	75	119	0.686012	0.459707	DnaJ_protein
PGSC0003DMG400028342	56	119	0.48513	0.390407	26S_proteasome_subunit_S9
PGSC0003DMG400000285	126	118	0.780996	0.490194	Mitochondrial_ATP_synthase_g_subunit_family_protein
PGSC0003DMG400016841	64	118	0.764175	0.485795	WD-repeat_protein
PGSC0003DMG400010378	115	116	0.991069	0.549152	Ubiquitin_carboxyl-terminal_hydrolase_isozyme_L5
PGSC0003DMG400028931	22	115	0.0266223	0.105705	Amino_acid_binding_protein
PGSC0003DMG400011632	100	113	0.893785	0.523317	Chloroplast_small_heat_shock_protein_class_I
PGSC0003DMG400019202	0	113	0.310549	0.329017	5-alpha-reductase
PGSC0003DMG400018622	204	112	0.336549	0.337848	AlaT1
PGSC0003DMG400020122	0	112	0.136798	0.239552	Circadian_clock_coupling_factor_ZGT
PGSC0003DMG401023454	276	111	0.0118648	0.0608966	Biotin_carboxylase_carrier_protein
PGSC0003DMG402005674	230	111	0.723286	0.471233	Vacuolar_protein_sorting-associated_protein_26_family_protein
PGSC0003DMG400004808	128	110	0.870184	0.516761	Mitochondrial_small_heat_shock_protein
PGSC0003DMG400007497	149	109	0.901281	0.525767	TRNA-splicing_endonuclease_subunit_Sen2-2
PGSC0003DMG401031520	44	109	0.0537202	0.155026	Cytochrome_P450
PGSC0003DMG400005120	0	109	0.161571	0.256621	Glyoxisomal_malate_dehydrogenase
PGSC0003DMG400030643	60	108	0.184007	0.271263	AAR2_protein_family
PGSC0003DMG400010972	417	107	0.0954846	0.204852	SET_domain_protein
PGSC0003DMG400022347	100	107	0.929108	0.533089	Conserved_gene_of_unknown_function
PGSC0003DMG400005745	72	107	0.465477	0.384594	Calcium-binding_allergen_Ole_e_8
PGSC0003DMG400017119	35	107	0.391194	0.357465	Flavonoid_glucoyltransferase_UGT73E2
PGSC0003DMG400025578	29	106	0.282559	0.317495	Conserved_gene_of_unknown_function
PGSC0003DMG400020134	64	105	0.38156	0.354004	Small_nuclear_ribonucleoprotein_sm_d1
PGSC0003DMG400031802	485	104	0.599414	0.430359	Serine-threonine_protein_kinase,_plant-type
PGSC0003DMG400018435	202	104	0.402954	0.361959	NAC_domain_protein_NAC2
PGSC0003DMG400028413	155	104	0.410392	0.364825	Zinc_ion_binding_protein
PGSC0003DMG400004639	50	104	0.411629	0.365101	Photosystem_II_5_kDa_protein,_chloroplastic
PGSC0003DMG400009992	18	104	0.0825598	0.190774	Glyceraldehyde-3-phosphate_dehydrogenase_B_subunit
PGSC0003DMG401028784	402	103	0.215384	0.286957	Protein_kinase
PGSC0003DMG400021747	46	103	0.0685652	0.174273	YA2
PGSC0003DMG400009105	31	102	0.417276	0.367428	ATP-dependent_peptidase
PGSC0003DMG400020828	195	101	0.400535	0.361348	RabA2
PGSC0003DMG400022178	124	101	0.869336	0.516522	Import_inner_membrane_translocase_subunit_TIM50
PGSC0003DMG401023373	47	101	0.43827	0.375144	Nam_8
PGSC0003DMG401022702	0	101	0.114873	0.221994	Cyclin_B1
PGSC0003DMG402027184	30	100	0.0562001	0.15854	ATP_binding_protein
PGSC0003DMG400011391	24	100	0.00584971	0.0347184	Cytochrome_b-c1_complex_subunit_6
PGSC0003DMG400028098	2	99	0.00754235	0.0429783	Myb_RL3
PGSC0003DMG400024939	105	98	0.775419	0.488497	Protein_kinase_CK2_alpha_subunit
PGSC0003DMG400009509	0	98	0.0293415	0.111993	Heat_shock_protein_83
PGSC0003DMG400006291	216	97	0.256295	0.306296	Photosystem_II_D2_protein
PGSC0003DMG400029273	214	97	0.391873	0.357685	6,7-dimethyl-8-ribityllumazine_synthase
PGSC0003DMG401017675	35	97	0.617081	0.436175	Binding_protein
PGSC0003DMG400007189	156	96	0.00572377	0.0341127	Proteasome_subunit_alpha_type
PGSC0003DMG400018106	419	95	0.129181	0.234072	Conserved_gene_of_unknown_function
PGSC0003DMG400016899	185	94	0.67921	0.457276	Leucine-rich_repeat_family_protein___extensin_family_protein
PGSC0003DMG404025785	98	94	0.973721	0.544953	Dynamin
PGSC0003DMG400031835	39	94	0.414908	0.36635	Spermine_synthase
PGSC0003DMG400023012	13	94	0.139384	0.241529	Nucleotide-sensitive_chloride_conductance_regulator
PGSC0003DMG400028642	6	94	0.0292616	0.111866	Cytochrome_c1-1,_heme_protein,_mitochondrial
PGSC0003DMG400031263	0	94	0.205546	0.281466	Phytochrome_kinase_substrate_1
PGSC0003DMG400032107	189	93	0.549435	0.412883	Pyruvate,_phosphate_dikinase,_chloroplastic
PGSC0003DMG400022200	108	93	0.907858	0.527686	Plastid-dividing_ring_protein
PGSC0003DMG400012662	90	93	0.856551	0.513059	Conserved_gene_of_unknown_function
PGSC0003DMG400019201	29	92	0.0811269	0.189209	Mitochondrial_import_inner_membrane_translocase_subunit_Tim9
PGSC0003DMG400028345	269	91	0.511769	0.400587	Conserved_gene_of_unknown_function
PGSC0003DMG400030357	0	91	0.198223	0.278938	ELF4
PGSC0003DMG400000561	314	90	0.430348	0.372141	Transparent_testa_glabra_1
PGSC0003DMG400003522	91	90	0.99522	0.550384	Galactinol_synthase
PGSC0003DMG400026132	75	90	0.842885	0.508947	Protein_phosphatase_2a,_regulatory_subunit
PGSC0003DMG400022190	57	90	0.834314	0.50635	Chromosome-associated_kinesin_KIF4A
PGSC0003DMG400030341	54	90	0.0518781	0.152251	17.6_kDa_class_I_heat_shock_protein
PGSC0003DMG400003111	388	89	0.244062	0.300467	Clathrin_binding_protein
PGSC0003DMG400031139	106	89	0.865366	0.515283	Conserved_gene_of_unknown_function
PGSC0003DMG401004242	4	89	0.327208	0.334347	Conserved_gene_of_unknown_function
PGSC0003DMG400022695	2	89	0.0888232	0.197373	Ethylene-responsive_transcription_factor
PGSC0003DMG400003545	410	88	0.275537	0.314418	GATA_transcription_factor_5
PGSC0003DMG402016772	172	88	0.411401	0.365035	DNA_helicase
PGSC0003DMG400014120	75	88	0.442936	0.376893	Stromal_cell-derived_factor_2
PGSC0003DMG400023576	9	88	0.121899	0.228274	PASTICCINO_2
PGSC0003DMG400001120	1	88	0.316907	0.331077	Ribonuclease_P
PGSC0003DMG400008328	1	88	0.132657	0.236925	Conserved_gene_of_unknown_function
PGSC0003DMG400022111	51	87	0.674273	0.455563	ATP_GTP_Ca++_binding_protein
PGSC0003DMG400000085	42	87	0.0628551	0.166676	BTB_POZ_protein
PGSC0003DMG400021865	3	87	0.150494	0.249124	OB-fold_nucleic_acid_binding_domain_containing_protein
PGSC0003DMG400005750	96	86	0.694003	0.462307	PIN1-like_auxin_transport_protein
PGSC0003DMG400009299	3	86	0.115481	0.22267	Conserved_gene_of_unknown_function
PGSC0003DMG400023882	1	86	0.290027	0.320739	GTP-binding_Rop_Rac_GTPase
PGSC0003DMG400011597	211	85	0.238738	0.298358	Developmentally_regulated_GTP-binding_protein
PGSC0003DMG400004811	111	85	0.698962	0.463984	Chaperone_protein_dnaJ
PGSC0003DMG400019635	92	85	0.816528	0.500682	BEL5_protein
PGSC0003DMG400024033	39	85	0.10612	0.21528	Transport_inhibitor_response_1
PGSC0003DMG400013215	2	85	0.466252	0.384894	Transcription_factor
PGSC0003DMG400029251	317	84	0.0729065	0.179421	SET_domain-containing_protein
PGSC0003DMG400033134	67	84	0.475083	0.387591	O-linked_n-acetylglucosamine_transferase,_ogt
PGSC0003DMG400005232	457	83	0.0123454	0.0626872	Peptidyl-prolyl_cis-trans_isomerase
PGSC0003DMG400008862	206	83	0.0935003	0.202933	Sorting_nexin_3
PGSC0003DMG400004799	136	83	0.46847	0.385499	Conserved_gene_of_unknown_function
PGSC0003DMG400020685	78	83	0.899318	0.525077	Protein_argonaute_PNH1
PGSC0003DMG402023448	23	83	0.0133935	0.0668214	10kDa_chaperonin_(CPN10)_protein
PGSC0003DMG400000009	28	82	0.623357	0.438072	Transcription_factor
PGSC0003DMG400005633	9	82	0.146971	0.246716	Conserved_gene_of_unknown_function
PGSC0003DMG401002094	256	81	0.151253	0.249297	Leng8_protein
PGSC0003DMG400027038	10	81	0.485079	0.390393	Sigma_factor
PGSC0003DMG400011072	3	81	0.147714	0.247381	Ribulose_bisphosphate_carboxylase_oxygenase_activase_1,_chloroplastic
PGSC0003DMG401010056	0	81	0.429641	0.371839	CONSTANS_3
PGSC0003DMG400031459	290	80	0.0194165	0.0863166	Deetiolated_1
PGSC0003DMG400019284	126	80	0.0315579	0.115895	Myosin_VIII-B
PGSC0003DMG400019933	119	80	0.464722	0.384353	Peptidyl-prolyl_cis-trans_isomerase_Pin1
PGSC0003DMG400022346	107	80	0.493185	0.393376	Proliferating-cell_nucleolar_antigen_p120
PGSC0003DMG400016647	98	80	0.78981	0.493146	Superoxide_dismutase_[Mn],_mitochondrial
PGSC0003DMG400005892	10	80	0.245182	0.300947	Transcription_factor
PGSC0003DMG400000434	75	79	0.942177	0.536722	Non-phototropic_hypocotyl_3
PGSC0003DMG400022283	64	79	0.855495	0.512572	Cysteine_synthase
PGSC0003DMG401018450	60	79	0.834053	0.506272	Ubiquitin_carboxyl-terminal_hydrolase
PGSC0003DMG400009379	0	79	0.104725	0.214193	DnaJ
PGSC0003DMG400007122	216	78	0.501174	0.396065	Arogenate_dehydratase
PGSC0003DMG400020560	107	78	0.718167	0.469988	Protein_phosphatase_2c
PGSC0003DMG400031750	467	76	0.0293437	0.111993	Protein_SIS1
PGSC0003DMG400009461	279	76	0.5105	0.400114	RING_finger
PGSC0003DMG400003105	235	76	0.513577	0.401177	Glutamyl-tRNA_reductase
PGSC0003DMG400010386	50	76	0.795052	0.494339	Malate_dehydrogenase
PGSC0003DMG400012858	21	76	0.444637	0.377749	GrpE_protein_homolog
PGSC0003DMG400022556	255	75	0.283494	0.317955	NTGP2
PGSC0003DMG400003564	68	75	0.937911	0.535342	Calcium-dependent_protein_kinase_CPK4
PGSC0003DMG400022825	65	75	0.925161	0.532047	Serine_threonine-protein_kinase_WNK8
PGSC0003DMG400030860	38	75	0.627958	0.439555	Replication_factor_A_1,_rfa1
PGSC0003DMG400026342	27	75	0.36435	0.347209	Cytochrome_b-c1_complex_subunit_9
PGSC0003DMG400005163	13	75	0.0895868	0.198239	Cop9_complex_subunit
PGSC0003DMG400028620	4	75	0.425857	0.370783	DNA_photolyase
PGSC0003DMG402012244	178	74	0.333733	0.336719	Kinase
PGSC0003DMG400029942	31	74	0.613002	0.434841	Calcineurin_B_10
PGSC0003DMG400019570	15	73	0.224698	0.291691	ELF4
PGSC0003DMG400031136	82	72	0.849346	0.511102	Sur2_hydroxylase_desaturase
PGSC0003DMG400012496	32	72	0.336416	0.337806	NADH-ubiquinone_oxidoreductase_19_kDa_subunit
PGSC0003DMG400000021	457	71	0.0775055	0.184833	Carbonyl_reductase
PGSC0003DMG400010823	53	71	0.793504	0.493913	RNA-binding_region_RNP-1_(RNA_recognition_motif);_Calcium-binding_EF-hand
PGSC0003DMG400030217	27	71	0.551296	0.413483	C2_domain-containing_protein
PGSC0003DMG400002867	103	70	0.796041	0.494604	Potyviral_capsid_protein_interacting_protein_1
PGSC0003DMG400003711	22	70	0.347865	0.341684	COL_domain_class_transcription_factor
PGSC0003DMG400022525	0	70	0.381545	0.354004	RING-H2_finger_protein_ATL4M
PGSC0003DMG400031053	0	70	0.23295	0.295921	Tubulin-specific_chaperone_B
PGSC0003DMG402016434	36	69	0.684786	0.459514	Conserved_gene_of_unknown_function
PGSC0003DMG402012500	17	69	0.0759012	0.182601	Homeobox-leucine_zipper_protein
PGSC0003DMG400012846	1	69	0.3343	0.33686	FtsZ_2
PGSC0003DMG400019188	64	68	0.935426	0.53464	Chloroplast_fructose-1,6-bisphosphatase_I
PGSC0003DMG400026245	51	68	0.771372	0.487229	Transcription_factor
PGSC0003DMG400033882	197	67	0.66737	0.453039	Acidic_endochitinase
PGSC0003DMG400009029	194	67	0.252209	0.30434	Ran_GTPase-activating_protein_2
PGSC0003DMG400023344	79	67	0.799635	0.495516	Chlorophyll_a-b_binding_protein_6A,_chloroplastic
PGSC0003DMG400005906	61	67	0.928669	0.53298	Conserved_gene_of_unknown_function
PGSC0003DMG400026247	1	67	0.359457	0.345676	SET_domain_protein
PGSC0003DMG400012102	263	66	0.349534	0.342288	Actin_binding_protein
PGSC0003DMG400023458	134	66	0.291949	0.321357	Phenylalanine_ammonia-lyase
PGSC0003DMG400014287	52	66	0.632919	0.441405	Structural_maintenance_of_chromosomes_6_smc6
PGSC0003DMG400029620	48	66	0.824219	0.503217	Chalcone_synthase_1B
PGSC0003DMG400004338	4	66	0.242575	0.299711	Mitochondrial_import_inner_membrane_translocase_subunit_Tim8_small_zinc_finger
PGSC0003DMG400021737	255	65	0.228555	0.294008	Class_II_small_heat_shock_protein_Le-HSP17.6
PGSC0003DMG400021875	109	65	0.725748	0.472049	Conserved_gene_of_unknown_function
PGSC0003DMG400019518	27	65	0.567787	0.419055	Pseudo_response_regulator
PGSC0003DMG400002408	16	65	0.00379125	0.024239	26S_protease_regulatory_subunit_6B_homolog
PGSC0003DMG400028905	27	64	0.537201	0.409168	NADH_dehydrogenase
PGSC0003DMG400000864	0	64	0.14891	0.248153	Mitochondrial_outer_membrane_protein_porin_of_36_kDa
PGSC0003DMG400016460	286	63	0.144693	0.245525	15.4_kDa_class_V_heat_shock_protein
PGSC0003DMG400001960	238	63	0.425119	0.37068	ABA_8-hydroxylase_CYP707A1
PGSC0003DMG400020066	43	63	0.580286	0.423682	BHLH_domain_class_transcription_factor
PGSC0003DMG400001204	146	62	0.380532	0.35384	Gene_of_unknown_function
PGSC0003DMG400027243	111	62	0.33221	0.336343	ATOZI1
PGSC0003DMG401005880	80	62	0.681433	0.458314	Endomembrane_protein_70_family_protein
PGSC0003DMG400015132	46	62	0.288705	0.320486	Defensin_J1-2
PGSC0003DMG400026536	18	62	0.193197	0.276083	Arogenate_dehydratase_3
PGSC0003DMG400029110	3	62	0.0649098	0.169475	PLE
PGSC0003DMG401000006	3	62	0.334844	0.337125	DNA_binding_protein
PGSC0003DMG402007428	437	61	0.28486	0.31855	Actin
PGSC0003DMG400013855	363	61	0.318276	0.331719	Multicopper_oxidase
PGSC0003DMG400008824	48	61	0.77128	0.487229	Armadillo_beta-catenin_repeat_family_protein
PGSC0003DMG400002103	47	61	0.75146	0.481323	Mitochondrial_glycine_decarboxylase_complex_H-protein
PGSC0003DMG400001636	12	61	0.119041	0.226083	Mta_sah_nucleosidase
PGSC0003DMG400026913	8	61	0.230686	0.295125	NAD_dependent_epimerase_dehydratase
PGSC0003DMG400003155	5	61	0.135875	0.239096	4-coumarate:CoA_ligase
PGSC0003DMG400022060	321	60	0.251495	0.303927	Hepatocellular_carcinoma-associated_antigen
PGSC0003DMG400012591	66	60	0.898975	0.52501	Chlorophyll_a-b_binding_protein_CP24_10A,_chloroplastic
PGSC0003DMG400010688	58	60	0.939622	0.53588	Violaxanthin_de-epoxidase
PGSC0003DMG400006994	43	60	0.52601	0.405669	Protein_transport_protein_Sec61_subunit_beta
PGSC0003DMG400013524	22	60	0.557264	0.415611	Protein_kinase_family_protein
PGSC0003DMG400029946	5	60	0.407956	0.363735	Bell-like_homeodomain_protein_4
PGSC0003DMG400014919	44	59	0.852633	0.512097	ATP-dependent_RNA_helicase
PGSC0003DMG400016280	27	59	0.311489	0.329316	Auxin_indole-3-acetic_acid
PGSC0003DMG400020649	11	59	0.0252251	0.102415	Cytochrome_b-c1_complex_subunit_8
PGSC0003DMG400031111	147	58	0.592706	0.427963	SIGB_(SIGMA_FACTOR_B)
PGSC0003DMG400004985	22	58	0.0717376	0.178213	Atpob1
PGSC0003DMG400003976	4	58	0.233486	0.296099	Cellulose_synthase
PGSC0003DMG400032241	2	57	0.199145	0.279244	Protein_XRI1
PGSC0003DMG400007458	0	57	0.0526213	0.153471	RAV
PGSC0003DMG400016969	90	56	0.182035	0.269922	Proteasome_subunit_beta_type
PGSC0003DMG400005837	43	56	0.901554	0.525899	AP2_ERF_domain-containing_transcription_factor
PGSC0003DMG400026840	17	56	0.335488	0.337236	Disease_resistance_protein_BS2
PGSC0003DMG400017603	2	56	0.123815	0.230539	Flavonoid_glucoyltransferase_UGT73E2
PGSC0003DMG400000227	143	55	0.567927	0.419077	Phragmoplastin
PGSC0003DMG400002928	132	55	0.199159	0.279244	Small_molecular_heat_shock_protein
PGSC0003DMG400030834	29	55	0.72185	0.470847	Thylakoid_lumenal_29_kDa_protein,_chloroplastic
PGSC0003DMG400030087	12	55	0.470968	0.386219	With_no_lysine_kinase
PGSC0003DMG400030398	200	53	0.187709	0.273125	NADH_dehydrogenase
PGSC0003DMG400027403	75	53	0.656303	0.449294	ThiF_family_protein
PGSC0003DMG400026508	5	53	0.12851	0.233608	ATP_synthase_epsilon_subunit_1
PGSC0003DMG400025011	0	53	0.324857	0.333901	Gene_of_unknown_function
PGSC0003DMG400020869	321	52	0.117923	0.225028	Sodium-dependent_phosphate_transport_protein
PGSC0003DMG400032104	224	52	0.201596	0.280151	Conserved_gene_of_unknown_function
PGSC0003DMG400021113	97	52	0.652795	0.448343	Sphingolipid_fatty_acid_alpha_hydroxylase
PGSC0003DMG400012093	27	52	0.429183	0.371753	Calcyclin-binding_protein
PGSC0003DMG400021589	18	52	0.0574582	0.160739	Peptide_methionine_sulfoxide_reductase
PGSC0003DMG400022295	0	52	0.035762	0.124502	Conserved_gene_of_unknown_function
PGSC0003DMG400014466	0	52	0.309185	0.328657	4-coumarate--CoA_ligase_2
PGSC0003DMG400021629	159	51	0.0184096	0.0834312	Mov34-1
PGSC0003DMG400003454	84	51	0.726725	0.472356	ATP_GTP_Ca++_binding_protein
PGSC0003DMG400014944	40	51	0.655244	0.449067	Electron_transfer_flavoprotein_ubiquinone_oxidoreductase
PGSC0003DMG400006795	32	51	0.365137	0.347474	TRNA-dihydrouridine_synthase_A
PGSC0003DMG400017655	27	51	0.617243	0.436178	Phototropic-responsive_NPH3_family_protein
PGSC0003DMG400009906	1	51	0.137723	0.240263	Catalase_isozyme_3
PGSC0003DMG400025867	155	50	0.526039	0.405669	Serine-threonine_protein_kinase,_plant-type
PGSC0003DMG400019587	78	50	0.850453	0.511472	14-3-3
PGSC0003DMG400033615	60	50	0.304457	0.326551	Nucleolar_essential_protein
PGSC0003DMG400018144	26	50	0.427782	0.371525	Vacuolar_protein_sorting
PGSC0003DMG400030339	24	50	0.737722	0.476642	17.6_kD_class_I_small_heat_shock_protein
PGSC0003DMG400020968	15	50	0.128362	0.233546	Flavonol_4-sulfotransferase
PGSC0003DMG401001731	13	50	0.229223	0.294301	Ascorbate_peroxidase
PGSC0003DMG400021095	104	49	0.603663	0.431836	Gibberellin_2-oxidase_1
PGSC0003DMG400025866	103	49	0.348316	0.341836	Stress-enhanced_protein_1
PGSC0003DMG400013579	58	49	0.696012	0.462995	Beta-ketoacyl-ACP_synthase_II
PGSC0003DMG400035893	3	49	0.0690155	0.174834	Ran_GTPase-activating_protein_1
PGSC0003DMG400031306	0	49	0.444835	0.377809	SET_domain_protein
PGSC0003DMG400022888	216	48	0.469631	0.385869	Salt_responsive_protein_1
PGSC0003DMG400018431	6	48	0.286724	0.31934	Alpha-expansin_1
PGSC0003DMG400015360	0	48	0.28536	0.318859	Thioredoxin_m(Mitochondrial)-type
PGSC0003DMG400026127	325	47	0.476694	0.387978	Beta-ketoacyl-coa_synthase_family_protein
PGSC0003DMG400017638	252	47	0.0970678	0.206314	Regulator_of_chromosome_condensation_family_protein
PGSC0003DMG400008948	35	47	0.481147	0.389104	Cullin_1B
PGSC0003DMG400023819	84	46	0.25557	0.30594	Cytochrome_P450
PGSC0003DMG400030982	4	46	0.131288	0.235809	Polygalacturonase_non-catalytic_subunit_AroGP3
PGSC0003DMG400012995	167	45	0.290604	0.320973	Guanine_nucleotide-binding_protein_alpha-1_subunit
PGSC0003DMG400026050	87	45	0.703305	0.465108	COP9_signalosome_complex_subunit_7
PGSC0003DMG400033637	84	45	0.526452	0.405878	Nonclathrin_coat_protein_zeta2-COP
PGSC0003DMG400011779	72	45	0.349	0.342083	Nucellin
PGSC0003DMG400022078	3	45	0.0306066	0.114436	DNA_damage-binding_protein
PGSC0003DMG400016887	0	45	0.120348	0.227156	Allene_oxide_synthase
PGSC0003DMG400016390	27	44	0.792752	0.493782	Hin1
PGSC0003DMG402001013	16	44	0.261948	0.308263	DNA_polymerase_eta
PGSC0003DMG400047044	7	44	0.379861	0.353478	Geranyl_diphosphate_synthase_large_subunit
PGSC0003DMG400007277	6	44	0.040749	0.133598	PII
PGSC0003DMG400025488	2	44	0.21933	0.289192	Conserved_gene_of_unknown_function
PGSC0003DMG400003792	76	43	0.536649	0.40899	FLU
PGSC0003DMG400007714	20	43	0.367148	0.348465	Glutathione_S-transferase_1
PGSC0003DMG400004153	20	43	0.487258	0.391207	Anthranilate_synthase_alpha_subunit
PGSC0003DMG401014249	11	43	0.410537	0.364841	Phosphoprotein_phosphatase
PGSC0003DMG400030264	2	43	0.0487449	0.146935	ATP_binding_protein
PGSC0003DMG400024224	0	43	0.217627	0.288058	Phosphoglucomutase
PGSC0003DMG401008474	264	42	0.428659	0.371545	N-(5-phosphoribosyl)anthranilate_isomerase
PGSC0003DMG400016852	50	42	0.898829	0.524989	Gtpase_activating_protein
PGSC0003DMG402005482	15	42	0.503632	0.396854	Receptor-kinase
PGSC0003DMG400030451	0	42	0.116104	0.223189	Mitochondrial_import_inner_membrane_translocase_subunit_Tim17
PGSC0003DMG400008132	40	41	0.99607	0.550439	L-galactono-1,4-lactone_dehydrogenase_protein
PGSC0003DMG400024599	33	41	0.911469	0.528659	Polygalacturonase-1_non-catalytic_subunit_beta
PGSC0003DMG400013751	1	41	0.130205	0.234921	Cytochrome_b6-f_complex_iron-sulfur_subunit,_chloroplastic
PGSC0003DMG400024318	102	40	0.714142	0.468819	Pleckstrin_homology_(PH)_domain-containing_protein___lipid-binding_START_domain-containing_protein
PGSC0003DMG400027026	80	40	0.626363	0.439209	Multidrug_pheromone_exporter,_MDR_family,_ABC_transporter_family
PGSC0003DMG400031519	74	40	0.291267	0.321116	Conserved_gene_of_unknown_function
PGSC0003DMG400027577	56	40	0.78018	0.48992	Superoxide_dismutase
PGSC0003DMG400011168	11	40	0.0397674	0.131975	Cytochrome_c_oxidase_subunit_6b
PGSC0003DMG400011044	4	40	0.117162	0.22418	Enolase
PGSC0003DMG402028907	1	40	0.31662	0.330976	Heat_shock_protein_90
PGSC0003DMG400032550	55	39	0.629114	0.439953	Cdp-diacylglycerol--glycerol-3-phosphate_3-phosphatidyltransferase
PGSC0003DMG400026750	17	39	0.57624	0.422199	Serine-threonine_protein_kinase,_plant-type
PGSC0003DMG401022475	0	39	0.37464	0.350898	Phototropin-2
PGSC0003DMG400019403	479	38	0.121882	0.228274	BTB_POZ_protein
PGSC0003DMG400022509	301	38	0.361144	0.34629	DNA-damage-repair_toleration_protein_DRT102
PGSC0003DMG400007061	240	38	0.160339	0.255599	Zinc_finger_protein
PGSC0003DMG401000817	52	38	0.258566	0.307251	Phytochrome_and_flowering_time_1_protein
PGSC0003DMG400006036	41	38	0.948213	0.538249	Protein_SENSITIVITY_TO_RED_LIGHT_REDUCED
PGSC0003DMG400025509	17	38	0.4464	0.378348	Protein_kinase
PGSC0003DMG400003758	10	38	0.592185	0.427804	Peroxisome_biogenesis_factor_10
PGSC0003DMG400007373	7	38	0.250016	0.30297	Beta-ketoacyl-coa_synthase_family_protein
PGSC0003DMG400008593	6	38	0.0753122	0.181873	Flavonoid_glucoyltransferase_UGT73E2
PGSC0003DMG400025848	2	38	0.0228149	0.0955852	Serine-threonine_protein_kinase,_plant-type
PGSC0003DMG400005267	280	37	0.195821	0.277505	Glutamate_receptor_3_plant
PGSC0003DMG400013416	15	37	0.486084	0.390817	Chlorophyll_a-b_binding_protein_3C,_chloroplastic
PGSC0003DMG400007288	7	37	0.298679	0.32388	NtSar1_protein
PGSC0003DMG400030906	5	37	0.102825	0.212245	Glucosyl_transferase
PGSC0003DMG400025028	1	37	0.199213	0.279244	Myosin_VIII-2
PGSC0003DMG400001362	0	37	0.0192235	0.085819	Transcription_factor
PGSC0003DMG402027016	37	36	0.990261	0.549077	Far-red_impaired_responsive_family_protein
PGSC0003DMG400012409	72	35	0.550684	0.413277	3-hydroxyacyl-CoA_dehyrogenase
PGSC0003DMG400017848	21	35	0.412542	0.36557	Photosystem_Q(B)_protein
PGSC0003DMG401024510	8	35	0.0177214	0.081457	Enolase
PGSC0003DMG402012996	5	35	0.186596	0.272707	Cyclic_AMP_receptor
PGSC0003DMG400000304	1	35	0.187466	0.273125	ROP
PGSC0003DMG400015444	0	35	0.0807683	0.188736	Dihydroflavonal-4-reductase
PGSC0003DMG400025984	0	35	0.0944409	0.203813	HD-ZIP_protein
PGSC0003DMG400029776	48	34	0.754624	0.482488	CSN8
PGSC0003DMG400011934	19	34	0.275214	0.314418	ATP_binding_protein
PGSC0003DMG400007113	15	34	0.222112	0.290479	Fatty_acyl-CoA_reductase_3
PGSC0003DMG400020417	7	34	0.335795	0.33736	Triacylglycerol_lipase
PGSC0003DMG401000095	4	34	0.501359	0.396078	Jasmonic_acid-amino_acid-conjugating_enzyme
PGSC0003DMG400007982	3	34	0.40454	0.36242	UDP-glucosyltransferase
PGSC0003DMG400017948	0	34	0.000943231	0.0068146	Superoxide_dismutase
PGSC0003DMG400005102	103	33	0.556077	0.415186	Conserved_gene_of_unknown_function
PGSC0003DMG400003174	55	33	0.749638	0.480586	Protein_AFR
PGSC0003DMG400024968	29	33	0.823095	0.502765	Root_phototropism_protein
PGSC0003DMG400023461	3	33	0.0861736	0.194687	Chlorophyll_a-b_binding_protein_6A,_chloroplastic
PGSC0003DMG400007082	0	33	0.0278637	0.10828	Conserved_gene_of_unknown_function
PGSC0003DMG402015931	151	32	0.592371	0.427869	Zinc_ion_binding_protein
PGSC0003DMG400022616	150	32	0.480085	0.38885	Conserved_gene_of_unknown_function
PGSC0003DMG400030477	42	32	0.894001	0.52335	Cytochrome_b-c1_complex_subunit_8
PGSC0003DMG400000203	30	32	0.93867	0.535573	Conserved_gene_of_unknown_function
PGSC0003DMG402025557	18	32	0.615202	0.435617	NADH_dehydrogenase
PGSC0003DMG400024945	0	32	0.151542	0.249297	Sigma_factor_sigb_regulation_protein_rsbq
PGSC0003DMG400002386	0	32	0.31742	0.331406	Conserved_gene_of_unknown_function
PGSC0003DMG400011353	251	31	0.0399269	0.132222	TIR1
PGSC0003DMG400018692	154	31	0.187396	0.273125	Actin
PGSC0003DMG400003583	59	31	0.527335	0.406093	Rac-like_GTPase_1
PGSC0003DMG400002585	13	31	0.459108	0.382845	Chaperonin-60kD,_ch60
PGSC0003DMG400015622	1	31	0.389736	0.357108	Class_II_knotted-like_homeobox_protein
PGSC0003DMG400025279	1	31	0.152249	0.249826	MADS-box_transcription_factor_FBP22
PGSC0003DMG400000122	0	31	0.0906911	0.199621	Kinase
PGSC0003DMG402012965	0	31	0.362983	0.346819	Homologous-pairing_protein_2_homolog
PGSC0003DMG400019615	112	30	0.243176	0.300046	NAC_domain_protein
PGSC0003DMG400026730	89	30	0.489074	0.391952	Zinc_finger_family_protein
PGSC0003DMG400020363	11	30	0.586797	0.425942	Fructose-1,6-bisphosphatase
PGSC0003DMG400004044	0	30	0.383396	0.354542	Root_phototropism_protein
PGSC0003DMG400001149	11	29	0.48008	0.38885	Allene_oxide_synthase_2
PGSC0003DMG400008454	10	29	0.273523	0.313611	Transcriptional_adaptor
PGSC0003DMG400007977	10	29	0.504263	0.397213	UDP-glucosyltransferase
PGSC0003DMG400041963	0	29	0.31813	0.331719	Soul_heme-binding_family_protein
PGSC0003DMG400028120	0	29	0.00876061	0.0484578	Phytochrome_kinase_substrate_1,
PGSC0003DMG400013414	8	28	0.0373274	0.127151	Chlorophyll_a-b_binding_protein_3C,_chloroplastic
PGSC0003DMG400013415	5	28	0.0276048	0.107668	Chlorophyll_a-b_binding_protein_3C,_chloroplastic
PGSC0003DMG400001780	2	28	0.424255	0.370412	Nuclear_matrix_protein_1
PGSC0003DMG401030920	1	28	0.307869	0.328127	Cucumber_peeling_cupredoxin
PGSC0003DMG400007389	0	28	0.0538134	0.1551	CBL-interacting_protein_kinase_6
PGSC0003DMG400000627	77	27	0.475383	0.387658	AtEB1b
PGSC0003DMG400011287	20	27	0.849538	0.51115	DNA-3-methyladenine_glycosylase
PGSC0003DMG400013335	3	27	0.20644	0.282059	Alternative_oxidase
PGSC0003DMG400011294	0	27	0.426574	0.371088	MYB_transcription_factor_MYB114
PGSC0003DMG400029426	150	26	0.514908	0.401805	Salt-tolerance_protein
PGSC0003DMG403004173	39	26	0.344546	0.341113	Gene_of_unknown_function
PGSC0003DMG400024658	1	26	0.39309	0.358195	Excision_repair_cross-complementing_1_ercc1
PGSC0003DMG400024946	197	25	0.533864	0.408082	Sigma_factor_sigb_regulation_protein_rsbq
PGSC0003DMG400015341	2	25	0.253561	0.305005	Glucose-6-phosphate_isomerase
PGSC0003DMG400016790	1	25	0.156602	0.252786	Homeodomain-leucine_zipper_protein_56
PGSC0003DMG400021508	331	24	0.209268	0.283724	C2H2-type_zinc_finger_protein
PGSC0003DMG400009907	179	24	0.0373047	0.12715	WD40_repeat_protein
PGSC0003DMG401001693	49	24	0.558816	0.416143	Rac_gtpase
PGSC0003DMG400000723	8	24	0.68343	0.4591	Adenylyl_cyclase-associated_protein
PGSC0003DMG400029342	3	24	0.266941	0.31072	Pre-mRNA-splicing_factor
PGSC0003DMG400008866	3	24	0.459146	0.382845	Cullin_1B
PGSC0003DMG400008029	0	24	0.0104213	0.0550962	Sorting_and_assembly_machinery_(Sam50)_protein
PGSC0003DMG401024252	247	23	0.135235	0.238542	SOC1_2
PGSC0003DMG400003053	189	23	0.151525	0.249297	HSP_transcription_factor
PGSC0003DMG400002324	106	23	0.121857	0.228274	Plastid_high_chlorophyll_fluorescence_136
PGSC0003DMG400022301	55	23	0.165782	0.260102	GrpE_protein_homolog
PGSC0003DMG400015529	24	23	0.942437	0.53673	NADH_dehydrogenase
PGSC0003DMG402031076	2	23	0.352918	0.343235	Conserved_gene_of_unknown_function
PGSC0003DMG400009799	1	23	0.0511134	0.151055	Transporter_ATM1,_mitochondrial
PGSC0003DMG400017465	1	23	0.0121891	0.0620315	Lipoxygenase
PGSC0003DMG400031777	1	23	0.158692	0.254356	Homeobox-leucine_zipper_protein_ATHB-52
PGSC0003DMG400020830	105	22	0.146071	0.246	Mitochondrial_import_inner_membrane_translocase_subunit_Tim10
PGSC0003DMG400018323	46	22	0.109955	0.217878	Lipoyl_synthase,_mitochondrial
PGSC0003DMG400021140	43	22	0.655567	0.449067	Conserved_gene_of_unknown_function
PGSC0003DMG400002312	11	22	0.820822	0.50219	Photosystem_II_10_kDa_polypeptide,_chloroplast
PGSC0003DMG402003606	8	22	0.491536	0.392922	Conserved_gene_of_unknown_function
PGSC0003DMG400007172	7	22	0.239881	0.299001	B-type_cyclin
PGSC0003DMG400007787	5	22	0.35819	0.345395	Chlorophyll_a-b_binding_protein_8,_chloroplastic
PGSC0003DMG400004673	1	22	0.0627255	0.166583	Kinesin
PGSC0003DMG400029051	1	22	0.425697	0.370713	Tocopherol_cyclase
PGSC0003DMG400008633	0	22	0.40703	0.363387	Chalcone_synthase_G
PGSC0003DMG400021933	0	22	0.00658259	0.0383313	Conserved_gene_of_unknown_function
PGSC0003DMG400021912	179	21	0.375275	0.351263	FH_protein_NFH2
PGSC0003DMG402011945	16	21	0.845217	0.509739	NTGP3
PGSC0003DMG400011480	2	21	0.210831	0.284721	PEPC_kinase_1b
PGSC0003DMG400020639	0	21	0.0156761	0.074718	Ferredoxin
PGSC0003DMG400011682	154	20	0.00851331	0.047423	UDP-glucosyltransferase
PGSC0003DMG400015379	147	20	0.0266819	0.105737	Malate_dehydrogenase
PGSC0003DMG400018253	108	20	0.251565	0.303966	Leucine_rich_repeat-type_serine_threonine_receptor-like_kinase
PGSC0003DMG400009908	93	20	0.00525207	0.0319345	Gene_of_unknown_function
PGSC0003DMG400010237	29	20	0.587222	0.426077	N-(5-phosphoribosyl)anthranilate_isomerase
PGSC0003DMG400011619	19	20	0.938251	0.535494	Aldose_reductase
PGSC0003DMG400004652	18	20	0.907458	0.527615	Serine-pyruvate_aminotransferase
PGSC0003DMG400027211	13	20	0.787554	0.492329	Phytochrome_B2
PGSC0003DMG400005256	8	20	0.580366	0.423713	ATP_synthase_subunit_delta,_mitochondrial
PGSC0003DMG400011806	1	20	0.0513586	0.151503	Nuclear_transcription_factor_Y_subunit_A-4
PGSC0003DMG400007997	0	20	0.516292	0.402473	Ribosomal_protein_S14
PGSC0003DMG400021039	114	19	0.201585	0.280151	ATP-dependent_Clp_protease_ATP-binding_subunit_clpA_homolog_CD4A,_chloroplastic
PGSC0003DMG400026587	82	19	0.0607346	0.164352	Transcription_factor
PGSC0003DMG400000047	72	19	0.611178	0.434296	Sialin
PGSC0003DMG400018648	11	19	0.685982	0.459707	Rop_guanine_nucleotide_exchange_factor
PGSC0003DMG400018492	10	19	0.611142	0.434296	Cell_division_control_20
PGSC0003DMG400030166	0	19	0.039696	0.131878	Eukaryotic_translation_initiation_factor_2c
PGSC0003DMG400018073	0	19	0.0262391	0.104957	Kelch_repeat-containing_protein
PGSC0003DMG400017636	202	18	0.193274	0.276085	AMP_deaminase
PGSC0003DMG400013332	178	18	0.0994807	0.208928	Isocitrate_dehydrogenase_[NADP]
PGSC0003DMG400022891	48	18	0.675135	0.455957	Beta-ketoacyl-ACP_synthase_II
PGSC0003DMG400008949	20	18	0.626848	0.439368	Cullin_1B
PGSC0003DMG400016291	15	18	0.927306	0.532627	Phosphoenolpyruvate_carboxylase_kinase_2
PGSC0003DMG400017386	9	18	0.526612	0.405919	Vacuolar_protein
PGSC0003DMG400012888	0	18	0.400668	0.361377	MRNA_binding_protein
PGSC0003DMG400004301	3	17	0.345245	0.34118	Chlorophyll_a,b_binding_protein_type_I
PGSC0003DMG400007749	3	17	0.307532	0.327941	Transcription_factor
PGSC0003DMG400022740	1	17	0.231263	0.295248	APO_protein_1,_chloroplastic
PGSC0003DMG400002559	0	17	0.441488	0.376369	D-glycerate_3-kinase,_chloroplast
PGSC0003DMG400006024	132	16	0.316495	0.330976	Cytochrome_P450
PGSC0003DMG401017953	67	16	0.0999414	0.20951	Leucine-rich_repeat_protein
PGSC0003DMG400011218	34	16	0.552446	0.413828	Conserved_gene_of_unknown_function
PGSC0003DMG400027510	33	16	0.589644	0.426808	Ankyrin
PGSC0003DMG400015203	25	16	0.665783	0.452674	Protein_transport_protein_SEC61_subunit_gamma
PGSC0003DMG400026491	11	16	0.44619	0.378253	Sigma_factor
PGSC0003DMG400009382	7	16	0.477706	0.388319	Nucleic_acid_binding_protein
PGSC0003DMG400014859	2	16	0.166806	0.260812	Mitochondrial_import_inner_membrane_translocase_subunit_TIM16
PGSC0003DMG400017224	2	16	0.439426	0.375472	Conserved_gene_of_unknown_function
PGSC0003DMG400024157	281	15	0.151478	0.249297	Homeobox-leucine_zipper_protein
PGSC0003DMG400000944	128	15	0.182379	0.270222	PAC
PGSC0003DMG400014067	57	15	0.592393	0.427869	Conserved_gene_of_unknown_function
PGSC0003DMG402031520	28	15	0.531833	0.40758	Cytochrome_P450
PGSC0003DMG400004789	18	15	0.93233	0.533875	Multicopper_oxidase
PGSC0003DMG401020784	4	15	0.40421	0.362378	Transcription_factor_HY5
PGSC0003DMG401010896	1	15	0.133022	0.237058	Isoform_2_of_Putative_E3_ubiquitin-protein_ligase_XBAT35
PGSC0003DMG400010316	0	15	3.03e-05	0.000271046	G1-like6_protein
PGSC0003DMG400011530	0	15	0.387825	0.356369	Glyceraldehyde-3-phosphate_dehydrogenase_A,_chloroplastic
PGSC0003DMG400006790	135	14	0.270096	0.312459	Conserved_gene_of_unknown_function
PGSC0003DMG400026069	110	14	0.055476	0.157548	SLL1_protein
PGSC0003DMG400027968	40	14	0.100966	0.210461	Conserved_gene_of_unknown_function
PGSC0003DMG400026355	22	14	0.721589	0.470798	RhoGAP1
PGSC0003DMG400022731	20	14	0.719521	0.470363	PGR5_1A,_chloroplastic
PGSC0003DMG400000414	5	14	0.43052	0.372261	Shugoshin-1
PGSC0003DMG400007805	2	14	0.236608	0.297574	Triacylglycerol_lipase
PGSC0003DMG400028409	2	14	0.231322	0.295263	Histidinol_dehydrogenase
PGSC0003DMG400001252	1	14	0.218503	0.288533	Leucine-rich_repeat_protein
PGSC0003DMG400027052	0	14	0.0390011	0.130453	Kunitz_trypsin_inhibitor
PGSC0003DMG400012012	0	14	0.298752	0.323898	Fructose-bisphosphate_aldolase
PGSC0003DMG400004011	0	14	0.126258	0.231781	ALCATRAZ_SPATULA
PGSC0003DMG400018182	256	13	0.213407	0.285869	Ring_finger_protein
PGSC0003DMG400008844	101	13	0.00862105	0.0478366	SLT1_protein
PGSC0003DMG402017953	91	13	0.0884525	0.196724	Leucine-rich_repeat_protein
PGSC0003DMG400007949	45	13	0.036017	0.124809	Conserved_gene_of_unknown_function
PGSC0003DMG400037196	42	13	0.273212	0.313611	Kinesin_heavy_chain
PGSC0003DMG400019460	40	13	0.125984	0.231756	Ankyrin
PGSC0003DMG400007892	30	13	0.0361435	0.125095	Temperature-induced_lipocalin
PGSC0003DMG400006271	19	13	0.817029	0.500788	Heat_shock_protein_binding_protein
PGSC0003DMG400012185	19	13	0.70359	0.465108	2-C-methyl-D-erythritol_2,4-cyclodiphosphate_synthase,_chloroplastic
PGSC0003DMG400029160	14	13	0.925636	0.532205	Cullin_1
PGSC0003DMG400007887	12	13	0.889357	0.521897	Homeobox_protein_knotted-1-like_LET12
PGSC0003DMG400031372	11	13	0.906958	0.527409	Histone_acetyltransferase
PGSC0003DMG400011627	7	13	0.428491	0.371545	Chloroplast_small_heat_shock_protein_class_I
PGSC0003DMG400016484	7	13	0.411303	0.365025	Non-intrinsic_ABC_protein
PGSC0003DMG400005453	3	13	0.746294	0.479416	Signal_transducer
PGSC0003DMG400026778	0	13	0.283253	0.317895	Conserved_gene_of_unknown_function
PGSC0003DMG400012813	0	13	0.0975348	0.206705	Protein_kinase_(PK)
PGSC0003DMG400008110	0	13	0.101989	0.211434	Nucleic_acid_binding_protein
PGSC0003DMG400019293	18	12	0.72201	0.470856	NAC_domain-containing_protein
PGSC0003DMG400026690	14	12	0.825814	0.503793	CONSTANS
PGSC0003DMG400019534	11	12	0.934504	0.534415	Transcription_factor
PGSC0003DMG400027589	4	12	0.252598	0.304488	Glutamate_dehydrogenase_A
PGSC0003DMG400008751	1	12	0.448458	0.379059	Conserved_gene_of_unknown_function
PGSC0003DMG400022792	0	12	0.351935	0.342914	Cytochrome_B561
PGSC0003DMG400021319	0	12	0.093606	0.202999	C2_domain-containing_protein
PGSC0003DMG402005669	0	12	0.398508	0.360788	Oxidoreductase,_acting_on_the_CH-CH_group_of_donors
PGSC0003DMG400029591	0	12	0.364497	0.347252	Cryptochrome_DASH,_chloroplastic_mitochondrial
PGSC0003DMG402011931	0	12	0.237947	0.29806	ATP_binding_protein
PGSC0003DMG400002631	0	12	0.0817166	0.18972	Peroxisome_assembly_factor_1
PGSC0003DMG400024743	0	12	0.187912	0.273281	Plastid_CUL1
PGSC0003DMG400005896	403	11	0.000640359	0.00472007	Protein_kinase
PGSC0003DMG400008825	19	11	0.661601	0.450975	Conserved_gene_of_unknown_function
PGSC0003DMG400012817	12	11	0.79177	0.493442	Leucine-rich_repeat_receptor_kinase
PGSC0003DMG400005247	5	11	0.67548	0.456055	Superoxide_dismutase
PGSC0003DMG400011272	4	11	0.361999	0.346525	Signalosome_subunit
PGSC0003DMG400041467	2	11	0.43254	0.373197	Zinc-finger_protein
PGSC0003DMG400008545	1	11	0.016351	0.0770036	Cryptochrome_1b
PGSC0003DMG400008491	1	11	0.18038	0.268863	ATP_binding_protein
PGSC0003DMG400003543	1	11	0.265721	0.310224	Serine-threonine_protein_kinase,_plant-type
PGSC0003DMG400015533	1	11	0.196278	0.277637	ZPT2-13
PGSC0003DMG400005948	0	11	0.0374566	0.127381	Cyclin_B1
PGSC0003DMG402022475	0	11	0.0443891	0.139825	Phototropin-2
PGSC0003DMG400011492	141	10	0.06176	0.165414	UDP-glucosyltransferase
PGSC0003DMG400017088	44	10	0.125591	0.231644	Gene_of_unknown_function
PGSC0003DMG400029865	32	10	0.0291718	0.111729	Amino_acid_binding_protein
PGSC0003DMG400031314	25	10	0.476224	0.38783	BHLH_transcription_factor_MYC4
PGSC0003DMG402003567	10	10	0.987751	0.548724	Ferredoxin--NADP_reductase,_leaf-type_isozyme,_chloroplastic
PGSC0003DMG400017703	7	10	0.680517	0.457913	Glutamine_synthetase
PGSC0003DMG400014677	2	10	0.108822	0.217155	Glycosyltransferase_QUASIMODO1
PGSC0003DMG400010523	2	10	0.200439	0.279952	Serine-threonine_protein_kinase,_plant-type
PGSC0003DMG400002835	1	10	0.120016	0.226898	Homeobox_protein
PGSC0003DMG400000862	1	10	0.0408747	0.133809	UDP-galactose_transporter
PGSC0003DMG400010897	1	10	0.233572	0.296144	Myosin_XI
PGSC0003DMG400011733	1	10	0.286979	0.319427	Conserved_gene_of_unknown_function
PGSC0003DMG400026961	0	10	0.223757	0.291301	Serine_palmitoyltransferase
PGSC0003DMG400034322	0	10	0.125931	0.231756	Zinc_finger_protein
PGSC0003DMG400021659	0	10	0.286573	0.31934	Bicoid-interacting_protein_3
PGSC0003DMG400009932	354	9	0.27174	0.312967	MRNA,_952_bp_sequence
PGSC0003DMG400044039	83	9	0.459401	0.382974	Transparent_testa_glabra_1
PGSC0003DMG400044420	72	9	0.103668	0.212794	Replication_factor_A_1,_rfa1
PGSC0003DMG400021163	62	9	0.0256331	0.103386	Proteasome_subunit_alpha_type
PGSC0003DMG400026477	50	9	0.0178829	0.081856	Transparent_testa_glabra_1
PGSC0003DMG400019822	13	9	0.944809	0.537555	N-acetyltransferase
PGSC0003DMG400005271	11	9	0.891347	0.522345	NADH_dehydrogenase
PGSC0003DMG400015190	420	8	0.292658	0.321565	AMP_dependent_CoA_ligase
PGSC0003DMG400035142	129	8	0.00373491	0.0239323	ATP_binding_protein
PGSC0003DMG400013747	41	8	0.474851	0.387516	Conserved_gene_of_unknown_function
PGSC0003DMG400029146	29	8	0.239387	0.29884	Receptor_protein_kinase_CLAVATA1
PGSC0003DMG400025795	13	8	0.609477	0.433768	Cytochrome_P450
PGSC0003DMG400007978	11	8	0.780555	0.490045	Glycosyltransferase_family_protein
PGSC0003DMG400003250	279	7	0.109805	0.217878	Conserved_gene_of_unknown_function
PGSC0003DMG400003661	176	7	0.377996	0.352677	RING-H2_finger_protein_ATL4M
PGSC0003DMG400031457	47	7	0.573715	0.42138	Phenylalanine_ammonia-lyase_1
PGSC0003DMG400025770	34	7	0.0683222	0.174142	Cell_division_cycle_protein
PGSC0003DMG400028303	22	7	0.00773293	0.0438673	Amino_acid_binding_protein
PGSC0003DMG400008567	18	7	0.512412	0.400705	Conserved_gene_of_unknown_function
PGSC0003DMG400010690	15	7	0.541072	0.410179	Violaxanthin_de-epoxidase
PGSC0003DMG400014663	13	7	0.814766	0.500274	Glutamate_receptor_3_plant
PGSC0003DMG400022703	12	7	0.749558	0.480586	4-diphosphocytidyl-2-C-methyl-D-erythritol_kinase,_chloroplastic_chromoplastic
PGSC0003DMG400017198	47	6	0.276749	0.314745	Proton_gradient_regulation_5
PGSC0003DMG400011548	23	6	0.447117	0.378454	Zinc_finger_DNA-binding_protein
PGSC0003DMG402025549	22	6	0.509167	0.39937	Protein_SUR2
PGSC0003DMG400022002	17	6	0.0135354	0.0674115	Blight_resistance_protein_SH20
PGSC0003DMG400004643	11	6	0.525726	0.40562	Histidine_kinase_1_plant
PGSC0003DMG402025869	146	5	0.328703	0.335058	C2_domain-containing_protein
PGSC0003DMG400013334	50	5	0.266095	0.310224	Ubiquitin_ligase_protein_cop1
PGSC0003DMG400005956	21	5	0.611148	0.434296	Auxin_efflux_carrier
PGSC0003DMG400019386	11	5	0.376558	0.351985	Phenylalanine_ammonia-lyase
PGSC0003DMG400000066	173	4	0.251362	0.303903	Ethylene-responsive_late_embryogenesis
PGSC0003DMG400008122	133	4	0.0286635	0.110486	AMP_dependent_CoA_ligase
PGSC0003DMG400026801	85	4	0.175551	0.266256	Formate_dehydrogenase
PGSC0003DMG400012816	27	4	0.460005	0.383101	Leucine-rich_repeat_family_protein
PGSC0003DMG400002209	15	4	0.577231	0.422531	Hydrogen-transporting_ATP_synthase,_rotational_mechanism
PGSC0003DMG400021279	163	3	0.332033	0.336301	Leucine-rich_repeat_family_protein
PGSC0003DMG400009026	134	3	0.000249925	0.00196382	Glucose-1-phosphate_adenylyltransferase
PGSC0003DMG400003932	132	3	0.27813	0.315292	CPD_photolyase
PGSC0003DMG400018711	93	3	0.0767772	0.183872	Carbonyl_reductase
PGSC0003DMG400007083	84	3	0.0696147	0.175664	Conserved_gene_of_unknown_function
PGSC0003DMG400019211	76	3	0.0672237	0.172669	DELLA_protein_GAI
PGSC0003DMG400010034	55	3	0.2559	0.306028	Photoreceptor-interacting_protein
PGSC0003DMG402010056	29	3	0.00588543	0.0348942	CONSTANS
PGSC0003DMG400028182	29	3	0.403665	0.362142	Aquaporin_TIP1;3
PGSC0003DMG400001221	29	3	0.130141	0.234921	EARLY_flowering_4_protein
PGSC0003DMG400009021	35	2	0.111141	0.21859	Gibberellin_2-oxidase
PGSC0003DMG400012769	31	2	0.327209	0.334347	ESC
PGSC0003DMG400005005	22	2	0.390309	0.357275	C-terminal_zinc-finger
PGSC0003DMG400019212	19	2	0.376358	0.351873	DELLA_protein_GAI
PGSC0003DMG400015109	12	2	0.445607	0.378067	Actin_binding_protein
PGSC0003DMG400025616	12	2	0.661276	0.450861	UDP-galactose_transporter
PGSC0003DMG400013380	12	2	0.576756	0.422265	Protein_phosphatase_2a,_regulatory_subunit
PGSC0003DMG400024634	10	2	0.621547	0.4373	70_kDa_subunit_of_replication_protein_A
PGSC0003DMG400020456	222	1	0.0051952	0.0316561	Phenylcoumaran_benzylic_ether_reductase
PGSC0003DMG400013803	218	1	0.0474013	0.144711	Serine-threonine_protein_kinase,_plant-type
PGSC0003DMG400020920	210	1	0.265553	0.310156	Cysteine_proteinase
PGSC0003DMG402013013	133	1	0.276737	0.314745	Protein_binding___signal_transducer
PGSC0003DMG400019210	128	1	0.224782	0.291701	DELLA_domain_GRAS_family_transcription_factor_rga
PGSC0003DMG400025068	117	1	0.0315009	0.11576	One-helix_protein
PGSC0003DMG401009459	80	1	0.177357	0.267247	Rho_GTPase_activator
PGSC0003DMG400008344	76	1	0.0302192	0.113641	Glutamate_dehydrogenase_A
PGSC0003DMG400016478	69	1	0.300444	0.32487	Arogenate_prephenate_dehydratase
PGSC0003DMG400009926	45	1	0.0459396	0.14249	DNA_binding_protein
PGSC0003DMG400024795	42	1	0.0420456	0.135899	Brassinosteroid_LRR_receptor_kinase
PGSC0003DMG400021553	21	1	0.0409961	0.134	RNA_polymerase_sigma_factor_rpoD
PGSC0003DMG400013453	20	1	0.115158	0.222254	Ran_GTPase_binding_protein
PGSC0003DMG400015413	16	1	0.0361553	0.125098	Ndr_kinase
PGSC0003DMG400031828	14	1	0.497499	0.394708	GATA_transcription_factor
PGSC0003DMG400021405	12	1	0.531625	0.40758	60S_ribosomal_protein_L23a
PGSC0003DMG400011612	12	1	0.420286	0.368742	ABC_transporter_family_protein
PGSC0003DMG400011016	11	1	0.0320883	0.116978	Soul_heme-binding_family_protein
PGSC0003DMG400014402	68	0	0.297229	0.323258	Oxygen-evolving_enhancer_protein_3-1,_chloroplast
PGSC0003DMG400009304	66	0	0.0290106	0.11132	Calcium-dependent_protein_kinase_substrate_protein
PGSC0003DMG401017754	51	0	0.0474715	0.144713	Cytochrome_C_oxidase_polypeptide_vib
PGSC0003DMG400011502	46	0	2.77e-06	3.07e-05	PEP_carboxylase_kinase
PGSC0003DMG400005836	42	0	0.0717805	0.178265	WRKY_transcription_factor-30
PGSC0003DMG400017730	34	0	0.00513913	0.0313814	FtsH_protease
PGSC0003DMG400024643	30	0	0.402897	0.361959	Flavonoid_3-monooxygenase
PGSC0003DMG400024578	22	0	0.065107	0.169634	Type-A_response_regulator
PGSC0003DMG400020478	20	0	0.00181293	0.0125077	ATP_binding_protein
PGSC0003DMG400002383	20	0	0.231174	0.2952	C2H2-type_zinc_finger_protein
PGSC0003DMG400003416	19	0	1.91e-05	0.000177002	Serine_threonine_protein_phosphatase_2A_57_kDa_regulatory_subunit_B_beta_isoform
PGSC0003DMG400031395	14	0	0.00262964	0.0174977	Oxygen-evolving_enhancer_protein_2,_chloroplastic
PGSC0003DMG400041508	14	0	0.0616166	0.165392	Farnesyltranstransferase
PGSC0003DMG400013797	11	0	0.196842	0.278015	Protein_kinase
PGSC0003DMG400031522	10	0	0.326904	0.334347	Peptidylprolyl_isomerase
PGSC0003DMG400006023	10	0	0.000229973	0.0018183	Cytochrome_P450
PGSC0003DMG400013233	10	0	0.109829	0.217878	P-glycoprotein

## Sheet: Hormone
Genes with more than 500 reads in both petiole-PAC and stem-PAC
	pet.phloem	stem.phloem	organ.effect.P.value	organ.effect.Q.value	annotation
PGSC0003DMG401018664	557	508	0.874294	0.51777	Auxin_response_factor_8-1
PGSC0003DMG402019457	534	537	0.977071	0.545923	Auxin_indole-3-acetic_acid_3
PGSC0003DMG400014030	1765	540	0.173497	0.265196	RSH
PGSC0003DMG400004696	861	551	0.433554	0.37361	ATP:citrate_lyase
PGSC0003DMG400014869	791	576	0.881188	0.519268	Formin_6
PGSC0003DMG400023742	995	590	0.261187	0.308208	Mitogen-activated_protein_kinase_kinase_kinase
PGSC0003DMG400015919	826	600	0.0423818	0.136629	ARF8
PGSC0003DMG400001549	1289	600	0.210947	0.284777	Beta-amylase
PGSC0003DMG400017221	904	603	0.326924	0.334347	S-adenosylmethionine-dependent_methyltransferase
PGSC0003DMG400022404	1000	603	0.0865245	0.195248	F-box_family_protein
PGSC0003DMG400030563	1735	639	0.10582	0.215194	TatC
PGSC0003DMG400003759	835	642	0.580512	0.423776	Auxin-induced_protein_5NG4
PGSC0003DMG400001454	539	643	0.900854	0.525674	ATEXO70E1
PGSC0003DMG400020884	743	657	0.492808	0.393289	SGT1
PGSC0003DMG400006933	706	667	0.8054	0.497443	SET_protein,_phospatase_2A_inhibitor
PGSC0003DMG400012337	1551	688	0.030228	0.113641	Aquaporin_PIP-type_pTOM75
PGSC0003DMG400017223	3920	718	0.316568	0.330976	Protein_2
PGSC0003DMG400028520	3534	736	0.313993	0.330281	WRKY_transcription_factor_1
PGSC0003DMG400024890	923	773	0.757432	0.483491	Receptor_protein_kinase_CLAVATA1
PGSC0003DMG400005899	1443	782	0.71034	0.467625	CCR4-associated_factor
PGSC0003DMG400022931	969	786	0.310729	0.32903	Transcription_factor_BZIP1
PGSC0003DMG400008011	640	794	0.545932	0.411869	ABRE_binding_factor
PGSC0003DMG400020711	750	822	0.838821	0.507982	Auxin_response_factor_1
PGSC0003DMG400025456	779	826	0.918595	0.530611	L.esculentum_protein_with_leucine_zipper
PGSC0003DMG400008065	910	835	0.470569	0.386013	Auxin_response_factor_4
PGSC0003DMG400021996	746	847	0.864429	0.514997	Transport_inhibitor_response_1
PGSC0003DMG400000114	1360	849	0.0375552	0.127595	Phosphatidylinositol_3-and_4-kinase_family_protein
PGSC0003DMG400031769	757	860	0.847359	0.510412	Auxin_response_factor_3
PGSC0003DMG400004980	595	876	0.0971123	0.206337	Major_intrinsic_protein_1
PGSC0003DMG400019077	867	880	0.968772	0.544158	Primary_amine_oxidase
PGSC0003DMG400012138	1908	880	0.208362	0.283363	N-rich_protein
PGSC0003DMG400015162	2258	903	0.081236	0.189277	Nodulation_receptor_kinase
PGSC0003DMG400029908	721	909	0.780653	0.490079	EIL1
PGSC0003DMG400028443	792	910	0.740257	0.477551	Integrin-linked_protein_kinase
PGSC0003DMG400030410	647	944	0.255012	0.305684	Protein_phosphatase_2C_4
PGSC0003DMG400017535	2716	977	0.166382	0.260578	MYC_transcription_factor
PGSC0003DMG400013686	965	1008	0.819512	0.501657	Auxin_response_factor_19
PGSC0003DMG400024217	719	1010	0.457822	0.382496	Pseudo_response_regulator
PGSC0003DMG400031072	1998	1083	0.113785	0.221237	Nam_4
PGSC0003DMG400018515	1068	1092	0.972969	0.544883	Conserved_gene_of_unknown_function
PGSC0003DMG401030815	1296	1092	0.735186	0.47565	Alcohol_dehydrogenase-like_1
PGSC0003DMG400002118	630	1109	0.133556	0.237205	LeTIR
PGSC0003DMG400005955	1185	1150	0.903997	0.526626	Mitogen-activated_protein_kinase_9
PGSC0003DMG400013183	703	1170	0.491295	0.392843	Calcium-dependent_protein_kinase_1
PGSC0003DMG400016284	743	1176	0.722357	0.470977	Ethylene_receptor
PGSC0003DMG400027460	689	1201	0.4802	0.38885	ADP-ribosylation_factor_3
PGSC0003DMG400005930	2089	1234	0.156466	0.252739	BEL5_protein
PGSC0003DMG400026671	2560	1308	0.0843696	0.1928	Arginine_decarboxylase
PGSC0003DMG400008149	1654	1319	0.0100512	0.0537113	Calcium-dependent_protein_kinase_4
PGSC0003DMG400000273	1468	1345	0.703702	0.465108	MAPKK
PGSC0003DMG400009773	540	1364	0.00220772	0.014987	Auxin_response_factor_19
PGSC0003DMG402025508	955	1382	0.522881	0.404408	Casein_kinase
PGSC0003DMG400018224	1313	1425	0.615317	0.435672	Endo-1,4-beta-glucanase
PGSC0003DMG400011801	1627	1433	0.815446	0.500482	DWARF1_DIMINUTO
PGSC0003DMG400015229	1460	1453	0.983905	0.547812	BTB_POZ_domain-containing_protein
PGSC0003DMG400031071	925	1492	0.079504	0.187363	Nam_9
PGSC0003DMG401031045	1374	1519	0.785807	0.491937	AGO1-1
PGSC0003DMG400030654	1408	1586	0.715633	0.469271	VTC2
PGSC0003DMG400026250	1965	1600	0.655359	0.449067	Bax_inhibitor
PGSC0003DMG400006855	2094	1764	0.60385	0.431915	S-adenosyl-methionine-sterol-C-methyltransferase
PGSC0003DMG400014232	1878	1765	0.733473	0.474972	Calnexin
PGSC0003DMG400031335	3940	1864	0.251238	0.303895	CBL-interacting_serine_threonine-protein_kinase
PGSC0003DMG400024727	809	1910	0.215246	0.286957	WD-repeat_protein
PGSC0003DMG400002729	1054	1976	0.143909	0.244867	Ribosomal_protein_L24
PGSC0003DMG400003700	2287	1992	0.0936551	0.20301	Mitogen-activated_protein_kinase_9
PGSC0003DMG400006660	5493	2050	0.00941331	0.0512198	Cellulose_synthase_catalytic_subunit
PGSC0003DMG400013523	2000	2098	0.881504	0.519374	Endo-1,4-beta-glucanase
PGSC0003DMG400014179	1805	2124	0.573499	0.421338	Auxin_response_factor_2
PGSC0003DMG400009938	819	2806	0.120644	0.227265	Beta-tubulin
PGSC0003DMG400000118	2638	2838	0.812854	0.499643	ARF_domain_class_transcription_factor
PGSC0003DMG400029743	1681	2943	0.168577	0.262012	RNA-binding_protein_RZ-1
PGSC0003DMG400009883	1568	3157	0.014103	0.0693018	Calcium-dependent_protein_kinase
PGSC0003DMG400022692	2722	3225	0.161204	0.256441	RNA-binding_protein_AKIP1
PGSC0003DMG400006393	1938	3544	0.0465876	0.143506	Aux_IAA_protein
PGSC0003DMG400024716	3588	4844	0.0830551	0.19135	Translationally-controlled_tumor_protein_homolog
PGSC0003DMG400017714	2882	4920	0.0262123	0.104957	Annexin_p34
PGSC0003DMG400033903	4814	8703	0.0273189	0.10702	SGRP-1_protein
PGSC0003DMG400000708	99744	161520	0.110663	0.218514	Glycine-rich_RNA_binding_protein
Genes with more than 500 reads in stem-PAC but less than 500 in petiole-PAC
	pet.phloem	stem.phloem	organ.effect.P.value	organ.effect.Q.value	annotation
PGSC0003DMG400010008	194	509	0.0975648	0.206728	BZIP_transcription_factor_protein
PGSC0003DMG400018618	170	512	0.303105	0.326029	Multidrug_resistance_pump
PGSC0003DMG400033060	250	530	0.105981	0.21528	Ribosomal-protein_S6_kinase
PGSC0003DMG400030422	321	533	0.448088	0.378963	C-4_methyl_sterol_oxidase
PGSC0003DMG401021138	237	547	0.336576	0.337848	UDP-glucose_4-epimerase
PGSC0003DMG400015152	171	548	0.0961777	0.205427	Copine
PGSC0003DMG400019182	188	575	0.0725186	0.179111	Auxin_influx_transport_protein
PGSC0003DMG400029281	167	586	0.482058	0.389405	EXO70-G1_protein
PGSC0003DMG400009219	278	594	0.465859	0.384681	Pyruvate_dehydrogenase_E2_subunit
PGSC0003DMG400023402	314	616	0.201365	0.280151	Ethylene_receptor
PGSC0003DMG400026264	144	619	0.208847	0.283543	Homeobox-leucine_zipper_protein
PGSC0003DMG400001999	2	621	0.0966313	0.205802	BZIP_protein
PGSC0003DMG400029442	423	624	0.322958	0.333315	Serine_threonine-protein_kinase_bri1
PGSC0003DMG400028521	248	625	0.256933	0.306524	Cinnamoyl-CoA_reductase
PGSC0003DMG400028066	403	639	0.108422	0.216749	ATP_binding_protein
PGSC0003DMG400026963	303	663	0.282974	0.317644	ARGONAUTE_1
PGSC0003DMG400016820	476	681	0.334746	0.337106	Calcium-dependent_protein_kinase_4
PGSC0003DMG400013314	356	699	0.457509	0.382482	THAP_domain-containing_protein_4
PGSC0003DMG400018641	386	700	0.283682	0.318032	S-adenosyl-methionine-sterol-C-methyltransferase
PGSC0003DMG400006189	245	702	0.282823	0.317599	Rac-like_GTP-binding_protein
PGSC0003DMG400012155	391	702	0.12831	0.233546	Pathogenesis-induced_protein
PGSC0003DMG401030350	315	768	0.190857	0.274738	Zinc_finger_family_protein
PGSC0003DMG400002452	448	777	0.47157	0.386491	Big_map_kinase_bmk
PGSC0003DMG400011041	465	779	0.491131	0.392774	60S_ribosomal_protein_L24
PGSC0003DMG400033569	255	794	0.111806	0.219293	NPH3_(NON-PHOTOTROPIC_HYPOCOTYL_3)
PGSC0003DMG400011106	221	808	0.343319	0.340347	CBL-interacting_protein_kinase_08
PGSC0003DMG400001879	160	822	0.0575447	0.160892	Annexin_p35
PGSC0003DMG400019698	222	892	0.0716522	0.178156	BRI1_protein
PGSC0003DMG400031026	272	925	0.06347	0.167518	Yellow-leaf-specific_gene_7
PGSC0003DMG400014369	394	944	0.244082	0.300467	Dimethylallyltransferase
PGSC0003DMG400015846	258	968	0.0290124	0.11132	Clathrin_assembly_protein
PGSC0003DMG400017742	123	1049	0.219058	0.289041	NC_domain-containing_protein
PGSC0003DMG400013761	316	1193	0.0536157	0.155	Clathrin_assembly_protein
PGSC0003DMG400028136	155	1405	0.136609	0.239396	Zinc_finger,_RING-type
PGSC0003DMG400021803	461	1486	0.453269	0.381058	Indole-3-acetic_acid-amido_synthetase_GH3.6
PGSC0003DMG400010794	322	1756	0.00570191	0.0340179	Cellulose_synthase
Genes with more than 500 reads in petiole-PAC but less than 500 in stem-PAC
	pet.phloem	stem.phloem	organ.effect.P.value	organ.effect.Q.value	annotation
PGSC0003DMG400030897	674	3	0.015857	0.0754229	Gene_of_unknown_function
PGSC0003DMG401001610	670	34	0.0347168	0.122344	Auxin-induced_SAUR
PGSC0003DMG400030462	614	131	0.264448	0.309592	Avr9_Cf-9_rapidly_elicited_protein_216
PGSC0003DMG401017405	1581	134	0.0634049	0.167508	Protein_GPR89A
PGSC0003DMG400012429	711	143	0.183757	0.271199	TPR_repeat-containing_thioredoxin_TTL1
PGSC0003DMG400001342	894	149	3.92e-05	0.000343916	Conserved_gene_of_unknown_function
PGSC0003DMG400025022	1984	151	0.214341	0.286482	Avr9_Cf-9_rapidly_elicited_protein_20
PGSC0003DMG400029309	660	182	0.024786	0.101138	Pyrophosphate--fructose_6-phosphate_1-phosphotransferase_subunit_alpha
PGSC0003DMG400030364	552	184	0.0787951	0.186488	Avr9_Cf-9_rapidly_elicited_protein_284
PGSC0003DMG400000088	588	192	0.104613	0.214078	TAF-2
PGSC0003DMG401031089	581	193	0.329831	0.335499	Pentatricopeptide_(PPR)_repeat-containing_protein
PGSC0003DMG400020541	818	197	0.561163	0.417101	Protein_phosphatase_2C
PGSC0003DMG400028559	1017	204	0.0549458	0.156548	Gibberellin_receptor_GID1
PGSC0003DMG400027669	663	215	0.23093	0.295125	FH_protein_NFH2
PGSC0003DMG400028611	560	222	0.314619	0.330281	Peroxisomal_membrane_protein_pmp34
PGSC0003DMG400025178	596	230	0.313575	0.330132	Protein_ariadne-1
PGSC0003DMG400012613	800	239	0.148781	0.248076	RING-finger_protein
PGSC0003DMG400020582	1064	239	0.181065	0.269428	Selenium-binding_protein
PGSC0003DMG400024596	547	249	0.395584	0.359522	Protein_kinase_atmrk1
PGSC0003DMG400025023	1404	249	0.349304	0.342264	Avr9_Cf-9_rapidly_elicited_protein_20
PGSC0003DMG400030058	1697	251	0.261523	0.308242	MAP_kinase
PGSC0003DMG400028346	688	282	0.417661	0.367566	Integrin-linked_protein_kinase
PGSC0003DMG400006108	1057	285	0.0613215	0.165168	Nt-iaa2.3_deduced_protein
PGSC0003DMG400020075	525	306	0.529485	0.40667	Casein_kinase
PGSC0003DMG400009183	1021	307	0.0319645	0.116638	Mitogen-activated_protein_kinase_kinase
PGSC0003DMG400031788	575	311	0.0660507	0.170973	Protein_induced_upon_tuberization
PGSC0003DMG400028694	1132	330	0.00701368	0.0404704	Ethylene_receptor_homolog
PGSC0003DMG400014452	966	346	0.00556484	0.0334095	Auxin_response_factor_2
PGSC0003DMG400019825	1073	358	0.0591898	0.16248	Cinnamoyl_CoA_reductase
PGSC0003DMG402026974	573	359	0.0174127	0.0805099	CBS_domain_containing_protein
PGSC0003DMG400022318	940	362	0.232776	0.295907	Calcium-dependent_protein_kinase_CDPK1
PGSC0003DMG400007517	757	364	0.398838	0.3609	Leucine-rich_repeat_receptor-like_kinase
PGSC0003DMG400015666	500	377	0.833617	0.506169	ATP_binding_protein
PGSC0003DMG400032508	599	383	0.565737	0.418488	CBL-interacting_serine_threonine-protein_kinase
PGSC0003DMG402019668	753	392	0.550592	0.413253	Aldehyde_oxidase
PGSC0003DMG400022852	1496	424	0.110456	0.218311	Xylosyl_transferase
PGSC0003DMG400028384	543	463	0.641427	0.44443	Conserved_gene_of_unknown_function
PGSC0003DMG400028826	692	471	0.0558953	0.158178	Auxin_response_factor_6
PGSC0003DMG400028206	602	481	0.80647	0.49778	Conserved_gene_of_unknown_function
PGSC0003DMG400030626	620	490	0.764099	0.485782	Receptor_protein_kinase_CLAVATA1
PGSC0003DMG400025492	692	499	0.691795	0.461685	Peroxidase
Genes with more than 10 but less than 500 reads in PAC
	pet.phloem	stem.phloem	organ.effect.P.value	organ.effect.Q.value	annotation
PGSC0003DMG400007818	11	0	0.193618	0.2762	Conserved_gene_of_unknown_function
PGSC0003DMG400023343	11	0	5.43e-05	0.000464985	Conserved_gene_of_unknown_function
PGSC0003DMG400029549	19	0	5.81e-05	0.000497371	EXO70-G1_protein
PGSC0003DMG400020478	20	0	0.00181293	0.0125077	ATP_binding_protein
PGSC0003DMG400003743	21	0	0.0664196	0.171606	Jasmonate_O-methyltransferase
PGSC0003DMG400009400	21	0	0.0144212	0.0704112	Fasciclin-like_arabinogalactan_protein_1
PGSC0003DMG400008761	25	0	0.357793	0.345304	R2R3_transcription_factor_MYB108_1
PGSC0003DMG400017083	27	0	0.240959	0.299225	ATP_binding_protein
PGSC0003DMG402025018	28	0	0.000726263	0.0053292	GH3_family_protein
PGSC0003DMG402028807	34	0	0.23745	0.297784	Conserved_gene_of_unknown_function
PGSC0003DMG400026997	37	0	0.328087	0.334774	Protein_kinase_atmrk1
PGSC0003DMG400000512	42	0	0.265427	0.310103	Stress-associated_protein_11
PGSC0003DMG400016383	12	1	0.599078	0.430203	Ccr4-associated_factor
PGSC0003DMG400012186	13	1	0.271483	0.312962	1-amino-cyclopropane-1-carboxylate_synthase
PGSC0003DMG400029338	15	1	0.34799	0.341709	GAST
PGSC0003DMG400021426	31	1	0.172065	0.264191	1-aminocyclopropane-1-carboxylate_synthase_3
PGSC0003DMG401030595	54	1	0.00849413	0.0473392	Serine-threonine_protein_kinase
PGSC0003DMG400006789	102	1	0.340941	0.339455	Conserved_gene_of_unknown_function
PGSC0003DMG400012997	114	1	0.00934602	0.0509438	Protein_kinase_APK1A,_chloroplast
PGSC0003DMG400028073	208	1	0.253049	0.304674	Serine_threonine-protein_kinase_CCR3
PGSC0003DMG400012769	31	2	0.327209	0.334347	ESC
PGSC0003DMG400026904	39	2	0.183011	0.270667	Biotin_synthase
PGSC0003DMG400014707	46	2	0.197981	0.278735	Flavin_monooxygenase
PGSC0003DMG400004363	97	2	0.303933	0.326384	Auxin-regulated_dual_specificity_cytosolic_kinase
PGSC0003DMG400001374	186	2	0.0148907	0.0720873	Cytochrome_P450_85A1
PGSC0003DMG400028182	29	3	0.403665	0.362142	Aquaporin_TIP1;3
PGSC0003DMG400028278	151	3	0.0469823	0.144294	UDP-glucose:glucosyltransferase
PGSC0003DMG400023814	155	3	0.225952	0.292431	Kinase_family_protein
PGSC0003DMG400029952	25	4	0.225312	0.292143	Bet_v_I_allergen_family_protein
PGSC0003DMG401027023	126	4	0.293184	0.321846	Iaa-amino_acid_hydrolase_5
PGSC0003DMG400008122	133	4	0.0286635	0.110486	AMP_dependent_CoA_ligase
PGSC0003DMG401000057	183	4	0.0986929	0.207961	Mitogen-activated_protein_kinase_4
PGSC0003DMG402017405	154	6	0.016069	0.0761727	Protein_GPR89A
PGSC0003DMG400015190	420	8	0.292658	0.321565	AMP_dependent_CoA_ligase
PGSC0003DMG400019822	13	9	0.944809	0.537555	N-acetyltransferase
PGSC0003DMG400045338	14	9	0.734103	0.475224	Prenylcysteine_oxidase
PGSC0003DMG400029837	22	9	0.497392	0.394687	IAA-amino_acid_hydrolase
PGSC0003DMG400031230	39	9	0.092596	0.201856	Ribosomal_protein_S6_kinase
PGSC0003DMG400007294	12	10	0.927763	0.532728	Multidrug_pheromone_exporter,_MDR_family,_ABC_transporter_family
PGSC0003DMG400000248	0	11	0.133185	0.237164	HB1
PGSC0003DMG400000295	0	11	0.0462599	0.142998	Hexokinase_5
PGSC0003DMG400041467	2	11	0.43254	0.373197	Zinc-finger_protein
PGSC0003DMG400034369	17	11	0.531312	0.407535	Conserved_gene_of_unknown_function
PGSC0003DMG400022792	0	12	0.351935	0.342914	Cytochrome_B561
PGSC0003DMG400031435	0	12	0.190433	0.274699	Diacylglycerol_pyrophosphate_phosphatase
PGSC0003DMG400022134	2	12	0.506102	0.397896	Salicylic_acid-induced_protein_19
PGSC0003DMG400019534	11	12	0.934504	0.534415	Transcription_factor
PGSC0003DMG400019293	18	12	0.72201	0.470856	NAC_domain-containing_protein
PGSC0003DMG400021456	19	12	0.532938	0.407988	Guanine_nucleotide_regulatory_protein
PGSC0003DMG400028910	59	12	0.126264	0.231781	Hydroxyproline-rich_glycopeptide
PGSC0003DMG400000347	1	13	0.118666	0.225748	Iaa-amino_acid_hydrolase_11
PGSC0003DMG402002635	68	13	0.267273	0.310895	Auxin-responsive_protein_IAA1
PGSC0003DMG400012567	0	14	0.142933	0.244097	Non-specific_lipid-transfer_protein
PGSC0003DMG400012966	1	14	0.168949	0.262012	Dihydrolipoyllysine-residue_acetyltransferase_component_of_pyruvate_dehydrogenase
PGSC0003DMG400033047	1	14	0.279821	0.316499	Nam_18
PGSC0003DMG402028796	3	14	0.565644	0.418456	Big_map_kinase_bmk
PGSC0003DMG400002720	9	14	0.680979	0.458062	Delta14-sterol_reductase
PGSC0003DMG400021438	9	14	0.683017	0.458996	Conserved_gene_of_unknown_function
PGSC0003DMG400011146	20	14	0.665326	0.452633	F-box_family_protein
PGSC0003DMG400011216	5	15	0.557608	0.415748	Oxysterol-binding_protein
PGSC0003DMG400007412	8	15	0.443554	0.377166	ABC_transporter_B_family_member_21
PGSC0003DMG400004789	18	15	0.93233	0.533875	Multicopper_oxidase
PGSC0003DMG400032272	53	15	0.583129	0.424604	N-acetyltransferase
PGSC0003DMG400024157	281	15	0.151478	0.249297	Homeobox-leucine_zipper_protein
PGSC0003DMG400031370	2	16	0.273582	0.313611	Pyruvate_dehydrogenase_E1_beta_subunit
PGSC0003DMG400004674	3	16	0.0299954	0.113247	Cyclopropyl_isomerase
PGSC0003DMG400022125	20	16	0.718974	0.470269	Molybdenum_cofactor_sulfurase
PGSC0003DMG400020123	23	17	0.241464	0.29934	AAA_ATPase_containing_von_Willebrand_factor_type_A
PGSC0003DMG400005823	97	17	0.624865	0.438636	Zinc_finger_protein
PGSC0003DMG400019824	3	18	0.419689	0.368363	JA-induced_WRKY_protein
PGSC0003DMG400028792	29	18	0.716112	0.469343	O-linked_n-acetylglucosamine_transferase,_ogt
PGSC0003DMG400027012	147	18	0.143826	0.244817	GDP-L-galactose_phosphorylase
PGSC0003DMG400030166	0	19	0.039696	0.131878	Eukaryotic_translation_initiation_factor_2c
PGSC0003DMG400026587	82	19	0.0607346	0.164352	Transcription_factor
PGSC0003DMG400019748	106	19	0.0956855	0.204874	Peroxisomal_acetoacetyl-coenzyme_A_thiolase
PGSC0003DMG400016285	14	20	0.651881	0.448054	Enoyl-CoA_hydratase_isomerase_family_protein
PGSC0003DMG400004554	59	20	0.189972	0.274529	Calcineurin_B_01
PGSC0003DMG400008840	0	21	0.320337	0.332532	Protein_phosphatase_2C_23
PGSC0003DMG402011945	16	21	0.845217	0.509739	NTGP3
PGSC0003DMG400021912	179	21	0.375275	0.351263	FH_protein_NFH2
PGSC0003DMG400027174	397	21	0.121972	0.228373	Protein_phosphatase_2c
PGSC0003DMG400022264	10	22	0.30339	0.326142	LRR_receptor-like_serine_threonine-protein_kinase
PGSC0003DMG400028465	0	23	0.430086	0.372037	ER_lumen_protein_retaining_receptor
PGSC0003DMG400010900	56	23	0.504296	0.397213	Cytosolic_acetoacetyl-coenzyme_A_thiolase
PGSC0003DMG400000723	8	24	0.68343	0.4591	Adenylyl_cyclase-associated_protein
PGSC0003DMG400016386	10	24	0.00694357	0.0401266	HVA22_i
PGSC0003DMG401001693	49	24	0.558816	0.416143	Rac_gtpase
PGSC0003DMG400021508	331	24	0.209268	0.283724	C2H2-type_zinc_finger_protein
PGSC0003DMG400024016	8	26	0.571666	0.420695	ATP:citrate_lyase
PGSC0003DMG400022950	10	26	0.570507	0.420058	Ribosomal_protein_S6_kinase
PGSC0003DMG400027712	5	27	0.00132815	0.00936098	TIR1
PGSC0003DMG400027118	9	27	0.175026	0.265843	Abscisic_acid_receptor_PYL4
PGSC0003DMG400024879	135	28	0.161926	0.256873	Water_channel_protein
PGSC0003DMG400015927	14	29	0.488608	0.391743	UDP-arabinose_4-epimerase_1
PGSC0003DMG400038172	1	30	0.590345	0.427014	Auxin-induced_SAUR
PGSC0003DMG400026730	89	30	0.489074	0.391952	Zinc_finger_family_protein
PGSC0003DMG400028285	116	30	0.643127	0.444987	Peptidyl-prolyl_cis-trans_isomerase_cyclophilin-type_family_protein
PGSC0003DMG402012965	0	31	0.362983	0.346819	Homologous-pairing_protein_2_homolog
PGSC0003DMG400003583	59	31	0.527335	0.406093	Rac-like_GTPase_1
PGSC0003DMG400011353	251	31	0.0399269	0.132222	TIR1
PGSC0003DMG400018509	35	32	0.875639	0.518147	HD-ZIP
PGSC0003DMG400007082	0	33	0.0278637	0.10828	Conserved_gene_of_unknown_function
PGSC0003DMG402013505	5	34	0.221309	0.289961	Leafy_cotyledon1
PGSC0003DMG400017509	24	34	0.265991	0.310224	LOL1_(LSD_ONE_LIKE_1)
PGSC0003DMG400034101	34	34	0.991388	0.54924	AP2_domain_class_transcription_factor
PGSC0003DMG400003929	43	34	0.687513	0.460128	C-4_methyl_sterol_oxidase
PGSC0003DMG400000304	1	35	0.187466	0.273125	ROP
PGSC0003DMG400002100	9	35	0.0678324	0.173569	Abscisic_acid_receptor_PYR1
PGSC0003DMG400011156	25	35	0.826426	0.503957	Conserved_gene_of_unknown_function
PGSC0003DMG400021991	99	35	0.128027	0.233324	GID1-like_gibberellin_receptor
PGSC0003DMG400021596	0	36	0.0187035	0.0840629	Acid_phosphatase_1
PGSC0003DMG400004274	22	36	0.746939	0.47957	Acetyl-CoA_synthetase
PGSC0003DMG400029811	47	36	0.829577	0.50487	Fasciclin-like_arabinogalactan_protein_10
PGSC0003DMG400007118	0	38	0.0580277	0.161244	Cytochrome_P450
PGSC0003DMG400008593	6	38	0.0753122	0.181873	Flavonoid_glucoyltransferase_UGT73E2
PGSC0003DMG400007373	7	38	0.250016	0.30297	Beta-ketoacyl-coa_synthase_family_protein
PGSC0003DMG400007016	8	38	0.0425656	0.136956	Cinnamoyl-CoA_reductase
PGSC0003DMG400006160	13	38	0.236022	0.297574	Fasciclin-like_arabinogalactan_protein_2
PGSC0003DMG400017293	34	38	0.817586	0.501008	Integrin-linked_protein_kinase
PGSC0003DMG400021444	0	39	0.35226	0.342984	SHORT-ROOT_protein
PGSC0003DMG400032271	12	40	0.128008	0.233324	N-acetyltransferase
PGSC0003DMG400004959	5	41	0.237643	0.297784	Poly(ADP-ribose)_polymerase,_catalytic_region
PGSC0003DMG401022197	0	42	0.28223	0.317401	Polygalacturonase_inhibitor_protein
PGSC0003DMG400023405	1	42	0.350958	0.34268	Protein_2
PGSC0003DMG400015342	13	42	0.369253	0.349191	Jasmonic_acid_2
PGSC0003DMG400020493	47	42	0.911417	0.528656	Calcineurin_B_1
PGSC0003DMG400000045	1	43	0.186508	0.272697	Water_channel_protein
PGSC0003DMG400004153	20	43	0.487258	0.391207	Anthranilate_synthase_alpha_subunit
PGSC0003DMG400029788	78	44	0.603386	0.431746	Farnesyl_pyrophosphate_synthase
PGSC0003DMG400012995	167	45	0.290604	0.320973	Guanine_nucleotide-binding_protein_alpha-1_subunit
PGSC0003DMG400001459	301	45	0.142135	0.243389	Conserved_gene_of_unknown_function
PGSC0003DMG400019873	8	46	0.376801	0.352085	Phytoalexin-deficient_4-2_protein
PGSC0003DMG400023819	84	46	0.25557	0.30594	Cytochrome_P450
PGSC0003DMG400001338	8	47	0.480484	0.388932	Nam_14
PGSC0003DMG400026127	325	47	0.476694	0.387978	Beta-ketoacyl-coa_synthase_family_protein
PGSC0003DMG400022888	216	48	0.469631	0.385869	Salt_responsive_protein_1
PGSC0003DMG400030890	348	49	0.00416495	0.0263626	12-oxophytodienoate_reductase_3
PGSC0003DMG400019186	0	50	0.0407997	0.133716	Ethylene-forming-enzyme-like_dioxygenase
PGSC0003DMG400023352	1	50	0.0119516	0.0611772	Conserved_gene_of_unknown_function
PGSC0003DMG400003028	15	50	0.204046	0.280864	Indole-3-acetic_acid-induced_protein_ARG7
PGSC0003DMG400020968	15	50	0.128362	0.233546	Flavonol_4-sulfotransferase
PGSC0003DMG400028414	125	51	0.638206	0.443306	Heat_shock_factor
PGSC0003DMG400027403	75	53	0.656303	0.449294	ThiF_family_protein
PGSC0003DMG400032273	41	54	0.862997	0.51462	N-acetyltransferase
PGSC0003DMG401027166	58	55	0.931849	0.533733	Transferase,_transferring_glycosyl_groups
PGSC0003DMG400012768	72	55	0.537835	0.409351	Carnitine_racemase
PGSC0003DMG400027647	0	56	0.122093	0.228561	Interactor_of_constitutive_active_ROPs_1
PGSC0003DMG400017603	2	56	0.123815	0.230539	Flavonoid_glucoyltransferase_UGT73E2
PGSC0003DMG400002601	19	56	0.322261	0.333047	IAA-amino_acid_hydrolase
PGSC0003DMG401009161	122	57	0.795895	0.494593	Receptor_kinase
PGSC0003DMG400003976	4	58	0.233486	0.296099	Cellulose_synthase
PGSC0003DMG400013856	8	58	0.112674	0.220241	Vacuolar_invertase
PGSC0003DMG400003918	10	59	0.294843	0.322302	Acc_synthase
PGSC0003DMG400016280	27	59	0.311489	0.329316	Auxin_indole-3-acetic_acid
PGSC0003DMG400013445	0	61	0.0441552	0.139279	Auxin-responsive_protein_IAA4
PGSC0003DMG400010036	59	61	0.954074	0.54002	Molybdopterin_synthase_sulfur_carrier_subunit
PGSC0003DMG400011578	71	61	0.764362	0.485808	Transferase,_transferring_glycosyl_groups
PGSC0003DMG400006312	78	61	0.926439	0.532369	N-terminal_asparagine_amidohydrolase_family_protein
PGSC0003DMG400013855	363	61	0.318276	0.331719	Multicopper_oxidase
PGSC0003DMG400030474	0	64	0.025063	0.102011	Nodulation_receptor_kinase
PGSC0003DMG400027077	2	65	0.0616834	0.165392	R2r3-myb_transcription_factor
PGSC0003DMG400002408	16	65	0.00379125	0.024239	26S_protease_regulatory_subunit_6B_homolog
PGSC0003DMG400028699	0	66	0.292306	0.321455	Ethylene_receptor_homolog
PGSC0003DMG400021373	23	66	0.255728	0.305969	Zinc_finger,_RING-type
PGSC0003DMG400027124	48	67	0.879906	0.518956	Serine_threonine-protein_kinase_CCR3
PGSC0003DMG400007037	1	68	0.198443	0.279093	Phosphatidylinositol_3-and_4-kinase_family_protein
PGSC0003DMG400019618	0	69	0.075403	0.182016	CCR4-associated_factor
PGSC0003DMG402012500	17	69	0.0759012	0.182601	Homeobox-leucine_zipper_protein
PGSC0003DMG400008884	20	69	0.714325	0.468871	Cytochrome_P450
PGSC0003DMG400009091	37	69	0.491029	0.39272	Conserved_gene_of_unknown_function
PGSC0003DMG400025156	113	70	0.744654	0.478873	Organic_anion_transporter
PGSC0003DMG401017804	15	71	0.483724	0.389742	RNA_binding_protein
PGSC0003DMG400020564	97	72	0.27653	0.314745	Avr9_Cf-9_rapidly_elicited_protein_216
PGSC0003DMG400009399	0	74	0.0530344	0.154035	Glutaredoxin-C9
PGSC0003DMG400029942	31	74	0.613002	0.434841	Calcineurin_B_10
PGSC0003DMG400001662	155	74	0.203352	0.28049	Arginine_decarboxylase
PGSC0003DMG400022556	255	75	0.283494	0.317955	NTGP2
PGSC0003DMG402015259	51	76	0.797267	0.494854	CONSTANS_interacting_protein_2a
PGSC0003DMG401006826	7	77	0.375868	0.351629	Aldehyde_oxidase
PGSC0003DMG400032152	0	78	0.083591	0.192158	Enoyl-acyl-carrier-protein_reductase
PGSC0003DMG400005825	397	79	0.0139097	0.0686174	ACC_synthase
PGSC0003DMG400007488	84	81	0.970926	0.544754	Pyruvate_dehydrogenase_E1_beta_subunit
PGSC0003DMG400033667	135	81	0.686517	0.459865	Serine-threonine_protein_kinase,_plant-type
PGSC0003DMG400006752	145	81	0.310318	0.328979	SDL-1_protein
PGSC0003DMG400023978	29	82	0.0456838	0.142179	Mevalonate_disphosphate_decarboxylase
PGSC0003DMG400003896	161	82	0.418144	0.367705	Peptidyl-prolyl_cis-trans_isomerase_cyclophilin-type_family_protein
PGSC0003DMG400003849	52	83	0.772684	0.487568	GID1-like_gibberellin_receptor
PGSC0003DMG400020685	78	83	0.899318	0.525077	Protein_argonaute_PNH1
PGSC0003DMG400023949	3	85	0.406718	0.36329	Abscisic_acid_receptor_PYL4
PGSC0003DMG400024033	39	85	0.10612	0.21528	Transport_inhibitor_response_1
PGSC0003DMG400023882	1	86	0.290027	0.320739	GTP-binding_Rop_Rac_GTPase
PGSC0003DMG402016396	91	86	0.763031	0.485543	Phosphotyrosyl_phosphatase_activator_protein
PGSC0003DMG400016006	35	87	0.545931	0.411869	Pti4
PGSC0003DMG400023576	9	88	0.121899	0.228274	PASTICCINO_2
PGSC0003DMG401030570	297	89	0.387573	0.356228	ER_Phosphatidate_Phosphatase
PGSC0003DMG400016294	11	92	0.183118	0.270755	Casein_kinase
PGSC0003DMG400027431	210	94	0.150396	0.249124	Conserved_gene_of_unknown_function
PGSC0003DMG400022019	82	96	0.821693	0.50248	CBL-interacting_protein_kinase_08
PGSC0003DMG400025262	322	96	0.540763	0.410091	Small_molecular_weight_G-protein_1
PGSC0003DMG400020175	201	98	0.632807	0.441354	Heat_shock_protein_70_(HSP70)-interacting_protein
PGSC0003DMG400002138	342	98	0.154769	0.251385	MYBR_domain_class_transcription_factor
PGSC0003DMG400028257	426	100	0.523541	0.404775	HECT;_Ubiquitin
PGSC0003DMG401023373	47	101	0.43827	0.375144	Nam_8
PGSC0003DMG400021560	243	102	0.209606	0.283974	Auxin_response_factor_ARF16
PGSC0003DMG400021747	46	103	0.0685652	0.174273	YA2
PGSC0003DMG400019515	163	103	0.364219	0.347114	SET_protein,_phospatase_2A_inhibitor
PGSC0003DMG400026346	12	104	0.261756	0.308242	F-box_family_protein
PGSC0003DMG400013266	38	104	0.427422	0.371466	Short-chain_dehydrogenase
PGSC0003DMG400017119	35	107	0.391194	0.357465	Flavonoid_glucoyltransferase_UGT73E2
PGSC0003DMG400014722	82	108	0.300543	0.324878	Sterol_delta-7_reductase_DWF5
PGSC0003DMG400017936	448	108	0.369639	0.349337	Late_embryogenis_abundant_protein_5
PGSC0003DMG401023454	276	111	0.0118648	0.0608966	Biotin_carboxylase_carrier_protein
PGSC0003DMG400020122	0	112	0.136798	0.239552	Circadian_clock_coupling_factor_ZGT
PGSC0003DMG400018622	204	112	0.336549	0.337848	AlaT1
PGSC0003DMG400018937	212	112	0.395853	0.35968	S-adenosyl-methionine-sterol-C-methyltransferase_homolog
PGSC0003DMG400019202	0	113	0.310549	0.329017	5-alpha-reductase
PGSC0003DMG400007010	3	113	0.387371	0.356217	Myc2_bHLH_protein
PGSC0003DMG400026308	2	116	0.273291	0.313611	3-oxoacyl-(Acyl-carrier-protein)_synthase_III
PGSC0003DMG400017822	149	118	0.845962	0.510005	Ptm1
PGSC0003DMG400002489	1	119	0.255495	0.305901	Transcription_factor
PGSC0003DMG400004140	292	119	0.346739	0.341508	Conserved_gene_of_unknown_function
PGSC0003DMG400007295	43	120	0.453322	0.381058	Multidrug_pheromone_exporter,_MDR_family,_ABC_transporter_family
PGSC0003DMG400008710	241	122	0.440098	0.375765	Aldehyde_oxidase
PGSC0003DMG400023321	260	122	0.607908	0.433218	SAL1_phosphatase
PGSC0003DMG400027684	193	123	0.610751	0.434269	C-8,7_sterol_isomerase
PGSC0003DMG400010055	69	124	0.822938	0.502735	Receptor_protein_kinase
PGSC0003DMG401018708	7	127	0.21973	0.28937	Aldehyde_oxidase
PGSC0003DMG400003465	50	127	0.442702	0.376833	Glycosyl_hydrolase_family
PGSC0003DMG400016292	2	130	0.160303	0.255576	THM18_protein
PGSC0003DMG400008081	25	131	0.235116	0.296982	Auxin_response_factor
PGSC0003DMG402006188	108	135	0.744925	0.47894	ATP_binding_protein
PGSC0003DMG400007129	8	137	0.00399432	0.0253951	Eukaryotic_translation_initiation_factor_2c
PGSC0003DMG400033335	126	141	0.786574	0.492147	Calcium-dependent_protein_kinase_8
PGSC0003DMG400024219	432	141	0.0266107	0.105705	Inositol-1,4,5-triphosphate-5-phosphatase
PGSC0003DMG403006826	9	143	0.50848	0.399108	Aldehyde_oxidase
PGSC0003DMG400033902	21	144	0.0966132	0.205802	RNA-binding_gricine-rich_protein-1c
PGSC0003DMG400006211	90	144	0.385619	0.355398	BZIP
PGSC0003DMG400030075	20	145	0.284319	0.318324	BRASSINOSTEROID_INSENSITIVE_1-associated_receptor_kinase_1
PGSC0003DMG400012141	164	147	0.822945	0.502735	Ubiquitin
PGSC0003DMG400009027	10	148	0.0747601	0.181549	Peroxisomal_membrane_protein_pmp34
PGSC0003DMG401029142	173	148	0.905812	0.527011	Acid_phosphatase_1
PGSC0003DMG400003771	11	149	0.311987	0.329462	Auxin_response_factor_5
PGSC0003DMG402005938	139	149	0.642287	0.444708	Zinc_ion_binding_protein
PGSC0003DMG402003636	148	149	0.996522	0.550557	Endo-1,4-beta-glucanase
PGSC0003DMG400030324	248	149	0.74292	0.478351	MYBR_domain_class_transcription_factor
PGSC0003DMG400018010	221	153	0.49071	0.392603	Poly(RC)-binding_protein
PGSC0003DMG400004899	99	161	0.452543	0.380645	Alanine_aminotransferase
PGSC0003DMG400028271	320	161	0.39158	0.357532	Ribosomal_protein_L24E
PGSC0003DMG400008690	33	163	0.0139339	0.0687072	Dimethylallyltransferase
PGSC0003DMG400018060	209	163	0.714701	0.468983	Zinc_finger_protein
PGSC0003DMG401021124	15	165	0.0177273	0.081457	Nuclear_transcription_factor_Y_subunit_A-4
PGSC0003DMG400030394	144	170	0.909793	0.528218	Conserved_gene_of_unknown_function
PGSC0003DMG400019274	401	171	0.478494	0.388441	Indole-3-acetic_acid-amido_synthetase_GH3.6
PGSC0003DMG400012316	0	172	0.399181	0.360954	Respiratory_burst_oxidase_homolog_protein_A
PGSC0003DMG400020353	0	175	0.116424	0.223547	3-oxo-5-alpha-steroid_4-dehydrogenase
PGSC0003DMG400027131	116	176	0.225938	0.292431	LIM_domain_protein_WLIM2
PGSC0003DMG400013405	459	176	0.33548	0.337236	THM18_protein
PGSC0003DMG400004791	26	177	0.0691051	0.175022	Transaldolase_ToTAL2
PGSC0003DMG400013468	77	177	0.271336	0.312962	Integrin-linked_protein_kinase
PGSC0003DMG400006093	413	178	0.264567	0.309592	Auxin_responsive_protein
PGSC0003DMG400001437	0	179	0.0605786	0.164163	Blue_(Type_1)_copper_domain
PGSC0003DMG400005016	292	184	0.428073	0.371525	Pathogenesis-induced_protein
PGSC0003DMG400022578	55	187	0.358788	0.345503	Transcription_factor_bHLH63
PGSC0003DMG400030245	275	192	0.72049	0.470496	Calcium_dependent_protein_kinase_13
PGSC0003DMG400005365	25	204	0.129277	0.234182	Formin_1
PGSC0003DMG400005261	42	208	0.35529	0.3442	Cytochrome_P450
PGSC0003DMG400027877	148	210	0.38502	0.355176	Calcium_dependant_protein_kinase
PGSC0003DMG400013485	166	210	0.872378	0.517342	ATP-citrate_synthase
PGSC0003DMG400002392	309	212	0.60719	0.433061	Auxin_response_factor_7
PGSC0003DMG402023373	395	216	0.436718	0.374643	Nam_9
PGSC0003DMG400021381	124	219	0.616953	0.436172	EIL1
PGSC0003DMG400007634	109	224	0.537374	0.409192	Serine-threonine_protein_kinase,_plant-type
PGSC0003DMG400028315	190	225	0.81306	0.499688	Ninja-family_protein_AFP2
PGSC0003DMG400022380	489	233	0.0725409	0.179111	Double-stranded_RNA_binding_protein
PGSC0003DMG401005938	152	235	0.00568321	0.0339418	Zinc_ion_binding_protein
PGSC0003DMG400019719	227	237	0.950297	0.538976	GTP_binding_protein
PGSC0003DMG400014408	263	238	0.796174	0.494659	Fasciclin-like_arabinogalactan_protein_10
PGSC0003DMG400031291	236	252	0.923396	0.531757	ER_lumen_protein_retaining_receptor
PGSC0003DMG400010750	102	253	0.348476	0.341929	ERF_transcription_factor
PGSC0003DMG402018708	30	255	0.273579	0.313611	Aldehyde_oxidase
PGSC0003DMG400008492	238	255	0.667426	0.453039	Polygalacturonase_inhibiting_protein
PGSC0003DMG400031313	393	260	0.289192	0.320685	Zinc_finger_protein
PGSC0003DMG400009108	471	261	0.145693	0.246	CAPIP1
PGSC0003DMG400010007	97	263	0.00921233	0.0503352	Pyrophosphate--fructose_6-phosphate_1-phosphotransferase_subunit_alpha
PGSC0003DMG401020044	481	268	0.685891	0.459707	ER_auxin_binding_protein_1
PGSC0003DMG400030767	217	277	0.73682	0.476168	Iaa-amino_acid_hydrolase_4
PGSC0003DMG400013406	148	292	0.153585	0.250611	S-adenosylmethionine-dependent_methyltransferase
PGSC0003DMG400030874	138	295	0.141343	0.243151	Conserved_gene_of_unknown_function
PGSC0003DMG400009125	148	297	0.374534	0.350893	Ubiquitin
PGSC0003DMG400015266	52	298	0.0630976	0.167063	CBS_domain_containing_protein
PGSC0003DMG400001423	96	298	0.325523	0.333964	Leucine_zipper_protein
PGSC0003DMG400007134	213	300	0.422061	0.369483	Tonoplast_intrinsic_protein
PGSC0003DMG400015452	314	306	0.983049	0.54755	Protein_ariadne-1
PGSC0003DMG400023414	143	307	0.434635	0.373811	LEM3_(Ligand-effect_modulator_3)_family_protein
PGSC0003DMG400003936	342	313	0.92518	0.532047	Primary_amine_oxidase
PGSC0003DMG402006826	242	319	0.678581	0.457057	Aldehyde_oxidase
PGSC0003DMG400017376	433	319	0.528193	0.406403	Fasciclin-like_arabinogalactan_protein_19
PGSC0003DMG400025357	290	323	0.894758	0.523539	Zinc_binding_dehydrogenase
PGSC0003DMG400016317	402	323	0.475572	0.387658	LEAUX=ARABIDOPSIS_auxin-regulated_protein_homolog
PGSC0003DMG400012557	484	324	0.601227	0.430969	Ubiquitin_carboxyl-terminal_hydrolase
PGSC0003DMG400013429	15	327	0.155906	0.252335	Protoporphyrinogen_oxidase,_mitochondrial
PGSC0003DMG400010312	24	328	0.0022863	0.0154745	Casein_kinase
PGSC0003DMG402024590	36	332	0.383113	0.354435	Rac_protein
PGSC0003DMG400033911	133	340	0.230047	0.294684	Adenylyl_cyclase-associated_protein
PGSC0003DMG400042481	86	346	0.314932	0.330402	Circadian_clock_coupling_factor_ZGT
PGSC0003DMG401017380	113	348	0.120456	0.227265	Cytosolic_acetoacetyl-coenzyme_A_thiolase
PGSC0003DMG400021354	325	354	0.840671	0.508426	NC_domain-containing_protein
PGSC0003DMG400028904	9	355	0.00348679	0.0225448	SGT1
PGSC0003DMG400021196	229	356	0.325706	0.334009	Charged_multivesicular_body_protein_2b-B
PGSC0003DMG400010704	21	358	0.0474624	0.144713	Calcium-dependent_protein_kinase_8
PGSC0003DMG400005528	253	364	0.107569	0.216103	DNA_binding_protein
PGSC0003DMG400024997	452	369	0.164227	0.258728	Indole-3-acetic_acid-amido_synthetase_GH3.6
PGSC0003DMG400007961	252	378	0.459085	0.382845	S-RNase-binding_protein
PGSC0003DMG400005252	425	383	0.841192	0.508525	Sec10
PGSC0003DMG400001649	0	386	0.0510757	0.151055	Auxin-induced_SAUR
PGSC0003DMG400008504	116	389	0.32148	0.33298	Auxin_influx_transport_protein
PGSC0003DMG400014615	32	391	0.0199869	0.0879286	GRAS_family_transcription_factor
PGSC0003DMG400033079	64	394	0.00325065	0.0211496	SET_protein,_phospatase_2A_inhibitor
PGSC0003DMG400033876	478	406	0.521991	0.404239	TAF-3
PGSC0003DMG400020907	355	410	0.780167	0.48992	ATP_binding_protein
PGSC0003DMG400008462	142	417	0.0801871	0.187978	E3_ubiquitin-protein_ligase_UPL5
PGSC0003DMG400005829	185	419	0.19917	0.279244	Calcium-dependent_protein_kinase_CDPK5
PGSC0003DMG400012426	187	422	0.0943058	0.203638	Abscisic_acid_ABA_receptor
PGSC0003DMG400030476	81	427	0.154978	0.251452	26S_protease_regulatory_subunit_6B_homolog
PGSC0003DMG400019166	22	433	0.28296	0.317644	PDR-type_ABC_transporter_2
PGSC0003DMG400027893	4	435	0.376008	0.351713	Avr9_Cf-9_induced_kinase_1
PGSC0003DMG400028306	434	436	0.994745	0.550175	60S_ribosomal_protein_L7a
PGSC0003DMG400000232	364	439	0.523385	0.404688	Myc2_bHLH_protein
PGSC0003DMG400016395	149	441	0.00310589	0.0203118	Acetyl_co-enzyme_A_carboxylase_biotin_carboxylase_subunit
PGSC0003DMG400006049	258	442	0.562908	0.417544	Keratinocytes-associated_protein_2
PGSC0003DMG400031149	347	442	0.107948	0.216191	Nam_7
PGSC0003DMG400002870	155	447	0.0902889	0.199218	Leucine-rich_repeat_receptor-like_kinase
PGSC0003DMG400000215	91	453	0.168084	0.261593	Conserved_gene_of_unknown_function
PGSC0003DMG402012192	389	453	0.739735	0.477353	Zinc_finger_protein
PGSC0003DMG402024761	355	468	0.538813	0.409604	Serine_threonine-protein_phosphatase
PGSC0003DMG400020570	143	469	0.016412	0.077227	26S_protease_regulatory_subunit_6B_homolog
PGSC0003DMG400017186	74	478	0.437346	0.374901	Ethylene_receptor
PGSC0003DMG400024561	263	483	0.168789	0.262012	Ser_Thr_protein_kinase
PGSC0003DMG400002233	169	496	0.0477059	0.145232	Conserved_gene_of_unknown_function
PGSC0003DMG402026984	225	499	0.0816437	0.189627	BTB_POZ_domain-containing_protein
PGSC0003DMG400029030	394	499	0.0725583	0.179111	Oxysterol-binding_protein

## Sheet: Flowering
Genes with more than 500 reads in both petiole-PAC and stem-PAC
	pet.phloem	stem.phloem	organ.effect.P.value	organ.effect.Q.value	annotation
PGSC0003DMG400000708	99744	161520	0.110663	0.218514	Glycine-rich_RNA_binding_protein
PGSC0003DMG400023400	34019	43263	0.38149	0.354004	DnaJ
PGSC0003DMG400022159	15436	18753	0.170564	0.262978	Heat_shock_cognate_protein_80
PGSC0003DMG400029408	10962	16660	0.0122159	0.0621403	Catalase
PGSC0003DMG400007426	4092	13357	0.128186	0.233501	Conserved_gene_of_unknown_function
PGSC0003DMG400033903	4814	8703	0.0273189	0.10702	SGRP-1_protein
PGSC0003DMG400013546	4219	7886	0.0394513	0.131339	Sucrose_synthase_2
PGSC0003DMG400009213	5785	5316	0.767115	0.486394	Sucrose_transport_protein
PGSC0003DMG400001985	3219	5219	0.0463986	0.143284	DnaJ
PGSC0003DMG400029787	5024	5192	0.743348	0.478519	Molecular_chaperone_Hsp90-1
PGSC0003DMG400001593	3727	5182	0.268607	0.311557	Protein_translocase
PGSC0003DMG400001591	2520	4950	0.10986	0.217878	Glycine-rich_protein_2
PGSC0003DMG400029498	2962	4761	0.13225	0.236613	PLE
PGSC0003DMG400016328	4195	4356	0.919629	0.530725	Nuclear-pore_anchor
PGSC0003DMG400027384	3703	3856	0.72443	0.471629	Calmodulin
PGSC0003DMG400018489	1169	3810	0.0384704	0.12931	Nucleic_acid_binding_protein
PGSC0003DMG400025425	2413	3554	0.0689376	0.174799	DnaJ
PGSC0003DMG400029829	2102	3550	0.0015268	0.0106689	Eukaryotic_initiation_factor_3E_subunit
PGSC0003DMG400006393	1938	3544	0.0465876	0.143506	Aux_IAA_protein
PGSC0003DMG400014804	4745	3523	0.103139	0.212433	Ceo_protein
PGSC0003DMG400000935	1955	3370	0.260413	0.308061	Phosphoglycerate_mutase
PGSC0003DMG400001365	2507	3198	0.172396	0.264374	Cop9_complex_subunit_7a
PGSC0003DMG400028265	2261	3158	0.266665	0.310566	U2_snrnp_auxiliary_factor,_small_subunit
PGSC0003DMG400016711	4341	3154	0.454517	0.381512	Homeobox_protein_knotted-1-like_LET6
PGSC0003DMG400014121	622	3037	0.186681	0.27271	Ccr4-associated_factor
PGSC0003DMG400029743	1681	2943	0.168577	0.262012	RNA-binding_protein_RZ-1
PGSC0003DMG400022707	3236	2932	0.519219	0.403226	AGO4-2
PGSC0003DMG400001590	3032	2891	0.904034	0.526626	Glycine-rich_protein_2
PGSC0003DMG400007205	796	2712	0.0251681	0.102343	Calmodulin
PGSC0003DMG400033039	3065	2647	0.378932	0.353124	Ubiquitin_carrier_protein
PGSC0003DMG400022693	1689	2556	0.337683	0.338215	Calmodulin-5_6_7_8
PGSC0003DMG401013333	1657	2525	0.203473	0.280588	UTP--glucose-1-phosphate_uridylyltransferase
PGSC0003DMG400009982	2533	2338	0.731697	0.474294	BTB_POZ_domain-containing_protein
PGSC0003DMG400032202	2193	2258	0.84275	0.508947	Callose_synthase_3
PGSC0003DMG400014179	1805	2124	0.573499	0.421338	Auxin_response_factor_2
PGSC0003DMG400024187	1356	2074	0.433591	0.37361	14-3-3_protein_4
PGSC0003DMG400023995	1670	2061	0.582986	0.424541	Trehalose-6-phosphate_synthase
PGSC0003DMG401025733	2325	2039	0.586268	0.425785	PTOR
PGSC0003DMG400002729	1054	1976	0.143909	0.244867	Ribosomal_protein_L24
PGSC0003DMG400022860	1166	1915	0.2164	0.287374	Ccr4-associated_factor
PGSC0003DMG400003889	913	1868	0.0915481	0.20063	P-glycoprotein
PGSC0003DMG400003054	857	1830	0.124797	0.23122	UDP-Glc-4-epimerase
PGSC0003DMG401029471	2163	1762	0.631668	0.4409	Ubiquitin-conjugating_enzyme_2
PGSC0003DMG402023504	824	1702	0.359411	0.345674	Arginine_serine-rich_splicing_factor
PGSC0003DMG400024249	782	1654	0.00104751	0.00752215	Gibberellin_20-oxidase-1
PGSC0003DMG400026460	1083	1647	0.341354	0.339625	DNA_binding_protein
PGSC0003DMG401023760	730	1636	0.0458047	0.142402	Ankyrin-repeat_protein_HBP1
PGSC0003DMG401008570	1314	1613	0.217206	0.287686	Conserved_gene_of_unknown_function
PGSC0003DMG402021549	793	1562	0.204123	0.280871	Phenylalanine_ammonia-lyase
PGSC0003DMG401031045	1374	1519	0.785807	0.491937	AGO1-1
PGSC0003DMG400006129	1714	1518	0.79801	0.494956	Conserved_gene_of_unknown_function
PGSC0003DMG400031071	925	1492	0.079504	0.187363	Nam_9
PGSC0003DMG400017965	1596	1487	0.717061	0.469614	Calmodulin
PGSC0003DMG400014572	2196	1477	0.049202	0.147542	Glutaminyl-tRNA_synthetase
PGSC0003DMG400015229	1460	1453	0.983905	0.547812	BTB_POZ_domain-containing_protein
PGSC0003DMG400018943	1563	1440	0.857263	0.513217	Sulfate_adenylyltransferase
PGSC0003DMG400030187	928	1409	0.389018	0.356875	Spliceosomal_protein_sap
PGSC0003DMG400011259	961	1408	0.456459	0.382294	Endoribonuclease_Dicer_homolog
PGSC0003DMG400029996	1105	1403	0.544147	0.41125	SPla_RYanodine_receptor_domain-containing_protein
PGSC0003DMG400022434	1053	1333	0.224222	0.291525	RNA_polymerase-associated_protein_RTF1
PGSC0003DMG400028839	1690	1325	0.32409	0.3337	Vacuolar_H+-ATPase_A1_subunit_isoform
PGSC0003DMG400018791	817	1311	0.104016	0.213201	Protein_GIGANTEA
PGSC0003DMG400018964	521	1298	0.225465	0.292222	Ribosome_biogenesis_regulatory_protein
PGSC0003DMG400009053	858	1297	0.14164	0.243175	RNA_binding_protein
PGSC0003DMG400017035	500	1292	0.00265498	0.0176356	RAPTOR1B
PGSC0003DMG400024715	1030	1288	0.709613	0.467416	26S_protease_regulatory_subunit_6A_homolog
PGSC0003DMG400024167	746	1263	0.153994	0.251009	TGB12K_interacting_protein_3
PGSC0003DMG400016148	1836	1254	0.471895	0.386619	Homeodomain_protein_Hfi22
PGSC0003DMG400008114	738	1238	0.113225	0.220737	Sumo_ligase
PGSC0003DMG400022788	928	1211	0.814331	0.500171	PLE
PGSC0003DMG400027460	689	1201	0.4802	0.38885	ADP-ribosylation_factor_3
PGSC0003DMG400031115	787	1170	0.182846	0.270598	Conserved_gene_of_unknown_function
PGSC0003DMG400031112	554	1160	0.102287	0.211747	Chromo_domain_protein_LHP1
PGSC0003DMG400002370	722	1159	0.457898	0.382496	Vesicle-associated_membrane_protein
PGSC0003DMG400028215	959	1156	0.540508	0.41	Cationic_amino_acid_transporter
PGSC0003DMG400009454	3104	1138	0.0528545	0.153825	Minor_histocompatibility_antigen_H13
PGSC0003DMG400010339	1120	1133	0.980848	0.546963	Vesicle-associated_membrane_protein
PGSC0003DMG400005958	1407	1126	0.245928	0.301382	Fyve_finger-containing_phosphoinositide_kinase,_fyv1
PGSC0003DMG400011402	680	1117	0.22187	0.29034	Pre-mRNA-splicing_factor_SF2
PGSC0003DMG400031072	1998	1083	0.113785	0.221237	Nam_4
PGSC0003DMG400017653	703	1046	0.182461	0.270273	STY-L_protein
PGSC0003DMG400018294	1242	1029	0.0752008	0.181758	Global_transcription_factor_group
PGSC0003DMG400016576	872	1016	0.813358	0.499818	ATGCN5
PGSC0003DMG400024356	1099	1009	0.707399	0.466604	RNA_recognition_motif_(RRM)-containing_protein
PGSC0003DMG400013022	5216	1008	0.202149	0.280234	Calcium-transporting_ATPase_2,_plasma_membrane-type
PGSC0003DMG400033570	686	1006	0.463805	0.384094	MADS_transcriptional_factor
PGSC0003DMG400020827	689	988	0.652884	0.44835	Serine_threonine-protein_phosphatase_PP1_isozyme_1
PGSC0003DMG400014711	657	978	0.472717	0.386807	Nucleotide_binding_protein
PGSC0003DMG400020602	1422	960	0.334981	0.337125	Elongation_factor
PGSC0003DMG400019971	621	955	0.285986	0.319112	Circadian_clock-associated_FKF1
PGSC0003DMG400029482	608	953	0.566785	0.418775	UBX_domain-containing_protein
PGSC0003DMG400028589	1051	936	0.800147	0.495753	Rac-GTP_binding_protein
PGSC0003DMG400015117	1045	915	0.512471	0.400705	Nucleic_acid_binding_protein
PGSC0003DMG400019513	558	905	0.49689	0.394563	Activating_signal_cointegrator
PGSC0003DMG400011477	1333	903	0.366754	0.348341	Transcription_factor_jumonji_family_protein
PGSC0003DMG400002597	692	902	0.0358121	0.124502	Ribosomal_protein_L28
PGSC0003DMG400026524	1679	891	0.210249	0.284365	Splicing_factor_U2af_small_subunit_A
PGSC0003DMG400014382	1018	884	0.539096	0.409737	Conserved_gene_of_unknown_function
PGSC0003DMG400003575	691	874	0.353891	0.343635	26S_proteasome_non-atpase_regulatory_subunit
PGSC0003DMG400027002	619	872	0.513364	0.401128	AGO4-1
PGSC0003DMG400001083	1124	864	0.685221	0.459591	Topoisomerase_I
PGSC0003DMG400031769	757	860	0.847359	0.510412	Auxin_response_factor_3
PGSC0003DMG400014507	505	852	0.125629	0.231644	BZIP_protein
PGSC0003DMG400005704	886	851	0.884677	0.520334	Transcription_initiation_factor_IIE_alpha_subunit_family_protein
PGSC0003DMG400009349	1188	831	0.633475	0.441685	Mads_box_protein
PGSC0003DMG401022253	618	822	0.491468	0.392906	Transporter
PGSC0003DMG400008496	761	821	0.793057	0.493878	AMP_deaminase
PGSC0003DMG400005097	648	814	0.499709	0.395414	Thioredoxin_peroxidase_1
PGSC0003DMG400023492	1065	812	0.432713	0.373281	Copper_chaperone
PGSC0003DMG401006935	997	807	0.463951	0.384162	Ubiquitin_carrier_protein
PGSC0003DMG400001397	911	800	0.791713	0.493442	SIN3_component,_histone_deacetylase_complex
PGSC0003DMG400001453	3296	798	0.00468282	0.0291242	RNA-binding_protein
PGSC0003DMG400001321	1408	788	0.0662441	0.171211	ATCUL3_ATCUL3A_CUL3_CUL3A
PGSC0003DMG400005899	1443	782	0.71034	0.467625	CCR4-associated_factor
PGSC0003DMG402024252	1732	736	0.363857	0.347043	MADS-box_transcription_factor_FBP22
PGSC0003DMG401018787	828	736	0.445869	0.378227	TAGL12_transcription_factor
PGSC0003DMG400008954	546	735	0.390429	0.357275	Carbonic_anhydrase_family_protein
PGSC0003DMG400028497	529	729	0.0282273	0.109335	Ccr4-associated_factor
PGSC0003DMG400004953	607	726	0.718436	0.47003	Homeotic_protein_knotted-1
PGSC0003DMG400020471	871	724	0.691587	0.461685	Isoflavone_reductase_homolog
PGSC0003DMG400000811	1036	716	0.623637	0.438168	RAV_transcription_factor
PGSC0003DMG400002727	1330	710	0.428112	0.371525	Homeodomain-like;_Uridylate_kinase
PGSC0003DMG400018180	550	697	0.211161	0.284874	Ribosomal_protein_L27a
PGSC0003DMG400028981	609	676	0.645723	0.445979	Transferase,_transferring_glycosyl_groups
PGSC0003DMG400007647	686	658	0.964188	0.542787	MAPKKK7
PGSC0003DMG400002710	503	656	0.164579	0.259104	Transcription_factor
PGSC0003DMG400011246	972	654	0.113018	0.220519	Glyceraldehyde-3-phosphate_dehydrogenase
PGSC0003DMG400026036	562	626	0.859855	0.513922	DnaJ_homolog_protein
PGSC0003DMG400017305	676	619	0.950377	0.538995	VCL1_(VACUOLELESS_1)
PGSC0003DMG400015919	826	600	0.0423818	0.136629	ARF8
PGSC0003DMG400018082	1818	597	0.0266734	0.105737	Ubiquitin_carrier_protein
PGSC0003DMG400001414	657	578	0.774871	0.488409	Structure-specific_recognition_protein
PGSC0003DMG400023601	535	552	0.978523	0.546414	RNA-dependent_RNA_polymerase_6
PGSC0003DMG400004696	861	551	0.433554	0.37361	ATP:citrate_lyase
PGSC0003DMG400012259	551	549	0.9905	0.549136	26S_proteasome_regulatory_particle_non-ATPase_subunit_12
PGSC0003DMG400030463	1183	543	0.181699	0.269828	NN_mitogen-activated_protein_kinase
PGSC0003DMG400012890	868	523	0.469313	0.385869	ATP_GTP_Ca++_binding_protein
PGSC0003DMG401004125	840	519	0.478209	0.388397	Aldehyde_dehydrogenase_(NAD+)
PGSC0003DMG400021125	541	510	0.684394	0.45939	PHAVOLUTA-like_HD-ZIPIII_protein
PGSC0003DMG401018664	557	508	0.874294	0.51777	Auxin_response_factor_8-1
PGSC0003DMG403023117	970	503	0.222973	0.29094	Alpha-1,4-glucan-protein_synthase_[UDP-forming]
Genes with more than 500 reads in petiole-PAC but less than 500 in stem-PAC
	pet.phloem	stem.phloem	organ.effect.P.value	organ.effect.Q.value	annotation
PGSC0003DMG400008787	703	490	0.554365	0.414639	Ferritin
PGSC0003DMG400009147	1123	481	0.188312	0.273515	Chaperonin_Cpn60_TCP-1;_Phosphatidylinositol-4-phosphate_5-kinase;_Zinc_finger,_FYVE_PHD-type
PGSC0003DMG400025808	1366	474	0.249576	0.302762	Conserved_gene_of_unknown_function
PGSC0003DMG400028826	692	471	0.0558953	0.158178	Auxin_response_factor_6
PGSC0003DMG400012206	3512	418	0.0706509	0.176736	Kinesin_heavy_chain
PGSC0003DMG400016290	2482	418	0.193382	0.276085	Serine_threonine-protein_phosphatase
PGSC0003DMG400022453	996	407	0.548701	0.412561	Cyclin-L2
PGSC0003DMG400019825	1073	358	0.0591898	0.16248	Cinnamoyl_CoA_reductase
PGSC0003DMG400014452	966	346	0.00556484	0.0334095	Auxin_response_factor_2
PGSC0003DMG400030608	927	343	0.515767	0.402228	Calcium-binding_protein_CML24
PGSC0003DMG400011665	824	335	0.389832	0.357108	Conserved_gene_of_unknown_function
PGSC0003DMG400032123	759	334	0.144766	0.245595	Conserved_gene_of_unknown_function
PGSC0003DMG400025751	724	317	0.213744	0.285951	Signal_transducer
PGSC0003DMG400004415	963	312	0.281266	0.317062	Kinase
PGSC0003DMG400012312	530	304	0.548577	0.412561	Atpob1
PGSC0003DMG400027768	605	299	0.305977	0.327331	Cop11_protein
PGSC0003DMG400028205	563	299	0.18292	0.270625	Presenilin
PGSC0003DMG400000885	710	295	0.143825	0.244817	BTB_POZ_domain-containing_protein
PGSC0003DMG400003635	599	286	0.196085	0.27753	Putative_calcium-dependent_protein_kinase_CPK1_adapter_protein_2
PGSC0003DMG400004710	616	284	0.385678	0.355398	Protein_arginine_n-methyltransferase
PGSC0003DMG400019472	1141	279	0.142639	0.243778	Copper_chaperone
PGSC0003DMG400020582	1064	239	0.181065	0.269428	Selenium-binding_protein
PGSC0003DMG400001065	753	228	0.179513	0.268391	Histone_H2A
PGSC0003DMG400027526	630	207	0.235614	0.297243	Prolyl-tRNA_synthetase
PGSC0003DMG400011401	570	195	0.393165	0.358211	Phytochrome_A-associated_F-box_protein
PGSC0003DMG400007001	667	193	0.0242569	0.099617	Protein_kinase_2_beta_chain
PGSC0003DMG400028798	793	163	0.0595025	0.162791	Phosphoethanolamine_N-methyltransferase
PGSC0003DMG400022894	2622	151	0.231345	0.295263	Lipoxygenase
PGSC0003DMG400011974	1617	140	0.0367993	0.126067	BZIP_domain_class_transcription_factor
PGSC0003DMG402018450	752	138	0.0186368	0.083928	Ubiquitin_carboxyl-terminal_hydrolase
PGSC0003DMG401017405	1581	134	0.0634049	0.167508	Protein_GPR89A
PGSC0003DMG400024612	787	134	0.0385406	0.129386	Uridine_cytidine_kinase_I
PGSC0003DMG400023743	649	128	0.245905	0.301382	WD-40_repeat-containing_protein_MSI1
PGSC0003DMG400007026	1371	121	0.106644	0.215456	DnaJ_homolog_protein
PGSC0003DMG400032166	567	115	0.00360075	0.0232159	Lysyl-tRNA_synthetase
PGSC0003DMG400021421	730	99	0.289971	0.320708	Calcium-transporting_ATPase_2,_plasma_membrane-type
PGSC0003DMG402022886	521	73	0.0845169	0.192928	Lsm1
PGSC0003DMG400018653	515	73	0.0887497	0.197308	Pentatricopeptide_repeat-containing_protein
PGSC0003DMG400018795	1366	33	0.00175473	0.0121633	Multidrug_resistance_protein_1,_2
Genes with more than 500 reads in stem-PAC but less than 500 in petiole-PAC
	pet.phloem	stem.phloem	organ.effect.P.value	organ.effect.Q.value	annotation
PGSC0003DMG400013547	307	2845	0.011799	0.0607944	Sucrose_sythase
PGSC0003DMG400000376	147	1966	0.171282	0.263449	3-hydroxyacyl-CoA_dehyrogenase
PGSC0003DMG400023751	202	1486	0.0515319	0.151668	Basic_blue_copper_protein
PGSC0003DMG400023589	274	1319	0.0160879	0.0761727	Protein_kinase_family_protein___WD-40_repeat_family_protein
PGSC0003DMG400002895	44	1252	0.00321245	0.0209368	Sucrose_synthase
PGSC0003DMG400007276	16	1241	0.144152	0.245006	Heat_shock_protein_DnaJ,_N-terminal
PGSC0003DMG400004634	222	1178	0.00520461	0.0316965	Sentrin_sumo-specific_protease
PGSC0003DMG400004921	431	1145	0.123248	0.229896	ANT
PGSC0003DMG400008366	206	1140	0.00659254	0.0383697	H_ACA_ribonucleoprotein_complex_subunit
PGSC0003DMG400003613	447	1111	0.373822	0.350681	Ubiquitin_carrier_protein
PGSC0003DMG400005192	417	1034	0.297726	0.323473	40S_ribosomal_protein_S11
PGSC0003DMG400011148	262	981	0.102655	0.212046	Cellulose_synthase_3
PGSC0003DMG400014369	394	944	0.244082	0.300467	Dimethylallyltransferase
PGSC0003DMG400027119	324	940	0.0879314	0.196436	Ferritin
PGSC0003DMG400001419	181	937	0.0957768	0.204954	LO4
PGSC0003DMG400020093	301	923	0.0128346	0.0643986	STY-L_protein
PGSC0003DMG400003753	341	902	0.425364	0.37068	Ubiquitin_carrier_protein
PGSC0003DMG400019698	222	892	0.0716522	0.178156	BRI1_protein
PGSC0003DMG400017696	429	867	0.360009	0.345901	RNA_binding_protein_RZ-1
PGSC0003DMG400000409	308	854	0.223581	0.291214	RNA_processing_factor_1
PGSC0003DMG400001326	201	846	0.428574	0.371545	Condensin_complex_components_subunit
PGSC0003DMG400031365	301	841	0.545723	0.411869	Phenylalanine_ammonia-lyase
PGSC0003DMG400024490	483	834	0.0940306	0.203504	Aldehyde_dehydrogenase
PGSC0003DMG400009084	31	826	0.094841	0.20413	Pentatricopeptide_repeat-containing_protein
PGSC0003DMG401006284	439	817	0.263326	0.309013	Squamosa_promoter-binding_protein
PGSC0003DMG400004738	252	813	0.190478	0.274699	Elongation_factor_G
PGSC0003DMG400024267	464	812	0.375682	0.351529	Bel1_homeotic_protein
PGSC0003DMG400025502	309	805	0.368879	0.349191	Nucleotide_binding_protein
PGSC0003DMG400033592	329	785	0.406763	0.36329	Dnajc14_protein
PGSC0003DMG400020065	421	784	0.353384	0.343414	Poly(RC)-binding_protein
PGSC0003DMG400011041	465	779	0.491131	0.392774	60S_ribosomal_protein_L24
PGSC0003DMG400023919	239	753	0.0110735	0.0578222	Arginine_serine-rich_splicing_factor
PGSC0003DMG400026565	316	750	0.0565466	0.159124	Protein_COBRA
PGSC0003DMG400008103	127	733	0.0479465	0.145572	DNA_helicase
PGSC0003DMG400013437	342	691	0.0357717	0.124502	Sulfate_adenylyltransferase
PGSC0003DMG400031057	369	686	0.105185	0.214621	Serine_palmitoyltransferase
PGSC0003DMG403001724	179	675	0.22561	0.292336	Protein_kinase_Ck2_regulatory_subunit_2
PGSC0003DMG400001155	193	673	0.0359025	0.124544	Arf_gtpase-activating_protein
PGSC0003DMG400030059	371	667	0.14515	0.245795	RNA_recognition_motif-containing_protein
PGSC0003DMG400025921	306	665	0.396509	0.360018	LRR_receptor_kinase
PGSC0003DMG400020166	417	664	0.321391	0.33298	RNA_binding_protein
PGSC0003DMG400026963	303	663	0.282974	0.317644	ARGONAUTE_1
PGSC0003DMG400030424	57	657	0.0165523	0.077759	Serine_threonine-protein_phosphatase_PP1_isozyme_2
PGSC0003DMG400008431	211	641	0.000973749	0.00701898	Protein_arginine_n-methyltransferase_1
PGSC0003DMG400032817	153	627	0.194008	0.276515	Squamosa_promoter_binding
PGSC0003DMG400028521	248	625	0.256933	0.306524	Cinnamoyl-CoA_reductase
PGSC0003DMG400033066	373	621	0.0515804	0.151727	EARLY_FLOWERING_5
PGSC0003DMG400026264	144	619	0.208847	0.283543	Homeobox-leucine_zipper_protein
PGSC0003DMG400000343	249	606	0.293076	0.321837	Protein_arginine_n-methyltransferase_1
PGSC0003DMG400014426	377	600	0.428555	0.371545	Nuclear_inhibitor_of_protein_phosphatase-1
PGSC0003DMG400020501	392	592	0.773981	0.488076	Protein_sufD
PGSC0003DMG403018293	262	592	0.130316	0.235004	ATP-citrate_synthase
PGSC0003DMG400022748	284	591	0.341647	0.339773	MADS_box_transcription_factor
PGSC0003DMG400031084	338	589	0.0363875	0.125484	Glucose-1-phosphate_adenylyltransferase_small_subunit,_chloroplastic_amyloplastic
PGSC0003DMG400031244	236	587	0.319941	0.332332	Thump_domain_protein
PGSC0003DMG400020706	287	560	0.243663	0.300164	Helicase
PGSC0003DMG400011433	33	560	0.17755	0.267353	Promoter-binding_protein_SPL9
PGSC0003DMG400012210	488	554	0.71332	0.468713	Glutamate--cysteine_ligase,_chloroplastic
PGSC0003DMG400028078	9	547	0.0299103	0.113247	Metalloendopeptidase
PGSC0003DMG400004828	347	540	0.0727855	0.179316	Peroxisomal_acyl-CoA_oxidase_1A
PGSC0003DMG400031514	74	539	0.184901	0.271878	Chromo_domain_protein_LHP1
PGSC0003DMG400008933	80	536	0.294001	0.322056	DNA_binding_protein
PGSC0003DMG400018099	388	522	0.0451247	0.141285	Structure-specific_recognition_protein
PGSC0003DMG400025052	156	521	0.0403464	0.133103	ATP_synthase_24_kDa_subunit,_mitochondrial
PGSC0003DMG400012857	209	517	0.393557	0.358364	Microtubule-associated_protein_MAP65-1b
PGSC0003DMG400006667	34	516	0.457671	0.382482	Receptor_protein_kinase
PGSC0003DMG400027536	239	513	0.485837	0.390755	Somatic_embryogenesis_receptor-like_kinase_1
PGSC0003DMG400026584	271	509	0.635821	0.44243	Protein_kinase_Ck2_regulatory_subunit_2
Genes with more than 10 but less than 500 reads in PAC
	pet.phloem	stem.phloem	organ.effect.P.value	organ.effect.Q.value	annotation
PGSC0003DMG402026984	225	499	0.0816437	0.189627	BTB_POZ_domain-containing_protein
PGSC0003DMG400026026	427	491	0.543189	0.410826	T-complex_protein_1_subunit_alpha
PGSC0003DMG400022491	182	486	0.254334	0.305388	HASTY
PGSC0003DMG400004081	382	485	0.142055	0.243325	Agamous-like_MADS-box_protein_AGL8_homolog
PGSC0003DMG402017675	406	479	0.777063	0.488981	Binding_protein
PGSC0003DMG400010528	414	477	0.901614	0.525907	Aspartic_proteinase_Asp1
PGSC0003DMG400004285	375	477	0.677681	0.45673	Chromomethylase
PGSC0003DMG401027184	24	471	0.0825084	0.190749	ATP_binding_protein
PGSC0003DMG400012703	188	469	0.461323	0.383317	U4_U6_small_nuclear_ribonucleoprotein_Prp4
PGSC0003DMG400012910	284	467	0.0124446	0.0630246	Glucose-6-phosphate_isomerase
PGSC0003DMG403005911	266	459	0.364035	0.347043	40S_ribosomal_protein_S11
PGSC0003DMG400009363	269	456	0.185318	0.272041	MADS16
PGSC0003DMG400019142	301	453	0.496275	0.39442	Bel1_homeotic_protein
PGSC0003DMG401005911	42	451	0.0982932	0.207618	40S_ribosomal_protein_S11
PGSC0003DMG400014405	496	449	0.643343	0.445008	Heat_shock_cognate_protein_80
PGSC0003DMG400012673	312	437	0.635746	0.442405	DNA_topoisomerase_IV_subunit_A
PGSC0003DMG400017862	223	432	0.12752	0.232776	Potassium_transporter_11
PGSC0003DMG402005911	210	431	0.172612	0.264511	40S_ribosomal_protein_S11
PGSC0003DMG400021766	443	429	0.953458	0.539838	Conserved_gene_of_unknown_function
PGSC0003DMG400026534	476	427	0.615198	0.435617	EMB1211
PGSC0003DMG400017172	236	427	0.166651	0.260701	Cryptochrome_2
PGSC0003DMG400026008	425	425	0.992704	0.549658	Methionine_aminopeptidase
PGSC0003DMG400022382	261	416	0.530728	0.407282	Glycine-rich_protein
PGSC0003DMG400019264	30	416	0.0561192	0.158429	Kinesin
PGSC0003DMG400007268	35	414	0.0625845	0.166518	Plastid_isopentenyl_diphosphate_isomerase
PGSC0003DMG400021644	51	413	0.000247149	0.00194468	UPF0187_protein,_chloroplastic
PGSC0003DMG400020907	355	410	0.780167	0.48992	ATP_binding_protein
PGSC0003DMG400002190	98	409	0.241209	0.299275	Minichromosome_maintenance_factor
PGSC0003DMG400004630	161	408	0.237625	0.297784	Glyoxysomal_fatty_acid_beta-oxidation_multifunctional_protein
PGSC0003DMG400013212	7	405	0.204792	0.281152	Structural_maintenance_of_chromosome
PGSC0003DMG400033048	236	404	0.352534	0.343075	Sensory_transduction_histidine_kinase
PGSC0003DMG400008452	436	401	0.862584	0.514515	Protein_arginine_n-methyltransferase
PGSC0003DMG400006555	319	400	0.293975	0.322056	ATCUL3_ATCUL3A_CUL3_CUL3A
PGSC0003DMG402021564	99	394	0.0768202	0.183882	Phenylalanine_ammonia-lyase
PGSC0003DMG400021701	79	390	0.0566204	0.159174	Conserved_gene_of_unknown_function
PGSC0003DMG400016590	83	383	0.0176169	0.0812896	Stress_enhanced_protein_2
PGSC0003DMG400017127	33	380	0.0318742	0.1164	Cyclin-dependent_protein_kinase
PGSC0003DMG400024601	148	379	0.0879968	0.196436	Dead_box_ATP-dependent_RNA_helicase
PGSC0003DMG400007961	252	378	0.459085	0.382845	S-RNase-binding_protein
PGSC0003DMG400015506	152	373	0.0844831	0.192907	Protein_MSP1
PGSC0003DMG400029366	2	367	0.0591208	0.162445	Conserved_gene_of_unknown_function
PGSC0003DMG401008054	293	364	0.823729	0.502999	DNA_binding_protein
PGSC0003DMG400006145	472	361	0.686168	0.459712	Histidine_kinase_1,_2,_3_plant
PGSC0003DMG400006683	295	361	0.347196	0.341508	Lysyl-tRNA_synthetase
PGSC0003DMG400025348	215	359	0.588456	0.426485	Quirky
PGSC0003DMG400020952	67	356	0.257734	0.306827	Bem46
PGSC0003DMG400028111	345	355	0.984565	0.547909	Glycine-rich_RNA-binding_protein
PGSC0003DMG400042481	86	346	0.314932	0.330402	Circadian_clock_coupling_factor_ZGT
PGSC0003DMG400000457	89	341	0.0833584	0.191808	Lethal_leaf_spot_1
PGSC0003DMG400021606	118	337	0.0760147	0.182775	Aspartic_proteinase_nepenthesin-1
PGSC0003DMG400008437	417	334	0.251897	0.304214	Internal-motor_kinesin
PGSC0003DMG400023146	294	332	0.642191	0.444696	Arginine_N-methyltransferase_family_protein
PGSC0003DMG400011810	275	332	0.777998	0.489246	PHAVOLUTA-like_HD-ZIPIII_protein
PGSC0003DMG400019595	188	331	0.627221	0.439455	WD-repeat_protein
PGSC0003DMG400002639	398	326	0.00767348	0.043595	NMDA_receptor-regulated_protein
PGSC0003DMG400012594	332	318	0.916999	0.530099	BRASSINOSTEROID_INSENSITIVE_1-associated_receptor_kinase_1
PGSC0003DMG400034307	148	316	0.31506	0.33047	Histidine_kinase_3B
PGSC0003DMG400018849	123	314	0.0194906	0.0865448	Leucine-rich_repeat_receptor_kinase
PGSC0003DMG400010033	81	314	0.0956438	0.204874	Tetratricopeptide_repeat-containing_protein
PGSC0003DMG401015205	160	313	0.464306	0.384317	TDR8_protein
PGSC0003DMG400005894	153	309	0.130807	0.235312	Helix-loop-helix_DNA-binding
PGSC0003DMG400028818	13	307	0.00915604	0.0500755	Transcription_factor
PGSC0003DMG401017043	80	306	0.00640881	0.0375106	Phd_finger_transcription_factor
PGSC0003DMG400029856	306	301	0.992995	0.549702	N-acylneuraminate-9-phosphatase
PGSC0003DMG400005706	145	298	0.342013	0.339871	Histone_deacetylase_hda1
PGSC0003DMG400007432	96	294	0.23242	0.295734	Amine_oxidase
PGSC0003DMG400006289	94	294	0.260909	0.308166	Isoleucyl-tRNA_synthetase
PGSC0003DMG400016332	93	293	0.075051	0.181726	Prefoldin_subunit
PGSC0003DMG400004114	379	290	0.655667	0.449101	Trehalose_6-phosphate_synthase
PGSC0003DMG400014175	196	289	0.812792	0.499631	Protease_Do-like_7
PGSC0003DMG400012709	197	287	0.323496	0.333455	Nucleoporin_interacting_component;_Protein_prenyltransferase
PGSC0003DMG400016203	325	281	0.7396	0.477353	MADS-box_protein_JOINTLESS
PGSC0003DMG400016078	3	281	0.085675	0.19406	Vernalization_independence_3
PGSC0003DMG400018259	472	280	0.295355	0.322302	Replication_factor_C___DNA_polymerase_III_gamma-tau_subunit
PGSC0003DMG400001314	128	276	0.280446	0.316774	Ubiquitin_carrier_protein
PGSC0003DMG400003906	371	274	0.791149	0.493397	Multifunctional_protein
PGSC0003DMG400033921	27	273	0.0553016	0.157287	Zinc_finger_protein
PGSC0003DMG400019306	96	271	0.249345	0.302726	Histone_H2A_variant_1
PGSC0003DMG400006193	254	269	0.904604	0.526764	Proteasome_subunit_alpha_type
PGSC0003DMG400001432	377	265	0.772463	0.48751	GNOM-like_1_protein
PGSC0003DMG400005725	200	265	0.658042	0.449925	DNA_binding_protein
PGSC0003DMG402016626	6	265	0.013419	0.0668903	DNA_topoisomerase
PGSC0003DMG400022299	193	264	0.770332	0.487182	Microtubule-associated_protein_MAP65-1a
PGSC0003DMG400002576	195	262	0.111268	0.218667	Glycylpeptide_N-tetradecanoyltransferase
PGSC0003DMG400010431	84	257	0.147888	0.247485	Potassium_transporter_11
PGSC0003DMG400027190	147	255	0.438411	0.375144	R2r3-myb_transcription_factor
PGSC0003DMG400000654	70	255	0.19885	0.279167	H_ACA_ribonucleoprotein_complex_subunit
PGSC0003DMG400012376	24	252	0.0538761	0.155195	Pearli
PGSC0003DMG402007686	19	252	0.0508403	0.150689	Heat_shock_protein_70_(HSP70)-interacting_protein
PGSC0003DMG400026042	3	252	0.00790733	0.0446792	Conserved_gene_of_unknown_function
PGSC0003DMG400015677	166	250	0.387238	0.356196	Cinnamyl_alcohol_dehydrogenase
PGSC0003DMG400000684	136	249	0.392704	0.358043	Laccase
PGSC0003DMG400026989	147	247	0.236601	0.297574	HDA6_(HISTONE_DEACETYLASE_6);_histone_deacetylase
PGSC0003DMG400019767	425	246	0.0843587	0.1928	Mitochondrial_import_inner_membrane_translocase_subunit_Tim17
PGSC0003DMG400009579	40	242	0.305839	0.327311	Protein_translocase
PGSC0003DMG402018787	83	240	0.493261	0.393376	TAGL12_transcription_factor
PGSC0003DMG402028564	50	237	0.499737	0.395414	FIO1_(FIONA1)
PGSC0003DMG400018278	114	236	0.765535	0.486101	Endonuclease
PGSC0003DMG400006829	295	234	0.142914	0.244097	TCP_domain_class_transcription_factor
PGSC0003DMG400024933	160	232	0.627495	0.439463	BZIP_domain_class_transcription_factor
PGSC0003DMG400008308	128	231	0.759993	0.484399	DNA_replication_licensing_factor_MCM3
PGSC0003DMG400005325	74	231	0.576639	0.422233	Transcription_factor
PGSC0003DMG400008413	268	229	0.504686	0.397438	Endo-1,4-beta-D-glucanase
PGSC0003DMG400016188	1	226	0.0616259	0.165392	ATP_binding_protein
PGSC0003DMG400011324	24	225	0.254286	0.305362	Vesicle-associated_membrane_protein_724
PGSC0003DMG402030469	68	224	0.113717	0.221182	Cinnamic_acid_4-hydroxylase
PGSC0003DMG400014459	447	216	0.287837	0.320002	Phosphoethanolamine_N-methyltransferase
PGSC0003DMG402023373	395	216	0.436718	0.374643	Nam_9
PGSC0003DMG400002624	243	216	0.929535	0.533215	Low_density_lipoprotein_B
PGSC0003DMG400030837	4	216	0.0211175	0.0907209	Gene_of_unknown_function
PGSC0003DMG400032553	140	211	0.224572	0.291627	RNA_recognition_motif-containing_protein
PGSC0003DMG400016248	202	210	0.951806	0.539377	Chromatin_assembly_factor_1,_subunit_A
PGSC0003DMG400013485	166	210	0.872378	0.517342	ATP-citrate_synthase
PGSC0003DMG400028374	125	209	0.649557	0.447275	Ureide_permease
PGSC0003DMG402012957	102	207	0.115714	0.222864	Protein_CPR-5
PGSC0003DMG400020389	132	205	0.746255	0.479416	HUA_enhancer_2
PGSC0003DMG400000754	119	205	0.286404	0.319329	Calcium_calmodulin-dependent_protein_kinase_CaMK3
PGSC0003DMG400003581	25	205	0.219247	0.289149	Conserved_gene_of_unknown_function
PGSC0003DMG400029834	70	203	0.143524	0.244646	Aberrant_large_forked_product
PGSC0003DMG400000011	56	202	0.345544	0.34118	Gibberellin_20-oxidase_4
PGSC0003DMG401015043	25	201	0.216307	0.287362	MLH1
PGSC0003DMG400015167	199	196	0.984581	0.547909	Zinc_finger_protein
PGSC0003DMG402029312	150	196	0.842335	0.508927	DNA_binding_protein
PGSC0003DMG400006777	188	193	0.946284	0.537786	Silencing_group_B_protein
PGSC0003DMG400002616	126	190	0.140785	0.242641	DNA_binding_protein
PGSC0003DMG400028191	27	188	0.306432	0.327502	Auxin_efflux_carrier
PGSC0003DMG400007716	188	186	0.98435	0.547874	WD-repeat_protein
PGSC0003DMG400024746	38	186	0.163342	0.258153	IgE_autoantigen
PGSC0003DMG400008611	126	185	0.748515	0.480248	Pentatricopeptide_repeat-containing_protein
PGSC0003DMG400012125	278	184	0.219969	0.289409	WD-repeat_protein
PGSC0003DMG401030469	183	182	0.991421	0.54924	Cinnamic_acid_4-hydroxylase
PGSC0003DMG400020647	6	178	0.0312315	0.115292	RNA_binding_protein
PGSC0003DMG400010891	304	177	0.418565	0.367911	Transcription_factor_jumonji_family_protein
PGSC0003DMG400025001	143	177	0.721103	0.4707	Global_transcription_factor_group
PGSC0003DMG400027131	116	176	0.225938	0.292431	LIM_domain_protein_WLIM2
PGSC0003DMG400030284	59	175	0.0313298	0.115428	Cleavage_polyadenylation_factor_ia_subunit_clp1p
PGSC0003DMG400010410	56	175	0.413313	0.365795	Calcium-binding_protein_CML23
PGSC0003DMG400014877	440	174	0.348162	0.34182	BZIP_domain_class_transcription_factor
PGSC0003DMG402015205	159	174	0.767204	0.486394	Protein_yrdA
PGSC0003DMG400006353	56	174	0.268646	0.311571	Telomere_binding_protein_TBP1
PGSC0003DMG400013893	417	173	0.027153	0.106826	COP1_homolog
PGSC0003DMG400005947	39	172	0.239444	0.298847	Cdc2MsC
PGSC0003DMG400004863	23	172	0.54971	0.412973	Lsm1
PGSC0003DMG400012316	0	172	0.399181	0.360954	Respiratory_burst_oxidase_homolog_protein_A
PGSC0003DMG401006082	93	171	0.565234	0.418351	Conserved_gene_of_unknown_function
PGSC0003DMG400015212	137	169	0.728404	0.472949	Serine_threonine-protein_phosphatase
PGSC0003DMG401030621	257	168	0.84296	0.508947	WD-repeat_protein
PGSC0003DMG400020222	289	166	0.318556	0.331837	26S_proteasome_regulatory_subunit_S3
PGSC0003DMG401021549	46	166	0.134779	0.238182	Phenylalanine_ammonia-lyase
PGSC0003DMG400019163	168	165	0.98591	0.548149	Dihydroxy-acid_dehydratase
PGSC0003DMG400011046	89	164	0.319339	0.3321	PHAP2B_protein
PGSC0003DMG400028271	320	161	0.39158	0.357532	Ribosomal_protein_L24E
PGSC0003DMG400005048	99	161	0.200498	0.279997	Pentatricopeptide_repeat-containing_protein
PGSC0003DMG400013698	397	159	0.33125	0.336104	HUA_enhancer_2
PGSC0003DMG400016187	266	157	0.413535	0.365836	HVA22_e
PGSC0003DMG400025374	61	156	0.285019	0.318656	Arogenate_dehydratase_2
PGSC0003DMG400021506	156	155	0.999759	0.551294	Calcium_ATPase
PGSC0003DMG400023024	99	154	0.778609	0.489364	UDP-n-acteylglucosamine_pyrophosphorylase
PGSC0003DMG400018010	221	153	0.49071	0.392603	Poly(RC)-binding_protein
PGSC0003DMG400011644	188	152	0.0531568	0.154259	Elongation_factor
PGSC0003DMG400023357	290	150	0.162632	0.25744	Aspartic_proteinase_Asp1
PGSC0003DMG400002250	106	150	0.435099	0.373956	ATP_binding_protein
PGSC0003DMG400030324	248	149	0.74292	0.478351	MYBR_domain_class_transcription_factor
PGSC0003DMG400000008	213	149	0.222228	0.290564	Transcription_factor
PGSC0003DMG400003771	11	149	0.311987	0.329462	Auxin_response_factor_5
PGSC0003DMG400026283	101	147	0.723692	0.471389	Enhancer_of_rudimentary_homolog
PGSC0003DMG400033902	21	144	0.0966132	0.205802	RNA-binding_gricine-rich_protein-1c
PGSC0003DMG400026563	2	144	0.184384	0.271538	MADS-box_transcription_factor_FBP29
PGSC0003DMG400009410	130	140	0.965609	0.543124	UDP-glucosyltransferase
PGSC0003DMG400014413	125	140	0.80338	0.496719	Transcription_initiation_factor_tfiid
PGSC0003DMG401014796	66	138	0.51309	0.401071	Glycerol-3-phosphate_acyltransferase
PGSC0003DMG400028134	318	137	0.318126	0.331719	Sucrose-phosphatase
PGSC0003DMG400017515	103	137	0.756821	0.483189	Arf_gtpase-activating_protein
PGSC0003DMG402015686	63	137	0.619575	0.436711	NTA15_protein
PGSC0003DMG400007129	8	137	0.00399432	0.0253951	Eukaryotic_translation_initiation_factor_2c
PGSC0003DMG400001400	340	136	0.280205	0.316714	ABC_transporter_family_protein
PGSC0003DMG400001556	115	136	0.768845	0.486894	GRAS_family_transcription_factor
PGSC0003DMG400016552	32	136	6.55e-05	0.000556155	Conserved_gene_of_unknown_function
PGSC0003DMG400007418	2	134	0.173162	0.264908	WD-repeat_protein
PGSC0003DMG401011157	0	134	0.0326761	0.118066	Set_domain_protein
PGSC0003DMG400004855	264	133	0.0497666	0.148805	Glycylpeptide_N-tetradecanoyltransferase
PGSC0003DMG400022139	225	131	0.188206	0.273495	Leucine_rich_repeat-type_serine_threonine_receptor-like_kinase
PGSC0003DMG400018191	150	131	0.804843	0.497233	Kinase
PGSC0003DMG400000451	36	131	0.427747	0.371525	Signal_recognition_particle_receptor_subunit_beta
PGSC0003DMG400005961	182	130	0.612751	0.434738	Ribose-5-phosphate_isomerase
PGSC0003DMG400009417	11	130	0.114591	0.221811	Kinase
PGSC0003DMG400022883	231	129	0.434929	0.373867	Exportin-T
PGSC0003DMG400008160	154	129	0.896119	0.523879	BOP_NPR1_NIM1-like_regulatory_protein
PGSC0003DMG400027598	130	129	0.995397	0.550426	Methionyl-tRNA_synthetase
PGSC0003DMG400025996	46	128	0.0692463	0.175172	RING_finger_protein
PGSC0003DMG400030941	40	125	0.0329254	0.118513	Cytosine-specific_methyltransferase
PGSC0003DMG400001570	29	125	0.295418	0.322302	Catalase_isozyme_2
PGSC0003DMG400030955	110	124	0.775558	0.488546	Phd_finger_transcription_factor
PGSC0003DMG400023321	260	122	0.607908	0.433218	SAL1_phosphatase
PGSC0003DMG400028343	170	121	0.808128	0.498261	Pattern_formation_protein
PGSC0003DMG400022714	129	121	0.969109	0.544277	Minor_histocompatibility_antigen_H13
PGSC0003DMG400016841	64	118	0.764175	0.485795	WD-repeat_protein
PGSC0003DMG400003947	356	113	0.00592774	0.0351086	Kinesin_heavy_chain
PGSC0003DMG400002584	188	112	0.719187	0.470269	RNA_binding_protein
PGSC0003DMG400020122	0	112	0.136798	0.239552	Circadian_clock_coupling_factor_ZGT
PGSC0003DMG402005674	230	111	0.723286	0.471233	Vacuolar_protein_sorting-associated_protein_26_family_protein
PGSC0003DMG400022260	12	110	0.113226	0.220737	BTB_POZ_domain-containing_protein
PGSC0003DMG400028442	70	109	0.720018	0.470412	Floral_homeotic_protein_AGAMOUS
PGSC0003DMG400000354	49	109	0.488734	0.391762	Glucan_endo-1,3-beta-glucosidase
PGSC0003DMG400010972	417	107	0.0954846	0.204852	SET_domain_protein
PGSC0003DMG400034096	283	107	0.0997876	0.209303	EZ2
PGSC0003DMG400005745	72	107	0.465477	0.384594	Calcium-binding_allergen_Ole_e_8
PGSC0003DMG400001882	16	107	0.302072	0.325399	Cyclin_dependent_kinase_C
PGSC0003DMG400010059	113	105	0.921807	0.53144	Calcium_calmodulin-dependent_protein_kinase_CaMK3
PGSC0003DMG400029305	61	105	0.208819	0.283543	Cyclin-dependent_protein_kinase_p34cdc2
PGSC0003DMG400028688	9	105	0.0121287	0.0618254	Receptor_protein_kinase
PGSC0003DMG400018435	202	104	0.402954	0.361959	NAC_domain_protein_NAC2
PGSC0003DMG401026939	179	104	0.809601	0.498633	HVA22_e
PGSC0003DMG401028784	402	103	0.215384	0.286957	Protein_kinase
PGSC0003DMG400021560	243	102	0.209606	0.283974	Auxin_response_factor_ARF16
PGSC0003DMG400008660	13	102	0.425384	0.37068	Sugar_transporter
PGSC0003DMG401023373	47	101	0.43827	0.375144	Nam_8
PGSC0003DMG402027184	30	100	0.0562001	0.15854	ATP_binding_protein
PGSC0003DMG400009509	0	98	0.0293415	0.111993	Heat_shock_protein_83
PGSC0003DMG400001851	63	97	0.634244	0.44191	ATP-dependent_helicase
PGSC0003DMG401017675	35	97	0.617081	0.436175	Binding_protein
PGSC0003DMG402000528	395	96	0.155145	0.251602	Aldehyde_dehydrogenase
PGSC0003DMG404025785	98	94	0.973721	0.544953	Dynamin
PGSC0003DMG401000567	94	94	0.999688	0.551294	Sugar_transporter
PGSC0003DMG400019909	6	93	0.103472	0.212669	Poly(RC)-binding_protein
PGSC0003DMG400007234	7	92	0.192947	0.275931	Leucine-rich_repeat_receptor_kinase
PGSC0003DMG400030357	0	91	0.198223	0.278938	ELF4
PGSC0003DMG400027014	3	89	0.188757	0.273796	Transaminase_mtnE
PGSC0003DMG400022695	2	89	0.0888232	0.197373	Ethylene-responsive_transcription_factor
PGSC0003DMG402016772	172	88	0.411401	0.365035	DNA_helicase
PGSC0003DMG400015745	45	88	0.549136	0.412728	Serine_hydroxymethyltransferase
PGSC0003DMG400008328	1	88	0.132657	0.236925	Conserved_gene_of_unknown_function
PGSC0003DMG400022111	51	87	0.674273	0.455563	ATP_GTP_Ca++_binding_protein
PGSC0003DMG400000085	42	87	0.0628551	0.166676	BTB_POZ_protein
PGSC0003DMG400005750	96	86	0.694003	0.462307	PIN1-like_auxin_transport_protein
PGSC0003DMG400041650	46	86	0.74041	0.477569	Transcriptional_corepressor_SEUSS
PGSC0003DMG400004811	111	85	0.698962	0.463984	Chaperone_protein_dnaJ
PGSC0003DMG400024033	39	85	0.10612	0.21528	Transport_inhibitor_response_1
PGSC0003DMG400033134	67	84	0.475083	0.387591	O-linked_n-acetylglucosamine_transferase,_ogt
PGSC0003DMG400020685	78	83	0.899318	0.525077	Protein_argonaute_PNH1
PGSC0003DMG400000009	28	82	0.623357	0.438072	Transcription_factor
PGSC0003DMG401002094	256	81	0.151253	0.249297	Leng8_protein
PGSC0003DMG402029805	30	81	0.165427	0.259937	UV-induced_protein_uvi31
PGSC0003DMG401010056	0	81	0.429641	0.371839	CONSTANS_3
PGSC0003DMG400027061	197	80	0.016026	0.0760685	Phytochrome-associated_serine_threonine_protein_phosphatase_3
PGSC0003DMG400019284	126	80	0.0315579	0.115895	Myosin_VIII-B
PGSC0003DMG400014966	70	80	0.647909	0.446813	Actin_arp6
PGSC0003DMG400005892	10	80	0.245182	0.300947	Transcription_factor
PGSC0003DMG400018655	3	80	0.139888	0.242009	Intron_maturase,_type_II_family_protein
PGSC0003DMG400024636	1	80	0.136602	0.239396	Presenilin
PGSC0003DMG400031350	86	79	0.932711	0.533992	Uridylate_kinase
PGSC0003DMG400022283	64	79	0.855495	0.512572	Cysteine_synthase
PGSC0003DMG401018450	60	79	0.834053	0.506272	Ubiquitin_carboxyl-terminal_hydrolase
PGSC0003DMG400007122	216	78	0.501174	0.396065	Arogenate_dehydratase
PGSC0003DMG400005749	2	78	0.367161	0.348465	Phosphoethanolamine_N-methyltransferase
PGSC0003DMG400002079	19	77	0.364782	0.347252	Galactolipase__phospholipase
PGSC0003DMG400009461	279	76	0.5105	0.400114	RING_finger
PGSC0003DMG400022825	65	75	0.925161	0.532047	Serine_threonine-protein_kinase_WNK8
PGSC0003DMG400030860	38	75	0.627958	0.439555	Replication_factor_A_1,_rfa1
PGSC0003DMG402012244	178	74	0.333733	0.336719	Kinase
PGSC0003DMG400015968	15	72	0.505311	0.397629	Ribosomal_protein_S6
PGSC0003DMG400010823	53	71	0.793504	0.493913	RNA-binding_region_RNP-1_(RNA_recognition_motif);_Calcium-binding_EF-hand
PGSC0003DMG400019134	227	69	0.150152	0.248969	Zinc_finger_family_protein
PGSC0003DMG402016434	36	69	0.684786	0.459514	Conserved_gene_of_unknown_function
PGSC0003DMG402012500	17	69	0.0759012	0.182601	Homeobox-leucine_zipper_protein
PGSC0003DMG402015043	14	69	0.0395011	0.131421	DNA_mismatch_repair_protein_mlh1
PGSC0003DMG400019618	0	69	0.075403	0.182016	CCR4-associated_factor
PGSC0003DMG400004280	61	67	0.908232	0.52772	Phytocalpain
PGSC0003DMG400008057	199	66	0.1068	0.215607	Bel1_homeotic_protein
PGSC0003DMG400023458	134	66	0.291949	0.321357	Phenylalanine_ammonia-lyase
PGSC0003DMG400014287	52	66	0.632919	0.441405	Structural_maintenance_of_chromosomes_6_smc6
PGSC0003DMG400004741	13	65	0.423669	0.370176	Axial_regulator_YABBY1
PGSC0003DMG402018159	25	63	0.270862	0.312824	Ubiquitin_carrier_protein
PGSC0003DMG400005402	2	63	0.111726	0.219174	ATLCBK1
PGSC0003DMG400002987	99	62	0.687076	0.460013	DNAJ_protein
PGSC0003DMG400026536	18	62	0.193197	0.276083	Arogenate_dehydratase_3
PGSC0003DMG400029110	3	62	0.0649098	0.169475	PLE
PGSC0003DMG401000006	3	62	0.334844	0.337125	DNA_binding_protein
PGSC0003DMG402007428	437	61	0.28486	0.31855	Actin
PGSC0003DMG400001636	12	61	0.119041	0.226083	Mta_sah_nucleosidase
PGSC0003DMG400026913	8	61	0.230686	0.295125	NAD_dependent_epimerase_dehydratase
PGSC0003DMG402024930	489	60	0.182151	0.270017	RNA_splicing_protein_mrs2,_mitochondrial
PGSC0003DMG400022060	321	60	0.251495	0.303927	Hepatocellular_carcinoma-associated_antigen
PGSC0003DMG400012183	30	60	0.61259	0.434705	Endo-1,4-beta-glucanase
PGSC0003DMG400029946	5	60	0.407956	0.363735	Bell-like_homeodomain_protein_4
PGSC0003DMG400004985	22	58	0.0717376	0.178213	Atpob1
PGSC0003DMG400003412	14	57	0.562443	0.417392	General_negative_transcription_regulator
PGSC0003DMG400009164	8	57	0.00909937	0.0499089	Conserved_gene_of_unknown_function
PGSC0003DMG400012038	3	57	0.00676342	0.0392244	APETALA2
PGSC0003DMG400032241	2	57	0.199145	0.279244	Protein_XRI1
PGSC0003DMG400007458	0	57	0.0526213	0.153471	RAV
PGSC0003DMG400011837	0	57	0.210277	0.284365	Minichromosome_maintenance_5_protein
PGSC0003DMG400030087	12	55	0.470968	0.386219	With_no_lysine_kinase
PGSC0003DMG400028509	0	55	0.260443	0.308061	SNF4
PGSC0003DMG400030552	34	54	0.180085	0.268652	Chloroplast-targeted_copper_chaperone
PGSC0003DMG400004006	23	54	0.449751	0.379665	PHAP2A_protein
PGSC0003DMG400027403	75	53	0.656303	0.449294	ThiF_family_protein
PGSC0003DMG400012714	8	53	0.290769	0.321009	Ribosome_biogenesis_protein_brix
PGSC0003DMG400003454	84	51	0.726725	0.472356	ATP_GTP_Ca++_binding_protein
PGSC0003DMG400026483	31	51	0.653995	0.448655	HVA22_e
PGSC0003DMG400011807	18	51	0.333913	0.336802	ARF-GAP_domain_13
PGSC0003DMG400009906	1	51	0.137723	0.240263	Catalase_isozyme_3
PGSC0003DMG400006793	99	50	0.726566	0.472321	DNA_topoisomerase_2
PGSC0003DMG400019587	78	50	0.850453	0.511472	14-3-3
PGSC0003DMG400033615	60	50	0.304457	0.326551	Nucleolar_essential_protein
PGSC0003DMG402021084	45	50	0.823126	0.502765	Conserved_gene_of_unknown_function
PGSC0003DMG400025866	103	49	0.348316	0.341836	Stress-enhanced_protein_1
PGSC0003DMG400001375	15	49	0.39898	0.360942	UDP-glucose:protein_transglucosylase_SlUPTG1
PGSC0003DMG400017168	61	47	0.564968	0.418325	Conserved_gene_of_unknown_function
PGSC0003DMG402011239	4	47	0.00760897	0.0432931	Conserved_gene_of_unknown_function
PGSC0003DMG400003541	338	46	0.0749671	0.181654	TDR6_protein
PGSC0003DMG400023819	84	46	0.25557	0.30594	Cytochrome_P450
PGSC0003DMG400017005	13	46	0.17573	0.266346	Aldehyde_dehydrogenase_(NAD+)
PGSC0003DMG400020074	6	46	0.255608	0.305945	Conserved_gene_of_unknown_function
PGSC0003DMG400011779	72	45	0.349	0.342083	Nucellin
PGSC0003DMG400030115	237	44	0.359529	0.345701	Protein_kinase_p34cdc2
PGSC0003DMG400030509	346	43	0.095197	0.204556	Ribose-5-phosphate_isomerase
PGSC0003DMG400030264	2	43	0.0487449	0.146935	ATP_binding_protein
PGSC0003DMG400031793	51	42	0.930508	0.53342	DECOY
PGSC0003DMG400015342	13	42	0.369253	0.349191	Jasmonic_acid_2
PGSC0003DMG400004708	12	42	0.177327	0.267247	Kif4
PGSC0003DMG400030451	0	42	0.116104	0.223189	Mitochondrial_import_inner_membrane_translocase_subunit_Tim17
PGSC0003DMG402004125	42	41	0.989133	0.548886	Mitochondrial_benzaldehyde_dehydrogenase
PGSC0003DMG400029725	108	40	0.0570609	0.159941	50S_ribosomal_protein_L21,_mitochondrial
PGSC0003DMG400006047	65	40	0.269336	0.311993	Replication_factor_C___DNA_polymerase_III_gamma-tau_subunit
PGSC0003DMG400026761	22	40	0.631689	0.4409	Gcn4-complementing_protein
PGSC0003DMG400004838	1	40	0.179841	0.268512	Ribosomal_protein_L28
PGSC0003DMG402028907	1	40	0.31662	0.330976	Heat_shock_protein_90
PGSC0003DMG400014322	148	39	0.0996264	0.209157	CEN_1
PGSC0003DMG400016264	68	39	0.147959	0.247485	PAF1_complex_component
PGSC0003DMG400032550	55	39	0.629114	0.439953	Cdp-diacylglycerol--glycerol-3-phosphate_3-phosphatidyltransferase
PGSC0003DMG400006491	3	39	0.0798643	0.187761	Ribosomal_protein_L28
PGSC0003DMG400019403	479	38	0.121882	0.228274	BTB_POZ_protein
PGSC0003DMG401000817	52	38	0.258566	0.307251	Phytochrome_and_flowering_time_1_protein
PGSC0003DMG400013713	24	38	0.597658	0.429645	ATP_binding_protein
PGSC0003DMG402006177	1	38	0.190764	0.274738	Pentatricopeptide_repeat-containing_protein
PGSC0003DMG400007350	87	37	0.535003	0.408419	YA4
PGSC0003DMG400026810	4	37	0.216806	0.287563	Apple;_Protein_kinase;_EGF-like,_subtype_2
PGSC0003DMG400017256	157	36	0.100068	0.209621	Conserved_gene_of_unknown_function
PGSC0003DMG400013324	8	36	0.0288814	0.111064	KANADI_like_transcription_factor
PGSC0003DMG401017733	161	35	0.200521	0.279997	Zinc_finger_protein
PGSC0003DMG400014974	6	35	0.085326	0.193692	DNA_polymerase_delta_small_subunit
PGSC0003DMG402012996	5	35	0.186596	0.272707	Cyclic_AMP_receptor
PGSC0003DMG400004604	3	35	0.210303	0.284365	Pentatricopeptide_repeat-containing_protein
PGSC0003DMG400025984	0	35	0.0944409	0.203813	HD-ZIP_protein
PGSC0003DMG400017974	71	34	0.142206	0.243401	Gene_of_unknown_function
PGSC0003DMG400020361	48	34	0.798375	0.495057	Fructokinase_1
PGSC0003DMG400018558	47	34	0.816248	0.500612	Cyclin-dependent_protein_kinase_p34cdc2
PGSC0003DMG400020162	24	34	0.627738	0.439464	Protein_XRI1
PGSC0003DMG400011934	19	34	0.275214	0.314418	ATP_binding_protein
PGSC0003DMG400006020	0	34	0.116889	0.223919	Cyclin_A1
PGSC0003DMG402030816	142	33	0.647746	0.446791	Seryl-tRNA_synthetase
PGSC0003DMG400012814	21	33	0.526388	0.405878	Gene_of_unknown_function
PGSC0003DMG400021115	3	33	0.223208	0.290991	Double-stranded_RNA_binding
PGSC0003DMG400029195	0	32	0.19851	0.279093	Ferritin
PGSC0003DMG400006604	2	31	0.198013	0.278745	Apetala_2
PGSC0003DMG400025279	1	31	0.152249	0.249826	MADS-box_transcription_factor_FBP22
PGSC0003DMG400000122	0	31	0.0906911	0.199621	Kinase
PGSC0003DMG400019615	112	30	0.243176	0.300046	NAC_domain_protein
PGSC0003DMG400004881	9	30	0.469049	0.385785	Beta-galactosidase
PGSC0003DMG400026052	0	30	0.266921	0.31072	AvrPto-dependent_Pto-interacting_protein_3
PGSC0003DMG400021341	3	29	0.18163	0.269828	Sucrose-phosphatase_1
PGSC0003DMG400025299	1	29	0.0743018	0.181104	Alpha-galactosidase_alpha-n-acetylgalactosaminidase
PGSC0003DMG400000897	202	28	0.0451966	0.141355	LysM_domain_GPI-anchored_protein_1
PGSC0003DMG400021422	47	28	0.487831	0.391402	Transcription_cofactor
PGSC0003DMG400008927	0	28	0.428689	0.371545	Pentatricopeptide_repeat-containing_protein,_chloroplastic
PGSC0003DMG400021409	200	27	0.00288871	0.0190332	Amino_acid_binding_protein
PGSC0003DMG400009613	115	27	0.227288	0.29336	Uncharacterized_plant-specific_domain_TIGR01589_family_protein
PGSC0003DMG400000627	77	27	0.475383	0.387658	AtEB1b
PGSC0003DMG400011294	0	27	0.426574	0.371088	MYB_transcription_factor_MYB114
PGSC0003DMG400023151	77	26	0.0930044	0.202388	WD-repeat_protein
PGSC0003DMG400024016	8	26	0.571666	0.420695	ATP:citrate_lyase
PGSC0003DMG403013782	7	26	0.0563356	0.158804	Replication_factor_A
PGSC0003DMG400030328	113	25	0.507309	0.398568	StPCL1_protein
PGSC0003DMG400028636	2	25	0.0455794	0.142066	Dehydratase_family
PGSC0003DMG400016790	1	25	0.156602	0.252786	Homeodomain-leucine_zipper_protein_56
PGSC0003DMG400009907	179	24	0.0373047	0.12715	WD40_repeat_protein
PGSC0003DMG400008688	25	24	0.995469	0.550426	Transporter
PGSC0003DMG400008029	0	24	0.0104213	0.0550962	Sorting_and_assembly_machinery_(Sam50)_protein
PGSC0003DMG400018250	0	24	0.0501041	0.149462	Global_transcription_factor_group
PGSC0003DMG401024252	247	23	0.135235	0.238542	SOC1_2
PGSC0003DMG400000673	9	23	0.306917	0.327569	Phd_finger_transcription_factor
PGSC0003DMG400017465	1	23	0.0121891	0.0620315	Lipoxygenase
PGSC0003DMG400009799	1	23	0.0511134	0.151055	Transporter_ATM1,_mitochondrial
PGSC0003DMG400013573	0	23	0.106331	0.21528	Kinesin_NACK2
PGSC0003DMG400014819	16	22	0.857918	0.513367	Nitric_oxide_synthase-associated_protein_I
PGSC0003DMG400023792	9	22	0.331553	0.336233	Conserved_gene_of_unknown_function
PGSC0003DMG400015906	7	22	0.0696442	0.175664	WD-repeat_protein
PGSC0003DMG401015935	1	21	0.379078	0.353145	Aminoadipic_semialdehyde_synthase
PGSC0003DMG400023370	0	21	0.0219358	0.092993	Conserved_gene_of_unknown_function
PGSC0003DMG400018253	108	20	0.251565	0.303966	Leucine_rich_repeat-type_serine_threonine_receptor-like_kinase
PGSC0003DMG400009908	93	20	0.00525207	0.0319345	Gene_of_unknown_function
PGSC0003DMG400004177	20	20	0.981754	0.547148	TOR_(TARGET_OF_RAPAMYCIN);_1-phosphatidylinositol-3-kinase__protein_binding
PGSC0003DMG400011619	19	20	0.938251	0.535494	Aldose_reductase
PGSC0003DMG400010166	4	20	0.574334	0.421572	Anthocyanin_permease
PGSC0003DMG400003508	23	19	0.929002	0.533064	GATA_transcription_factor
PGSC0003DMG400004660	4	19	0.579484	0.423366	Serine_hydroxymethyltransferase
PGSC0003DMG400018073	0	19	0.0262391	0.104957	Kelch_repeat-containing_protein
PGSC0003DMG400030166	0	19	0.039696	0.131878	Eukaryotic_translation_initiation_factor_2c
PGSC0003DMG400026482	0	19	0.456852	0.382321	Protein_HVA22
PGSC0003DMG400017636	202	18	0.193274	0.276085	AMP_deaminase
PGSC0003DMG400015213	23	18	0.918532	0.530611	Conserved_gene_of_unknown_function
PGSC0003DMG400006988	13	18	0.721108	0.4707	KANADI_like_transcription_factor
PGSC0003DMG400030795	37	17	0.621349	0.43721	RNA_recognition_motif-containing_protein
PGSC0003DMG400025221	33	16	0.595972	0.429318	Conserved_gene_of_unknown_function
PGSC0003DMG400009382	7	16	0.477706	0.388319	Nucleic_acid_binding_protein
PGSC0003DMG400017224	2	16	0.439426	0.375472	Conserved_gene_of_unknown_function
PGSC0003DMG400006540	0	16	0.031356	0.115488	Histone_ubiquitination_proteins_group
PGSC0003DMG400024157	281	15	0.151478	0.249297	Homeobox-leucine_zipper_protein
PGSC0003DMG400012962	90	15	0.261042	0.308177	Transcription_factor_HBP-1b(C1)
PGSC0003DMG400027427	34	15	0.29888	0.323976	Fibronectin_type_III_domain_containing_protein
PGSC0003DMG401012339	7	15	0.851484	0.511833	BHLH_transcription_factor_JAF13
PGSC0003DMG401020784	4	15	0.40421	0.362378	Transcription_factor_HY5
PGSC0003DMG400010316	0	15	3.03e-05	0.000271046	G1-like6_protein
PGSC0003DMG400000995	0	15	0.206229	0.281935	Phosphoribosylaminoimidazole_carboxylase
PGSC0003DMG400017760	22	14	0.273373	0.313611	MADS-box_protein_15
PGSC0003DMG400012815	8	14	0.355168	0.344173	Conserved_gene_of_unknown_function
PGSC0003DMG400002498	5	14	0.446234	0.378262	WD-repeat_protein
PGSC0003DMG400028409	2	14	0.231322	0.295263	Histidinol_dehydrogenase
PGSC0003DMG400022992	0	14	0.0542547	0.155587	TRNA_synthetase_class_I_family_protein
PGSC0003DMG400004011	0	14	0.126258	0.231781	ALCATRAZ_SPATULA
PGSC0003DMG400025390	94	13	0.361418	0.34629	Apetala_2
PGSC0003DMG400000213	63	13	0.214822	0.286822	Histone_H3
PGSC0003DMG400014496	18	13	0.619957	0.436806	Aldehyde_dehydrogenase_(NAD+)
PGSC0003DMG400031372	11	13	0.906958	0.527409	Histone_acetyltransferase
PGSC0003DMG400005453	3	13	0.746294	0.479416	Signal_transducer
PGSC0003DMG400009411	1	13	0.297329	0.323258	UDP-glucosyltransferase
PGSC0003DMG400014917	112	12	0.137752	0.240264	Leucine-rich_repeat_receptor_kinase
PGSC0003DMG400013832	65	12	0.496544	0.39442	Transcription_factor
PGSC0003DMG401030816	31	12	0.190621	0.274699	Seryl-tRNA_synthetase
PGSC0003DMG400027641	24	12	0.0372251	0.126954	Ubiquitin-specific_protease_15
PGSC0003DMG400006482	5	12	0.509883	0.399822	APETALA2
PGSC0003DMG402019416	2	12	0.470188	0.385987	ATP_binding_protein
PGSC0003DMG400008751	1	12	0.448458	0.379059	Conserved_gene_of_unknown_function
PGSC0003DMG400021319	0	12	0.093606	0.202999	C2_domain-containing_protein
PGSC0003DMG402011931	0	12	0.237947	0.29806	ATP_binding_protein
PGSC0003DMG400021693	14	11	0.859499	0.513801	Transducin_family_protein
PGSC0003DMG400026564	8	11	0.771502	0.487253	UDP-glucose:protein_transglucosylase_SlUPTG1
PGSC0003DMG400007653	2	11	0.061913	0.165557	Type_IIIa_membrane_protein_cp-wap13
PGSC0003DMG400008491	1	11	0.18038	0.268863	ATP_binding_protein
PGSC0003DMG400013391	199	10	0.110022	0.217889	Conserved_gene_of_unknown_function
PGSC0003DMG400010721	64	10	0.0824257	0.190669	SNI1
PGSC0003DMG400029865	32	10	0.0291718	0.111729	Amino_acid_binding_protein
PGSC0003DMG400031314	25	10	0.476224	0.38783	BHLH_transcription_factor_MYC4
PGSC0003DMG400002301	15	10	0.709903	0.467472	Bifunctional_lysine-ketoglutarate_reductase_saccharopine_dehydrogenase
PGSC0003DMG400020376	7	10	0.713952	0.468819	Gene_of_unknown_function
PGSC0003DMG400014677	2	10	0.108822	0.217155	Glycosyltransferase_QUASIMODO1
PGSC0003DMG400010523	2	10	0.200439	0.279952	Serine-threonine_protein_kinase,_plant-type
PGSC0003DMG400005433	2	10	0.236256	0.297574	Fkbp-rapamycin_associated_protein
PGSC0003DMG400000862	1	10	0.0408747	0.133809	UDP-galactose_transporter
PGSC0003DMG400011733	1	10	0.286979	0.319427	Conserved_gene_of_unknown_function
PGSC0003DMG400032199	1	10	0.490352	0.392536	Peroxidase
PGSC0003DMG400027898	0	10	0.0447369	0.140474	Cytochrome_P450
PGSC0003DMG400027904	0	10	0.185168	0.272041	Relative_to_APETALA2_1
PGSC0003DMG400026961	0	10	0.223757	0.291301	Serine_palmitoyltransferase
PGSC0003DMG400025154	93	9	0.469437	0.385869	RNA-binding_glycine-rich_protein
PGSC0003DMG400044039	83	9	0.459401	0.382974	Transparent_testa_glabra_1
PGSC0003DMG400044420	72	9	0.103668	0.212794	Replication_factor_A_1,_rfa1
PGSC0003DMG400001864	68	9	0.172476	0.264395	RNA_binding_protein
PGSC0003DMG400012999	39	9	0.291523	0.321232	Homeobox_protein
PGSC0003DMG400035142	129	8	0.00373491	0.0239323	ATP_binding_protein
PGSC0003DMG400030404	89	8	0.145109	0.245795	CRAL_TRIO_domain_containing_protein
PGSC0003DMG400029146	29	8	0.239387	0.29884	Receptor_protein_kinase_CLAVATA1
PGSC0003DMG400031457	47	7	0.573715	0.42138	Phenylalanine_ammonia-lyase_1
PGSC0003DMG400028303	22	7	0.00773293	0.0438673	Amino_acid_binding_protein
PGSC0003DMG400020338	18	7	0.446727	0.378428	MYB_domain_class_transcription_factor
PGSC0003DMG400030989	10	7	0.856421	0.513035	Sentrin_sumo-specific_protease
PGSC0003DMG401011239	307	6	0.294965	0.322302	Conserved_gene_of_unknown_function
PGSC0003DMG402017405	154	6	0.016069	0.0761727	Protein_GPR89A
PGSC0003DMG400021364	149	6	0.0182817	0.0830491	33_kDa_ribonucleoprotein,_chloroplastic
PGSC0003DMG400006539	62	6	0.0228795	0.0957421	GrpE_protein_homolog
PGSC0003DMG400013334	50	5	0.266095	0.310224	Ubiquitin_ligase_protein_cop1
PGSC0003DMG400012881	39	5	0.229781	0.294508	FZL
PGSC0003DMG400032548	35	5	0.316879	0.331077	DECOY
PGSC0003DMG401007845	13	5	0.528164	0.406403	ATP_binding_protein
PGSC0003DMG400028814	13	5	0.696246	0.463069	WD-repeat_protein
PGSC0003DMG400019386	11	5	0.376558	0.351985	Phenylalanine_ammonia-lyase
PGSC0003DMG401000057	183	4	0.0986929	0.207961	Mitogen-activated_protein_kinase_4
PGSC0003DMG400013248	18	4	0.064171	0.168532	Lipoxygenase
PGSC0003DMG402029143	13	4	0.0535192	0.154781	Class_III_HD-Zip_protein_8
PGSC0003DMG400007693	10	4	0.70385	0.465175	Gene_of_unknown_function
PGSC0003DMG402011505	114	3	0.125322	0.231482	DECOY
PGSC0003DMG402010056	29	3	0.00588543	0.0348942	CONSTANS
PGSC0003DMG400001221	29	3	0.130141	0.234921	EARLY_flowering_4_protein
PGSC0003DMG400017411	14	3	0.153309	0.250472	Transcription_factor
PGSC0003DMG400005388	34	2	0.260321	0.308051	Basic_helix-loop-helix_protein_BHLH5
PGSC0003DMG400012769	31	2	0.327209	0.334347	ESC
PGSC0003DMG400015191	15	2	0.0869946	0.195787	Conserved_gene_of_unknown_function
PGSC0003DMG400017049	12	2	0.14099	0.242811	DNA_binding_protein
PGSC0003DMG400003134	12	2	0.463252	0.383859	Arf_GTPase-activating_domain-containing_protein
PGSC0003DMG400025616	12	2	0.661276	0.450861	UDP-galactose_transporter
PGSC0003DMG400022170	11	2	0.125097	0.231379	ATNMNAT_(A._THALIANA_NICOTINATE_NICOTINAMIDE_MONONUCLEOTIDE_ADENYLTRANSFERASE)
PGSC0003DMG400024634	10	2	0.621547	0.4373	70_kDa_subunit_of_replication_protein_A
PGSC0003DMG400020456	222	1	0.0051952	0.0316561	Phenylcoumaran_benzylic_ether_reductase
PGSC0003DMG400028172	96	1	0.244541	0.300837	Transcription_factor
PGSC0003DMG400011510	89	1	0.401962	0.361921	Protein-s_isoprenylcysteine_O-methyltransferase
PGSC0003DMG400016478	69	1	0.300444	0.32487	Arogenate_prephenate_dehydratase
PGSC0003DMG400016530	51	1	0.325214	0.333901	Sugar_transporter
PGSC0003DMG400009926	45	1	0.0459396	0.14249	DNA_binding_protein
PGSC0003DMG400001158	34	1	0.0191447	0.0856416	ESC
PGSC0003DMG401029709	16	1	0.237121	0.297784	Squamosa_promoter_binding
PGSC0003DMG400011612	12	1	0.420286	0.368742	ABC_transporter_family_protein
PGSC0003DMG400016383	12	1	0.599078	0.430203	Ccr4-associated_factor
PGSC0003DMG402029181	11	1	0.0666654	0.171839	EMB1968
PGSC0003DMG400009304	66	0	0.0290106	0.11132	Calcium-dependent_protein_kinase_substrate_protein
PGSC0003DMG400026475	36	0	0.0544255	0.155855	Cytosolic_tRNA-Ala_synthetase
PGSC0003DMG400024512	35	0	0.346181	0.341312	H_ACA_ribonucleoprotein_complex_subunit
PGSC0003DMG400004929	33	0	0.325535	0.333964	YEATS_domain-containing_protein
PGSC0003DMG400025117	25	0	0.347224	0.341508	Uridine_cytidine_kinase_I
PGSC0003DMG400013233	10	0	0.109829	0.217878	P-glycoprotein

## Sheet: transcription factor
Genes with more than 500 reads in stem-PAC but less than 500 in petiole-PAC
	pet.phloem	stem.phloem	organ.effect.P.value	organ.effect.Q.value	annotation
PGSC0003DMG400031382	247	736	0.00130151	0.0091959	Transcription_factor
PGSC0003DMG402029444	267	1198	0.00371893	0.0238701	GAGA-binding_transcriptional_activator_BBR_BPC1
PGSC0003DMG400011500	149	570	0.00713962	0.0410726	CDC5
PGSC0003DMG400001272	449	1474	0.00861893	0.0478366	ADP-ribosylation_factor_1
PGSC0003DMG400024852	95	716	0.00985536	0.0529372	Shwachman-Bodian-Diamond_syndrome_protein
PGSC0003DMG400020093	301	923	0.0128346	0.0643986	STY-L_protein
PGSC0003DMG400014900	267	1987	0.0179612	0.0821155	Chitin-inducible_gibberellin-responsive_protein
PGSC0003DMG400027117	221	1021	0.0230333	0.0962528	AP2-domain_DNA-binding_protein
PGSC0003DMG400010401	464	733	0.032151	0.117007	Homeodomain_leucine-zipper_1
PGSC0003DMG400018099	388	522	0.0451247	0.141285	Structure-specific_recognition_protein
PGSC0003DMG400011579	216	745	0.081132	0.189209	AG-motif_binding_protein-2
PGSC0003DMG400033060	250	530	0.105981	0.21528	Ribosomal-protein_S6_kinase
PGSC0003DMG400004921	431	1145	0.123248	0.229896	ANT
PGSC0003DMG400031752	477	582	0.132939	0.237057	Leucine-rich_repeat_receptor_kinase
PGSC0003DMG400003553	170	995	0.136466	0.239396	GAGA-binding_transcriptional_activator_BBR_BPC6
PGSC0003DMG400004005	100	540	0.141789	0.243175	Drought_responsive_element_binding_protein
PGSC0003DMG400019791	367	1056	0.143991	0.244916	DNA-binding_protein_smubp-2
PGSC0003DMG400004062	448	725	0.165998	0.260226	DOF_domain_class_transcription_factor
PGSC0003DMG400022187	26	1337	0.174695	0.265588	GRAS7
PGSC0003DMG400030421	389	697	0.176479	0.266738	TFIIA
PGSC0003DMG400011433	33	560	0.17755	0.267353	Promoter-binding_protein_SPL9
PGSC0003DMG401030350	315	768	0.190857	0.274738	Zinc_finger_family_protein
PGSC0003DMG400032817	153	627	0.194008	0.276515	Squamosa_promoter_binding
PGSC0003DMG400026264	144	619	0.208847	0.283543	Homeobox-leucine_zipper_protein
PGSC0003DMG400025973	401	1404	0.215334	0.286957	GRAS_family_transcription_factor
PGSC0003DMG403001724	179	675	0.22561	0.292336	Protein_kinase_Ck2_regulatory_subunit_2
PGSC0003DMG400007175	348	833	0.256398	0.306296	BZIP_transcription_factor_family_protein
PGSC0003DMG400022748	284	591	0.341647	0.339773	MADS_box_transcription_factor
PGSC0003DMG400017640	281	608	0.371151	0.349758	Homeobox_protein
PGSC0003DMG400024267	464	812	0.375682	0.351529	Bel1_homeotic_protein
PGSC0003DMG400017846	350	758	0.386703	0.355981	Heat_shock_factor_protein_HSF8
PGSC0003DMG400011444	138	604	0.405962	0.363101	DNA-directed_RNA_polymerase
PGSC0003DMG400014811	275	633	0.495853	0.394259	Heat_shock_factor_protein_HSF8
PGSC0003DMG400024523	391	709	0.611575	0.434368	Transcription_factor_BIM1
PGSC0003DMG400026584	271	509	0.635821	0.44243	Protein_kinase_Ck2_regulatory_subunit_2
PGSC0003DMG400016812	497	576	0.719765	0.470412	AP2_ERF-domain_protein
PGSC0003DMG400015880	480	523	0.815544	0.50051	DNA_binding_protein
PGSC0003DMG400026241	495	513	0.955642	0.540272	MybSt1
PGSC0003DMG400008989	493	503	0.960095	0.541494	CONSTANS_interacting_protein_2b
Genes with more than 500 reads in petiole-PAC but less than 500 in stem-PAC
	pet.phloem	stem.phloem	organ.effect.P.value	organ.effect.Q.value	annotation
PGSC0003DMG400008734	661	0	0.000162683	0.00132288	AP2_ERF_domain-containing_transcription_factor
PGSC0003DMG400005374	1826	436	0.00305139	0.0199783	Pentatricopeptide_repeat-containing_protein
PGSC0003DMG400014452	966	346	0.00556484	0.0334095	Auxin_response_factor_2
PGSC0003DMG401006188	662	270	0.0158176	0.075267	DNA_binding_protein
PGSC0003DMG400007001	667	193	0.0242569	0.099617	Protein_kinase_2_beta_chain
PGSC0003DMG400007603	726	323	0.024302	0.0997667	I-box_binding_factor
PGSC0003DMG400009072	752	239	0.0317126	0.116164	RNA_polymerase_sigma_factor_rpoD
PGSC0003DMG400006108	1057	285	0.0613215	0.165168	Nt-iaa2.3_deduced_protein
PGSC0003DMG400016769	914	99	0.0948555	0.20413	Double_WRKY_type_transfactor
PGSC0003DMG400006132	850	304	0.12262	0.229324	GRAS_family_transcription_factor
PGSC0003DMG402027023	1131	202	0.1394	0.241529	Nam_1
PGSC0003DMG400019472	1141	279	0.142639	0.243778	Copper_chaperone
PGSC0003DMG400005147	1013	389	0.182004	0.269911	Nucleic_acid_binding_protein
PGSC0003DMG400014221	524	16	0.213075	0.285658	Ribulose_bisphosphate_carboxylase_oxygenase_activase,_chloroplast
PGSC0003DMG400016418	833	316	0.236118	0.297574	E2F4,5
PGSC0003DMG400022823	621	44	0.244877	0.300947	Ethylene_response_factor_3
PGSC0003DMG400000211	520	126	0.283832	0.318138	WRKY_transcription_factor
PGSC0003DMG401031196	571	255	0.319172	0.332017	WRKY_transcription_factor_16
PGSC0003DMG400015336	660	180	0.329117	0.335256	Multiprotein_bridging_factor_1b
PGSC0003DMG400014417	893	162	0.358784	0.345503	Ethylene-responsive_transcription_factor_3
PGSC0003DMG400004691	575	359	0.368537	0.349134	ADP-ribosylation_factor
PGSC0003DMG400002507	1257	76	0.369514	0.349311	Zinc_finger_protein
PGSC0003DMG400023345	500	206	0.388057	0.356394	ARF_domain_class_transcription_factor
PGSC0003DMG400014323	645	498	0.405149	0.362704	Heat_shock_factor_protein
PGSC0003DMG400015692	531	422	0.44618	0.378253	DELLA_protein_GAI
PGSC0003DMG400002899	534	123	0.462894	0.383813	AP2_ERF_domain-containing_transcription_factor
PGSC0003DMG400023131	535	360	0.596505	0.429632	DNA_binding_protein
PGSC0003DMG400016435	524	378	0.727565	0.472667	Transcription_factor_jumonji_domain-containing_protein
PGSC0003DMG400020344	504	331	0.737931	0.476701	DIV3B_protein
PGSC0003DMG400016003	546	431	0.858281	0.51353	Ethylene_responsive_element_binding_protein_C2
PGSC0003DMG400012752	607	462	0.891825	0.522437	Forkhead-associated_domain-containing_protein
Genes with more than 500 reads in both petiole-PAC and stem-PAC
	pet.phloem	stem.phloem	organ.effect.P.value	organ.effect.Q.value	annotation
PGSC0003DMG400009773	540	1364	0.00220772	0.014987	Auxin_response_factor_19
PGSC0003DMG400030737	1132	2984	0.0174858	0.0807827	Homeobox_protein_knotted-1-like_LET12
PGSC0003DMG400015424	3116	893	0.0331543	0.118854	Mature_anther-specific_protein_LAT61
PGSC0003DMG400015919	826	600	0.0423818	0.136629	ARF8
PGSC0003DMG400000599	1191	550	0.042717	0.137148	DNA-binding_protein
PGSC0003DMG400006393	1938	3544	0.0465876	0.143506	Aux_IAA_protein
PGSC0003DMG400024983	1601	882	0.0674681	0.173063	Tuber-specific_and_sucrose-responsive_element_binding_factor
PGSC0003DMG400010655	977	4224	0.0732778	0.179927	Phosphoric_diester_hydrolase
PGSC0003DMG400031071	925	1492	0.079504	0.187363	Nam_9
PGSC0003DMG400000498	1945	1164	0.0848175	0.193246	Homeodomain_leucine_zipper_protein
PGSC0003DMG400021717	3014	1317	0.0926011	0.201856	DNA_binding_protein
PGSC0003DMG400009340	1275	880	0.105413	0.214822	Cytochrome_reductase
PGSC0003DMG400027849	1955	1452	0.107021	0.215845	Mature_anther-specific_protein_LAT61
PGSC0003DMG400028662	1248	1999	0.10751	0.216068	Nam_2
PGSC0003DMG400008855	917	648	0.10909	0.217178	Transcription_factor_BTF3
PGSC0003DMG400008501	968	1436	0.113631	0.221089	HMG-protein
PGSC0003DMG400031072	1998	1083	0.113785	0.221237	Nam_4
PGSC0003DMG402023696	3212	1095	0.132937	0.237057	Leucine_zipper_transcription_factor_TGA
PGSC0003DMG400008712	1589	2533	0.143526	0.244646	EIL2
PGSC0003DMG401030137	538	1074	0.148492	0.247848	Singapore_isolate_B_(sub-type_7)_whole_genome_shotgun_sequence_assembly,_scaffold_1
PGSC0003DMG400020625	2696	1640	0.152439	0.249981	AP2_ERF_domain-containing_transcription_factor
PGSC0003DMG400005930	2089	1234	0.156466	0.252739	BEL5_protein
PGSC0003DMG400017535	2716	977	0.166382	0.260578	MYC_transcription_factor
PGSC0003DMG400017653	703	1046	0.182461	0.270273	STY-L_protein
PGSC0003DMG400009475	2837	1434	0.189312	0.274096	Dehydration-responsive_element_binding_protein_3
PGSC0003DMG400024853	1010	620	0.216039	0.287205	GRAS6
PGSC0003DMG400026821	1789	961	0.220601	0.289717	Ethylene-responsive_transcription_factor_4
PGSC0003DMG400027507	3019	4107	0.221887	0.29034	EIL3
PGSC0003DMG400024572	2750	3513	0.223944	0.291469	MYB_transcription_factor
PGSC0003DMG400017577	523	1210	0.227425	0.293431	BZIP_transcriptional_activator
PGSC0003DMG400028164	949	568	0.238571	0.298358	Transcription_factor
PGSC0003DMG400015274	631	500	0.291802	0.321306	DNA_binding_protein
PGSC0003DMG400026248	7738	961	0.29431	0.32223	GATA_transcription_factor
PGSC0003DMG400019334	1047	514	0.308066	0.32816	DNA_binding_protein
PGSC0003DMG400022931	969	786	0.310729	0.32903	Transcription_factor_BZIP1
PGSC0003DMG400028520	3534	736	0.313993	0.330281	WRKY_transcription_factor_1
PGSC0003DMG402031196	1114	573	0.31641	0.330963	GTP-binding_protein_yptv3
PGSC0003DMG400026460	1083	1647	0.341354	0.339625	DNA_binding_protein
PGSC0003DMG400033030	1365	1702	0.343308	0.340347	DNA_binding_protein
PGSC0003DMG400002608	926	1325	0.345741	0.341241	ARF_domain_class_transcription_factor
PGSC0003DMG402024252	1732	736	0.363857	0.347043	MADS-box_transcription_factor_FBP22
PGSC0003DMG400011477	1333	903	0.366754	0.348341	Transcription_factor_jumonji_family_protein
PGSC0003DMG400011352	1313	886	0.368082	0.348921	TLP_domain_class_transcription_factor
PGSC0003DMG400016363	781	977	0.386567	0.355884	Transcription_factor_TCP7
PGSC0003DMG400015482	1908	1514	0.387954	0.35638	Transcription_factor_bHLH63
PGSC0003DMG400018685	3664	4257	0.3988	0.360895	High_mobility_group_protein_2_HMG2
PGSC0003DMG400005329	1579	946	0.424908	0.370635	WRKY_transcription_factor
PGSC0003DMG400023492	1065	812	0.432713	0.373281	Copper_chaperone
PGSC0003DMG401018787	828	736	0.445869	0.378227	TAGL12_transcription_factor
PGSC0003DMG400016711	4341	3154	0.454517	0.381512	Homeobox_protein_knotted-1-like_LET6
PGSC0003DMG400033570	686	1006	0.463805	0.384094	MADS_transcriptional_factor
PGSC0003DMG400008065	910	835	0.470569	0.386013	Auxin_response_factor_4
PGSC0003DMG400016148	1836	1254	0.471895	0.386619	Homeodomain_protein_Hfi22
PGSC0003DMG400027460	689	1201	0.4802	0.38885	ADP-ribosylation_factor_3
PGSC0003DMG400004501	2756	3929	0.505041	0.397588	BRASSINAZOLE-RESISTANT_1_protein
PGSC0003DMG400016951	1491	1903	0.507342	0.398568	Transcription_factor_TGA7
PGSC0003DMG400010753	1610	818	0.533505	0.408055	Ethylene_response_factor_5
PGSC0003DMG400005914	2185	1807	0.536451	0.408896	EIN3
PGSC0003DMG400030946	675	591	0.539054	0.409733	BZIP_transcription_factor
PGSC0003DMG400007099	1961	2453	0.544218	0.41125	Multiprotein_bridging_factor_1c
PGSC0003DMG400008011	640	794	0.545932	0.411869	ABRE_binding_factor
PGSC0003DMG400014179	1805	2124	0.573499	0.421338	Auxin_response_factor_2
PGSC0003DMG400009530	974	713	0.623159	0.437994	WRKY_transcription_factor_3
PGSC0003DMG400000811	1036	716	0.623637	0.438168	RAV_transcription_factor
PGSC0003DMG400009349	1188	831	0.633475	0.441685	Mads_box_protein
PGSC0003DMG400005327	710	549	0.639615	0.443702	Auxin-responsive_protein_IAA16
PGSC0003DMG400011455	584	943	0.650952	0.44774	Transcription_factor
PGSC0003DMG400009044	1871	1618	0.665035	0.452515	EZ1
PGSC0003DMG400021125	541	510	0.684394	0.45939	PHAVOLUTA-like_HD-ZIPIII_protein
PGSC0003DMG401002683	852	742	0.687056	0.460013	Heat_stress_transcription_factor_A3
PGSC0003DMG400020471	871	724	0.691587	0.461685	Isoflavone_reductase_homolog
PGSC0003DMG400001567	4503	4033	0.699193	0.464057	High_mobility_group_protein
PGSC0003DMG400004953	607	726	0.718436	0.47003	Homeotic_protein_knotted-1
PGSC0003DMG400005915	2131	2463	0.71843	0.47003	EIL1
PGSC0003DMG400006803	839	760	0.772024	0.487393	Nucleic_acid_binding_protein
PGSC0003DMG400001414	657	578	0.774871	0.488409	Structure-specific_recognition_protein
PGSC0003DMG400029908	721	909	0.780653	0.490079	EIL1
PGSC0003DMG400005080	1012	833	0.803737	0.496845	Non-intrinsic_ABC_protein
PGSC0003DMG400009658	942	1062	0.810935	0.499053	Myb_family_transcription_factor_APL
PGSC0003DMG400000118	2638	2838	0.812854	0.499643	ARF_domain_class_transcription_factor
PGSC0003DMG400020711	750	822	0.838821	0.507982	Auxin_response_factor_1
PGSC0003DMG400008223	567	590	0.842218	0.508903	Heat_shock_factor_protein_HSF30
PGSC0003DMG400022143	1702	1599	0.846452	0.51022	WRKY_DNA-binding_protein
PGSC0003DMG400031769	757	860	0.847359	0.510412	Auxin_response_factor_3
PGSC0003DMG401018664	557	508	0.874294	0.51777	Auxin_response_factor_8-1
PGSC0003DMG400004898	1181	1086	0.904827	0.526812	Transcription_factor_JERF1
PGSC0003DMG400000555	1377	1245	0.906895	0.527409	Nam_1
PGSC0003DMG400022172	518	569	0.925126	0.532047	Ccaat-binding_transcription_factor_subunit_A
PGSC0003DMG400025342	976	941	0.937646	0.535289	Homeobox
PGSC0003DMG400001659	946	902	0.960923	0.541563	DNA_binding_protein
PGSC0003DMG402019457	534	537	0.977071	0.545923	Auxin_indole-3-acetic_acid_3
PGSC0003DMG400015229	1460	1453	0.983905	0.547812	BTB_POZ_domain-containing_protein
PGSC0003DMG400006122	1467	1476	0.985377	0.548071	Pescadillo
Genes with more than 10 but less than 500 reads in PAC
	pet.phloem	stem.phloem	organ.effect.P.value	organ.effect.Q.value	annotation
PGSC0003DMG400022345	11	0	0.273538	0.313611	COL_domain_class_transcription_factor
PGSC0003DMG400032554	15	0	0.361382	0.34629	Transcription_cofactor
PGSC0003DMG400022063	17	0	0.125699	0.231644	WRKY1a_transcription_factor
PGSC0003DMG400011385	18	0	0.000144243	0.00117797	Ccaat-binding_transcription_factor_subunit_A
PGSC0003DMG400020478	20	0	0.00181293	0.0125077	ATP_binding_protein
PGSC0003DMG400008761	25	0	0.357793	0.345304	R2R3_transcription_factor_MYB108_1
PGSC0003DMG400005836	42	0	0.0717805	0.178265	WRKY_transcription_factor-30
PGSC0003DMG400019912	53	0	0.415356	0.36652	Homeobox_protein_GLABRA2
PGSC0003DMG400009304	66	0	0.0290106	0.11132	Calcium-dependent_protein_kinase_substrate_protein
PGSC0003DMG400004538	72	0	2.58e-06	2.88e-05	AP2_domain_class_transcription_factor
PGSC0003DMG400004024	97	0	3.2e-06	3.5e-05	AP2_ERF_domain-containing_transcription_factor
PGSC0003DMG400014311	100	0	2.43e-06	2.8e-05	CRT_binding_factor_3
PGSC0003DMG400000365	109	0	0.0145563	0.0709799	Dehydration_responsive_element_binding_protein
PGSC0003DMG400000272	13	1	0.239517	0.298874	YA5
PGSC0003DMG401029709	16	1	0.237121	0.297784	Squamosa_promoter_binding
PGSC0003DMG400021553	21	1	0.0409961	0.134	RNA_polymerase_sigma_factor_rpoD
PGSC0003DMG400028381	24	1	0.0283669	0.109722	Transcription_factor
PGSC0003DMG400004882	25	1	0.0257351	0.103493	DNA_RNA_binding_protein
PGSC0003DMG400009926	45	1	0.0459396	0.14249	DNA_binding_protein
PGSC0003DMG400019210	128	1	0.224782	0.291701	DELLA_domain_GRAS_family_transcription_factor_rga
PGSC0003DMG400025797	149	1	0.0425672	0.136956	Wound-responsive_AP2_like_factor_1
PGSC0003DMG400020456	222	1	0.0051952	0.0316561	Phenylcoumaran_benzylic_ether_reductase
PGSC0003DMG400019212	19	2	0.376358	0.351873	DELLA_protein_GAI
PGSC0003DMG400005388	34	2	0.260321	0.308051	Basic_helix-loop-helix_protein_BHLH5
PGSC0003DMG400013103	40	2	0.00683607	0.0395854	DNA-binding_protein
PGSC0003DMG400012660	60	2	1.58e-05	0.000149106	G-box_binding_protein
PGSC0003DMG400003510	72	2	0.290331	0.320827	Transcription_factor
PGSC0003DMG400002988	129	2	0.221076	0.289821	FAS_protein
PGSC0003DMG400017411	14	3	0.153309	0.250472	Transcription_factor
PGSC0003DMG402010056	29	3	0.00588543	0.0348942	CONSTANS
PGSC0003DMG401022600	31	3	0.448976	0.379348	MYC1
PGSC0003DMG400014309	52	3	0.468455	0.385499	CRT_binding_factor_2
PGSC0003DMG400003823	62	3	0.359054	0.345568	WERBP-1_protein
PGSC0003DMG400019211	76	3	0.0672237	0.172669	DELLA_protein_GAI
PGSC0003DMG400007083	84	3	0.0696147	0.175664	Conserved_gene_of_unknown_function
PGSC0003DMG400003932	132	3	0.27813	0.315292	CPD_photolyase
PGSC0003DMG402029143	13	4	0.0535192	0.154781	Class_III_HD-Zip_protein_8
PGSC0003DMG400032555	128	4	0.227582	0.293501	NAC_domain_protein
PGSC0003DMG400014432	170	4	0.057642	0.160938	Basic_helix-loop-helix_protein
PGSC0003DMG400016004	11	6	0.597257	0.429645	Ethylene_response_factor_4
PGSC0003DMG400011133	47	6	0.334949	0.337125	Joka8
PGSC0003DMG400023570	18	7	0.588177	0.426337	Conserved_gene_of_unknown_function
PGSC0003DMG400013744	57	7	0.252313	0.304351	Ethylene-responsive_element_binding_factor
PGSC0003DMG400014310	89	7	0.422592	0.369808	AP2_domain_CBF_protein
PGSC0003DMG400014594	12	8	0.778269	0.489309	Ethylene_response_factor
PGSC0003DMG400003750	16	9	0.692704	0.461978	Bell-like_homeodomain_protein_1
PGSC0003DMG400031795	29	9	0.644098	0.44528	DNA_binding_protein_homolog
PGSC0003DMG400012999	39	9	0.291523	0.321232	Homeobox_protein
PGSC0003DMG400008264	243	9	0.0852954	0.193661	Wound-responsive_AP2_like_factor_2
PGSC0003DMG400001660	0	10	0.0128114	0.0643305	GAGA-binding_transcriptional_activator_BBR_BPC4
PGSC0003DMG400027904	0	10	0.185168	0.272041	Relative_to_APETALA2_1
PGSC0003DMG400002835	1	10	0.120016	0.226898	Homeobox_protein
PGSC0003DMG400024502	44	10	0.107011	0.215845	AtPex14p
PGSC0003DMG400010721	64	10	0.0824257	0.190669	SNI1
PGSC0003DMG400000248	0	11	0.133185	0.237164	HB1
PGSC0003DMG400004780	0	11	0.351382	0.342914	Protein_ODORANT1
PGSC0003DMG400005476	0	11	0.174582	0.265585	Ocs_element-binding_factor
PGSC0003DMG401024957	9	11	0.727119	0.472437	ADP-ribosylation_factor,_arf
PGSC0003DMG400012817	12	11	0.79177	0.493442	Leucine-rich_repeat_receptor_kinase
PGSC0003DMG400004826	0	12	0.532588	0.407876	Dehydration-responsive_element_binding_protein_6
PGSC0003DMG400026962	1	12	0.0666752	0.171839	Homeodomain_protein_HOX3
PGSC0003DMG400022134	2	12	0.506102	0.397896	Salicylic_acid-induced_protein_19
PGSC0003DMG400034628	3	12	0.00828008	0.0463498	Homeobox_protein_GLABRA2
PGSC0003DMG400006482	5	12	0.509883	0.399822	APETALA2
PGSC0003DMG401025742	8	12	0.666724	0.452893	DNA_binding_protein
PGSC0003DMG400019293	18	12	0.72201	0.470856	NAC_domain-containing_protein
PGSC0003DMG400021456	19	12	0.532938	0.407988	Guanine_nucleotide_regulatory_protein
PGSC0003DMG400026809	40	12	0.0652217	0.169817	Nucleic_acid_binding_protein
PGSC0003DMG400012828	3	13	0.328302	0.334897	Class_II_ethylene_responsive_element_binding_factor
PGSC0003DMG400016484	7	13	0.411303	0.365025	Non-intrinsic_ABC_protein
PGSC0003DMG400031372	11	13	0.906958	0.527409	Histone_acetyltransferase
PGSC0003DMG400007887	12	13	0.889357	0.521897	Homeobox_protein_knotted-1-like_LET12
PGSC0003DMG400040232	22	13	0.266074	0.310224	Transcription_factor
PGSC0003DMG401010883	64	13	0.124056	0.230622	R2r3-myb_transcription_factor
PGSC0003DMG400025390	94	13	0.361418	0.34629	Apetala_2
PGSC0003DMG400033047	1	14	0.279821	0.316499	Nam_18
PGSC0003DMG400012815	8	14	0.355168	0.344173	Conserved_gene_of_unknown_function
PGSC0003DMG400017760	22	14	0.273373	0.313611	MADS-box_protein_15
PGSC0003DMG401003286	106	14	2.69e-05	0.000242848	Gene_trap_locus_3
PGSC0003DMG400014204	172	14	0.0393019	0.131034	Transcription_factor_TSRF1
PGSC0003DMG400003047	0	15	0.0356421	0.124301	GRAS_family_transcription_factor
PGSC0003DMG403024509	0	15	0.46651	0.384915	Cell_growth_defect_factor
PGSC0003DMG400009859	3	15	0.281216	0.317062	Nucleic_acid_binding_protein
PGSC0003DMG401020784	4	15	0.40421	0.362378	Transcription_factor_HY5
PGSC0003DMG400026578	28	15	0.455461	0.381855	GATA_transcription_factor
PGSC0003DMG400003212	84	15	0.0551368	0.157013	GRF_domain_class_transcription_factor
PGSC0003DMG400032780	88	15	0.111967	0.219508	Conserved_gene_of_unknown_function
PGSC0003DMG400012962	90	15	0.261042	0.308177	Transcription_factor_HBP-1b(C1)
PGSC0003DMG400024157	281	15	0.151478	0.249297	Homeobox-leucine_zipper_protein
PGSC0003DMG400023678	0	16	0.208659	0.283543	TGA10_transcription_factor
PGSC0003DMG400023707	0	16	0.12027	0.227121	Homeobox-leucine_zipper_protein_HAT14
PGSC0003DMG400026491	11	16	0.44619	0.378253	Sigma_factor
PGSC0003DMG400031054	16	16	0.977001	0.545923	Transcription_factor
PGSC0003DMG400025221	33	16	0.595972	0.429318	Conserved_gene_of_unknown_function
PGSC0003DMG400004624	33	17	0.770718	0.487202	GATA_transcription_factor
PGSC0003DMG400021902	126	17	0.251474	0.303927	Squamosa_promoter-binding_protein
PGSC0003DMG400019824	3	18	0.419689	0.368363	JA-induced_WRKY_protein
PGSC0003DMG400028335	97	18	0.594961	0.428961	Transcription_factor_WRKY2
PGSC0003DMG400008764	82	19	0.00144646	0.0101323	Transcription_cofactor
PGSC0003DMG400011806	1	20	0.0513586	0.151503	Nuclear_transcription_factor_Y_subunit_A-4
PGSC0003DMG400028896	2	20	0.0349484	0.122819	MYB_transcription_factor
PGSC0003DMG400004025	8	20	0.474809	0.387516	AP2_domain_class_transcription_factor
PGSC0003DMG400008373	45	20	0.294008	0.322056	DP1
PGSC0003DMG400028166	1	22	0.0252433	0.102452	DNA_binding_protein
PGSC0003DMG400018323	46	22	0.109955	0.217878	Lipoyl_synthase,_mitochondrial
PGSC0003DMG400008248	132	22	0.357304	0.345159	Wound-responsive_AP2_like_factor_2
PGSC0003DMG400008936	1	23	0.245152	0.300947	Transcription_factor
PGSC0003DMG400009799	1	23	0.0511134	0.151055	Transporter_ATM1,_mitochondrial
PGSC0003DMG400031777	1	23	0.158692	0.254356	Homeobox-leucine_zipper_protein_ATHB-52
PGSC0003DMG400021401	2	23	0.21992	0.289409	Transcription_factor
PGSC0003DMG400030961	9	23	0.297996	0.323632	BEL30_protein
PGSC0003DMG400020139	11	23	0.0580999	0.161294	Auxin-induced_protein_22B
PGSC0003DMG401031064	42	23	0.55222	0.413811	AtRab_GTP-binding_protein
PGSC0003DMG401024930	47	23	0.703054	0.464972	Transcription_factor_RF2a
PGSC0003DMG401024252	247	23	0.135235	0.238542	SOC1_2
PGSC0003DMG400008834	363	23	0.364208	0.347114	Phantastica
PGSC0003DMG400006928	5	24	0.0584723	0.161481	Homeobox_domain,_ZF-HD_class;_ZF-HD_homeobox_protein_Cys_His-rich_dimerisation_region;_Homeodomain
PGSC0003DMG400028740	39	24	0.452089	0.380443	Conserved_gene_of_unknown_function
PGSC0003DMG400009907	179	24	0.0373047	0.12715	WD40_repeat_protein
PGSC0003DMG400013493	267	24	0.24332	0.300046	POTH1
PGSC0003DMG400006881	1	25	0.0348445	0.122529	23S_rRNA_methyltransferase
PGSC0003DMG400016790	1	25	0.156602	0.252786	Homeodomain-leucine_zipper_protein_56
PGSC0003DMG400019155	11	25	0.222457	0.290731	F-box_family_protein
PGSC0003DMG400030328	113	25	0.507309	0.398568	StPCL1_protein
PGSC0003DMG400011891	172	25	0.357497	0.345273	NAC_domain_protein
PGSC0003DMG400011680	2	26	0.473767	0.387158	DOF_domain_class_transcription_factor
PGSC0003DMG400031256	4	26	0.0137619	0.068124	ZF-HD_homeobox_protein
PGSC0003DMG400007523	10	26	0.630133	0.440339	Ocs_element-binding_factor
PGSC0003DMG400029426	150	26	0.514908	0.401805	Salt-tolerance_protein
PGSC0003DMG400011294	0	27	0.426574	0.371088	MYB_transcription_factor_MYB114
PGSC0003DMG400019654	7	27	0.528415	0.406403	BHLH_domain_class_transcription_factor
PGSC0003DMG403025785	118	27	0.237489	0.297784	GATA_transcription_factor
PGSC0003DMG400015461	152	27	0.224683	0.291691	Myb_family_transcription_factor
PGSC0003DMG400018702	3	28	0.290861	0.321009	I-box_binding_factor
PGSC0003DMG400023196	27	28	0.955368	0.540272	WRKY_transcription_factor
PGSC0003DMG400021422	47	28	0.487831	0.391402	Transcription_cofactor
PGSC0003DMG400008454	10	29	0.273523	0.313611	Transcriptional_adaptor
PGSC0003DMG400019615	112	30	0.243176	0.300046	NAC_domain_protein
PGSC0003DMG400015622	1	31	0.389736	0.357108	Class_II_knotted-like_homeobox_protein
PGSC0003DMG400025279	1	31	0.152249	0.249826	MADS-box_transcription_factor_FBP22
PGSC0003DMG400006604	2	31	0.198013	0.278745	Apetala_2
PGSC0003DMG400027036	10	31	0.726568	0.472321	Heat_shock_factor_protein_HSF8
PGSC0003DMG400013213	10	32	0.509274	0.399427	ZF-HD_homeobox_protein
PGSC0003DMG400018509	35	32	0.875639	0.518147	HD-ZIP
PGSC0003DMG400017485	3	33	0.0648317	0.169381	DNA_binding_protein
PGSC0003DMG400012814	21	33	0.526388	0.405878	Gene_of_unknown_function
PGSC0003DMG402013505	5	34	0.221309	0.289961	Leafy_cotyledon1
PGSC0003DMG400007113	15	34	0.222112	0.290479	Fatty_acyl-CoA_reductase_3
PGSC0003DMG400034101	34	34	0.991388	0.54924	AP2_domain_class_transcription_factor
PGSC0003DMG400025984	0	35	0.0944409	0.203813	HD-ZIP_protein
PGSC0003DMG400005626	94	35	0.104107	0.213348	DNA_binding_protein
PGSC0003DMG400001362	0	37	0.0192235	0.085819	Transcription_factor
PGSC0003DMG400012298	15	37	0.334062	0.336804	98b
PGSC0003DMG400000064	67	37	0.190067	0.274577	WRKY_transcription_factor_23
PGSC0003DMG400007350	87	37	0.535003	0.408419	YA4
PGSC0003DMG400005871	2	38	0.103204	0.212444	NIN_2
PGSC0003DMG400001434	9	38	0.115833	0.22287	WRKY_transcription_factor-c
PGSC0003DMG400007061	240	38	0.160339	0.255599	Zinc_finger_protein
PGSC0003DMG400021444	0	39	0.35226	0.342984	SHORT-ROOT_protein
PGSC0003DMG400010027	30	39	0.776642	0.488953	Zinc_finger_protein
PGSC0003DMG400029725	108	40	0.0570609	0.159941	50S_ribosomal_protein_L21,_mitochondrial
PGSC0003DMG400007806	13	41	0.157479	0.253506	6b-interacting_protein_1
PGSC0003DMG400015342	13	42	0.369253	0.349191	Jasmonic_acid_2
PGSC0003DMG400003160	341	42	0.291569	0.321232	Heat_stress_transcription_factor_A-1
PGSC0003DMG400003382	0	43	0.0452362	0.141441	TCP_transcription_factor
PGSC0003DMG400024102	53	43	0.879635	0.518928	F-box_family_protein
PGSC0003DMG403026197	117	43	0.515042	0.401856	MIKC*_MADS-box_transcription_factor
PGSC0003DMG400021771	1	44	0.234887	0.296833	Transcription_factor
PGSC0003DMG400025614	83	44	0.446566	0.378428	Homeobox-leucine_zipper_protein_HAT7
PGSC0003DMG400015076	204	44	0.203575	0.280657	WRKY_transcription_factor
PGSC0003DMG400004076	463	44	0.00976405	0.0525456	TATA-binding_protein-associated_phosphoprotein
PGSC0003DMG400013609	0	46	0.0418196	0.135774	TRANSPARENT_TESTA_1_protein
PGSC0003DMG400003541	338	46	0.0749671	0.181654	TDR6_protein
PGSC0003DMG400032552	1	47	0.397681	0.360396	Transcription_factor_NF-Y_CCAAT-binding
PGSC0003DMG400001338	8	47	0.480484	0.388932	Nam_14
PGSC0003DMG400003751	10	47	0.428066	0.371525	Bel1_homeotic_protein
PGSC0003DMG400025479	202	47	0.0352361	0.123451	PHAP2A_protein
PGSC0003DMG400029167	2	48	0.148957	0.248153	Histone_H2B.11
PGSC0003DMG400021647	148	48	0.0953809	0.204797	Small_nuclear_ribonucleoprotein-associated_protein
PGSC0003DMG400025866	103	49	0.348316	0.341836	Stress-enhanced_protein_1
PGSC0003DMG400025304	0	50	0.105681	0.21507	DNA-binding_protein_MNB1B
PGSC0003DMG400009014	157	50	0.0381193	0.128736	WRKY_transcription_factor_IIe-1
PGSC0003DMG400007951	27	51	0.617226	0.436178	DRE_binding_protein_1
PGSC0003DMG400012154	29	51	0.722399	0.470977	AP2_domain-containing_transcription_factor_9
PGSC0003DMG400006345	151	51	0.353864	0.343635	Mas-binding_factor_MBF3
PGSC0003DMG400003055	1	52	0.194782	0.277029	Myb
PGSC0003DMG400027264	181	52	0.620982	0.437084	AG-motif_binding_protein-5
PGSC0003DMG400000681	3	53	0.259493	0.307556	AP2_domain_class_transcription_factor
PGSC0003DMG400004006	23	54	0.449751	0.379665	PHAP2A_protein
PGSC0003DMG400003737	37	54	0.328782	0.335058	Myb_family_transcription_factor
PGSC0003DMG400005837	43	56	0.901554	0.525899	AP2_ERF_domain-containing_transcription_factor
PGSC0003DMG400012038	3	57	0.00676342	0.0392244	APETALA2
PGSC0003DMG400030472	177	57	0.152708	0.250114	TSI1
PGSC0003DMG400010627	27	58	0.743467	0.478569	Transcription_cofactor
PGSC0003DMG400004649	68	58	0.812391	0.499519	GRAS_family_transcription_factor
PGSC0003DMG400031111	147	58	0.592706	0.427963	SIGB_(SIGMA_FACTOR_B)
PGSC0003DMG400016280	27	59	0.311489	0.329316	Auxin_indole-3-acetic_acid
PGSC0003DMG400020730	131	59	0.095273	0.204681	DIV2B_protein
PGSC0003DMG402003328	175	59	0.345201	0.34118	Histone_H1.1
PGSC0003DMG400029946	5	60	0.407956	0.363735	Bell-like_homeodomain_protein_4
PGSC0003DMG400013445	0	61	0.0441552	0.139279	Auxin-responsive_protein_IAA4
PGSC0003DMG400002769	55	61	0.846423	0.51022	Knox
PGSC0003DMG400016651	56	61	0.901816	0.525944	Transcription_factor_RF2b
PGSC0003DMG400020066	43	63	0.580286	0.423682	BHLH_domain_class_transcription_factor
PGSC0003DMG400005835	123	63	0.679362	0.457352	WRKY_transcription_factor-30
PGSC0003DMG400027077	2	65	0.0616834	0.165392	R2r3-myb_transcription_factor
PGSC0003DMG400004741	13	65	0.423669	0.370176	Axial_regulator_YABBY1
PGSC0003DMG400025505	13	65	0.331138	0.33605	NAC_domain_protein
PGSC0003DMG400019518	27	65	0.567787	0.419055	Pseudo_response_regulator
PGSC0003DMG400023781	272	65	0.494149	0.393727	GATA_zinc_finger_containing_protein
PGSC0003DMG400026245	51	68	0.771372	0.487229	Transcription_factor
PGSC0003DMG400016270	145	68	0.755115	0.482576	Heat_stress_transcription_factor_A-6b
PGSC0003DMG400003711	22	70	0.347865	0.341684	COL_domain_class_transcription_factor
PGSC0003DMG400012684	110	71	0.278823	0.315871	C2H2L_domain_class_transcription_factor
PGSC0003DMG400013257	31	73	0.427963	0.371525	ERF_transcription_factor_5
PGSC0003DMG400016511	0	75	0.00612307	0.036097	DNA-repair_protein_xrcc1
PGSC0003DMG400003741	29	76	0.701048	0.464627	Ornithine_carbamoyltransferase
PGSC0003DMG402015259	51	76	0.797267	0.494854	CONSTANS_interacting_protein_2a
PGSC0003DMG401033880	36	79	0.572361	0.420993	WRKY_transcription_factor_27
PGSC0003DMG400005892	10	80	0.245182	0.300947	Transcription_factor
PGSC0003DMG400027061	197	80	0.016026	0.0760685	Phytochrome-associated_serine_threonine_protein_phosphatase_3
PGSC0003DMG402004242	227	80	0.159856	0.255391	Conserved_gene_of_unknown_function
PGSC0003DMG400027038	10	81	0.485079	0.390393	Sigma_factor
PGSC0003DMG400014621	409	81	0.159023	0.254601	ER33_protein
PGSC0003DMG400020432	1	82	0.104822	0.214277	WRKY_transcription_factor_5
PGSC0003DMG400000009	28	82	0.623357	0.438072	Transcription_factor
PGSC0003DMG400009054	16	83	0.146378	0.246172	DNA_methyltransferase_1-associated_protein
PGSC0003DMG400004299	44	83	0.548278	0.412468	Ccaat-binding_transcription_factor_subunit_A
PGSC0003DMG400004662	394	83	0.03113	0.115026	DNA_binding_protein
PGSC0003DMG400022011	0	84	0.34135	0.339625	Homeodomain_protein
PGSC0003DMG400013215	2	85	0.466252	0.384894	Transcription_factor
PGSC0003DMG400019635	92	85	0.816528	0.500682	BEL5_protein
PGSC0003DMG400041650	46	86	0.74041	0.477569	Transcriptional_corepressor_SEUSS
PGSC0003DMG400027562	112	86	0.505789	0.397759	Transcription_factor_TGA7
PGSC0003DMG400003701	133	86	0.595414	0.429132	BZIP_domain_class_transcription_factor
PGSC0003DMG400016006	35	87	0.545931	0.411869	Pti4
PGSC0003DMG402019343	373	87	0.19691	0.278015	DNA_binding_protein
PGSC0003DMG402012256	169	88	0.474474	0.387454	Transcription_factor
PGSC0003DMG400003545	410	88	0.275537	0.314418	GATA_transcription_factor_5
PGSC0003DMG400022695	2	89	0.0888232	0.197373	Ethylene-responsive_transcription_factor
PGSC0003DMG401004242	4	89	0.327208	0.334347	Conserved_gene_of_unknown_function
PGSC0003DMG400025024	19	90	0.261469	0.308242	COL_domain_class_transcription_factor
PGSC0003DMG400007401	22	92	0.194093	0.276601	MYB-CC_type_transfactor
PGSC0003DMG402013892	22	94	0.0522495	0.152908	Gene_of_unknown_function
PGSC0003DMG400008786	47	94	0.511106	0.400342	MYB-CC_type_transfactor
PGSC0003DMG400001387	84	94	0.948118	0.538231	Ocs_element-binding_factor
PGSC0003DMG400003746	61	95	0.523839	0.404793	Transcription_factor
PGSC0003DMG400010697	7	96	0.0516248	0.151785	YA4
PGSC0003DMG400011285	76	97	0.552394	0.413816	Pentatricopeptide_repeat-containing_protein
PGSC0003DMG400024939	105	98	0.775419	0.488497	Protein_kinase_CK2_alpha_subunit
PGSC0003DMG400028098	2	99	0.00754235	0.0429783	Myb_RL3
PGSC0003DMG400012792	36	99	0.431745	0.372813	Leucine_zipper_transcription_factor
PGSC0003DMG400000380	29	100	0.348567	0.341953	HSF_domain_class_transcription_factor
PGSC0003DMG401023373	47	101	0.43827	0.375144	Nam_8
PGSC0003DMG400006155	71	101	0.823085	0.502765	Thermal_hysteresis_protein_STHP-64
PGSC0003DMG400022742	8	103	0.182198	0.270023	Acetylornithine_aminotransferase,_mitochondrial
PGSC0003DMG400021747	46	103	0.0685652	0.174273	YA2
PGSC0003DMG400018435	202	104	0.402954	0.361959	NAC_domain_protein_NAC2
PGSC0003DMG400004932	86	106	0.607033	0.433035	Homeobox-leucine_zipper_protein_HAT22
PGSC0003DMG400016833	1	107	0.24534	0.301011	Protein_SCARECROW
PGSC0003DMG400034096	283	107	0.0997876	0.209303	EZ2
PGSC0003DMG400028442	70	109	0.720018	0.470412	Floral_homeotic_protein_AGAMOUS
PGSC0003DMG400030528	172	109	0.018986	0.0850981	Phosphatidic_acid_phosphatase_alpha
PGSC0003DMG400008674	88	110	0.611943	0.434467	RNA_polymerase_II_transcriptional_coactivator_KIWI
PGSC0003DMG400003126	173	111	0.50883	0.399216	AG-motif_binding_protein-4
PGSC0003DMG400007010	3	113	0.387371	0.356217	Myc2_bHLH_protein
PGSC0003DMG400018426	152	118	0.511569	0.400507	Transcription_factor
PGSC0003DMG400029339	4	125	0.196777	0.278015	ARF_domain_class_transcription_factor
PGSC0003DMG400015463	32	126	0.00992572	0.053142	Ornithine_carbamoyltransferase
PGSC0003DMG400027017	62	128	0.200139	0.279843	Fructokinase_2
PGSC0003DMG400014803	220	130	0.265126	0.309879	Transcription_factor
PGSC0003DMG400011581	224	130	0.548716	0.412561	Conserved_gene_of_unknown_function
PGSC0003DMG400019129	311	133	0.15989	0.255391	DIV3B_protein
PGSC0003DMG400021431	80	137	0.371225	0.349758	Ocs_element-binding_factor
PGSC0003DMG400000167	96	137	0.850641	0.511504	Small_nuclear_ribonucleoprotein-associated_protein
PGSC0003DMG400002891	438	137	0.0304302	0.114138	Heme_oxygenase_1
PGSC0003DMG400006311	32	139	0.390753	0.357275	Homeobox-leucine_zipper_protein_HAT14
PGSC0003DMG400009142	103	139	0.328494	0.334974	Callus-expressing_factor
PGSC0003DMG400027167	106	143	0.700144	0.464338	AG-motif_binding_protein-2
PGSC0003DMG400026563	2	144	0.184384	0.271538	MADS-box_transcription_factor_FBP29
PGSC0003DMG400001565	29	145	0.0697037	0.17572	HB2_homeodomain_protein
PGSC0003DMG400026357	202	145	0.315888	0.330829	DNA_polymerase_epsilon_P17_subunit
PGSC0003DMG400029643	88	146	0.767899	0.486592	Nodule_inception_protein
PGSC0003DMG400003771	11	149	0.311987	0.329462	Auxin_response_factor_5
PGSC0003DMG400002796	13	149	0.0447428	0.140474	Transcription_factor
PGSC0003DMG400019455	185	149	0.659303	0.450247	BZIP_transcription_factor
PGSC0003DMG400000008	213	149	0.222228	0.290564	Transcription_factor
PGSC0003DMG400008538	52	150	0.327658	0.33445	Dehydration-responsive_element_binding_protein_3
PGSC0003DMG400000799	395	151	0.0280488	0.10874	BZIP_transcriptional_activator_RSG
PGSC0003DMG400000998	0	157	0.229609	0.294412	Nucleic_acid_binding_protein
PGSC0003DMG400021346	69	157	0.0368858	0.126157	Transcription_factor
PGSC0003DMG400011046	89	164	0.319339	0.3321	PHAP2B_protein
PGSC0003DMG400021969	9	165	0.00972501	0.0524838	DNA_binding_protein
PGSC0003DMG401021124	15	165	0.0177273	0.081457	Nuclear_transcription_factor_Y_subunit_A-4
PGSC0003DMG400026364	143	167	0.777393	0.489054	BZip_protein_AtbZip21
PGSC0003DMG400026168	18	168	0.173889	0.265327	DNA_binding_protein
PGSC0003DMG400015212	137	169	0.728404	0.472949	Serine_threonine-protein_phosphatase
PGSC0003DMG400029713	99	174	0.24091	0.299225	Putative_ethylene_responsive_element_binding_protein_1
PGSC0003DMG400013405	459	176	0.33548	0.337236	THM18_protein
PGSC0003DMG402021429	94	178	0.123998	0.230622	AP2_domain-containing_transcription_factor
PGSC0003DMG400025612	402	178	0.00970074	0.0524351	Myb-like_DNA-binding_protein
PGSC0003DMG400006093	413	178	0.264567	0.309592	Auxin_responsive_protein
PGSC0003DMG400025169	224	181	0.591745	0.427648	Gene_of_unknown_function
PGSC0003DMG400009449	188	182	0.921419	0.531329	BZIP_transcription_factor
PGSC0003DMG400026311	220	182	0.665403	0.452633	CONSTANS
PGSC0003DMG400031753	11	183	0.123177	0.229861	NAC_domain_protein
PGSC0003DMG400022578	55	187	0.358788	0.345503	Transcription_factor_bHLH63
PGSC0003DMG400019161	102	188	0.46004	0.383101	AtRab_GTP-binding_protein
PGSC0003DMG400030397	185	189	0.989148	0.548886	Isoform_MYB48-1_of_Transcription_factor_MYB48
PGSC0003DMG400023495	88	190	0.355296	0.3442	I-box_binding_factor
PGSC0003DMG400002616	126	190	0.140785	0.242641	DNA_binding_protein
PGSC0003DMG401026315	67	192	0.232849	0.295907	C2H2_zinc_finger_protein_FZF
PGSC0003DMG400021423	214	192	0.880246	0.519034	Homeodomain_leucine-zipper_1
PGSC0003DMG400009234	403	194	0.0968385	0.206068	C2H2L_domain_class_transcription_factor
PGSC0003DMG400010609	199	196	0.973364	0.544938	Transcription_factor_LIM
PGSC0003DMG400018950	424	198	0.547565	0.412307	Phytochrome-interacting_factor
PGSC0003DMG400018541	203	199	0.879701	0.518928	Dof_zinc_finger_protein
PGSC0003DMG401005796	51	203	0.0938225	0.203246	Transcription_factor
PGSC0003DMG400033576	190	208	0.957459	0.540676	GATA_transcription_factor
PGSC0003DMG400020608	161	211	0.747435	0.479717	DNA-binding_protein_3
PGSC0003DMG400026959	232	211	0.952647	0.539667	C3HL_domain_class_transcription_factor
PGSC0003DMG400002392	309	212	0.60719	0.433061	Auxin_response_factor_7
PGSC0003DMG400018469	168	214	0.675236	0.455998	G-Box_binding_protein_2
PGSC0003DMG401019226	58	215	0.0386749	0.129618	Fertilization-independent_endosperm_protein
PGSC0003DMG401005482	135	215	0.320055	0.332375	E2F4,5
PGSC0003DMG400002627	228	215	0.930044	0.533279	Homeobox_protein
PGSC0003DMG400030837	4	216	0.0211175	0.0907209	Gene_of_unknown_function
PGSC0003DMG402023373	395	216	0.436718	0.374643	Nam_9
PGSC0003DMG400021381	124	219	0.616953	0.436172	EIL1
PGSC0003DMG400010001	259	221	0.857532	0.513324	Transcription_factor
PGSC0003DMG400029367	71	223	0.195941	0.277505	C2H2L_domain_class_transcription_factor
PGSC0003DMG400026181	41	224	0.633576	0.441728	Transcription_factor
PGSC0003DMG400030271	69	226	0.110529	0.218311	TRANSPARENT_TESTA_1_protein
PGSC0003DMG400001733	233	226	0.956716	0.540426	Ccaat-binding_transcription_factor_subunit_A
PGSC0003DMG400015603	278	226	0.8923	0.522596	Chloroplast_envelope_protein_1
PGSC0003DMG400016906	300	226	0.688696	0.460568	BZIP_transcription_factor_BZI-2
PGSC0003DMG400001114	188	229	0.811798	0.499292	TLP_domain_class_transcription_factor
PGSC0003DMG400005325	74	231	0.576639	0.422233	Transcription_factor
PGSC0003DMG400037737	256	236	0.916166	0.529905	BZIP_DNA-binding_protein
PGSC0003DMG400011980	267	236	0.787323	0.492329	Two-component_sensor_histidine_kinase_bacteria
PGSC0003DMG400019719	227	237	0.950297	0.538976	GTP_binding_protein
PGSC0003DMG400026232	209	238	0.932121	0.533834	Avr9_Cf-9_rapidly_elicited_protein_1
PGSC0003DMG402018787	83	240	0.493261	0.393376	TAGL12_transcription_factor
PGSC0003DMG400025982	44	244	0.23011	0.294731	Conserved_gene_of_unknown_function
PGSC0003DMG400005646	0	248	0.0358016	0.124502	Histidyl-tRNA_synthetase
PGSC0003DMG400024487	28	248	0.0374887	0.127435	RNA_binding_protein
PGSC0003DMG400006257	51	248	0.0232404	0.0968429	Basic_helix-loop-helix_family_protein
PGSC0003DMG400010750	102	253	0.348476	0.341929	ERF_transcription_factor
PGSC0003DMG400010741	372	258	0.294819	0.322302	Uro-adherence_factor_A
PGSC0003DMG400008401	420	264	0.263384	0.309013	Transcription_factor
PGSC0003DMG400016896	117	266	0.0987266	0.207965	NAC_domain_protein
PGSC0003DMG400015498	157	272	0.543915	0.411184	Zinc_finger,_C2H2_type_family_protein
PGSC0003DMG400028125	205	279	0.863836	0.514859	MYB_transcription_factor
PGSC0003DMG400026081	163	280	0.423613	0.370176	C2H2L_domain_class_transcription_factor
PGSC0003DMG400016203	325	281	0.7396	0.477353	MADS-box_protein_JOINTLESS
PGSC0003DMG400012264	190	282	0.700116	0.464338	RNA_polymerase_II_transcriptional_coactivator_KELP
PGSC0003DMG400017567	461	290	0.555717	0.415053	Nam
PGSC0003DMG400016332	93	293	0.075051	0.181726	Prefoldin_subunit
PGSC0003DMG400007432	96	294	0.23242	0.295734	Amine_oxidase
PGSC0003DMG400031049	65	297	0.0267123	0.105821	Nucleic_acid_binding_protein
PGSC0003DMG400004087	158	300	0.512302	0.400693	DNA_binding_protein
PGSC0003DMG400003898	196	304	0.35211	0.342984	RAB1X
PGSC0003DMG400005894	153	309	0.130807	0.235312	Helix-loop-helix_DNA-binding
PGSC0003DMG401015205	160	313	0.464306	0.384317	TDR8_protein
PGSC0003DMG400007202	359	314	0.604333	0.432098	Transcription_factor_IIIA
PGSC0003DMG400001161	384	318	0.810396	0.498856	MYC_transcription_factor
PGSC0003DMG400006371	139	320	0.538055	0.4094	Phosphoric_diester_hydrolase
PGSC0003DMG400027090	265	320	0.72052	0.470496	PEX14_protein
PGSC0003DMG400016317	402	323	0.475572	0.387658	LEAUX=ARABIDOPSIS_auxin-regulated_protein_homolog
PGSC0003DMG400027433	1	326	0.347904	0.341684	Conserved_gene_of_unknown_function
PGSC0003DMG400001504	1	330	0.00963295	0.0521348	MYB_transcription_factor
PGSC0003DMG400011810	275	332	0.777998	0.489246	PHAVOLUTA-like_HD-ZIPIII_protein
PGSC0003DMG400022305	333	343	0.887141	0.521277	Ethylene-responsive_transcription_factor_3
PGSC0003DMG400020508	238	351	0.697821	0.463658	Transcription_factor
PGSC0003DMG400021196	229	356	0.325706	0.334009	Charged_multivesicular_body_protein_2b-B
PGSC0003DMG400026442	154	364	0.456427	0.382294	MYBR_domain_class_transcription_factor
PGSC0003DMG400005528	253	364	0.107569	0.216103	DNA_binding_protein
PGSC0003DMG401008054	293	364	0.823729	0.502999	DNA_binding_protein
PGSC0003DMG400014182	231	365	0.0218788	0.0929586	Nuclear_transcription_factor,_X-box_binding
PGSC0003DMG400022736	154	369	0.171499	0.263641	Homeobox_2_protein
PGSC0003DMG400003719	206	377	0.326251	0.334043	GAGA-binding_transcriptional_activator_BBR_BPC6
PGSC0003DMG400029118	374	377	0.990213	0.549077	BZIP_transcriptional_activator_RSG
PGSC0003DMG401017193	192	378	0.544954	0.411616	Mini_zinc_finger_1
PGSC0003DMG400016590	83	383	0.0176169	0.0812896	Stress_enhanced_protein_2
PGSC0003DMG400020491	330	384	0.816087	0.500579	GATA_transcription_factor
PGSC0003DMG400037972	127	388	0.0655656	0.170325	6b-interacting_protein_1
PGSC0003DMG400029278	77	389	0.0025536	0.0170315	Transcription_factor
PGSC0003DMG400014615	32	391	0.0199869	0.0879286	GRAS_family_transcription_factor
PGSC0003DMG400001594	246	400	0.16716	0.26101	DNA_binding_protein
PGSC0003DMG400033048	236	404	0.352534	0.343075	Sensory_transduction_histidine_kinase
PGSC0003DMG400028726	362	408	0.718139	0.469988	Transcription_factor_BTF3
PGSC0003DMG400007259	406	409	0.986862	0.548363	Conserved_gene_of_unknown_function
PGSC0003DMG401013782	64	410	0.153978	0.251009	Transcription_factor
PGSC0003DMG400019263	365	412	0.831281	0.505454	Basic_helix-loop-helix_protein
PGSC0003DMG400006863	133	414	0.070228	0.176187	YA3
PGSC0003DMG400025760	35	415	0.00460104	0.0287094	Homeobox_protein_HAT3.1
PGSC0003DMG400019264	30	416	0.0561192	0.158429	Kinesin
PGSC0003DMG400023065	4	417	0.331801	0.336287	TATA-binding_protein-associated_phosphoprotein
PGSC0003DMG400007301	441	419	0.937645	0.535289	TBZ17
PGSC0003DMG400000232	364	439	0.523385	0.404688	Myc2_bHLH_protein
PGSC0003DMG400031149	347	442	0.107948	0.216191	Nam_7
PGSC0003DMG400019142	301	453	0.496275	0.39442	Bel1_homeotic_protein
PGSC0003DMG400009363	269	456	0.185318	0.272041	MADS16
PGSC0003DMG401003720	111	462	0.270449	0.312716	Transcription_factor_VSF-1
PGSC0003DMG400022549	223	465	0.465445	0.384594	Phosphoric_diester_hydrolase
PGSC0003DMG400019629	57	481	0.188507	0.27359	Transcription_factor
PGSC0003DMG400004081	382	485	0.142055	0.243325	Agamous-like_MADS-box_protein_AGL8_homolog
PGSC0003DMG402026984	225	499	0.0816437	0.189627	BTB_POZ_domain-containing_protein
