# Supplementary material for: Transcriptional analysis of phloem-associated cells of potato
Source: BMC Genomics. 2015 Sep 3;16(1):665. doi: 10.1186/s12864-015-1844-2 (PMC4558636; doi:10.1186/s12864-015-1844-2)
Supplement: Additional file 6: Table S5. — Expression level of RNA-binding proteins. (XLSX 78 kb) [file 12864_2015_1844_MOESM6_ESM.xlsx]

## Sheet: reads.of.RNA.binding.associated
	pet.phloem	stem.phloem	organ.effect.P.value	organ.effect.Q.value	annotation
PGSC0003DMG400000708	99744	161520	0.110663	0.218514	Glycine-rich_RNA_binding_protein
PGSC0003DMG400028197	9087	15156	0.206484	0.282085	Suppressor_of_ty
PGSC0003DMG400017844	5507	14057	0.0876102	0.196187	Cell_cycle_control_protein_cwf22
PGSC0003DMG400033903	4814	8703	0.0273189	0.10702	SGRP-1_protein
PGSC0003DMG400013546	4219	7886	0.0394513	0.131339	Sucrose_synthase_2
PGSC0003DMG400027846	5735	7806	0.392727	0.358043	Cell_cycle_control_protein_cwf22
PGSC0003DMG400007315	3246	5285	0.422794	0.369949	H_ACA_ribonucleoprotein_complex_subunit_4
PGSC0003DMG400017156	4323	5245	0.38863	0.35672	Heterogeneous_nuclear_ribonucleoprotein_27C
PGSC0003DMG400001591	2520	4950	0.10986	0.217878	Glycine-rich_protein_2
PGSC0003DMG400027958	2347	4442	0.0649305	0.169475	Dead_box_ATP-dependent_RNA_helicase
PGSC0003DMG401022238	3965	3869	0.915371	0.529699	ATP_synthase_subunit_alpha,_mitochondrial
PGSC0003DMG400028265	2261	3158	0.266665	0.310566	U2_snrnp_auxiliary_factor,_small_subunit
PGSC0003DMG400009883	1568	3157	0.014103	0.0693018	Calcium-dependent_protein_kinase
PGSC0003DMG400016711	4341	3154	0.454517	0.381512	Homeobox_protein_knotted-1-like_LET6
PGSC0003DMG400029743	1681	2943	0.168577	0.262012	RNA-binding_protein_RZ-1
PGSC0003DMG400001590	3032	2891	0.904034	0.526626	Glycine-rich_protein_2
PGSC0003DMG400022254	816	2389	0.0113785	0.0590371	Nucleic_acid_binding_protein
PGSC0003DMG400004314	773	2369	0.35641	0.344636	N6-adenosine-methyltransferase_70_kDa_subunit
PGSC0003DMG400014893	2358	2361	0.996089	0.550439	U1_small_nuclear_ribonucleoprotein_70_kDa
PGSC0003DMG400001722	2505	2319	0.843741	0.509243	Eukaryotic_translation_initiation_factor_4g
PGSC0003DMG400025900	1483	2248	0.444839	0.377809	RNA_binding_protein
PGSC0003DMG400012601	2747	2147	0.70948	0.467355	RNA_binding_protein
PGSC0003DMG400022171	1151	2011	0.131739	0.236171	RNA-binding_protein
PGSC0003DMG400024838	1925	1949	0.89727	0.524337	40S_ribosomal_protein_S2
PGSC0003DMG402014189	561	1786	0.19865	0.279093	XH_XS_domain-containing_protein
PGSC0003DMG400002582	1092	1718	0.551247	0.413483	Heterogeneous_nuclear_ribonucleoprotein_A3
PGSC0003DMG400012685	785	1654	0.0136259	0.0676557	U2_snRNP_auxiliary_factor_large_subunit
PGSC0003DMG400009044	1871	1618	0.665035	0.452515	EZ1
PGSC0003DMG400005994	1451	1579	0.940708	0.536214	ATP_synthase_subunit_beta,_mitochondrial
PGSC0003DMG400015754	927	1563	0.0911963	0.200099	RNA_binding_protein
PGSC0003DMG400014229	1006	1539	0.0364463	0.125535	Ebna2_binding_protein_P100
PGSC0003DMG400018527	1849	1528	0.818979	0.501411	Nucleic_acid_binding_protein
PGSC0003DMG401004019	907	1417	0.0420589	0.135899	RNA-binding_protein
PGSC0003DMG400024723	1482	1410	0.829285	0.504773	60S_ribosomal_protein_L18
PGSC0003DMG400011259	961	1408	0.456459	0.382294	Endoribonuclease_Dicer_homolog
PGSC0003DMG400000344	1312	1406	0.583915	0.424811	Splicing_factor_U2af_large_subunit_B
PGSC0003DMG400008877	600	1353	0.191159	0.274855	Nucleolar_phosphoprotein
PGSC0003DMG400005081	1472	1333	0.726887	0.472394	Nuclear_acid_binding_protein
PGSC0003DMG400026361	715	1192	0.0151386	0.0728657	Ribosomal_protein
PGSC0003DMG400025264	1415	1185	0.180826	0.269143	Arginine_serine_rich_splicing_factor_sf4_14
PGSC0003DMG400029301	542	1168	0.167033	0.26101	F17H15.1_F17H15.1
PGSC0003DMG400003302	575	1151	0.0546752	0.156049	RNA_binding_protein
PGSC0003DMG400003492	550	1146	0.142106	0.243376	RNA_binding_protein
PGSC0003DMG400011402	680	1117	0.22187	0.29034	Pre-mRNA-splicing_factor_SF2
PGSC0003DMG401005881	829	1086	0.125089	0.231379	Ribosomal_protein_L10a
PGSC0003DMG400030560	759	1078	0.068553	0.174273	ATP_synthase_subunit_beta
PGSC0003DMG400014826	640	1060	0.0544094	0.155855	Salt_tolerance_protein_3
PGSC0003DMG400021812	1430	1015	0.0605312	0.164103	60S_ribosomal_protein_L8
PGSC0003DMG400024356	1099	1009	0.707399	0.466604	RNA_recognition_motif_(RRM)-containing_protein
PGSC0003DMG402017409	652	1005	0.0113753	0.0590371	Heterogeneous_nuclear_ribonucleoprotein_A1
PGSC0003DMG400003218	827	996	0.371418	0.349758	Pre-mRNA_splicing_factor
PGSC0003DMG401000216	547	976	0.107496	0.216068	Dead_box_ATP-dependent_RNA_helicase
PGSC0003DMG400015382	1331	963	0.242029	0.299472	Heterogeneous_nuclear_ribonucleoprotein_A2_B1
PGSC0003DMG400016485	1345	925	0.18678	0.27271	Nuclear_acid_binding_protein
PGSC0003DMG400026524	1679	891	0.210249	0.284365	Splicing_factor_U2af_small_subunit_A
PGSC0003DMG400030802	926	883	0.928496	0.532961	40S_ribosomal_protein_S2
PGSC0003DMG400002782	1230	880	0.0387386	0.129791	Oxygen-evolving_enhancer_protein_1,_chloroplastic
PGSC0003DMG400024629	692	880	0.749539	0.480586	Pentatricopeptide_repeat-containing_protein
PGSC0003DMG400021170	725	871	0.713702	0.468819	40S_ribosomal_protein_S4
PGSC0003DMG400019563	788	810	0.887001	0.521277	Ribosomal_protein
PGSC0003DMG400001495	818	800	0.812366	0.499519	Ribonucleoprotein,_chloroplast
PGSC0003DMG400001453	3296	798	0.00468282	0.0291242	RNA-binding_protein
PGSC0003DMG400029870	992	725	0.362978	0.346819	KH_domain-containing_protein
PGSC0003DMG400011290	1217	724	0.413829	0.365944	Nuclear_acid_binding_protein
PGSC0003DMG400007336	590	710	0.411334	0.365025	40S_ribosomal_protein_S15
PGSC0003DMG400031345	1078	686	0.37619	0.351766	Ribosomal_protein
PGSC0003DMG400019272	573	685	0.673283	0.455298	60S_ribosomal_protein_L8
PGSC0003DMG402006195	1290	660	0.241321	0.299293	Conserved_gene_of_unknown_function
PGSC0003DMG400025015	535	653	0.625662	0.438911	60S_ribosomal_protein_L8
PGSC0003DMG400030345	896	647	0.735953	0.475973	FUS-interacting_serine-arginine-rich_protein_1
PGSC0003DMG400030475	705	622	0.801536	0.496048	Nucleic_acid_binding_protein
PGSC0003DMG400000625	656	600	0.820245	0.501944	Signal_recognition_particle_54_kDa_protein_1
PGSC0003DMG400001694	678	597	0.679059	0.457201	RNA_binding_protein
PGSC0003DMG400022369	1262	546	0.240008	0.299039	Dead_box_ATP-dependent_RNA_helicase
PGSC0003DMG400032132	516	513	0.98976	0.549066	Serine_arginine-rich_protein
PGSC0003DMG400027703	602	503	0.648921	0.447107	Alphavirus_core_protein_family
	pet.phloem	stem.phloem	organ.effect.P.value	organ.effect.Q.value	annotation
PGSC0003DMG400015500	568	463	0.364077	0.347043	Splicing_factor_U2af_large_subunit_B
PGSC0003DMG400007507	1166	443	0.00739812	0.0422829	3-5-exoribonuclease_RNA_binding
PGSC0003DMG400015251	1670	425	0.0306198	0.114436	Plastid_RNA-binding_protein
PGSC0003DMG400029391	1273	404	0.131997	0.236375	Poly(A)_polymerase_beta
PGSC0003DMG400004310	845	390	0.494122	0.393727	Peptidase_S8_and_S53,_subtilisin,_kexin,_sedolisin;_3_exoribonuclease
PGSC0003DMG400019825	1073	358	0.0591898	0.16248	Cinnamoyl_CoA_reductase
PGSC0003DMG400009166	834	343	0.106512	0.215304	Pumilio_domain-containing_protein_PPD1
PGSC0003DMG400016844	608	315	0.0364224	0.125518	RNA_binding_protein
PGSC0003DMG400008934	543	298	0.673365	0.45532	Spliceosome_associated_protein
PGSC0003DMG400012199	1305	297	0.476838	0.387997	Peptidase_M1_family_protein
PGSC0003DMG400002210	790	272	0.0866964	0.195422	F17H15.1_F17H15.1
PGSC0003DMG400025132	1130	235	0.0112602	0.058583	KH_domain-containing_protein
PGSC0003DMG400030462	614	131	0.264448	0.309592	Avr9_Cf-9_rapidly_elicited_protein_216
PGSC0003DMG400025077	502	125	0.19091	0.274738	S1_RNA-binding_domain-containing_protein
	pet.phloem	stem.phloem	organ.effect.P.value	organ.effect.Q.value	annotation
PGSC0003DMG400013547	307	2845	0.011799	0.0607944	Sucrose_sythase
PGSC0003DMG400000376	147	1966	0.171282	0.263449	3-hydroxyacyl-CoA_dehyrogenase
PGSC0003DMG400002895	44	1252	0.00321245	0.0209368	Sucrose_synthase
PGSC0003DMG400002827	270	1164	0.0164559	0.0773698	Spliceosome_associated_protein
PGSC0003DMG400010573	347	1141	0.011821	0.060825	Conserved_gene_of_unknown_function
PGSC0003DMG400022220	293	1083	0.00880002	0.0486171	RNA_Binding_Protein_45
PGSC0003DMG400019791	367	1056	0.143991	0.244916	DNA-binding_protein_smubp-2
PGSC0003DMG400007842	180	953	0.141348	0.243151	RNA-binding_protein
PGSC0003DMG400003138	287	908	0.0975848	0.206732	Elongation_factor_Ts
PGSC0003DMG400022438	313	893	0.0154997	0.074187	Splicing_factor_U2af_large_subunit_B
PGSC0003DMG400010836	353	854	0.0420191	0.135888	Lupus_la_ribonucleoprotein
PGSC0003DMG400036082	439	830	0.180968	0.269319	40S_ribosomal_protein_S8
PGSC0003DMG400011106	221	808	0.343319	0.340347	CBL-interacting_protein_kinase_08
PGSC0003DMG400020065	421	784	0.353384	0.343414	Poly(RC)-binding_protein
PGSC0003DMG400007128	362	766	0.245211	0.300949	RNA_binding_protein
PGSC0003DMG400023925	468	762	0.223186	0.290991	Ribosomal_protein_L25
PGSC0003DMG400016157	51	737	0.215226	0.286957	NOL1_NOP2_sun_family_protein
PGSC0003DMG400024852	95	716	0.00985536	0.0529372	Shwachman-Bodian-Diamond_syndrome_protein
PGSC0003DMG400023407	3	715	0.232988	0.295921	Rrm-containing_protein
PGSC0003DMG400003086	444	713	0.406513	0.363248	AML1
PGSC0003DMG400010324	444	672	0.369813	0.349385	Pre-mRNA-splicing_factor_SLU7
PGSC0003DMG400006350	344	669	0.429934	0.37198	Pumilio
PGSC0003DMG400019271	190	665	0.0142905	0.0699524	RNA_binding_protein
PGSC0003DMG400030520	266	662	0.338497	0.338348	Poly(A)_polymerase_alpha
PGSC0003DMG400017545	116	639	0.368131	0.348921	RNA_recognition_motif-containing_protein
PGSC0003DMG400028521	248	625	0.256933	0.306524	Cinnamoyl-CoA_reductase
PGSC0003DMG400031080	386	624	0.021386	0.0915455	Glycine-rich_RNA-binding_protein
PGSC0003DMG400025459	458	614	0.240614	0.299225	C3HL_domain_class_transcription_factor
PGSC0003DMG400008145	426	603	0.559359	0.41643	RNA-binding_protein
PGSC0003DMG401007628	26	601	0.130082	0.234859	Polyribonucleotide_nucleotidyltransferase
PGSC0003DMG400014426	377	600	0.428555	0.371545	Nuclear_inhibitor_of_protein_phosphatase-1
PGSC0003DMG400027010	413	575	0.06339	0.167508	Ribosomal_protein
PGSC0003DMG400023660	79	567	0.00727153	0.0417054	RBP50
PGSC0003DMG400034487	354	561	0.769121	0.486942	ATP-dependent_RNA_helicase
PGSC0003DMG400017719	120	549	0.0200564	0.0880347	Serine_arginine_rich_splicing_factor
PGSC0003DMG400000149	99	531	0.144903	0.245663	Cytochrome_P450
PGSC0003DMG400031406	352	527	0.718362	0.47003	Poly-A_binding_protein
PGSC0003DMG400006846	81	512	0.00973195	0.0524965	Ribosomal_protein
PGSC0003DMG400005217	148	511	0.176917	0.266955	50S_ribosomal_protein_L14
PGSC0003DMG400021249	110	508	0.000964039	0.00695337	RNA-binding_protein
PGSC0003DMG400000926	257	500	0.345863	0.341241	Oxygen-evolving_enhancer_protein_2,_chloroplastic
	pet.phloem	stem.phloem	organ.effect.P.value	organ.effect.Q.value	annotation
PGSC0003DMG400028812	242	494	0.0752327	0.181797	DEAD-box_ATP-dependent_RNA_helicase_53
PGSC0003DMG401012560	259	472	0.270494	0.312716	Serine_arginine_rich_splicing_factor
PGSC0003DMG400012910	284	467	0.0124446	0.0630246	Glucose-6-phosphate_isomerase
PGSC0003DMG400000965	143	464	0.0310273	0.114863	Ribosomal_protein_S10,_eukaryotic_and_archaeal_form
PGSC0003DMG400001606	155	459	0.0239922	0.0989928	RNA_binding_protein
PGSC0003DMG400019552	114	456	0.103783	0.212872	Polyprotein
PGSC0003DMG400018003	76	449	0.100616	0.210115	Pre-mRNA_cleavage_factor_im,_25kD_subunit
PGSC0003DMG402003209	156	436	0.0332455	0.118994	RNA-binding_protein
PGSC0003DMG400021104	326	418	0.81824	0.501196	Isoform_2_of_Cleavage_and_polyadenylation_specificity_factor_CPSF30
PGSC0003DMG400020907	355	410	0.780167	0.48992	ATP_binding_protein
PGSC0003DMG400004630	161	408	0.237625	0.297784	Glyoxysomal_fatty_acid_beta-oxidation_multifunctional_protein
PGSC0003DMG400025983	188	402	0.241726	0.299472	Conserved_gene_of_unknown_function
PGSC0003DMG400028629	38	401	0.280476	0.316774	Signal_recognition_particle_54_kDa_protein_2
PGSC0003DMG400019613	101	391	0.158597	0.254325	Polypyrimidine_tract_binding_protein
PGSC0003DMG400007237	386	389	0.985745	0.548117	Zinc_finger_protein
PGSC0003DMG400010035	59	388	0.073528	0.180231	Oxygen-evolving_enhancer_protein_1,_chloroplastic
PGSC0003DMG400024601	148	379	0.0879968	0.196436	Dead_box_ATP-dependent_RNA_helicase
PGSC0003DMG400018409	7	379	0.141422	0.243151	KH_domain_containing_protein
PGSC0003DMG400018824	234	373	0.181384	0.269727	RBP50
PGSC0003DMG400021187	436	370	0.637251	0.44294	Ribosomal_RNA_assembly_protein_mis3
PGSC0003DMG400017584	337	369	0.936311	0.534787	29_kDa_ribonucleoprotein_B,_chloroplastic
PGSC0003DMG400028835	475	362	0.623246	0.438028	Heterogeneous_nuclear_ribonucleoprotein_27C
PGSC0003DMG401002393	94	359	0.31645	0.330963	Dead_box_ATP-dependent_RNA_helicase
PGSC0003DMG400007990	293	358	0.667094	0.452935	Nucleic_acid_binding_protein
PGSC0003DMG400028111	345	355	0.984565	0.547909	Glycine-rich_RNA-binding_protein
PGSC0003DMG400020705	89	350	0.200819	0.280151	U2_snrnp_auxiliary_factor,_small_subunit
PGSC0003DMG400011182	4	343	0.130476	0.235057	APO_protein_2,_chloroplastic
PGSC0003DMG401003209	238	337	0.202186	0.280234	RNA-binding_protein
PGSC0003DMG400023482	227	329	0.790783	0.493397	Far_upstream_element-binding_protein
PGSC0003DMG400004919	356	326	0.836276	0.506787	DAZ-associated_protein
PGSC0003DMG400026119	71	322	0.0938585	0.203286	Salt_tolerance_protein_4
PGSC0003DMG400020713	55	320	0.10511	0.214585	Nucleic_acid_binding_protein
PGSC0003DMG400016158	274	308	0.809695	0.498633	Poly-A_binding_protein
PGSC0003DMG400002513	79	307	0.0811976	0.189277	RNA_m5u_methyltransferase
PGSC0003DMG400020152	132	306	0.1152	0.222254	Ras-GTPase-activating_protein-binding_protein
PGSC0003DMG400008767	64	302	0.345042	0.34118	RNA-binding_protein
PGSC0003DMG400031069	217	301	0.587194	0.426077	RNA_binding_protein
PGSC0003DMG400008351	59	297	0.0464133	0.143284	40S_ribosomal_protein_S5
PGSC0003DMG400002549	228	294	0.449506	0.379571	Tha8
PGSC0003DMG400021562	1	285	0.163698	0.258374	Single-stranded_DNA_binding_protein
PGSC0003DMG400023459	119	280	0.102569	0.211984	DsRNA-binding_protein_2
PGSC0003DMG400027066	51	275	0.0196625	0.0869702	CFM2_alternative_polyadenylation_form_2
PGSC0003DMG400003906	371	274	0.791149	0.493397	Multifunctional_protein
PGSC0003DMG400003291	150	268	0.203637	0.280657	40S_ribosomal_protein_S20
PGSC0003DMG400025555	410	264	0.519537	0.403332	Ribosomal_protein
PGSC0003DMG400018999	92	261	0.381149	0.354004	RNA_binding_protein
PGSC0003DMG400032106	317	256	0.347402	0.341572	RRNA_methylase
PGSC0003DMG400000654	70	255	0.19885	0.279167	H_ACA_ribonucleoprotein_complex_subunit
PGSC0003DMG400031733	278	252	0.933399	0.534187	Ribosomal_pseudouridine_synthase
PGSC0003DMG400009999	313	251	0.846972	0.510317	RNA_recognition_motif-containing_protein
PGSC0003DMG400014922	53	251	0.123396	0.229947	Conserved_gene_of_unknown_function
PGSC0003DMG400011712	154	249	0.0908183	0.199689	Ribosomal_protein_L10a
PGSC0003DMG400006257	51	248	0.0232404	0.0968429	Basic_helix-loop-helix_family_protein
PGSC0003DMG400024487	28	248	0.0374887	0.127435	RNA_binding_protein
PGSC0003DMG400005646	0	248	0.0358016	0.124502	Histidyl-tRNA_synthetase
PGSC0003DMG400017722	254	246	0.969542	0.544432	Conserved_gene_of_unknown_function
PGSC0003DMG400001735	1	244	0.366757	0.348341	Pentatricopeptide_repeat-containing_protein,_chloroplastic
PGSC0003DMG400003484	432	243	0.640383	0.444009	RNA-binding_region-containing_protein
PGSC0003DMG400007051	107	241	0.174601	0.265585	50S_ribosomal_protein_L4,_chloroplastic
PGSC0003DMG401017409	283	239	0.75257	0.481773	Heterogeneous_nuclear_ribonucleoprotein_A1
PGSC0003DMG400022380	489	233	0.0725409	0.179111	Double-stranded_RNA_binding_protein
PGSC0003DMG400015155	104	233	0.181939	0.269898	28_kDa_ribonucleoprotein,_chloroplastic
PGSC0003DMG400030226	169	230	0.28541	0.318859	RNA-binding_protein
PGSC0003DMG400000695	114	230	0.421456	0.369174	Protein_phosphatase_2a,_regulatory_subunit
PGSC0003DMG400020576	106	226	0.0226955	0.0953294	RNA_binding_protein
PGSC0003DMG400018875	58	226	0.395894	0.359689	Arginine_serine-rich_splicing_factor
PGSC0003DMG402029795	39	223	0.00116657	0.00832487	Ribosomal_RNA_small_subunit_methyltransferase_B
PGSC0003DMG400032245	22	222	0.0267952	0.105866	Pentatricopeptide_repeat-containing_protein
PGSC0003DMG400011240	199	221	0.69405	0.462307	Arginine_serine-rich_protein
PGSC0003DMG400030478	65	220	0.0169855	0.0791433	Nucleic_acid_binding_protein
PGSC0003DMG400020072	159	219	0.31437	0.330281	Step_II_splicing_factor_slu7
PGSC0003DMG401027007	306	211	0.0511597	0.1511	40S_ribosomal_protein_S29
PGSC0003DMG400032553	140	211	0.224572	0.291627	RNA_recognition_motif-containing_protein
PGSC0003DMG400006396	180	210	0.756238	0.48306	Serine_hydroxymethyltransferase
PGSC0003DMG400013566	30	209	0.250341	0.303154	Ribosomal_pseudouridine_synthase
PGSC0003DMG400004122	31	207	0.154638	0.251385	30S_ribosomal_protein_S13,_chloroplastic
PGSC0003DMG400009264	59	203	0.149323	0.248462	40S_ribosomal_protein_S29
PGSC0003DMG400024911	43	196	0.136686	0.239478	Nucleic_acid_binding_protein
PGSC0003DMG400001427	140	188	0.350584	0.342453	Polypyrimidine_tract-binding_protein
PGSC0003DMG400004172	1	187	0.279555	0.316329	Gene_of_unknown_function
PGSC0003DMG400028246	453	186	0.00900832	0.0494808	Pre-mRNA_splicing_factor
PGSC0003DMG400020352	22	184	0.102681	0.212063	OTU-like_cysteine_protease_family_protein
PGSC0003DMG400022045	133	181	0.717667	0.469823	ATP-dependent_RNA_helicase
PGSC0003DMG400020826	360	180	0.397244	0.360259	DNA-directed_RNA_polymerase_II_19_kD_polypeptide_rpb7
PGSC0003DMG400017735	157	180	0.852127	0.511993	GTP-binding_protein_erg
PGSC0003DMG400015335	99	180	0.208825	0.283543	Group_II_intron_splicing_factor_CRS1
PGSC0003DMG400002087	19	176	0.114137	0.221583	Ribosomal_pseudouridine_synthase
PGSC0003DMG400005746	31	174	0.347293	0.341508	Spliceosome_associated_protein
PGSC0003DMG400019215	86	167	0.267402	0.31098	60S_ribosomal_protein_L23a
PGSC0003DMG400017519	0	165	0.253241	0.304749	Ribonucleoprotein,_chloroplast
PGSC0003DMG400009961	420	163	0.0308448	0.114576	Pseudouridylate_synthase
PGSC0003DMG400027335	91	163	0.70183	0.464765	Far_upstream_element-binding_protein
PGSC0003DMG401003169	164	161	0.990046	0.549077	Heterogeneous_nuclear_ribonucleoprotein_A1
PGSC0003DMG400023592	2	161	0.0417833	0.135745	Ribonucleoside-diphosphate_reductase
PGSC0003DMG400011058	83	160	0.597225	0.429645	RNA_binding_protein
PGSC0003DMG400000462	66	157	0.151473	0.249297	RNA_binding_protein
PGSC0003DMG400008175	14	157	0.127122	0.232341	Conserved_gene_of_unknown_function
PGSC0003DMG400025374	61	156	0.285019	0.318656	Arogenate_dehydratase_2
PGSC0003DMG400018010	221	153	0.49071	0.392603	Poly(RC)-binding_protein
PGSC0003DMG400005636	73	151	0.642541	0.444741	Zinc_finger_CCCH_domain-containing_protein_42
PGSC0003DMG400017812	53	150	0.480337	0.388878	40S_ribosomal_protein_S5
PGSC0003DMG400024722	69	145	0.640113	0.443849	MCT-1_like_PUA_RNA_binding-domain_containing_protein
PGSC0003DMG400033902	21	144	0.0966132	0.205802	RNA-binding_gricine-rich_protein-1c
PGSC0003DMG400017402	358	143	0.253298	0.304784	50S_ribosomal_protein_L18
PGSC0003DMG400011414	109	140	0.887161	0.521277	Conserved_gene_of_unknown_function
PGSC0003DMG400022496	228	139	0.67076	0.4543	60S_ribosome_subunit_biogenesis_protein_NIP7
PGSC0003DMG400000167	96	137	0.850641	0.511504	Small_nuclear_ribonucleoprotein-associated_protein
PGSC0003DMG400010293	36	136	0.443141	0.377023	Nucleolar_RNA-binding_Nop10p
PGSC0003DMG400016641	123	132	0.95539	0.540272	ATP_binding_protein
PGSC0003DMG400008871	1	132	0.228241	0.293877	Signal_recognition_particle_protein
PGSC0003DMG400013282	445	126	0.0897821	0.198368	Tonoplast_dicarboxylate_transporter
PGSC0003DMG400041047	201	123	0.390144	0.357246	Maturase_K
PGSC0003DMG400008053	243	121	0.28528	0.318859	DsRNA-binding_protein_2
PGSC0003DMG400018847	16	121	0.0123807	0.0628107	Zinc_finger_protein
PGSC0003DMG400038162	160	119	0.787953	0.49239	RRNA_methylase
PGSC0003DMG400022219	56	109	0.320994	0.332862	Dead_box_ATP-dependent_RNA_helicase
PGSC0003DMG400015641	16	109	0.315249	0.330554	Gene_of_unknown_function
PGSC0003DMG400034096	283	107	0.0997876	0.209303	EZ2
PGSC0003DMG400009356	87	102	0.696525	0.463142	DsRNA-binding_protein
PGSC0003DMG401007649	3	100	0.332948	0.336582	N(2),N(2)-dimethylguanosine_tRNA_methyltransferase_1
PGSC0003DMG400031213	23	99	0.287028	0.319427	Protein_gar2
PGSC0003DMG403005640	15	99	0.00690064	0.0399189	HUELLENLOS
PGSC0003DMG400007434	32	97	0.35172	0.342914	Pseudouridine_synthase_family_protein
PGSC0003DMG400023970	217	96	0.457892	0.382496	Ribonuclease
PGSC0003DMG400022019	82	96	0.821693	0.50248	CBL-interacting_protein_kinase_08
PGSC0003DMG400019909	6	93	0.103472	0.212669	Poly(RC)-binding_protein
PGSC0003DMG400016798	168	92	0.408965	0.364123	Poly-A_binding_protein
PGSC0003DMG400027702	172	89	0.335739	0.33736	KH_domain-containing_protein
PGSC0003DMG400029651	39	89	0.385118	0.355196	Sm
PGSC0003DMG400001131	132	86	0.352917	0.343235	RNA_binding
PGSC0003DMG400001545	181	85	0.504396	0.397263	Ribonuclease_E
PGSC0003DMG400019218	1	83	0.191978	0.275236	Retroelement_pol_polyprotein
PGSC0003DMG400022346	107	80	0.493185	0.393376	Proliferating-cell_nucleolar_antigen_p120
PGSC0003DMG400013241	74	80	0.935439	0.53464	ATP-dependent_RNA_and_DNA_helicase
PGSC0003DMG400018655	3	80	0.139888	0.242009	Intron_maturase,_type_II_family_protein
PGSC0003DMG400031350	86	79	0.932711	0.533992	Uridylate_kinase
PGSC0003DMG400021378	60	79	0.652059	0.448054	ATP-dependent_RNA_helicase
PGSC0003DMG400012510	414	72	0.00866459	0.0480082	Exosome_complex_exonuclease_rrp42
PGSC0003DMG402015244	0	72	0.0769719	0.184062	EMB2746
PGSC0003DMG400005739	133	69	0.1207	0.227265	ATP-dependent_RNA_helicase
PGSC0003DMG400000239	5	68	0.2566	0.30637	Arginine_serine-rich_splicing_factor
PGSC0003DMG400000206	1	67	0.220778	0.289798	Exosome_complex_exonuclease_RRP41
PGSC0003DMG400001190	13	64	0.180739	0.269083	Conserved_gene_of_unknown_function
PGSC0003DMG400029006	56	63	0.908244	0.52772	T2-type_RNase
PGSC0003DMG400017052	47	62	0.870137	0.516761	Splicing_factor
PGSC0003DMG401000006	3	62	0.334844	0.337125	DNA_binding_protein
PGSC0003DMG401014189	41	61	0.733627	0.475018	Conserved_gene_of_unknown_function
PGSC0003DMG400026913	8	61	0.230686	0.295125	NAD_dependent_epimerase_dehydratase
PGSC0003DMG401016396	3	61	0.323811	0.333593	Dihydroorotate_dehydrogenase
PGSC0003DMG400031789	38	60	0.156813	0.252943	60S_ribosomal_protein_L18
PGSC0003DMG400001466	17	58	0.246721	0.301603	N2,N2-dimethylguanosine_tRNA_methyltransferase_family_protein
PGSC0003DMG400023083	24	57	0.647708	0.446791	MRNA_cap_guanine-N7_methyltransferase
PGSC0003DMG400003412	14	57	0.562443	0.417392	General_negative_transcription_regulator
PGSC0003DMG400028708	169	56	0.423402	0.370055	3-5_exoribonuclease_CSL4
PGSC0003DMG400016606	139	56	0.550909	0.41338	Conserved_gene_of_unknown_function
PGSC0003DMG400007322	39	56	0.725463	0.471979	Spliceosome_associated_protein
PGSC0003DMG400024264	38	54	0.704517	0.465495	Ribosomal_protein_l7ae
PGSC0003DMG400012608	270	50	0.112415	0.220035	ATP_binding_protein
PGSC0003DMG401009562	0	50	0.147158	0.246839	Pseudouridine_synthase
PGSC0003DMG400004682	63	49	0.457882	0.382496	50S_ribosomal_protein_L18,_chloroplast
PGSC0003DMG400021647	148	48	0.0953809	0.204797	Small_nuclear_ribonucleoprotein-associated_protein
PGSC0003DMG400022323	0	46	0.162384	0.257281	CRS2-associated_factor_2,_mitochondrial
PGSC0003DMG400005091	114	43	0.0125478	0.0633036	40S_ribosomal_protein_S2
PGSC0003DMG400009106	28	43	0.625339	0.438905	Polypyrimidine_tract_binding_protein
PGSC0003DMG400001233	12	43	0.267044	0.310754	30S_ribosomal_protein_S1,_chloroplastic
PGSC0003DMG402016246	193	40	0.198695	0.27912	30S_ribosomal_protein_S5
PGSC0003DMG400029725	108	40	0.0570609	0.159941	50S_ribosomal_protein_L21,_mitochondrial
PGSC0003DMG400019856	315	38	0.150608	0.249146	Poly(A)_polymerase
PGSC0003DMG402014244	39	35	0.92542	0.532132	MRNA_cap_guanine-N7_methyltransferase
PGSC0003DMG402009562	19	35	0.205911	0.281673	Pseudouridine_synthase
PGSC0003DMG400013774	23	33	0.994014	0.54993	Gene_of_unknown_function
PGSC0003DMG400021115	3	33	0.223208	0.290991	Double-stranded_RNA_binding
PGSC0003DMG400016393	64	30	0.617295	0.43618	Pre-mRNA_branch_site_protein_p14
PGSC0003DMG400001128	24	30	0.830533	0.505155	40S_ribosomal_protein_S15
PGSC0003DMG401002514	101	28	0.45405	0.381282	3-5_exonuclease
PGSC0003DMG400006635	1	28	0.0156359	0.0745725	Conserved_gene_of_unknown_function
PGSC0003DMG400008832	101	26	0.113313	0.220783	EMB2730
PGSC0003DMG400012864	24	26	0.805718	0.497585	Ribonuclease_III
PGSC0003DMG401014290	4	26	0.501653	0.396224	Pre-mRNA_cleavage_factor_im,_25kD_subunit
PGSC0003DMG400006881	1	25	0.0348445	0.122529	23S_rRNA_methyltransferase
PGSC0003DMG400026414	84	24	0.436496	0.374587	Ribosomal_protein_l7ae
PGSC0003DMG400031016	78	24	0.193031	0.276017	Dead_box_ATP-dependent_RNA_helicase
PGSC0003DMG400017435	4	24	0.419412	0.368341	Pentatricopeptide_repeat-containing_protein
PGSC0003DMG402003973	156	23	0.115812	0.22287	Gene_of_unknown_function
PGSC0003DMG400017721	0	23	0.15018	0.248969	APUM7_(Arabidopsis_Pumilio_7);_RNA_binding___binding
PGSC0003DMG400009687	165	22	0.0185017	0.0836929	PPR1_protein
PGSC0003DMG400004754	214	20	0.0153258	0.0735763	Singapore_isolate_B_(sub-type_7)_whole_genome_shotgun_sequence_assembly,_scaffold_2
PGSC0003DMG400016920	1	20	0.211513	0.285094	Splicing_factor
PGSC0003DMG400019692	0	20	0.479087	0.388586	Ribonucleoside-diphosphate_reductase
PGSC0003DMG401005640	59	19	0.488073	0.391562	50S_ribosomal_protein_L14
PGSC0003DMG400011786	223	18	0.00142019	0.00996663	Group_II_intron_splicing_factor_CRS1
PGSC0003DMG400012888	0	18	0.400668	0.361377	MRNA_binding_protein
PGSC0003DMG400030795	37	17	0.621349	0.43721	RNA_recognition_motif-containing_protein
PGSC0003DMG400023692	12	17	0.818726	0.501352	RNA_binding_protein
PGSC0003DMG400022740	1	17	0.231263	0.295248	APO_protein_1,_chloroplastic
PGSC0003DMG400028037	84	16	0.480155	0.38885	XH_XS_domain-containing_protein
PGSC0003DMG400002353	18	16	0.920159	0.530945	Polypyrimidine_tract_binding_protein
PGSC0003DMG400020548	4	16	0.288482	0.320436	40S_ribosomal_protein_S4
PGSC0003DMG400025503	4	15	0.347081	0.341508	Ribosome_biogenesis_protein_nop10
PGSC0003DMG400015321	20	14	0.66471	0.452338	Conserved_gene_of_unknown_function
PGSC0003DMG400002774	3	14	0.326169	0.334043	Ribosomal_pseudouridine_synthase
PGSC0003DMG400022992	0	14	0.0542547	0.155587	TRNA_synthetase_class_I_family_protein
PGSC0003DMG400027650	128	13	0.127013	0.232276	Ctc-interacting_domain_9
PGSC0003DMG400022796	85	13	0.0806651	0.188582	Aspartate-semialdehyde_dehydrogenase
PGSC0003DMG400028248	49	13	0.372713	0.350271	RNA_binding_protein
PGSC0003DMG401018810	19	13	0.703572	0.465108	Pentatricopeptide_repeat-containing_protein
PGSC0003DMG400021063	0	13	0.565021	0.418338	Gag-pol_polyprotein
PGSC0003DMG400012587	179	11	0.410342	0.364809	CFM6
PGSC0003DMG400024054	103	10	0.429449	0.371801	Conserved_gene_of_unknown_function
PGSC0003DMG402003567	10	10	0.987751	0.548724	Ferredoxin--NADP_reductase,_leaf-type_isozyme,_chloroplastic
PGSC0003DMG400005164	5	10	0.715984	0.469339	APO_protein_4,_mitochondrial
PGSC0003DMG400025154	93	9	0.469437	0.385869	RNA-binding_glycine-rich_protein
PGSC0003DMG401014244	87	9	0.0388104	0.129956	MRNA_cap_guanine-N7_methyltransferase
PGSC0003DMG400001864	68	9	0.172476	0.264395	RNA_binding_protein
PGSC0003DMG400022532	22	9	0.557615	0.415748	RNA_binding_protein
PGSC0003DMG400009768	144	7	0.271495	0.312962	Ribonuclease_III
PGSC0003DMG400007361	141	7	0.00819775	0.0460016	Nuclear_acid_binding_protein
PGSC0003DMG400000516	55	7	0.482147	0.389405	Polyribonucleotide_nucleotidyltransferase
PGSC0003DMG400022902	11	7	0.780334	0.48996	Pre-mRNA-splicing_factor_cwc-22
PGSC0003DMG400021364	149	6	0.0182817	0.0830491	33_kDa_ribonucleoprotein,_chloroplastic
PGSC0003DMG400009821	53	5	0.438353	0.375144	Conserved_gene_of_unknown_function
PGSC0003DMG400003128	39	3	0.412878	0.365671	CRS1___YhbY_domain_containing_protein
PGSC0003DMG400033870	18	3	0.0171659	0.0798458	Cleavage_and_polyadenylation_specificity_factor_5
PGSC0003DMG400016318	100	2	0.143533	0.244646	40S_ribosomal_protein_S15
PGSC0003DMG400004609	59	2	0.0465443	0.143488	30S_ribosomal_protein_S1,_chloroplastic
PGSC0003DMG400017036	13	2	0.71702	0.469614	Multidomain_cyclophilin_type_peptidyl-prolyl_cis-trans_isomerase
PGSC0003DMG400016478	69	1	0.300444	0.32487	Arogenate_prephenate_dehydratase
PGSC0003DMG400027203	19	1	0.0374617	0.127381	Pseudouridine_synthase
PGSC0003DMG400008935	37	0	0.167276	0.26101	Intron_maturase,_type_II_family_protein
PGSC0003DMG400006644	36	0	0.388842	0.35681	Polyribonucleotide_nucleotidyltransferase
PGSC0003DMG400024512	35	0	0.346181	0.341312	H_ACA_ribonucleoprotein_complex_subunit
PGSC0003DMG400007243	14	0	0.245933	0.301382	Protein_kinase-coding_resistance_protein
PGSC0003DMG400031395	14	0	0.00262964	0.0174977	Oxygen-evolving_enhancer_protein_2,_chloroplastic

## Sheet: Sheet1
	pet.phloem	stem.phloem	organ.effect.P.value	organ.effect.Q.value	annotation
PGSC0003DMG400035922	1	1	0.724659	0.47167	Dicer-1
PGSC0003DMG400021758	0	0	3.27e-08	5.73e-07	Multidomain_cyclophilin_type_peptidyl-prolyl_cis-trans_isomerase
PGSC0003DMG400028820	0	0	0.939171	0.535725	Heterogeneous_nuclear_ribonucleoprotein_A1
PGSC0003DMG401007428	0	0	2.51e-06	2.81e-05	Pumilio
PGSC0003DMG400005438	0	5	0.161347	0.25649	Conserved_gene_of_unknown_function
PGSC0003DMG400010572	0	0	8.2e-11	1.17e-08	RNA-binding_region-containing_protein
PGSC0003DMG400006186	0	0	2.57e-10	1.61e-08	Hydroxypyruvate_reductase
PGSC0003DMG400001335	0	0	1.02e-08	2.49e-07	KH_domain-containing_protein
PGSC0003DMG400000148	0	0	2.57e-10	1.61e-08	Cytochrome_P450
PGSC0003DMG400023725	1	0	0.0700107	0.176186	3-5-exoribonuclease_RNA_binding_protein
PGSC0003DMG402007649	1	0	0.156124	0.252473	RNA_binding_protein
PGSC0003DMG400017129	2	0	0.239753	0.298952	Gag-pol_polyprotein
PGSC0003DMG400005498	0	1	0.930597	0.533444	Multifunctional_protein
PGSC0003DMG400002547	0	1	0.522102	0.404298	30S_ribosomal_protein_S17
PGSC0003DMG400024892	0	1	0.258978	0.307251	Pseudouridine_synthase
PGSC0003DMG400030005	0	1	0.12624	0.231781	Poly(A)_polymerase
PGSC0003DMG400025013	1	1	0.955707	0.540272	50S_ribosomal_protein_L24,_chloroplastic
PGSC0003DMG400030840	4	1	0.618205	0.436409	Ribonucleoprotein,_chloroplast
PGSC0003DMG400012609	0	2	0.282752	0.317594	TRNA-pseudouridine_synthase
PGSC0003DMG401024041	1	2	0.479345	0.388599	Ribonucleoprotein
PGSC0003DMG400023206	1	2	0.45616	0.382224	Cold_shock_domain_protein_2
PGSC0003DMG401016632	2	2	0.801313	0.496048	N(2),N(2)-dimethylguanosine_tRNA_methyltransferase
PGSC0003DMG400019468	3	2	0.716568	0.469507	RNA_recognition_motif-containing_protein
PGSC0003DMG400009210	6	2	0.699039	0.464009	Polyadenylate-binding_protein
PGSC0003DMG400027682	6	2	0.587752	0.426245	RNase_NGR2
PGSC0003DMG400002505	1	3	0.292548	0.321526	Conserved_gene_of_unknown_function
PGSC0003DMG400022967	1	3	0.794046	0.494116	GTP-binding_protein_era
PGSC0003DMG400029225	2	3	0.51352	0.40116	RRM-containing_RNA-binding_protein
PGSC0003DMG400023948	9	3	0.162479	0.257286	ATP-dependent_RNA_helicase
PGSC0003DMG400014420	0	4	0.486364	0.39096	Ribonuclease_III
PGSC0003DMG400030612	1	4	0.274837	0.31426	Serine_hydroxymethyltransferase,_mitochondrial
PGSC0003DMG400021997	4	4	0.97562	0.545459	U1_small_nuclear_ribonucleoprotein_C
PGSC0003DMG400030594	9	4	0.72458	0.471653	ATP_synthase_subunit_beta
PGSC0003DMG401015497	0	5	0.0705073	0.176577	RNA_pseudourine_synthase_5
PGSC0003DMG402014290	1	6	0.270807	0.312806	Cleavage_and_polyadenylation_specificity_factor_5
PGSC0003DMG401027258	1	6	0.0833716	0.191808	Glycine-rich_RNA-binding_protein
PGSC0003DMG400030869	2	6	0.749815	0.480651	30S_ribosomal_protein_S11
PGSC0003DMG400008408	0	7	0.128707	0.233702	Polyadenylate-binding_protein
PGSC0003DMG400008817	0	7	0.0795536	0.187363	RNA_recognition_motif-containing_protein
PGSC0003DMG400004008	0	7	0.173304	0.264984	PHCLF2
PGSC0003DMG400001350	0	7	0.264069	0.309374	RRNA_methylase
PGSC0003DMG401027685	0	8	0.115496	0.22267	Uncharacterized_CRM_domain-containing_protein,_chloroplastic
PGSC0003DMG400009682	0	8	0.0271677	0.106847	PPR1_protein
PGSC0003DMG400003821	7	8	0.809586	0.498633	RNA-binding_protein

## Sheet: GOterms
GO.ID	GO.term	GO.type
GO:0003723	RNA binding	MF
GO:0003725	double-stranded RNA binding	MF
GO:0003727	single-stranded RNA binding	MF
GO:0003729	mRNA binding	MF
GO:0008143	poly(A) RNA binding	MF
GO:0008266	poly(U) RNA binding	MF
GO:0034046	poly(G) RNA binding	MF
