# Supplementary material for: Transcriptional analysis of phloem-associated cells of potato
Source: BMC Genomics. 2015 Sep 3;16(1):665. doi: 10.1186/s12864-015-1844-2 (PMC4558636; doi:10.1186/s12864-015-1844-2)
Supplement: Additional file 7: Table S6. — RNA profiles of select RNA-binding proteins. (XLSX 106 kb) [file 12864_2015_1844_MOESM7_ESM.xlsx]

## Sheet: Graph
	Annotations	Gene ID	Petiole	Stem	Leaf	SAM	Flower	Stolon	Young tuber	Root
1	Pumilio_domain-containing_protein_PPD1	PGSC0003DMG400009166	35.6329	29.252	15.9563	19.2005	27.2132	30.8722	27.0811	37.9244
2	RNA-binding_region-containing_protein	PGSC0003DMG400003484	37.0791	61.6789	13.51	17.4611	24.3591	41.9264	53.6079	19.3526
3	*StPTB1	PGSC0003DMG400018824	45.1843	36.1887	20.995	36.0158	23.9848	41.1113	40.0881	53.9722
4	**RBP1	PGSC0003DMG402017409	49.1388	28.8775	31.6297	46.9014	30.4729	46.1257	45.4098	27.6574
5	**Alba1	PGSC0003DMG400020480	44.7929	39.6694	39.7083	83.2504	40.5409	80.4982	67.7864	71.4749
6	FUS-interacting_serine-arginine-rich_protein_1	PGSC0003DMG400030345	51.8923	70.1588	33.2328	50.1439	51.5697	47.1145	56.8829	178.75
7	**RBP6	PGSC0003DMG400012601	51.8091	52.4169	38.5716	82.44	43.8868	74.0303	105.754	43.922
8	*B5RBP5	PGSC0003DMG400031406	75.2256	65.3408	37.391	62.7199	73.7319	55.89	60.2256	80.6579
9	Signal_recognition_particle_54kD_protein1	PGSC0003DMG400000625	76.6557	79.8995	47.8973	88.7501	65.0881	69.2622	91.5724	58.2967
10	RNA-binding_protein_RZ-1	PGSC0003DMG400029743	98.1072	86.1615	54.0958	114.87	54.6261	85.6767	112.34	65.9505
11	Serine_arginine-rich_protein	PGSC0003DMG400032132	112.086	89.6268	89.2916	123.759	96.0234	153.881	129.989	154.523
12	Nuclear_acid_binding_protein	PGSC0003DMG400016485	138.305	122.705	63.0081	135.53	77.3426	107.936	126.44	150.853
13	**RBP-45	PGSC0003DMG400011290	146.405	135.079	69.3349	111.579	64.0211	342.555	124.968	135.09
14	Nucleic_acid_binding_protein	PGSC0003DMG400022254	170.025	161.669	37.3977	51.2853	52.749	40.7059	57.4118	155.417
15	**Glycine-rich-RBP3	PGSC0003DMG400028111	152.958	113.834	128.645	253.754	97.2672	198.433	257.077	155.208
16	RNA_binding_protein	PGSC0003DMG400019271	174.722	86.1258	77.4305	118.58	95.8096	99.7274	100.607	466.511
17	Zinc finger	PGSC0003DMG400027176	288.98	52.0894	90.7795	33.7272	60.7462	40.5525	61.4824	86.6467
18	*B5RBP7	PGSC0003DMG400017156	216.014	124.924	98.5836	158.022	107.292	161.143	161.821	198.036
19	Nuclear_acid_binding_protein	PGSC0003DMG400005081	248.357	167.889	80.852	162.353	112.73	135.897	183.226	192.31
20	Nucleic_acid_binding_protein	PGSC0003DMG400030475	298.141	127.28	98.4942	137.334	116.85	165.096	126.077	226.615
21	RNA_binding_protein	PGSC0003DMG400015754	233.093	77.3045	77.2799	283.105	104.158	161.12	277.093	201.362
22	RNA_binding_protein	PGSC0003DMG400025900	358.471	239.828	155.199	165.532	181.906	239.194	166.896	729.872
23	Glycine-rich_protein_2	PGSC0003DMG400001590	854.847	429.984	251.21	901.402	687.212	683.053	1266.87	340.368
24	Dead_box_RNA_helicase	PGSC0003DMG400024601	31.822	16.1964	16.0703	50.1809	11.6061	47.4875	55.2193	49.6583
25	DEAD-box_RNA_helicase_53	PGSC0003DMG400028812	121.644	65.1866	91.8726	60.5006	70.6132	205.418	59.2071	131.292
26	Dead_box_RNA_helicase	PGSC0003DMG400027958	464.096	323.895	145.538	240.126	350.259	517.186	235.988	477.447
	* bind to RNA of StBEL5
	**ortholog present in pumpkin phloem sap
