# Supplementary material for: Transcriptional analysis of phloem-associated cells of potato
Source: BMC Genomics. 2015 Sep 3;16(1):665. doi: 10.1186/s12864-015-1844-2 (PMC4558636; doi:10.1186/s12864-015-1844-2)
Supplement: Additional file 8: Table S7. — Abundant transcripts in PAC. (XLSX 324 kb) [file 12864_2015_1844_MOESM8_ESM.xlsx]

## Sheet: phloem.abundant.csv
	pet.phloem	stem.phloem	P.value	Q.value	annotation
PGSC0003DMG400000004	1168	970	0.699095	0.464019	Arsenical_pump-driving_atpase
PGSC0003DMG400000025	86	598	0.119896	0.226866	Acetyl-coenzyme_A_carboxylase_carboxyl_transferase_alpha
PGSC0003DMG400000038	575	226	0.228149	0.293877	Calmodulin-binding_heat-shock_protein
PGSC0003DMG400000042	742	300	0.20294	0.280449	RNA_binding_protein
PGSC0003DMG400000063	1415	1530	0.863994	0.514899	Heavy_metal-associated_domain_containing_protein
PGSC0003DMG400000067	880	376	0.672713	0.455074	Late_embryogenesis_(Lea)
PGSC0003DMG400000072	951	873	0.862452	0.514513	24_kDa_seed_maturation_protein
PGSC0003DMG400000078	1018	1372	0.475864	0.387729	Transferase,_transferring_glycosyl_groups
PGSC0003DMG400000079	3221	3760	0.134406	0.237813	BCL-2-associated_athanogene_6
PGSC0003DMG400000081	1201	565	0.0444228	0.139879	Protein_UNUSUAL_FLORAL_ORGANS
PGSC0003DMG400000086	2517	3637	0.13275	0.23698	Translation_initiation_factor_eIF-1A
PGSC0003DMG400000088	588	192	0.104613	0.214078	TAF-2
PGSC0003DMG400000090	644	73	0.0151062	0.0728004	Ubiquitin_carrier_protein
PGSC0003DMG400000104	3166	8737	0.018899	0.0848414	Ubiquitin_family_protein
PGSC0003DMG400000114	1360	849	0.0375552	0.127595	Phosphatidylinositol_3-and_4-kinase_family_protein
PGSC0003DMG400000115	131	529	0.14893	0.248153	Conserved_gene_of_unknown_function
PGSC0003DMG400000118	2638	2838	0.812854	0.499643	ARF_domain_class_transcription_factor
PGSC0003DMG400000128	278	967	0.120391	0.227199	Ubiquitin_fusion_protein
PGSC0003DMG400000138	675	959	0.295373	0.322302	Conserved_gene_of_unknown_function
PGSC0003DMG400000140	236	2260	0.0831306	0.191408	ATP_binding_protein
PGSC0003DMG400000149	99	531	0.144903	0.245663	Cytochrome_P450
PGSC0003DMG400000157	463	742	0.00277783	0.0184088	Remorin_2
PGSC0003DMG400000172	962	702	0.269853	0.312333	Conserved_gene_of_unknown_function
PGSC0003DMG400000177	973	487	0.0313838	0.115553	Ubiquitin_carrier_protein
PGSC0003DMG400000185	1443	1770	0.619392	0.436655	ATP_binding_protein
PGSC0003DMG400000189	662	637	0.95088	0.539124	MYBR_domain_class_transcription_factor
PGSC0003DMG400000190	382	718	0.219994	0.289409	Angustifolia
PGSC0003DMG400000191	860	1602	0.00405646	0.0257616	Conserved_gene_of_unknown_function
PGSC0003DMG400000211	520	126	0.283832	0.318138	WRKY_transcription_factor
PGSC0003DMG400000234	387	1067	0.043667	0.138467	Conserved_gene_of_unknown_function
PGSC0003DMG400000236	646	504	0.720447	0.470496	Ormdl
PGSC0003DMG400000237	163	828	0.166866	0.260871	Conserved_gene_of_unknown_function
PGSC0003DMG400000243	650	162	0.045613	0.142074	ATP_binding_protein
PGSC0003DMG400000273	1468	1345	0.703702	0.465108	MAPKK
PGSC0003DMG400000275	767	177	0.00647884	0.0378042	Conserved_gene_of_unknown_function
PGSC0003DMG400000276	915	1746	0.137833	0.240309	Nucleosome_assembly_protein_1_2
PGSC0003DMG400000288	799	780	0.979023	0.546453	Gamma_glutamyl_transpeptidases
PGSC0003DMG400000289	1179	661	0.0202345	0.0885405	Mitochondrial-processing_peptidase_subunit_alpha
PGSC0003DMG400000291	1412	2626	0.269856	0.312333	Profilin
PGSC0003DMG400000292	314	827	0.0798866	0.187761	Conserved_gene_of_unknown_function
PGSC0003DMG400000310	706	412	0.586507	0.425802	Gene_of_unknown_function
PGSC0003DMG400000322	602	1015	0.110504	0.218311	GTP-ase_activating_protein_for_Arf_containing_protein
PGSC0003DMG400000328	1154	792	0.397814	0.360415	Charged_multivesicular_body_protein_2a
PGSC0003DMG400000329	620	440	0.466248	0.384894	Long-chain_acyl-CoA_synthetase
PGSC0003DMG400000332	1818	240	0.338765	0.338469	Salt_responsive_protein_2
PGSC0003DMG400000333	1152	199	0.220154	0.289464	Lycopene_epsilon_cyclase
PGSC0003DMG400000335	443	534	0.698132	0.463685	Cytokinin_oxidase_dehydrogenase_2
PGSC0003DMG400000339	695	769	0.756577	0.483189	Beta-galactosidase
PGSC0003DMG400000343	249	606	0.293076	0.321837	Protein_arginine_n-methyltransferase_1
PGSC0003DMG400000344	1312	1406	0.583915	0.424811	Splicing_factor_U2af_large_subunit_B
PGSC0003DMG400000351	409	567	0.489854	0.392223	Protein-tyrosine_phosphatase_mitochondrial_1,_mitochondrial
PGSC0003DMG400000355	712	514	0.611363	0.434298	Arginyl-tRNA_synthetase
PGSC0003DMG400000364	566	977	0.0608468	0.164538	GAMYB-binding_protein
PGSC0003DMG400000366	335	739	0.0913765	0.200418	Exostosin_family_protein
PGSC0003DMG400000372	690	238	0.0840685	0.192752	Casein_kinase
PGSC0003DMG400000375	872	1301	0.251059	0.303786	Auxin_indole-3-acetic_acid_4
PGSC0003DMG400000376	147	1966	0.171282	0.263449	3-hydroxyacyl-CoA_dehyrogenase
PGSC0003DMG400000384	380	500	0.373578	0.350681	Conserved_gene_of_unknown_function
PGSC0003DMG400000398	3823	3260	0.229962	0.294668	Heat_shock_protein_70-3
PGSC0003DMG400000399	293	669	0.596988	0.429632	Sodium-and_lithium-tolerant_1
PGSC0003DMG400000401	582	529	0.382638	0.354265	Inner_membrane_protein_PPF-1,_chloroplast
PGSC0003DMG400000409	308	854	0.223581	0.291214	RNA_processing_factor_1
PGSC0003DMG400000411	97	552	0.0330322	0.118677	Transferase
PGSC0003DMG400000433	798	635	0.548126	0.412457	UDP-apiose_xylose_synthase
PGSC0003DMG400000444	823	500	0.0740992	0.180817	Heat_shock_cognate_70_kDa_protein
PGSC0003DMG400000459	2111	6695	0.0930403	0.202396	PHD_zinc_finger_protein
PGSC0003DMG400000491	460	519	0.202832	0.280449	Phospholipid-transporting_ATPase
PGSC0003DMG400000496	845	2288	0.0213085	0.0913648	Formate_dehydrogenase,_mitochondrial
PGSC0003DMG400000498	1945	1164	0.0848175	0.193246	Homeodomain_leucine_zipper_protein
PGSC0003DMG400000501	531	286	0.0875927	0.196186	High-affinity_potassium_transporter_protein_1
PGSC0003DMG400000510	69	697	0.249028	0.302549	Conserved_gene_of_unknown_function
PGSC0003DMG400000531	978	273	0.165286	0.259822	Spotted_leaf_protein
PGSC0003DMG400000537	477	701	0.55774	0.415748	Guanosine-3,5-bis(Diphosphate)_3-pyrophosphohydrolase
PGSC0003DMG400000541	486	623	0.761682	0.48517	Hydrogen_peroxide-induced_1
PGSC0003DMG400000544	906	637	0.220552	0.289717	Conserved_gene_of_unknown_function
PGSC0003DMG400000555	1377	1245	0.906895	0.527409	Nam_1
PGSC0003DMG400000556	3678	6334	0.151292	0.249297	Copper_ion_binding_protein
PGSC0003DMG400000558	839	1129	0.0714621	0.177916	Conserved_gene_of_unknown_function
PGSC0003DMG400000562	564	708	0.46489	0.384415	Conserved_gene_of_unknown_function
PGSC0003DMG400000566	562	693	0.205545	0.281466	Pm52_protein
PGSC0003DMG400000574	1556	926	0.538908	0.409649	Conserved_gene_of_unknown_function
PGSC0003DMG400000577	1256	411	0.125009	0.231379	Band_7_family_protein
PGSC0003DMG400000583	601	306	0.363571	0.347043	NDR1_HIN1
PGSC0003DMG400000584	1211	366	0.00303916	0.0199096	Pseudo-response_regulator_5
PGSC0003DMG400000599	1191	550	0.042717	0.137148	DNA-binding_protein
PGSC0003DMG400000600	524	362	0.312866	0.329756	Protein_HVA22
PGSC0003DMG400000602	711	591	0.766719	0.486303	Conserved_gene_of_unknown_function
PGSC0003DMG400000607	112	508	0.350581	0.342453	Conserved_gene_of_unknown_function
PGSC0003DMG400000618	1412	2046	0.18768	0.273125	Conserved_gene_of_unknown_function
PGSC0003DMG400000619	1891	4840	0.0702528	0.17621	Nucleosome-binding_protein
PGSC0003DMG400000625	656	600	0.820245	0.501944	Signal_recognition_particle_54_kDa_protein_1
PGSC0003DMG400000632	703	426	0.69337	0.462188	Pentatricopeptide_repeat-containing_protein
PGSC0003DMG400000640	532	1567	0.530556	0.407266	Conserved_gene_of_unknown_function
PGSC0003DMG400000653	962	673	0.088108	0.196436	Agmatine_deiminase
PGSC0003DMG400000655	1125	858	0.600862	0.430969	Serine_threonine-protein_phosphatase_7_long_form_homolog
PGSC0003DMG400000665	228	518	0.294406	0.322275	SUMO
PGSC0003DMG400000676	395	662	0.157611	0.253506	Ribonuclease_3_3
PGSC0003DMG400000702	1076	1063	0.982936	0.547513	Transcription_regulatory_protein_SWI3
PGSC0003DMG400000704	891	1068	0.2177	0.288074	Coatomer_gamma_subunit
PGSC0003DMG400000708	99744	161520	0.110663	0.218514	Glycine-rich_RNA_binding_protein
PGSC0003DMG400000718	674	576	0.720132	0.470412	Conserved_gene_of_unknown_function
PGSC0003DMG400000720	988	1503	0.369364	0.349249	GTP-binding_protein
PGSC0003DMG400000735	619	273	0.192243	0.275339	Glucose-1-phosphate_adenylyltransferase
PGSC0003DMG400000738	2209	2026	0.867345	0.515854	Phosphatidylinositol_transporter
PGSC0003DMG400000776	48138	24287	0.260784	0.308145	Extensin_(ext)
PGSC0003DMG400000779	550	346	0.56695	0.418843	Extensin_(ext)
PGSC0003DMG400000781	1156	699	0.533716	0.408055	Extensin
PGSC0003DMG400000783	11687	12544	0.885911	0.520896	Extensin
PGSC0003DMG400000785	4002	2571	0.242184	0.299533	Histidine_decarboxylase
PGSC0003DMG400000791	2857	991	0.32136	0.33298	Photoperiod_responsive_protein
PGSC0003DMG400000792	1337	335	0.00508934	0.0311887	Ran_GTPase_binding_protein
PGSC0003DMG400000797	178	563	0.0118498	0.0608742	F-box_family_protein
PGSC0003DMG400000802	5738	8225	0.442854	0.376852	Conserved_gene_of_unknown_function
PGSC0003DMG400000806	232	652	0.0412525	0.134506	Coiled-coil_domain-containing_protein
PGSC0003DMG400000810	683	928	0.793337	0.49389	Serine-threonine_protein_kinase,_plant-type
PGSC0003DMG400000811	1036	716	0.623637	0.438168	RAV_transcription_factor
PGSC0003DMG400000826	497	511	0.921867	0.53144	Gc-rich_sequence_DNA-binding_factor
PGSC0003DMG400000827	1460	957	0.136505	0.239396	Glycosyltransferase,_CAZy_family_GT8
PGSC0003DMG400000828	722	189	0.00504229	0.0310391	DNA_binding_protein
PGSC0003DMG400000829	511	370	0.0691996	0.175145	Transmembrane_protein_TPARL
PGSC0003DMG400000856	115	578	0.31457	0.330281	Serine_threonine_protein_kinase
PGSC0003DMG400000872	91	800	0.0326415	0.118015	Protein_kinase_APK1B,_chloroplast
PGSC0003DMG400000875	4003	1432	0.233757	0.296279	Peptidyl-prolyl_cis-trans_isomerase_cyclophilin-type_family_protein
PGSC0003DMG400000879	836	275	0.01276	0.0641371	White-brown-complex_ABC_transporter_family
PGSC0003DMG400000884	985	155	0.0490782	0.14731	F-box_family_protein
PGSC0003DMG400000885	710	295	0.143825	0.244817	BTB_POZ_domain-containing_protein
PGSC0003DMG400000892	530	232	0.119575	0.226596	Long-chain-fatty-acid_CoA_ligase
PGSC0003DMG400000898	609	106	0.0941746	0.203638	Conserved_gene_of_unknown_function
PGSC0003DMG400000919	1382	4792	0.170807	0.263104	Nodulin_family_protein
PGSC0003DMG400000926	257	500	0.345863	0.341241	Oxygen-evolving_enhancer_protein_2,_chloroplastic
PGSC0003DMG400000928	6905	8304	0.349741	0.342305	NADH_dehydrogenase_subunit_5
PGSC0003DMG400000935	1955	3370	0.260413	0.308061	Phosphoglycerate_mutase
PGSC0003DMG400000936	32	691	0.0123319	0.0626744	Fiber_protein_Fb38
PGSC0003DMG400000979	77	781	0.03923	0.130862	Binding_protein
PGSC0003DMG400001014	490	878	0.0916595	0.200807	H+-transporting_two-sector_ATPase,_alpha_beta_subunit,_central_region
PGSC0003DMG400001024	620	1060	0.636667	0.44273	Gene_of_unknown_function
PGSC0003DMG400001030	1666	2948	0.332559	0.336476	10_kDa_putative_secreted_protein
PGSC0003DMG400001041	1320	2239	0.214121	0.286289	Glucose-6-phosphate_phosphate_translocator_1,_chloroplast
PGSC0003DMG400001065	753	228	0.179513	0.268391	Histone_H2A
PGSC0003DMG400001070	511	1788	0.164364	0.258907	Acyl-ACP_thioesterase_B
PGSC0003DMG400001072	773	122	0.0375581	0.127595	Leucine-rich_repeat_extensin_3
PGSC0003DMG400001075	74	512	0.00228466	0.0154726	Hsr201_protein
PGSC0003DMG400001082	809	472	0.246434	0.301576	ATP_synthase_subunit_H_protein
PGSC0003DMG400001083	1124	864	0.685221	0.459591	Topoisomerase_I
PGSC0003DMG400001104	1284	707	0.207142	0.28263	DEAD-box_ATP-dependent_RNA_helicase_37
PGSC0003DMG400001117	214	611	0.0941958	0.203638	Protoporphyrinogen_oxidase
PGSC0003DMG400001137	1288	567	0.0506509	0.150369	Uncharacterized_mitochondrial_protein
PGSC0003DMG400001147	741	742	0.995584	0.550426	Conserved_gene_of_unknown_function
PGSC0003DMG400001148	380	764	0.398578	0.360788	RuBisCO_large_subunit-binding_protein_subunit_alpha,_chloroplastic
PGSC0003DMG400001152	1618	3456	0.0983169	0.207624	FK506-binding_protein
PGSC0003DMG400001155	193	673	0.0359025	0.124544	Arf_gtpase-activating_protein
PGSC0003DMG400001181	2192	558	0.0161531	0.0763792	ACI19
PGSC0003DMG400001191	3393	3578	0.878071	0.518715	Nucleolin
PGSC0003DMG400001206	653	535	0.849811	0.51122	Peroxisomal_enoyl-CoA_hydratase_isomerase_family_protein
PGSC0003DMG400001272	449	1474	0.00861893	0.0478366	ADP-ribosylation_factor_1
PGSC0003DMG400001292	633	545	0.784951	0.491589	NADH_dehydrogenase
PGSC0003DMG400001295	828	849	0.976253	0.54568	Protein_transport_SEC13
PGSC0003DMG400001298	431	757	0.520111	0.40355	Seed_maturation
PGSC0003DMG400001299	41	883	0.00544211	0.03288	Ankyrin_repeat_domain_protein
PGSC0003DMG400001301	530	535	0.972658	0.544883	BRASSINOSTEROID_INSENSITIVE_1-associated_receptor_kinase_1
PGSC0003DMG400001315	926	760	0.186001	0.272304	Calmodulin_binding_protein
PGSC0003DMG400001320	2	769	0.00617721	0.0363974	Alpha-tubulin
PGSC0003DMG400001321	1408	788	0.0662441	0.171211	ATCUL3_ATCUL3A_CUL3_CUL3A
PGSC0003DMG400001326	201	846	0.428574	0.371545	Condensin_complex_components_subunit
PGSC0003DMG400001342	894	149	3.91929e-05	0.000343916	Conserved_gene_of_unknown_function
PGSC0003DMG400001355	667	545	0.0857143	0.194071	Mitochondrial_processing_peptidase
PGSC0003DMG400001364	646	698	0.773672	0.488003	SP1L
PGSC0003DMG400001365	2507	3198	0.172396	0.264374	Cop9_complex_subunit_7a
PGSC0003DMG400001368	585	287	0.0581561	0.161312	FERONIA_receptor-like_kinase
PGSC0003DMG400001369	547	326	0.126632	0.232042	Kinase
PGSC0003DMG400001393	554	221	0.0426958	0.137148	Amino_acid_permease
PGSC0003DMG400001397	911	800	0.791713	0.493442	SIN3_component,_histone_deacetylase_complex
PGSC0003DMG400001414	657	578	0.774871	0.488409	Structure-specific_recognition_protein
PGSC0003DMG400001419	181	937	0.0957768	0.204954	LO4
PGSC0003DMG400001431	1486	1972	0.408292	0.363807	Pro-resilin
PGSC0003DMG400001440	647	785	0.448438	0.379059	Ubiquitin-protein_ligase
PGSC0003DMG400001443	297	523	0.413469	0.365824	Membrane-anchored_ubiquitin-fold_protein_2
PGSC0003DMG400001452	640	129	0.371357	0.349758	Transducin_family_protein
PGSC0003DMG400001453	3296	798	0.00468282	0.0291242	RNA-binding_protein
PGSC0003DMG400001454	539	643	0.900854	0.525674	ATEXO70E1
PGSC0003DMG400001460	3071	1355	0.520053	0.40355	Ninja-family_protein_Os03g0419100
PGSC0003DMG400001474	1733	353	0.0875207	0.196143	Amino_acid_transporter
PGSC0003DMG400001495	818	800	0.812366	0.499519	Ribonucleoprotein,_chloroplast
PGSC0003DMG400001498	211	571	0.06079	0.16446	Auxin-responsive_protein_IAA13
PGSC0003DMG400001506	1361	1468	0.926269	0.532325	DEAD-box_ATP-dependent_RNA_helicase_13
PGSC0003DMG400001509	346	626	0.48276	0.389571	Kinase
PGSC0003DMG400001549	1289	600	0.210947	0.284777	Beta-amylase
PGSC0003DMG400001550	172	1020	0.0124449	0.0630246	TSI-1_protein
PGSC0003DMG400001557	674	762	0.528619	0.406403	SET_domain-containing_protein
PGSC0003DMG400001566	1468	1359	0.74208	0.478274	Conserved_gene_of_unknown_function
PGSC0003DMG400001567	4503	4033	0.699193	0.464057	High_mobility_group_protein
PGSC0003DMG400001571	365	786	0.176266	0.266611	Plant_ubiquilin
PGSC0003DMG400001573	960	529	0.345592	0.34118	Serine_acetyltransferase_2
PGSC0003DMG400001576	57	580	0.318209	0.331719	GIL1_(GRAVITROPIC_IN_THE_LIGHT)
PGSC0003DMG400001579	617	635	0.97572	0.545467	Conserved_gene_of_unknown_function
PGSC0003DMG400001590	3032	2891	0.904034	0.526626	Glycine-rich_protein_2
PGSC0003DMG400001591	2520	4950	0.10986	0.217878	Glycine-rich_protein_2
PGSC0003DMG400001593	3727	5182	0.268607	0.311557	Protein_translocase
PGSC0003DMG400001617	785	887	0.749426	0.480586	Peptidyl-prolyl_cis-trans_isomerase_Pin1
PGSC0003DMG400001618	2061	1971	0.782823	0.490835	Amidophosphoribosyltransferase
PGSC0003DMG400001630	8120	8737	0.836119	0.506763	Peptidyl-prolyl_cis-trans_isomerase
PGSC0003DMG400001631	613	54	0.372967	0.350347	Proline-rich_protein
PGSC0003DMG400001632	298	605	0.694008	0.462307	Translocon-associated_protein,_alpha_subunit
PGSC0003DMG400001646	790	777	0.97969	0.546585	Ubiquitin-protein_ligase_BRE1A
PGSC0003DMG400001659	946	902	0.960923	0.541563	DNA_binding_protein
PGSC0003DMG400001661	342	514	0.609105	0.433584	Aldo-keto_reductase
PGSC0003DMG400001672	643	304	0.153108	0.250324	Protoheme_IX_farnesyltransferase
PGSC0003DMG400001674	1760	3391	0.124572	0.231202	Eukaryotic_translation_initiation_factor_3_subunit_B
PGSC0003DMG400001690	175	524	0.0569603	0.159816	Protein_synthesis_initiation_factor
PGSC0003DMG400001694	678	597	0.679059	0.457201	RNA_binding_protein
PGSC0003DMG400001714	771	1095	0.331925	0.336287	Dynamin
PGSC0003DMG400001716	1288	347	0.139253	0.241406	Nt-rab6_protein
PGSC0003DMG400001718	235	599	0.0385703	0.129386	ATP_binding_protein
PGSC0003DMG400001722	2505	2319	0.843741	0.509243	Eukaryotic_translation_initiation_factor_4g
PGSC0003DMG400001723	677	300	0.370888	0.349758	LOL3_(LSD_ONE_LIKE_3)
PGSC0003DMG400001732	615	805	0.559861	0.416515	Kinase
PGSC0003DMG400001752	716	145	0.0390212	0.130453	P58IPK
PGSC0003DMG400001755	539	318	0.40251	0.361959	Transducin_family_protein___WD-40_repeat_family_protein
PGSC0003DMG400001775	501	576	0.738871	0.477058	Protein_containing_C-terminal_RING-finger
PGSC0003DMG400001776	689	491	0.742844	0.478351	Zinc_finger_family_protein
PGSC0003DMG400001777	1494	2367	0.413275	0.365794	Zinc_finger,_RING-type
PGSC0003DMG400001797	379	553	0.535312	0.40845	Enoyl-CoA-hydratase
PGSC0003DMG400001822	262	1134	0.116119	0.223189	Conserved_gene_of_unknown_function
PGSC0003DMG400001823	252	613	0.605546	0.432641	Ent-kaurenoic_acid_oxidase
PGSC0003DMG400001833	220	544	0.155058	0.251496	1-phosphatidylinositol-4-phosphate_5-kinase
PGSC0003DMG400001841	348	625	0.123248	0.229896	Ubiquitin-protein_ligase
PGSC0003DMG400001842	2594	2459	0.775886	0.488671	Lon_protease_homolog
PGSC0003DMG400001849	811	1245	0.0780318	0.185384	Protein_synthesis_initiation_factor
PGSC0003DMG400001863	654	396	0.26033	0.308051	Nonsense-mediated_mRNA_decay_protein
PGSC0003DMG400001879	160	822	0.0575447	0.160892	Annexin_p35
PGSC0003DMG400001887	316	624	0.106071	0.21528	TLD_family_protein
PGSC0003DMG400001953	1174	559	0.100302	0.209803	AP-1_complex_subunit_gamma-2
PGSC0003DMG400001961	5343	6057	0.366145	0.347962	Glycine-rich_protein_A3
PGSC0003DMG400001963	101	1558	0.173157	0.264908	F-box_protein
PGSC0003DMG400001967	1210	1853	0.343024	0.340316	White-brown-complex_ABC_transporter_family
PGSC0003DMG400001985	3219	5219	0.0463986	0.143284	DnaJ
PGSC0003DMG400001999	2	621	0.0966313	0.205802	BZIP_protein
PGSC0003DMG400002009	8	746	0.0052223	0.0317842	Hsp20_alpha_crystallin_family_protein
PGSC0003DMG400002044	919	1038	0.867357	0.515854	Transcription_factor
PGSC0003DMG400002085	573	847	0.653124	0.448408	Pectinesterase
PGSC0003DMG400002107	1226	931	0.497522	0.394708	LRX2
PGSC0003DMG400002118	630	1109	0.133556	0.237205	LeTIR
PGSC0003DMG400002133	1391	1003	0.228473	0.294008	Purine_transporter
PGSC0003DMG400002143	4748	5411	0.805691	0.497585	Pumilio
PGSC0003DMG400002153	983	1213	0.84685	0.510299	Zinc_finger_protein
PGSC0003DMG400002183	441	525	0.85203	0.511962	Conserved_gene_of_unknown_function
PGSC0003DMG400002184	646	83	0.536762	0.408998	Zinc_finger_protein
PGSC0003DMG400002202	1148	2308	0.0961998	0.205436	ATP_synthase_subunit_9,_mitochondrial
PGSC0003DMG400002210	790	272	0.0866964	0.195422	F17H15.1_F17H15.1
PGSC0003DMG400002221	554	343	0.248756	0.302447	Deacetylase
PGSC0003DMG400002226	405	869	0.333564	0.336719	Protein_pim1
PGSC0003DMG400002237	372	814	0.759191	0.484108	Exostosin_family_protein
PGSC0003DMG400002248	103	674	0.169304	0.262255	AML1
PGSC0003DMG400002249	1770	1285	0.377391	0.352349	ATP_binding_protein
PGSC0003DMG400002275	730	356	0.292453	0.321493	Cc-nbs-lrr_resistance_protein
PGSC0003DMG400002276	1447	1264	0.86063	0.514186	Conserved_gene_of_unknown_function
PGSC0003DMG400002290	724	991	0.758558	0.483833	Early-responsive_to_dehydration_4
PGSC0003DMG400002303	7	1631	0.00291301	0.0191601	Glucan_endo-1,3-beta-glucosidase
PGSC0003DMG400002362	536	608	0.788313	0.492507	GYF_domain-containing_protein
PGSC0003DMG400002370	722	1159	0.457898	0.382496	Vesicle-associated_membrane_protein
PGSC0003DMG400002375	1022	668	0.721273	0.470702	Pantoate-beta-alanine_ligase
PGSC0003DMG400002376	865	1216	0.432745	0.373281	Conserved_gene_of_unknown_function
PGSC0003DMG400002388	1556	1400	0.661596	0.450975	ATP_binding_protein
PGSC0003DMG400002396	721	641	0.814387	0.500171	Glycosyltransferase,_CAZy_family_GT2
PGSC0003DMG400002405	378	524	0.596901	0.429632	60S_ribosomal_protein_L10
PGSC0003DMG400002426	685	176	0.21305	0.285658	Resistance_gene
PGSC0003DMG400002452	448	777	0.47157	0.386491	Big_map_kinase_bmk
PGSC0003DMG400002482	916	1174	0.158613	0.254325	Developmentally_regulated_GTP-binding_protein
PGSC0003DMG400002486	996	1485	0.16539	0.259915	Threonine_synthase,_chloroplastic
PGSC0003DMG400002488	1114	227	0.353218	0.343302	Mitochondrial_import_inner_membrane_translocase_subunit_Tim17_family_protein
PGSC0003DMG400002493	202	529	0.0956738	0.204874	Nucleosome_assembly_protein_1_4
PGSC0003DMG400002502	657	248	0.0225223	0.094846	Protein_kinase_PKN_PRK1,_effector
PGSC0003DMG400002504	71	977	0.133481	0.237205	PRA1_family_protein_F3
PGSC0003DMG400002506	286	709	0.460171	0.383101	Ser_Thr_specific_protein_phosphatase_2A_B_regulatory_subunit_beta_isoform
PGSC0003DMG400002507	1257	76	0.369514	0.349311	Zinc_finger_protein
PGSC0003DMG400002509	752	44	0.0121063	0.0617753	40S_ribosomal_protein_S15a-2
PGSC0003DMG400002525	624	414	0.496157	0.394392	Hexokinase_7
PGSC0003DMG400002539	903	483	0.0774128	0.184833	BY-2_kinesin_10
PGSC0003DMG400002541	493	601	0.73172	0.474294	Ribosomal_protein_L37
PGSC0003DMG400002544	565	344	0.198849	0.279167	Conserved_gene_of_unknown_function
PGSC0003DMG400002552	2915	638	0.14845	0.247848	Delta_TIP
PGSC0003DMG400002568	633	474	0.266337	0.310341	TATA_binding_protein_associated_factor
PGSC0003DMG400002573	870	752	0.205585	0.281466	Protein_phosphatase_2C_ABI2_homolog
PGSC0003DMG400002577	705	938	0.500829	0.395867	Casein_kinase
PGSC0003DMG400002582	1092	1718	0.551247	0.413483	Heterogeneous_nuclear_ribonucleoprotein_A3
PGSC0003DMG400002590	519	284	0.153621	0.250623	Beta-galactosidase
PGSC0003DMG400002596	609	433	0.666705	0.452893	Developmental_protein
PGSC0003DMG400002597	692	902	0.0358121	0.124502	Ribosomal_protein_L28
PGSC0003DMG400002598	111	1319	0.316017	0.330848	Conserved_gene_of_unknown_function
PGSC0003DMG400002608	926	1325	0.345741	0.341241	ARF_domain_class_transcription_factor
PGSC0003DMG400002613	1949	941	0.0037912	0.024239	PDR8_PEN3_(PLEIOTROPIC_DRUG_RESISTANCE8)
PGSC0003DMG400002641	1154	1630	0.474194	0.387299	Ran-binding_protein
PGSC0003DMG400002664	179	624	0.0529669	0.153942	Serine_threonine_protein_kinase
PGSC0003DMG400002684	680	969	0.26167	0.308242	Histone_deacetylase_HDT1
PGSC0003DMG400002689	671	804	0.567323	0.418955	Receptor_kinase
PGSC0003DMG400002691	346	884	0.131441	0.235932	ATPP2-A13
PGSC0003DMG400002694	763	250	0.149843	0.248794	Conserved_gene_of_unknown_function
PGSC0003DMG400002703	1502	2068	0.440358	0.375829	Monodehydroascorbate_reductase
PGSC0003DMG400002710	503	656	0.164579	0.259104	Transcription_factor
PGSC0003DMG400002719	3294	2670	0.0829731	0.191207	Repressor_of_silencing_1
PGSC0003DMG400002727	1330	710	0.428112	0.371525	Homeodomain-like;_Uridylate_kinase
PGSC0003DMG400002728	1	581	0.155039	0.251496	Homeodomain
PGSC0003DMG400002729	1054	1976	0.143909	0.244867	Ribosomal_protein_L24
PGSC0003DMG400002747	2848	2426	0.558297	0.415948	NtK-1
PGSC0003DMG400002759	1266	716	0.0601794	0.16378	Importin_alpha_1
PGSC0003DMG400002763	753	503	0.334296	0.33686	Kelch_repeat_protein
PGSC0003DMG400002765	686	938	0.0775085	0.184833	Nucleolar_protein_nop56
PGSC0003DMG400002770	1300	1338	0.927653	0.532692	Microfibril-associated_protein
PGSC0003DMG400002773	517	118	0.258591	0.307251	Dimethyladenosine_transferase
PGSC0003DMG400002776	1361	1146	0.508907	0.399222	Calreticulin
PGSC0003DMG400002777	156	1259	5.0649e-05	0.000436728	Dihydrolipoyl_dehydrogenase
PGSC0003DMG400002782	1230	880	0.0387386	0.129791	Oxygen-evolving_enhancer_protein_1,_chloroplastic
PGSC0003DMG400002786	1725	1853	0.408958	0.364123	Pyroglutamyl-peptidase_I
PGSC0003DMG400002799	21	637	0.136618	0.239396	TMV_resistance_protein_N
PGSC0003DMG400002807	281	656	0.447014	0.378454	Conserved_gene_of_unknown_function
PGSC0003DMG400002826	542	272	0.76592	0.486124	Kelch_repeat-containing_F-box_family_protein
PGSC0003DMG400002827	270	1164	0.0164559	0.0773698	Spliceosome_associated_protein
PGSC0003DMG400002849	839	1017	0.71861	0.47009	Conserved_gene_of_unknown_function
PGSC0003DMG400002851	1109	1476	0.701698	0.464765	Conserved_gene_of_unknown_function
PGSC0003DMG400002860	616	1041	0.0363118	0.125386	40S_ribosomal_protein_S9
PGSC0003DMG400002895	44	1252	0.00321245	0.0209368	Sucrose_synthase
PGSC0003DMG400002899	534	123	0.462894	0.383813	AP2_ERF_domain-containing_transcription_factor
PGSC0003DMG400002911	2558	1911	0.46761	0.385199	HAT-like_transposase
PGSC0003DMG400002913	394	1035	0.0525579	0.153378	Nucleosome-binding_protein
PGSC0003DMG400002914	677	671	0.966961	0.543575	EIN3-binding_F-box_protein_1
PGSC0003DMG400002929	2550	1221	0.070689	0.176736	Chaperonin_21
PGSC0003DMG400002971	10345	10484	0.919379	0.530654	Cytochrome_c_oxidase_subunit_1
PGSC0003DMG400002982	614	383	0.127492	0.232776	Potato_resistance_I2GA-SH23-1
PGSC0003DMG400002984	103	869	0.0028169	0.0186353	J_domain-containing_protein_spf31
PGSC0003DMG400002992	1216	1471	0.84524	0.509739	Translation_elongation_factor
PGSC0003DMG400002995	485	794	0.0812546	0.189277	Cellular_nucleic_acid_binding_protein
PGSC0003DMG400002999	1256	1200	0.877884	0.518695	Conserved_gene_of_unknown_function
PGSC0003DMG400003001	1885	1778	0.784618	0.491462	GTP-binding_family_protein
PGSC0003DMG400003048	134	1103	0.188016	0.273313	Ara4-interacting_protein
PGSC0003DMG400003054	857	1830	0.124797	0.23122	UDP-Glc-4-epimerase
PGSC0003DMG400003072	634	646	0.981979	0.547194	Phytochrome_E
PGSC0003DMG400003081	604	466	0.107264	0.21597	Double-stranded_DNA-binding_protein
PGSC0003DMG400003082	807	663	0.163812	0.258375	Conserved_gene_of_unknown_function
PGSC0003DMG400003084	616	163	0.341571	0.339757	Two-component_response_regulator_ARR8
PGSC0003DMG400003085	650	1233	0.26961	0.312151	NLI_interacting_factor_(NIF)_family_protein
PGSC0003DMG400003086	444	713	0.406513	0.363248	AML1
PGSC0003DMG400003088	332	1372	0.108251	0.216521	Cell_wall_protein_TIR4
PGSC0003DMG400003108	8658	5779	0.015414	0.0739007	Bromodomain-containing_RNA-binding_protein_1
PGSC0003DMG400003138	287	908	0.0975848	0.206732	Elongation_factor_Ts
PGSC0003DMG400003162	1092	541	0.195688	0.277421	NERD_domain_containing_protein
PGSC0003DMG400003163	3623	3525	0.922232	0.5315	ATP_binding_protein
PGSC0003DMG400003168	767	511	0.389755	0.357108	Root_phototropism_protein
PGSC0003DMG400003180	749	2316	0.0722453	0.17896	Conserved_gene_of_unknown_function
PGSC0003DMG400003181	630	325	0.150521	0.249124	Beta-glucosidase_08
PGSC0003DMG400003186	604	1095	0.145656	0.246	Gene_of_unknown_function
PGSC0003DMG400003196	3387	3221	0.894608	0.523523	Two-component_system_sensor_histidine_kinase_response_regulator
PGSC0003DMG400003208	652	612	0.824453	0.503279	Phosphatidylcholine_transfer_protein
PGSC0003DMG400003213	154	768	0.0279371	0.108454	Serine_threonine_protein_kinase_pk23
PGSC0003DMG400003218	827	996	0.371418	0.349758	Pre-mRNA_splicing_factor
PGSC0003DMG400003243	34	901	0.121886	0.228274	Gene_of_unknown_function
PGSC0003DMG400003295	1745	2874	0.20174	0.280181	Zuotin
PGSC0003DMG400003296	1926	891	0.0692394	0.175172	Negative_cofactor_2_transcriptional_co-repressor
PGSC0003DMG400003302	575	1151	0.0546752	0.156049	RNA_binding_protein
PGSC0003DMG400003310	934	1993	0.0813523	0.189375	F-box_protein_GID2
PGSC0003DMG400003316	563	384	0.657025	0.449556	Tuber-specific_and_sucrose-responsive_element_binding_factor
PGSC0003DMG400003324	1548	65	0.193392	0.276085	Squalene_epoxidase
PGSC0003DMG400003363	2503	2795	0.655301	0.449067	DNA_double-strand_break_repair_rad50_ATPase
PGSC0003DMG400003410	949	195	0.124823	0.23122	Kinesin
PGSC0003DMG400003419	580	1737	0.103662	0.212794	Vacuolar_ATPase_subunit_B
PGSC0003DMG400003423	1131	1841	0.128802	0.233702	Conserved_gene_of_unknown_function
PGSC0003DMG400003467	600	747	0.552728	0.41393	60S_ribosomal_protein_L7A
PGSC0003DMG400003468	2071	2288	0.493017	0.393356	Actin_depolymerizing_factor_3
PGSC0003DMG400003469	649	743	0.64947	0.447275	Phosphonopyruvate_decarboxylase
PGSC0003DMG400003492	550	1146	0.142106	0.243376	RNA_binding_protein
PGSC0003DMG400003499	857	335	0.0454324	0.141899	30S_ribosomal_protein_S3,_chloroplastic
PGSC0003DMG400003511	550	815	0.673155	0.455265	U-box_domain-containing_protein_5
PGSC0003DMG400003516	405	1325	0.126027	0.231756	Heat_shock_protein_binding
PGSC0003DMG400003520	675	279	0.183453	0.271144	Conserved_gene_of_unknown_function
PGSC0003DMG400003523	367	586	0.122707	0.229338	Conserved_gene_of_unknown_function
PGSC0003DMG400003527	1036	59	0.0471066	0.144431	Disease_resistance_protein_RGA2
PGSC0003DMG400003546	567	334	0.547011	0.412188	Ferulate-5-hydroxylase
PGSC0003DMG400003553	170	995	0.136466	0.239396	GAGA-binding_transcriptional_activator_BBR_BPC6
PGSC0003DMG400003554	254	556	0.034495	0.121826	Conserved_gene_of_unknown_function
PGSC0003DMG400003575	691	874	0.353891	0.343635	26S_proteasome_non-atpase_regulatory_subunit
PGSC0003DMG400003579	574	38	0.0308851	0.114597	Conserved_gene_of_unknown_function
PGSC0003DMG400003582	685	742	0.914085	0.529236	Dehydroquinate_synthase
PGSC0003DMG400003585	1279	1216	0.766591	0.486248	Zinc_finger_protein
PGSC0003DMG400003590	2909	5034	0.120977	0.227462	NRPB1_(RNA_POLYMERASE_II_LARGE_SUBUNIT)
PGSC0003DMG400003613	447	1111	0.373822	0.350681	Ubiquitin_carrier_protein
PGSC0003DMG400003615	771	1004	0.684933	0.459558	Thioredoxin_H-type_2
PGSC0003DMG400003622	769	358	0.0604045	0.163998	Nuclear_receptor_binding_set_domain_containing_protein_1,_nsd
PGSC0003DMG400003626	2128	1267	0.321677	0.333009	Lactoylglutathione_lyase
PGSC0003DMG400003629	462	559	0.807905	0.498209	V-type_proton_ATPase_16_kDa_proteolipid_subunit_c2
PGSC0003DMG400003632	6215	8643	0.149991	0.248944	H1_histone
PGSC0003DMG400003635	599	286	0.196085	0.27753	Putative_calcium-dependent_protein_kinase_CPK1_adapter_protein_2
PGSC0003DMG400003645	50	641	0.0147938	0.071679	Ascorbate_peroxidase
PGSC0003DMG400003656	1644	179	0.096949	0.206265	Aspartic_proteinase_nepenthesin-2
PGSC0003DMG400003686	2820	3800	0.533358	0.408055	Oxidoreductase
PGSC0003DMG400003688	3987	4382	0.490443	0.39257	ST225
PGSC0003DMG400003693	1462	1884	0.725638	0.472012	Adenosine_kinase
PGSC0003DMG400003694	929	1156	0.465432	0.384594	Auxilin
PGSC0003DMG400003700	2287	1992	0.0936551	0.20301	Mitogen-activated_protein_kinase_9
PGSC0003DMG400003707	4282	4784	0.570155	0.419931	Pre-pro-cysteine_proteinase
PGSC0003DMG400003712	695	209	0.0814528	0.189523	Low_temperature_viability_protein
PGSC0003DMG400003721	199	1142	0.0348411	0.122529	Protein_RCC2
PGSC0003DMG400003724	1417	516	0.152116	0.249809	Myosin_heavy_chain,_striated_muscle
PGSC0003DMG400003725	629	830	0.656714	0.449455	5->3_exoribonuclease
PGSC0003DMG400003727	304	575	0.282709	0.317594	Receptor_expression-enhancing_protein_3
PGSC0003DMG400003733	351	1749	0.0553732	0.157412	Agglutinin_isoform
PGSC0003DMG400003747	1255	1061	0.169373	0.262277	Taxadien-5-alpha-ol_O-acetyltransferase
PGSC0003DMG400003753	341	902	0.425364	0.37068	Ubiquitin_carrier_protein
PGSC0003DMG400003755	2343	3641	0.0180545	0.0824129	Thioredoxin
PGSC0003DMG400003756	649	66	0.252453	0.304377	Cysteine_protease
PGSC0003DMG400003759	835	642	0.580512	0.423776	Auxin-induced_protein_5NG4
PGSC0003DMG400003762	629	1350	0.0108533	0.0568801	Coatomer_alpha_subunit
PGSC0003DMG400003764	78	682	0.08041	0.188255	Tetratricopeptide_repeat_protein,_tpr
PGSC0003DMG400003766	2553	4408	0.299999	0.324634	V-type_proton_ATPase_16_kDa_proteolipid_subunit_c2
PGSC0003DMG400003770	1388	1171	0.521123	0.40386	Conserved_gene_of_unknown_function
PGSC0003DMG400003807	1084	901	0.872376	0.517342	Rrp4
PGSC0003DMG400003826	482	659	0.0844906	0.192907	60S_ribosomal_protein_L23
PGSC0003DMG400003837	574	1264	0.112407	0.220035	Speckle-type_POZ_protein
PGSC0003DMG400003838	508	141	0.0307688	0.114541	Elongation_factor_Tu
PGSC0003DMG400003842	1859	1630	0.781006	0.490194	Synapse-associated_protein
PGSC0003DMG400003860	14	781	0.197843	0.278609	Conserved_gene_of_unknown_function
PGSC0003DMG400003867	718	163	0.146783	0.246545	Gene_of_unknown_function
PGSC0003DMG400003868	76	523	0.0246083	0.100626	Amino_acid_binding_protein
PGSC0003DMG400003883	335	600	0.180782	0.269112	Tbp-associated_factor_taf
PGSC0003DMG400003887	2919	3663	0.542433	0.410499	Farnesylated_protein
PGSC0003DMG400003889	913	1868	0.0915481	0.20063	P-glycoprotein
PGSC0003DMG400003897	1071	1051	0.970535	0.544745	PGPD14
PGSC0003DMG400003902	144	627	0.135503	0.238687	DNA_binding_protein
PGSC0003DMG400003925	592	72	0.181958	0.269898	DNA_binding_protein
PGSC0003DMG400003946	1353	225	0.00315574	0.0205907	Multidrug_resistance_pump
PGSC0003DMG400003948	1474	1437	0.939725	0.53588	Stress-associated_protein_6
PGSC0003DMG400003955	1379	112	0.300245	0.324777	Pentatricopeptide_repeat-containing_protein
PGSC0003DMG400003964	2374	2132	0.589104	0.426627	GT2_protein
PGSC0003DMG400003981	353	700	0.401421	0.361693	Acetylglutamate_kinase
PGSC0003DMG400003984	3773	3643	0.909451	0.528133	Polyubiquitin
PGSC0003DMG400003985	4581	5441	0.163986	0.258562	Actin
PGSC0003DMG400003986	2595	1131	8.49738e-05	0.000709668	Structural_molecule
PGSC0003DMG400003992	2566	1801	0.151486	0.249297	Conserved_gene_of_unknown_function
PGSC0003DMG400004005	100	540	0.141789	0.243175	Drought_responsive_element_binding_protein
PGSC0003DMG400004020	563	308	0.210431	0.28445	Zeaxanthin_epoxidase,_chloroplastic
PGSC0003DMG400004021	557	507	0.616221	0.435933	Phenylalanyl-tRNA_synthetase_alpha_chain
PGSC0003DMG400004042	1864	1895	0.948794	0.538445	Splicing_factor,_arginine_serine-rich
PGSC0003DMG400004062	448	725	0.165998	0.260226	DOF_domain_class_transcription_factor
PGSC0003DMG400004086	674	1316	0.0986145	0.207911	Heat_shock
PGSC0003DMG400004088	4477	3462	0.630587	0.440586	U4_U6.U5_tri-snRNP-associated_protein
PGSC0003DMG400004098	3751	5408	0.483403	0.389648	Nucleolar_protein,Nop52_containing_protein
PGSC0003DMG400004101	4626	5197	0.53204	0.407683	H(+)-transporting_ATPase
PGSC0003DMG400004115	335	1121	0.0439229	0.138778	NHL_repeat-containing_protein
PGSC0003DMG400004149	527	873	0.533618	0.408055	Cell_division_protein_ftsH
PGSC0003DMG400004151	3413	3332	0.889293	0.521897	Thiamine_biosynthesis_protein_ThiC_variant_L1
PGSC0003DMG400004158	392	535	0.534847	0.408382	Ca2+_antiporter_cation_exchanger
PGSC0003DMG400004159	918	618	0.20938	0.283768	ATP_binding_protein
PGSC0003DMG400004190	1104	366	0.0650041	0.169482	Leucine-rich_repeat_resistance_protein
PGSC0003DMG400004211	14730	21317	0.0689535	0.174799	Photosystem_Q(B)_protein
PGSC0003DMG400004233	8735	5128	0.0730242	0.179458	Nodulin_protein
PGSC0003DMG400004235	311	639	0.691808	0.461685	Ribonuclease_P_family_protein
PGSC0003DMG400004272	329	852	0.00351674	0.0227127	Tubulin_alpha_chain
PGSC0003DMG400004310	845	390	0.494122	0.393727	Peptidase_S8_and_S53,_subtilisin,_kexin,_sedolisin;_3_exoribonuclease
PGSC0003DMG400004314	773	2369	0.35641	0.344636	N6-adenosine-methyltransferase_70_kDa_subunit
PGSC0003DMG400004324	58	611	0.10324	0.21245	Protein-tyrosine_phosphatase_mitochondrial_1,_mitochondrial
PGSC0003DMG400004329	430	746	0.174458	0.265585	Nitrate_transporter
PGSC0003DMG400004348	838	618	0.243516	0.300062	Conserved_gene_of_unknown_function
PGSC0003DMG400004357	1122	1420	0.203692	0.280663	Big_map_kinase_bmk
PGSC0003DMG400004360	254	1934	0.0602182	0.163847	60S_ribosomal_protein_L34
PGSC0003DMG400004415	963	312	0.281266	0.317062	Kinase
PGSC0003DMG400004422	152	1093	0.164109	0.258613	V-type_proton_ATPase_16_kDa_proteolipid_subunit
PGSC0003DMG400004453	650	861	0.724547	0.471653	Transcription_factor_HBP-1b
PGSC0003DMG400004459	492	622	0.259965	0.307847	Paramyosin
PGSC0003DMG400004473	557	1331	0.0826129	0.190831	Ankyrin_repeat-containing_protein
PGSC0003DMG400004498	686	1352	0.0604173	0.163998	Xaa-Pro_aminopeptidase_2
PGSC0003DMG400004501	2756	3929	0.505041	0.397588	BRASSINAZOLE-RESISTANT_1_protein
PGSC0003DMG400004531	524	903	0.282321	0.317422	Endomembrane_protein_emp70
PGSC0003DMG400004542	501	2494	0.084744	0.193166	Cytochrome_P450
PGSC0003DMG400004584	818	352	0.056382	0.158857	WD-repeat_protein
PGSC0003DMG400004585	4845	3507	0.355981	0.344498	Dead_box_ATP-dependent_RNA_helicase
PGSC0003DMG400004588	2246	1872	0.713057	0.468604	Epsin,_N-terminal;_ENTH_VHS
PGSC0003DMG400004596	2971	6400	0.188769	0.273796	Soluble_diacylglycerol_acyltransferase
PGSC0003DMG400004599	590	1479	0.107354	0.215975	Gene_of_unknown_function
PGSC0003DMG400004607	403	796	0.128343	0.233546	Yth_domain-containing_protein
PGSC0003DMG400004629	58	598	0.236317	0.297574	Epoxide_hydrolase_1
PGSC0003DMG400004634	222	1178	0.00520461	0.0316965	Sentrin_sumo-specific_protease
PGSC0003DMG400004640	713	487	0.754874	0.482564	Conserved_gene_of_unknown_function
PGSC0003DMG400004650	102	889	0.00432512	0.0272586	Chromatin_remodeling_complex_subunit
PGSC0003DMG400004651	843	893	0.89913	0.525021	Polyprotein
PGSC0003DMG400004655	767	572	0.643692	0.445129	GAL83_protein
PGSC0003DMG400004658	820	916	0.567495	0.418994	DNA_binding_protein
PGSC0003DMG400004688	1086	1021	0.876787	0.51843	S-adenosylmethionine_synthase_2
PGSC0003DMG400004691	575	359	0.368537	0.349134	ADP-ribosylation_factor
PGSC0003DMG400004695	2745	2291	0.322615	0.333201	Map3k_delta-1_protein_kinase
PGSC0003DMG400004696	861	551	0.433554	0.37361	ATP:citrate_lyase
PGSC0003DMG400004699	411	748	0.073407	0.18009	Non-canonical_ubiquitin_conjugating_enzyme
PGSC0003DMG400004703	1264	454	0.45855	0.382711	Conserved_gene_of_unknown_function
PGSC0003DMG400004710	616	284	0.385678	0.355398	Protein_arginine_n-methyltransferase
PGSC0003DMG400004718	297	884	0.292568	0.321526	ATP_binding___binding___protein_kinase__protein_serine_threonine_kinase__protein_tyrosine_kinase
PGSC0003DMG400004738	252	813	0.190478	0.274699	Elongation_factor_G
PGSC0003DMG400004744	414	720	0.44172	0.376447	Adenine_phosphoribosyltransferase
PGSC0003DMG400004752	1310	528	0.0816034	0.189627	Hairy_meristem
PGSC0003DMG400004761	761	849	0.884029	0.520242	Nucleic_acid_binding_protein
PGSC0003DMG400004765	512	159	0.359321	0.345674	Conserved_gene_of_unknown_function
PGSC0003DMG400004766	1139	178	0.215034	0.286905	GEM_5
PGSC0003DMG400004784	3552	4729	0.155829	0.252258	Heat_shock_protein_70_(HSP70)-interacting_protein
PGSC0003DMG400004812	466	520	0.934212	0.53431	Peroxisomal_biogenesis_factor
PGSC0003DMG400004819	1497	1881	0.103077	0.212419	Agenet_domain_containing_protein
PGSC0003DMG400004828	347	540	0.0727855	0.179316	Peroxisomal_acyl-CoA_oxidase_1A
PGSC0003DMG400004847	626	233	0.121092	0.227509	Conserved_gene_of_unknown_function
PGSC0003DMG400004853	989	1449	0.643559	0.445076	Phospholipid-transporting_ATPase
PGSC0003DMG400004854	886	1185	0.450915	0.380115	Casein_kinase
PGSC0003DMG400004891	403	589	0.431891	0.372885	Subtilase_family_protein
PGSC0003DMG400004898	1181	1086	0.904827	0.526812	Transcription_factor_JERF1
PGSC0003DMG400004912	1003	646	0.606215	0.43286	BSD_domain_containing_protein
PGSC0003DMG400004921	431	1145	0.123248	0.229896	ANT
PGSC0003DMG400004937	1339	796	0.73336	0.474972	Poly(RC)-binding_protein
PGSC0003DMG400004943	909	256	0.00770831	0.0437711	Transferase,_transferring_glycosyl_groups
PGSC0003DMG400004953	607	726	0.718436	0.47003	Homeotic_protein_knotted-1
PGSC0003DMG400004956	864	491	0.765237	0.486091	Erg28
PGSC0003DMG400004961	286	955	0.131199	0.235758	Amino_acid_transporter
PGSC0003DMG400004962	758	1201	0.0763534	0.183303	Alpha-tubulin
PGSC0003DMG400004963	5105	2771	0.0168199	0.0785799	Receptor_protein_kinase
PGSC0003DMG400004977	384	574	0.457263	0.382482	Glutathione-s-transferase_theta,_gst
PGSC0003DMG400004980	595	876	0.0971123	0.206337	Major_intrinsic_protein_1
PGSC0003DMG400004981	380	1316	0.263103	0.308902	Conserved_gene_of_unknown_function
PGSC0003DMG400004999	429	550	0.661537	0.450975	Soluble_inorganic_pyrophosphatase
PGSC0003DMG400005011	1828	4146	0.0626595	0.166532	Crooked_neck_protein
PGSC0003DMG400005031	163	954	0.0639009	0.168102	Hydrolase,_alpha_beta_fold_family_protein
PGSC0003DMG400005042	876	956	0.91437	0.529295	Conserved_gene_of_unknown_function
PGSC0003DMG400005071	106	882	0.0191829	0.0857451	Conserved_gene_of_unknown_function
PGSC0003DMG400005080	1012	833	0.803737	0.496845	Non-intrinsic_ABC_protein
PGSC0003DMG400005081	1472	1333	0.726887	0.472394	Nuclear_acid_binding_protein
PGSC0003DMG400005088	922	795	0.746566	0.479564	Transcription_factor
PGSC0003DMG400005093	397	721	0.27248	0.31325	Gene_of_unknown_function
PGSC0003DMG400005097	648	814	0.499709	0.395414	Thioredoxin_peroxidase_1
PGSC0003DMG400005103	784	787	0.997695	0.5509	Proline_iminopeptidase
PGSC0003DMG400005130	1177	1002	0.405683	0.363011	Conserved_gene_of_unknown_function
PGSC0003DMG400005136	1439	1084	0.593769	0.4284	2-hydroxyacid_dehydrogenase
PGSC0003DMG400005138	474	781	0.364074	0.347043	Glucan_endo-1,3-beta-glucosidase
PGSC0003DMG400005140	1305	1980	0.224434	0.291547	GYF_domain-containing_protein
PGSC0003DMG400005147	1013	389	0.182004	0.269911	Nucleic_acid_binding_protein
PGSC0003DMG400005189	714	1500	0.00128859	0.00912719	Patellin_1
PGSC0003DMG400005192	417	1034	0.297726	0.323473	40S_ribosomal_protein_S11
PGSC0003DMG400005196	4802	4227	0.632391	0.441274	Ankyrin
PGSC0003DMG400005197	324	743	0.230454	0.294956	Cinnamoyl-CoA_reductase
PGSC0003DMG400005199	747	594	0.673972	0.45544	40S_ribosomal_protein_S27a
PGSC0003DMG400005213	591	134	0.00178303	0.0123312	Protein_phosphatase-2C
PGSC0003DMG400005216	425	1056	0.150679	0.249168	Galactinol_synthase
PGSC0003DMG400005217	148	511	0.176917	0.266955	50S_ribosomal_protein_L14
PGSC0003DMG400005254	1858	1668	0.751763	0.48144	Nodulation_receptor_kinase
PGSC0003DMG400005316	545	1139	0.0991704	0.208506	Conserved_gene_of_unknown_function
PGSC0003DMG400005327	710	549	0.639615	0.443702	Auxin-responsive_protein_IAA16
PGSC0003DMG400005328	745	451	0.187566	0.273125	Ring_finger_protein
PGSC0003DMG400005329	1579	946	0.424908	0.370635	WRKY_transcription_factor
PGSC0003DMG400005335	1198	1351	0.857735	0.513347	Truncated_NBS-LRR_resistance_protein
PGSC0003DMG400005347	759	236	0.207282	0.282645	Peroxisome_assembly_factor-2
PGSC0003DMG400005358	592	766	0.607844	0.433218	Senescence-associated_protein
PGSC0003DMG400005361	965	901	0.318812	0.331837	Calreticulin
PGSC0003DMG400005371	920	393	0.170468	0.262976	Acyl-CoA_thioesterase
PGSC0003DMG400005372	1964	4537	0.179999	0.268618	Photosystem_I_P700_chlorophyll_a_apoprotein_A1
PGSC0003DMG400005374	1826	436	0.00305139	0.0199783	Pentatricopeptide_repeat-containing_protein
PGSC0003DMG400005408	1563	2158	0.149726	0.248745	Transcription_factor
PGSC0003DMG400005415	901	683	0.77107	0.487223	Gene_of_unknown_function
PGSC0003DMG400005423	16	586	0.412739	0.365671	RNA-directed_DNA_polymerase_(Reverse_transcriptase)
PGSC0003DMG400005456	2649	572	0.180335	0.268863	Protein_phosphatase_2c
PGSC0003DMG400005459	1754	1072	0.477315	0.388193	Progesterone_5_beta-reductase
PGSC0003DMG400005465	573	320	0.0170372	0.0793518	Cytochrome_b5
PGSC0003DMG400005489	2374	4676	0.201997	0.280211	Eukaryotic_translation_initiation_factor_2_family_protein___eIF-2_family_protein
PGSC0003DMG400005495	577	1320	0.351152	0.34284	Conserved_gene_of_unknown_function
PGSC0003DMG400005507	749	411	0.705028	0.465685	Delta-12_fatty_acid_desaturase
PGSC0003DMG400005597	606	655	0.808483	0.498377	MTD1
PGSC0003DMG400005609	1633	822	0.197235	0.278195	Serine-threonine_kinase_receptor-associated_protein
PGSC0003DMG400005625	766	412	0.317164	0.331224	Conserved_gene_of_unknown_function
PGSC0003DMG400005627	1106	1650	0.291476	0.321223	Conserved_gene_of_unknown_function
PGSC0003DMG400005642	383	807	0.0104009	0.0550393	40S_ribosomal_protein_S7
PGSC0003DMG400005643	1011	803	0.5471	0.412213	Amsh
PGSC0003DMG400005655	254	542	0.0774814	0.184833	WD-repeat_protein
PGSC0003DMG400005659	742	2953	0.167184	0.26101	Pre-mRNA-splicing_factor_SPF27_homolog
PGSC0003DMG400005661	159	1758	0.109455	0.21757	Conserved_gene_of_unknown_function
PGSC0003DMG400005677	910	1241	0.264673	0.309594	Geranylgeranyl_transferase_type_II_beta_subunit
PGSC0003DMG400005688	135	866	0.014242	0.069775	Conserved_gene_of_unknown_function
PGSC0003DMG400005704	886	851	0.884677	0.520334	Transcription_initiation_factor_IIE_alpha_subunit_family_protein
PGSC0003DMG400005716	681	402	0.00109753	0.0078616	Conserved_gene_of_unknown_function
PGSC0003DMG400005719	70	579	0.0612927	0.165168	Conserved_gene_of_unknown_function
PGSC0003DMG400005732	1247	863	0.64814	0.446881	Muconate_cycloisomerase
PGSC0003DMG400005735	1059	1046	0.982672	0.547446	DNA-binding_protein
PGSC0003DMG400005738	4803	4208	0.325357	0.333945	Alpha-dioxygenase_2
PGSC0003DMG400005742	364	610	0.179587	0.268391	Ring_finger_containing_protein
PGSC0003DMG400005758	1912	2058	0.79242	0.493642	Tetratricoredoxin
PGSC0003DMG400005760	179	1740	0.200022	0.279782	Sulfate_transporter
PGSC0003DMG400005763	514	100	0.201895	0.280206	Conserved_gene_of_unknown_function
PGSC0003DMG400005784	322	872	0.0203822	0.0887877	Ubiquitin_carrier_protein
PGSC0003DMG400005792	115	504	0.00232778	0.015718	Nucleoside_diphosphate_kinase
PGSC0003DMG400005793	126	708	0.120192	0.22705	Conserved_gene_of_unknown_function
PGSC0003DMG400005799	1805	320	0.0332226	0.118967	Fas-associated_factor_1
PGSC0003DMG400005830	197	529	0.010755	0.0564429	Transcription_factor
PGSC0003DMG400005844	1389	707	0.46878	0.385671	B2_protein
PGSC0003DMG400005868	650	1331	0.415379	0.36652	Ubiquitin-protein_ligase
PGSC0003DMG400005888	510	366	0.640953	0.444242	OJ000126_13.12_protein
PGSC0003DMG400005889	90	715	0.0137535	0.0681115	MRNA-decapping_enzyme
PGSC0003DMG400005899	1443	782	0.71034	0.467625	CCR4-associated_factor
PGSC0003DMG400005904	399	767	0.223499	0.291194	Conserved_gene_of_unknown_function
PGSC0003DMG400005910	1019	348	0.0191393	0.0856416	Cellular_nucleic_acid_binding_protein
PGSC0003DMG400005912	587	736	0.683029	0.458996	Structural_maintenance_of_chromosome
PGSC0003DMG400005914	2185	1807	0.536451	0.408896	EIN3
PGSC0003DMG400005915	2131	2463	0.71843	0.47003	EIL1
PGSC0003DMG400005930	2089	1234	0.156466	0.252739	BEL5_protein
PGSC0003DMG400005935	525	1065	0.190587	0.274699	J_domain-containing_protein_spf31
PGSC0003DMG400005939	464	687	0.655412	0.449067	Fk506_binding_protein
PGSC0003DMG400005955	1185	1150	0.903997	0.526626	Mitogen-activated_protein_kinase_9
PGSC0003DMG400005958	1407	1126	0.245928	0.301382	Fyve_finger-containing_phosphoinositide_kinase,_fyv1
PGSC0003DMG400005963	1259	405	0.229466	0.294412	Auxin-induced_protein_5NG4
PGSC0003DMG400005971	1221	2471	0.0557323	0.157883	ATP_binding_protein
PGSC0003DMG400005976	489	612	0.255055	0.305684	Chaperone_protein_dnaJ_15
PGSC0003DMG400005994	1451	1579	0.940708	0.536214	ATP_synthase_subunit_beta,_mitochondrial
PGSC0003DMG400006006	332	943	0.130988	0.235527	DNA_binding_protein
PGSC0003DMG400006027	1212	8485	0.0477918	0.14545	Leucine-rich_repeat_extensin
PGSC0003DMG400006075	548	653	0.470261	0.385987	CYP72A56
PGSC0003DMG400006081	783	843	0.824316	0.503249	Conserved_gene_of_unknown_function
PGSC0003DMG400006083	807	614	0.528018	0.406401	CBL-interacting_protein_kinase_20
PGSC0003DMG400006089	1032	324	0.0640392	0.16835	Basic_helix-loop-helix_protein_BHLH3
PGSC0003DMG400006097	601	398	0.172161	0.264232	GDP-mannose_3,5-epimerase
PGSC0003DMG400006104	631	665	0.882481	0.519682	MAR-binding_protein
PGSC0003DMG400006108	1057	285	0.0613215	0.165168	Nt-iaa2.3_deduced_protein
PGSC0003DMG400006122	1467	1476	0.985377	0.548071	Pescadillo
PGSC0003DMG400006129	1714	1518	0.79801	0.494956	Conserved_gene_of_unknown_function
PGSC0003DMG400006132	850	304	0.12262	0.229324	GRAS_family_transcription_factor
PGSC0003DMG400006133	594	598	0.920881	0.531152	DGCR
PGSC0003DMG400006146	760	136	0.0760217	0.182775	CONSTANS_interacting_protein_6
PGSC0003DMG400006149	531	764	0.534504	0.408289	Chlorophyll_a-b_binding_protein_4,_chloroplastic
PGSC0003DMG400006153	227	572	0.0190733	0.0853887	Conserved_gene_of_unknown_function
PGSC0003DMG400006168	527	854	0.557674	0.415748	Ubiquitin-conjugating_enzyme_E2_23
PGSC0003DMG400006169	1138	87	0.0860079	0.19439	Chloroplast_zebra-necrosis_protein
PGSC0003DMG400006170	407	1745	0.0687273	0.174508	Gene_of_unknown_function
PGSC0003DMG400006175	298	676	0.206897	0.282447	Ascorbate_peroxidase
PGSC0003DMG400006184	711	1059	0.170507	0.262978	Skp1
PGSC0003DMG400006189	245	702	0.282823	0.317599	Rac-like_GTP-binding_protein
PGSC0003DMG400006198	356	670	0.135413	0.238687	Cucumisin
PGSC0003DMG400006200	237	760	0.536717	0.40899	Peptidyl-prolyl_cis-trans_isomerase
PGSC0003DMG400006202	948	183	0.240692	0.299225	Thaumatin
PGSC0003DMG400006207	506	779	0.46531	0.384561	60S_ribosomal_protein_L7A
PGSC0003DMG400006217	1814	1089	0.736615	0.476116	C2_domain-containing_protein
PGSC0003DMG400006219	186	781	0.377303	0.352299	Conserved_gene_of_unknown_function
PGSC0003DMG400006222	696	1098	0.457991	0.382496	Conserved_gene_of_unknown_function
PGSC0003DMG400006247	536	267	0.27444	0.31405	Conserved_gene_of_unknown_function
PGSC0003DMG400006283	884	514	0.158485	0.254325	Multidrug_resistance-associated_protein_2,_6_(Mrp2,_6),_abc-transoprter
PGSC0003DMG400006310	1507	709	0.111488	0.218858	Conserved_gene_of_unknown_function
PGSC0003DMG400006339	2969	7730	0.046245	0.14299	Sodium_potassium_calcium_exchanger
PGSC0003DMG400006344	661	281	0.393191	0.358211	Zinc_finger_protein
PGSC0003DMG400006349	381	829	0.583397	0.424654	RNA-binding_protein_AKIP1
PGSC0003DMG400006350	344	669	0.429934	0.37198	Pumilio
PGSC0003DMG400006365	232	619	0.412803	0.365671	Fimbriae-associated_protein_Fap1
PGSC0003DMG400006379	431	854	0.292148	0.321374	Beta3-glucuronyltransferase
PGSC0003DMG400006380	310	554	0.236621	0.297574	Ufm1-conjugating_enzyme
PGSC0003DMG400006381	553	912	0.42153	0.36921	Glutamyl-tRNA_reductase
PGSC0003DMG400006384	636	575	0.566132	0.418544	CBL-interacting_serine_threonine-protein_kinase
PGSC0003DMG400006391	541	508	0.927591	0.532683	Phosphoenolpyruvate_carboxykinase
PGSC0003DMG400006393	1938	3544	0.0465876	0.143506	Aux_IAA_protein
PGSC0003DMG400006415	1771	3858	0.228256	0.293877	14-3-3_protein_7
PGSC0003DMG400006416	275	568	0.0848735	0.193246	5-adenylylsulfate_reductase-like_4
PGSC0003DMG400006428	551	60	0.1334	0.237205	Ankyrin_repeat_family_protein
PGSC0003DMG400006432	132	504	0.360466	0.346156	Xyloglucan_galactosyltransferase_KATAMARI1
PGSC0003DMG400006441	249	531	0.257138	0.306557	Histone_H2A
PGSC0003DMG400006453	81	514	0.146389	0.246172	Ice_binding_protein
PGSC0003DMG400006478	650	1225	0.0117815	0.0607905	GTP-binding_nuclear_protein_Ran1
PGSC0003DMG400006481	140	593	0.115818	0.22287	Ubiquitin_carrier_protein
PGSC0003DMG400006497	376	607	0.642789	0.444813	Conserved_gene_of_unknown_function
PGSC0003DMG400006504	1248	269	0.00163544	0.0113932	Conserved_gene_of_unknown_function
PGSC0003DMG400006509	1355	148	0.129893	0.234704	Conserved_gene_of_unknown_function
PGSC0003DMG400006537	81	769	0.198778	0.279135	Gene_of_unknown_function
PGSC0003DMG400006546	807	453	0.684152	0.459304	Conserved_gene_of_unknown_function
PGSC0003DMG400006560	578	480	0.401659	0.361791	Methyltransferase
PGSC0003DMG400006624	676	411	0.362311	0.346655	Peptidyl-prolyl_cis-trans_isomerase
PGSC0003DMG400006640	6464	1905	0.0855423	0.193913	Spotted_leaf_protein
PGSC0003DMG400006643	807	208	0.0566315	0.159174	Gene_of_unknown_function
PGSC0003DMG400006660	5493	2050	0.00941331	0.0512198	Cellulose_synthase_catalytic_subunit
PGSC0003DMG400006661	45715	97876	0.28129	0.317062	ASR4
PGSC0003DMG400006662	6528	12797	0.0628483	0.166676	Ci21A_protein
PGSC0003DMG400006667	34	516	0.457671	0.382482	Receptor_protein_kinase
PGSC0003DMG400006668	882	203	0.0285665	0.110224	Conserved_gene_of_unknown_function
PGSC0003DMG400006705	1699	1063	0.499793	0.395414	BSD
PGSC0003DMG400006733	296	584	0.120823	0.227337	Thioredoxin-like_U5_small_ribonucleoprotein_particle_protein
PGSC0003DMG400006739	941	383	0.0729778	0.179421	Serine_threonine-protein_phosphatase_PP1_isozyme_3
PGSC0003DMG400006741	370	568	0.24047	0.299171	Ser_Thr_specific_protein_phosphatase_2A_B_regulatory_subunit_alpha_isoform
PGSC0003DMG400006778	559	393	0.419297	0.368341	Glucosamine-fructose-6-phosphate_aminotransferase
PGSC0003DMG400006784	1779	146	0.0312392	0.115292	WD-repeat_protein
PGSC0003DMG400006799	2362	2361	0.997576	0.5509	Cellulose_synthase
PGSC0003DMG400006803	839	760	0.772024	0.487393	Nucleic_acid_binding_protein
PGSC0003DMG400006811	1301	1290	0.996021	0.550439	Anther-specific_protein_ASG3
PGSC0003DMG400006813	1838	1758	0.911994	0.528828	Stress-associated_protein_4
PGSC0003DMG400006814	2704	1611	0.206784	0.28236	AN1-like_transcription_factor
PGSC0003DMG400006828	2223	1480	0.0316514	0.11607	Nucleic_acid_binding_protein
PGSC0003DMG400006846	81	512	0.00973195	0.0524965	Ribosomal_protein
PGSC0003DMG400006853	682	458	0.678644	0.457057	Conserved_gene_of_unknown_function
PGSC0003DMG400006855	2094	1764	0.60385	0.431915	S-adenosyl-methionine-sterol-C-methyltransferase
PGSC0003DMG400006857	518	607	0.832542	0.5058	Metal_ion_transporter
PGSC0003DMG400006859	2587	2585	0.998579	0.551122	Protein_OBERON_4
PGSC0003DMG400006869	593	344	0.0419374	0.135848	ATP_synthase_subunit_O,_mitochondrial
PGSC0003DMG400006877	1977	1288	0.402414	0.361959	XPA-binding_protein
PGSC0003DMG400006911	921	429	0.108581	0.216877	DNA-repair_protein_UVH3
PGSC0003DMG400006918	220	785	0.0025251	0.0168512	Aldose_1-epimerase
PGSC0003DMG400006933	706	667	0.8054	0.497443	SET_protein,_phospatase_2A_inhibitor
PGSC0003DMG400006943	6	712	0.241765	0.299472	Cation_efflux_family_protein
PGSC0003DMG400006959	764	464	0.694167	0.462307	GPI_transamidase_component_family_protein___Gaa1-like_family_protein
PGSC0003DMG400006970	653	406	0.412327	0.365488	Protein_phosphatase_2a,_regulatory_subunit
PGSC0003DMG400006974	782	312	0.368749	0.349191	SET_domain-containing_protein
PGSC0003DMG400006975	1126	680	0.301536	0.32526	CLC-Nt2_protein
PGSC0003DMG400006976	604	69	0.0590413	0.162402	Structural_constituent_of_ribosome
PGSC0003DMG400006986	626	1160	0.327208	0.334347	NAD(P)H-quinone_oxidoreductase_subunit_K,_chloroplastic
PGSC0003DMG400006987	234	543	0.0814986	0.189523	Pre-mRNA-splicing_factor_isy-1
PGSC0003DMG400007001	667	193	0.0242569	0.099617	Protein_kinase_2_beta_chain
PGSC0003DMG400007012	510	123	0.0820419	0.190166	Ubiquitin_ligase_SINAT3
PGSC0003DMG400007026	1371	121	0.106644	0.215456	DnaJ_homolog_protein
PGSC0003DMG400007050	648	675	0.922656	0.5315	Virus-specific-signaling-pathway_regulated_protein
PGSC0003DMG400007058	1216	361	0.0239308	0.0988464	Big_map_kinase_bmk
PGSC0003DMG400007074	898	965	0.718128	0.469988	CYP72A58
PGSC0003DMG400007078	475	678	0.590314	0.427014	Acetolactate_synthase
PGSC0003DMG400007079	1175	1032	0.568522	0.419297	Integral_membrane_single_C2_domain_protein
PGSC0003DMG400007081	10	623	0.0382449	0.129044	Solanesyl_diphosphate_synthase
PGSC0003DMG400007094	401	792	0.0314562	0.115633	Conserved_gene_of_unknown_function
PGSC0003DMG400007099	1961	2453	0.544218	0.41125	Multiprotein_bridging_factor_1c
PGSC0003DMG400007119	451	850	0.109929	0.217878	60s_acidic_ribosomal_protein
PGSC0003DMG400007128	362	766	0.245211	0.300949	RNA_binding_protein
PGSC0003DMG400007141	749	665	0.737293	0.476419	ABC_transporter_family_protein
PGSC0003DMG400007147	1414	1862	0.419082	0.368223	Conserved_gene_of_unknown_function
PGSC0003DMG400007150	545	38	0.110804	0.21857	UPA15
PGSC0003DMG400007152	1446	102	0.0252112	0.102395	UDP-apiose_xylose_synthase
PGSC0003DMG400007175	348	833	0.256398	0.306296	BZIP_transcription_factor_family_protein
PGSC0003DMG400007185	2804	2776	0.976622	0.545806	Histone-lysine_N-methyltransferase,_H3_lysine-9_specific_SUVH1
PGSC0003DMG400007190	287	563	0.455348	0.381855	Carbohydrate_transporter
PGSC0003DMG400007192	662	504	0.498217	0.394848	ATP-dependent_RNA_helicase
PGSC0003DMG400007193	2034	2890	0.511598	0.400507	RRM_RNA_binding_protein_NSAP1
PGSC0003DMG400007195	1237	2302	0.0887885	0.197356	R3h_domain_containing_protein
PGSC0003DMG400007199	1803	2840	0.510305	0.40008	Alpha_chain_of_nascent_polypeptide_associated_complex
PGSC0003DMG400007205	796	2712	0.0251681	0.102343	Calmodulin
PGSC0003DMG400007228	426	998	0.188274	0.273495	Global_transcription_factor_group
PGSC0003DMG400007276	16	1241	0.144152	0.245006	Heat_shock_protein_DnaJ,_N-terminal
PGSC0003DMG400007286	307	854	0.0872709	0.196057	CP12
PGSC0003DMG400007289	1024	547	0.408438	0.363852	Importin_subunit_alpha
PGSC0003DMG400007293	1590	886	0.186061	0.272349	Diacylglycerol_kinase,_alpha
PGSC0003DMG400007315	3246	5285	0.422794	0.369949	H_ACA_ribonucleoprotein_complex_subunit_4
PGSC0003DMG400007336	590	710	0.411334	0.365025	40S_ribosomal_protein_S15
PGSC0003DMG400007354	1440	911	0.281937	0.317321	Heterogeneous_nuclear_ribonucleoprotein
PGSC0003DMG400007358	1077	824	0.217114	0.287672	Aluminum-activated_citrate_transporter
PGSC0003DMG400007374	3699	2767	0.0522767	0.152909	Extensin
PGSC0003DMG400007404	495	508	0.953295	0.539816	Protein_HIRA
PGSC0003DMG400007410	1459	1402	0.894686	0.523523	60s_acidic_ribosomal_protein
PGSC0003DMG400007424	723	469	0.13756	0.240226	Amino_acid_transporter
PGSC0003DMG400007426	4092	13357	0.128186	0.233501	Conserved_gene_of_unknown_function
PGSC0003DMG400007429	393	665	0.426943	0.371289	60S_ribosomal_protein_L38
PGSC0003DMG400007464	1257	3781	0.136203	0.239339	Gene_of_unknown_function
PGSC0003DMG400007466	643	235	0.091756	0.200866	Phosphoenolpyruvate_carboxylase
PGSC0003DMG400007468	898	246	0.458813	0.382763	Conserved_gene_of_unknown_function
PGSC0003DMG400007471	502	548	0.893899	0.52335	NRC1
PGSC0003DMG400007504	742	809	0.650539	0.447619	Carbamoyl_phosphate_synthase_large_subunit
PGSC0003DMG400007506	1323	377	0.275821	0.314559	DOF_domain_class_transcription_factor
PGSC0003DMG400007507	1166	443	0.00739812	0.0422829	3-5-exoribonuclease_RNA_binding
PGSC0003DMG400007517	757	364	0.398838	0.3609	Leucine-rich_repeat_receptor-like_kinase
PGSC0003DMG400007518	10796	6332	0.00942505	0.0512523	S-adenosylmethionine_decarboxylase_beta_chain
PGSC0003DMG400007536	275	850	0.0104817	0.0553645	Photosystem_II_reaction_center_W_protein,_chloroplastic
PGSC0003DMG400007537	959	252	0.178783	0.268058	Glutathione_reductase,_chloroplastic
PGSC0003DMG400007546	2384	1462	0.0935935	0.202999	Gene_of_unknown_function
PGSC0003DMG400007579	2194	3050	0.414133	0.366043	Conserved_gene_of_unknown_function
PGSC0003DMG400007597	758	391	0.0963683	0.205551	Cationic_amino_acid_transporter
PGSC0003DMG400007602	173	1846	0.0230426	0.0962566	Conserved_gene_of_unknown_function
PGSC0003DMG400007603	726	323	0.024302	0.0997667	I-box_binding_factor
PGSC0003DMG400007614	2293	60	0.228296	0.293877	Alternative_oxidase
PGSC0003DMG400007624	1250	1854	0.0528904	0.153825	ERD15
PGSC0003DMG400007646	2067	2357	0.469396	0.385869	Eukaryotic_initiation_factor_4A-3
PGSC0003DMG400007647	686	658	0.964188	0.542787	MAPKKK7
PGSC0003DMG400007670	509	1084	0.205249	0.281353	Transcription_factor
PGSC0003DMG400007672	463	705	0.202964	0.280449	Gene_of_unknown_function
PGSC0003DMG400007677	3495	4649	0.166713	0.260703	Starch-granule-bound_R1_protein
PGSC0003DMG400007687	1293	2485	0.0147248	0.0714357	Centromere_protein
PGSC0003DMG400007707	377	506	0.632499	0.441274	60S_ribosomal_protein_L13a
PGSC0003DMG400007708	2844	4175	0.316745	0.331021	Cyclin_dependent_kinase_inhibitor
PGSC0003DMG400007709	1415	617	0.0890226	0.197684	Leucine-rich_repeat_receptor-like_kinase
PGSC0003DMG400007711	723	1382	0.214426	0.286529	Conserved_gene_of_unknown_function
PGSC0003DMG400007717	820	990	0.584448	0.424993	Alcohol_dehydrogenase_class_III
PGSC0003DMG400007743	706	562	0.804063	0.496993	Tir-nbs-lrr_resistance_protein
PGSC0003DMG400007797	510	240	0.210858	0.284724	Citrate_synthase
PGSC0003DMG400007807	316	581	0.0347598	0.12242	14-3-3_protein
PGSC0003DMG400007821	763	725	0.963727	0.54264	Endosomal_P24A_protein
PGSC0003DMG400007823	112	937	0.167937	0.261459	Two-component_system_sensor_histidine_kinase_response_regulator
PGSC0003DMG400007830	3879	3962	0.926562	0.532413	Eukaryotic_translation_initiation_factor_5A-1_2
PGSC0003DMG400007831	1382	1882	0.482794	0.389571	Neutral_leucine_aminopeptidase_preprotein
PGSC0003DMG400007842	180	953	0.141348	0.243151	RNA-binding_protein
PGSC0003DMG400007843	670	201	0.0467928	0.143866	Ethylene_receptor_1
PGSC0003DMG400007852	506	281	0.41769	0.367566	Second_messenger-dependent_protein_kinase
PGSC0003DMG400007856	696	803	0.744018	0.478627	F-box_family_protein
PGSC0003DMG400007862	12	554	0.0105509	0.0556272	SRF3
PGSC0003DMG400007899	1529	2210	0.413051	0.365737	CBL-interacting_protein_kinase_7
PGSC0003DMG400007905	1370	1670	0.566482	0.418659	Signal_recognition_particle_receptor_alpha_subunit
PGSC0003DMG400007907	511	730	0.269022	0.311792	Eukaryotic_translation_initiation_factor_4F___eIF-4F,_putative
PGSC0003DMG400007914	383	642	0.367162	0.348465	Calcium_lipid_binding_protein
PGSC0003DMG400007947	798	224	0.021891	0.0929643	WRKY_transcription_factor_2
PGSC0003DMG400007966	237	630	0.00165156	0.0114915	Annexin
PGSC0003DMG400007967	235	528	0.315293	0.330556	Fms_interacting_protein
PGSC0003DMG400007972	139	517	0.11968	0.226735	ABA_8-hydroxylase_CYP707A2
PGSC0003DMG400007999	476	1265	0.429288	0.371759	Nbs-lrr_resistance_protein
PGSC0003DMG400008004	3777	3499	0.749008	0.480442	Cysteine_protease
PGSC0003DMG400008011	640	794	0.545932	0.411869	ABRE_binding_factor
PGSC0003DMG400008026	268	744	0.0933469	0.202677	26S_proteasome_non-ATPase_regulatory_subunit
PGSC0003DMG400008030	1377	111	0.0353215	0.12356	Hydrolase
PGSC0003DMG400008050	204	576	0.263359	0.309013	GcpE
PGSC0003DMG400008052	502	349	0.299005	0.324049	Conserved_gene_of_unknown_function
PGSC0003DMG400008059	607	482	0.528486	0.406403	Conserved_gene_of_unknown_function
PGSC0003DMG400008065	910	835	0.470569	0.386013	Auxin_response_factor_4
PGSC0003DMG400008067	633	1137	0.134885	0.238228	Proteasome_subunit_beta_type
PGSC0003DMG400008076	457	654	0.149449	0.248501	Protein_disulfide_isomerase
PGSC0003DMG400008078	3215	4194	0.495438	0.394149	Major_intrinsic_protein_2
PGSC0003DMG400008080	561	935	0.530787	0.407282	UPF0497_membrane_protein
PGSC0003DMG400008088	1212	1377	0.582116	0.424177	Carboxy-lyase
PGSC0003DMG400008103	127	733	0.0479465	0.145572	DNA_helicase
PGSC0003DMG400008105	1377	1155	0.685635	0.459679	Zinc_finger_family_protein
PGSC0003DMG400008107	685	215	0.0112663	0.058588	Ubiquitin-protein_ligase
PGSC0003DMG400008108	1260	777	0.29812	0.323653	Calcium_calmodulin-dependent_protein_kinase_kinase
PGSC0003DMG400008113	267	651	0.190483	0.274699	Isovaleryl-CoA_dehydrogenase_2,_mitochondrial
PGSC0003DMG400008114	738	1238	0.113225	0.220737	Sumo_ligase
PGSC0003DMG400008117	3562	3405	0.743256	0.478487	Elongation_factor_1-alpha
PGSC0003DMG400008119	4751	6836	0.157937	0.253752	ABC_transporter_family_protein
PGSC0003DMG400008135	908	1986	0.0827007	0.190955	Transcription_initiation_factor_IIB-2
PGSC0003DMG400008145	426	603	0.559359	0.41643	RNA-binding_protein
PGSC0003DMG400008149	1654	1319	0.0100512	0.0537113	Calcium-dependent_protein_kinase_4
PGSC0003DMG400008150	330	596	0.461802	0.383576	Nucleic_acid_binding_protein
PGSC0003DMG400008185	453	511	0.870378	0.516763	Cc-nbs-lrr_resistance_protein
PGSC0003DMG400008187	855	82	0.33929	0.338745	Class_II_small_heat_shock_protein_Le-HSP17.6
PGSC0003DMG400008191	790	1300	0.416016	0.366912	Puromycin-sensitive_aminopeptidase
PGSC0003DMG400008193	1848	1629	0.433559	0.37361	Ran_binding_protein-1
PGSC0003DMG400008196	535	223	0.358039	0.345386	Eukaryotic_initiation_factor_4A-14
PGSC0003DMG400008223	567	590	0.842218	0.508903	Heat_shock_factor_protein_HSF30
PGSC0003DMG400008262	1430	927	0.282538	0.317495	Nitrite_reductase
PGSC0003DMG400008266	209	1273	0.0256156	0.103386	Pentatricopeptide_repeat-containing_protein
PGSC0003DMG400008285	513	276	0.158759	0.254394	60S_ribosomal_protein_L18a
PGSC0003DMG400008295	416	587	0.57661	0.422233	BHLH1_transcription_factor
PGSC0003DMG400008297	713	1203	0.147174	0.246839	Chlorophyll_a-b_binding_protein_1B,_chloroplastic
PGSC0003DMG400008298	43	610	0.0428088	0.137311	Chlorophyll_a_b_binding_protein
PGSC0003DMG400008301	1567	2058	0.185059	0.272017	Chlorophyll_a_b_binding_protein
PGSC0003DMG400008304	11	861	0.00683164	0.0395799	Pentatricopeptide_repeat-containing_protein
PGSC0003DMG400008309	140	756	0.0763045	0.183224	Chlorophyll_a_b_binding_protein
PGSC0003DMG400008353	6476	5937	0.667624	0.453076	Conserved_gene_of_unknown_function
PGSC0003DMG400008356	2359	2079	0.859274	0.513748	NADH-glutamate_dehydrogenase
PGSC0003DMG400008366	206	1140	0.00659254	0.0383697	H_ACA_ribonucleoprotein_complex_subunit
PGSC0003DMG400008377	382	623	0.467633	0.385199	Protein_kinase;_Calcium-binding_EF-hand
PGSC0003DMG400008386	1507	624	0.437262	0.374885	ATELC
PGSC0003DMG400008421	7402	12549	0.15579	0.252254	Conserved_gene_of_unknown_function
PGSC0003DMG400008431	211	641	0.000973749	0.00701898	Protein_arginine_n-methyltransferase_1
PGSC0003DMG400008440	546	849	0.223776	0.291301	AKIN_beta2
PGSC0003DMG400008441	12912	23665	0.284869	0.31855	Proline-rich_protein
PGSC0003DMG400008442	753	613	0.625054	0.438732	SCL_domain_class_transcription_factor
PGSC0003DMG400008472	1016	310	0.173716	0.265327	W-3_desaturase
PGSC0003DMG400008477	576	409	0.505301	0.397629	Cystathionine_gamma-synthase_isoform_2
PGSC0003DMG400008488	405	559	0.21651	0.287398	Chloroplast_pigment-binding_protein_CP29
PGSC0003DMG400008495	466	1765	1.39879e-05	0.000133734	K+_channel_tetramerisation
PGSC0003DMG400008496	761	821	0.793057	0.493878	AMP_deaminase
PGSC0003DMG400008501	968	1436	0.113631	0.221089	HMG-protein
PGSC0003DMG400008506	1365	939	0.248663	0.302409	Receptor_serine-threonine_protein_kinase
PGSC0003DMG400008524	123	914	0.0016138	0.0112562	F-box_family_protein
PGSC0003DMG400008535	540	413	0.293557	0.321915	Binding_protein
PGSC0003DMG400008576	1083	717	0.275928	0.314567	Multidrug_resistance_protein_ABC_transporter_family
PGSC0003DMG400008584	616	780	0.350224	0.342429	Conserved_gene_of_unknown_function
PGSC0003DMG400008587	3122	298	0.0445412	0.140111	Conserved_gene_of_unknown_function
PGSC0003DMG400008589	705	354	0.00331103	0.0214691	RNA_helicase
PGSC0003DMG400008590	587	17	0.12877	0.233702	Vacuolar_protein-sorting-associated_protein_37_homolog_1
PGSC0003DMG400008649	369	652	0.275458	0.314418	LOB_domain-containing_protein
PGSC0003DMG400008664	497	659	0.118674	0.225748	Conserved_gene_of_unknown_function
PGSC0003DMG400008684	2431	4263	0.109469	0.21757	Pre-mRNA-splicing_factor_cwc15
PGSC0003DMG400008689	672	949	0.220506	0.289717	WD-40_repeat_family_protein
PGSC0003DMG400008701	872	1167	0.290831	0.321009	Something_about_silencing_protein_sas10
PGSC0003DMG400008703	119	843	0.133474	0.237205	Aspartic_proteinase_nepenthesin-1
PGSC0003DMG400008708	544	1365	0.0123439	0.0626872	Methionine_synthase
PGSC0003DMG400008712	1589	2533	0.143526	0.244646	EIL2
PGSC0003DMG400008727	214	506	0.455266	0.381855	Beta-1,3-glucanase
PGSC0003DMG400008731	3723	3372	0.676386	0.456289	S-antigen_protein
PGSC0003DMG400008733	557	17	0.0530189	0.154035	Conserved_gene_of_unknown_function
PGSC0003DMG400008734	661	0	0.000162683	0.00132288	AP2_ERF_domain-containing_transcription_factor
PGSC0003DMG400008740	2214	3485	0.141723	0.243175	Aconitase
PGSC0003DMG400008752	6483	12385	0.0722343	0.17896	Alpha-tubulin
PGSC0003DMG400008787	703	490	0.554365	0.414639	Ferritin
PGSC0003DMG400008814	52	657	0.0637666	0.167942	Prenylated_rab_acceptor_family_protein
PGSC0003DMG400008818	349	711	0.323804	0.333593	Prf_interactor_30137
PGSC0003DMG400008828	1329	881	0.351888	0.342914	Mitochondrial_respiratory_chain_complexes_assembly_protein_AFG3
PGSC0003DMG400008833	371	700	0.69729	0.463494	Expansin
PGSC0003DMG400008847	680	905	0.523976	0.404793	5-oxoprolinase
PGSC0003DMG400008852	602	277	0.471645	0.386525	Arginine_biosynthesis_bifunctional_protein_ArgJ_beta_chain
PGSC0003DMG400008853	578	402	0.361472	0.34629	Small_GTP-binding_protein
PGSC0003DMG400008855	917	648	0.10909	0.217178	Transcription_factor_BTF3
PGSC0003DMG400008869	1105	1544	0.228746	0.294081	Conserved_gene_of_unknown_function
PGSC0003DMG400008877	600	1353	0.191159	0.274855	Nucleolar_phosphoprotein
PGSC0003DMG400008894	691	215	0.000542638	0.00404148	Serine_threonine-protein_kinase_Nek8
PGSC0003DMG400008913	672	11	0.169076	0.262155	Ring_zinc_finger_protein
PGSC0003DMG400008917	10317	15079	0.0689888	0.174805	Heat_shock_protein_70
PGSC0003DMG400008921	3728	3007	0.536021	0.408738	Arf_gtpase-activating_protein
PGSC0003DMG400008922	886	609	0.580873	0.423812	DNA-directed_RNA_polymerase_IIa
PGSC0003DMG400008926	2888	4178	0.424063	0.370362	Eukaryotic_translation_initiation_factor_3_subunit_A
PGSC0003DMG400008928	3778	1715	0.107648	0.216145	Actin-depolymerizing_factor_1
PGSC0003DMG400008929	1925	1418	0.475784	0.387721	BRI1-KD_interacting_protein_130
PGSC0003DMG400008930	742	1306	0.187058	0.272928	Histone_H2A
PGSC0003DMG400008932	857	234	0.251984	0.304229	Magnesium_dependent_soluble_inorganic_pyrophosphatase
PGSC0003DMG400008933	80	536	0.294001	0.322056	DNA_binding_protein
PGSC0003DMG400008934	543	298	0.673365	0.45532	Spliceosome_associated_protein
PGSC0003DMG400008939	1360	1742	0.333459	0.336719	UDP-N-acetylglucosamine--peptide_N-acetylglucosaminyltransferase_SPINDLY
PGSC0003DMG400008954	546	735	0.390429	0.357275	Carbonic_anhydrase_family_protein
PGSC0003DMG400008988	764	1445	0.0325985	0.117935	Aluminum-induced_protein
PGSC0003DMG400008989	493	503	0.960095	0.541494	CONSTANS_interacting_protein_2b
PGSC0003DMG400008991	369	628	0.378691	0.353043	Ubiquitin-activating_enzyme_E1c
PGSC0003DMG400008999	707	361	0.386905	0.356052	Conserved_gene_of_unknown_function
PGSC0003DMG400009004	235	621	0.352769	0.343187	Chaperone_protein_dnaJ
PGSC0003DMG400009005	607	241	0.0200143	0.0879679	Triacylglycerol_lipase
PGSC0003DMG400009019	555	815	0.24533	0.301011	ATP-dependent_RNA_helicase
PGSC0003DMG400009025	537	430	0.886512	0.521062	E3_ubiquitin-protein_ligase_RHF1A
PGSC0003DMG400009043	97	698	0.0103923	0.0550194	Cytochrome_c_oxidase_polypeptide_Vc
PGSC0003DMG400009044	1871	1618	0.665035	0.452515	EZ1
PGSC0003DMG400009046	540	866	0.0918648	0.20105	Conserved_gene_of_unknown_function
PGSC0003DMG400009053	858	1297	0.14164	0.243175	RNA_binding_protein
PGSC0003DMG400009061	3059	2322	0.222877	0.290876	N-acetyl-glutamate_synthase
PGSC0003DMG400009067	40	812	0.000341049	0.0026239	Proline-rich_cell_wall_protein
PGSC0003DMG400009069	362	809	0.348497	0.341929	Ubiquitin_carrier_protein
PGSC0003DMG400009072	752	239	0.0317126	0.116164	RNA_polymerase_sigma_factor_rpoD
PGSC0003DMG400009079	1505	2237	0.0157837	0.0751685	Splicing_factor_3a
PGSC0003DMG400009081	969	553	0.527501	0.406139	Pectin_methylesterase_1
PGSC0003DMG400009084	31	826	0.094841	0.20413	Pentatricopeptide_repeat-containing_protein
PGSC0003DMG400009097	455	784	0.66606	0.452725	Conserved_gene_of_unknown_function
PGSC0003DMG400009110	548	372	0.779085	0.489579	Heat_shock_protein_binding_protein
PGSC0003DMG400009111	962	1710	0.058762	0.161897	Protein_phosphatase_2C
PGSC0003DMG400009115	1057	250	0.45626	0.382254	Membrane_receptor_1
PGSC0003DMG400009121	1335	542	0.419494	0.368341	SET_domain_protein
PGSC0003DMG400009123	602	449	0.553673	0.414333	Salt_tolerance_protein_5
PGSC0003DMG400009130	448	640	0.560239	0.416687	ATP-dependent_clp_protease_ATP-binding_subunit_clpx
PGSC0003DMG400009144	550	356	0.48944	0.392123	Phosphoinositide_5-phosphatase
PGSC0003DMG400009145	1872	976	0.473541	0.387051	Slow_walker_2
PGSC0003DMG400009147	1123	481	0.188312	0.273515	Chaperonin_Cpn60_TCP-1;_Phosphatidylinositol-4-phosphate_5-kinase;_Zinc_finger,_FYVE_PHD-type
PGSC0003DMG400009150	823	280	0.117254	0.224281	Ubiquitin_conjugating_enzyme_2
PGSC0003DMG400009159	1589	1113	0.201427	0.280151	D-3-phosphoglycerate_dehydrogenase,_chloroplastic
PGSC0003DMG400009163	835	840	0.988327	0.548886	Conserved_gene_of_unknown_function
PGSC0003DMG400009166	834	343	0.106512	0.215304	Pumilio_domain-containing_protein_PPD1
PGSC0003DMG400009180	663	712	0.784502	0.491433	Ovule_receptor-like_kinase_28
PGSC0003DMG400009182	678	565	0.711478	0.468051	H+_Ca2+_exchanger_2
PGSC0003DMG400009183	1021	307	0.0319645	0.116638	Mitogen-activated_protein_kinase_kinase
PGSC0003DMG400009191	691	420	0.522669	0.404351	Membrane_associated_ring_finger_1,8
PGSC0003DMG400009208	1114	699	0.216823	0.287563	Mate_efflux_family_protein
PGSC0003DMG400009213	5785	5316	0.767115	0.486394	Sucrose_transport_protein
PGSC0003DMG400009217	70	660	0.199052	0.279244	Conserved_gene_of_unknown_function
PGSC0003DMG400009218	1626	1199	0.556692	0.415428	Haloacid_dehalogenase-like_hydrolase_family_protein
PGSC0003DMG400009219	278	594	0.465859	0.384681	Pyruvate_dehydrogenase_E2_subunit
PGSC0003DMG400009231	448	573	0.289083	0.320658	Eukaryotic_translation_initiation_factor_3_subunit
PGSC0003DMG400009295	2001	2053	0.776622	0.488953	DEAD-box_RNA_helicase
PGSC0003DMG400009320	899	545	0.322578	0.333194	GTP-binding_protein_alpha_subunit,_gna
PGSC0003DMG400009333	1060	79	0.142872	0.244066	Conserved_gene_of_unknown_function
PGSC0003DMG400009336	750	278	0.0274781	0.107366	F-box_protein
PGSC0003DMG400009340	1275	880	0.105413	0.214822	Cytochrome_reductase
PGSC0003DMG400009348	673	242	0.0207511	0.0898474	Clathrin_coat_assembly
PGSC0003DMG400009349	1188	831	0.633475	0.441685	Mads_box_protein
PGSC0003DMG400009353	176	807	0.427218	0.371449	GATA_transcription_factor
PGSC0003DMG400009370	573	1445	0.13173	0.236171	Gene_of_unknown_function
PGSC0003DMG400009396	581	797	0.311918	0.32945	Arabinogalactan-protein
PGSC0003DMG400009402	511	934	0.256576	0.30637	GTP-binding_protein
PGSC0003DMG400009404	1848	2265	0.376601	0.351985	Conserved_gene_of_unknown_function
PGSC0003DMG400009428	1361	367	0.048727	0.146935	Kinesin_heavy_chain
PGSC0003DMG400009431	593	307	0.170624	0.262978	Glioma_tumor_suppressor
PGSC0003DMG400009432	5468	5516	0.972316	0.544847	Cholinephosphate_cytidylyltransferase
PGSC0003DMG400009436	3951	5956	0.272346	0.31325	Heavy_metal_ATPase
PGSC0003DMG400009454	3104	1138	0.0528545	0.153825	Minor_histocompatibility_antigen_H13
PGSC0003DMG400009458	732	1625	0.208711	0.283543	ATP_binding___binding___protein_kinase__protein_serine_threonine_kinase__protein_tyrosine_kinase
PGSC0003DMG400009474	1324	868	0.569177	0.41962	WD-repeat_protein
PGSC0003DMG400009475	2837	1434	0.189312	0.274096	Dehydration-responsive_element_binding_protein_3
PGSC0003DMG400009477	678	126	0.353393	0.343414	Trehalose-6-phosphate_synthase
PGSC0003DMG400009478	206	644	0.25842	0.307227	F-box_protein
PGSC0003DMG400009483	819	347	0.00218091	0.0148227	Splicing_endonuclease_positive_effector_sen1
PGSC0003DMG400009530	974	713	0.623159	0.437994	WRKY_transcription_factor_3
PGSC0003DMG400009544	437	1580	0.0251715	0.102343	Meloidogyne-induced_giant_cell_protein
PGSC0003DMG400009556	890	1223	0.481867	0.389344	Replication_factor_A_1,_rfa1
PGSC0003DMG400009571	507	442	0.879181	0.518913	Protein_kinase_family_protein
PGSC0003DMG400009581	224	775	0.069462	0.175504	SKP1
PGSC0003DMG400009599	981	1007	0.929686	0.533266	Phospholipase_D
PGSC0003DMG400009618	191	666	0.238928	0.298431	Mucin
PGSC0003DMG400009658	942	1062	0.810935	0.499053	Myb_family_transcription_factor_APL
PGSC0003DMG400009698	2590	2366	0.796748	0.494746	Ferredoxin-dependent_glutamate_synthase_1
PGSC0003DMG400009714	168	638	0.0765002	0.183456	Kinesin_light_chain
PGSC0003DMG400009717	1328	1646	0.586297	0.425785	Basic_helix-loop-helix-containing_protein
PGSC0003DMG400009744	2534	447	0.188168	0.273479	Kinase
PGSC0003DMG400009772	447	702	0.0309316	0.114597	Proteasome_subunit_beta_type-6
PGSC0003DMG400009773	540	1364	0.00220772	0.014987	Auxin_response_factor_19
PGSC0003DMG400009775	523	107	0.401107	0.361563	Ripening_regulated_protein_DDTFR10
PGSC0003DMG400009783	162	3658	0.188029	0.273313	Proline-rich_cell_wall_protein
PGSC0003DMG400009850	666	453	0.3964	0.359977	Progesterone_5-beta-reductase
PGSC0003DMG400009861	645	909	0.171305	0.263449	Plastidic_hexokinase
PGSC0003DMG400009867	122	694	0.197549	0.278365	Conserved_gene_of_unknown_function
PGSC0003DMG400009871	503	212	0.0385724	0.129386	Allergen_Pru_du_2.04
PGSC0003DMG400009873	510	312	0.344579	0.341115	Dead_box_ATP-dependent_RNA_helicase
PGSC0003DMG400009882	158	762	0.0418167	0.135774	Nucleoredoxin
PGSC0003DMG400009883	1568	3157	0.014103	0.0693018	Calcium-dependent_protein_kinase
PGSC0003DMG400009891	1602	666	0.127713	0.232863	Alpha-amylase
PGSC0003DMG400009912	507	186	0.103136	0.212433	Ubiquitin-protein_ligase
PGSC0003DMG400009921	450	1200	0.0666697	0.171839	Cysteine_protease_14
PGSC0003DMG400009924	866	539	0.513259	0.401093	3-hydroxy-3-methylglutaryl_coenzyme_A_reductase
PGSC0003DMG400009928	263	662	0.101681	0.21112	Conserved_gene_of_unknown_function
PGSC0003DMG400009930	193	639	0.631352	0.440828	Conserved_gene_of_unknown_function
PGSC0003DMG400009934	719	642	0.909829	0.528218	Conserved_gene_of_unknown_function
PGSC0003DMG400009936	1486	922	0.290847	0.321009	Beta-fructofuranosidase
PGSC0003DMG400009938	819	2806	0.120644	0.227265	Beta-tubulin
PGSC0003DMG400009940	1361	1691	0.163696	0.258374	Endoplasmin_homolog
PGSC0003DMG400009941	2813	2688	0.898999	0.52501	Receptor_protein_kinase_CLAVATA1
PGSC0003DMG400009942	1	561	0.143941	0.244867	Gene_of_unknown_function
PGSC0003DMG400009946	548	661	0.42597	0.370814	Conserved_gene_of_unknown_function
PGSC0003DMG400009948	1165	1003	0.611782	0.434456	Lupus_la_ribonucleoprotein
PGSC0003DMG400009952	542	1441	0.0160369	0.0760889	Conserved_gene_of_unknown_function
PGSC0003DMG400009965	951	1003	0.89465	0.523523	Pectinesterase
PGSC0003DMG400009968	5182	7215	0.372709	0.350271	25_kDa_protein_dehydrin
PGSC0003DMG400009972	612	358	0.348931	0.342065	Receptor_protein_kinase
PGSC0003DMG400009978	599	382	0.461271	0.383302	Ribosome_biogenesis_protein_tsr1
PGSC0003DMG400009982	2533	2338	0.731697	0.474294	BTB_POZ_domain-containing_protein
PGSC0003DMG400009994	919	2078	0.296031	0.322663	Hexose_transporter
PGSC0003DMG400010008	194	509	0.0975648	0.206728	BZIP_transcription_factor_protein
PGSC0003DMG400010022	609	80	0.0222311	0.0938618	Patatin_3
PGSC0003DMG400010025	579	54	0.106021	0.21528	Multicopper_oxidase
PGSC0003DMG400010030	2102	1327	0.113442	0.220796	Molybdopterin_cofactor_sulfurase
PGSC0003DMG400010032	534	581	0.942323	0.536722	WAK-like_kinase
PGSC0003DMG400010046	294	746	0.288921	0.320619	Proteasome_maturation_factor_UMP1_family_protein
PGSC0003DMG400010049	1875	1013	0.62283	0.437817	Transferase,_transferring_glycosyl_groups
PGSC0003DMG400010051	936	941	0.993235	0.549702	S-adenosylmethionine_decarboxylase_proenzyme
PGSC0003DMG400010058	334	519	0.13488	0.238228	Conserved_gene_of_unknown_function
PGSC0003DMG400010080	876	805	0.797311	0.494854	GTP-binding_protein_alpha_subunit,_gna
PGSC0003DMG400010090	284	613	0.0303915	0.114064	Transcription_factor
PGSC0003DMG400010091	704	755	0.868607	0.516275	Conserved_gene_of_unknown_function
PGSC0003DMG400010093	372	1541	0.0957126	0.204893	ATP_binding_protein
PGSC0003DMG400010099	3704	11206	0.15729	0.253422	Conserved_gene_of_unknown_function
PGSC0003DMG400010100	488	631	0.187134	0.272949	Conserved_gene_of_unknown_function
PGSC0003DMG400010115	771	783	0.929138	0.533089	C2_domain-containing_protein
PGSC0003DMG400010117	2046	2690	0.217773	0.288136	Gene_of_unknown_function
PGSC0003DMG400010118	2010	802	0.0892522	0.197963	Hydroxyproline-rich_glycoprotein_family_protein
PGSC0003DMG400010119	250	1104	0.145898	0.246	Fibrillarin_homolog
PGSC0003DMG400010121	558	112	0.297491	0.323391	GRAS10
PGSC0003DMG400010126	961	498	0.240991	0.299225	Conserved_gene_of_unknown_function
PGSC0003DMG400010150	827	495	0.566554	0.418685	Conserved_gene_of_unknown_function
PGSC0003DMG400010152	1449	391	0.0973537	0.206664	Integral_membrane_protein
PGSC0003DMG400010157	248	1206	0.0394323	0.131339	Forever_young_oxidoreductase
PGSC0003DMG400010167	634	1449	0.115692	0.222864	Conserved_gene_of_unknown_function
PGSC0003DMG400010197	270	705	0.187302	0.273089	Transcription_factor
PGSC0003DMG400010198	4195	6665	0.133469	0.237205	Conserved_gene_of_unknown_function
PGSC0003DMG400010235	951	2076	0.0521727	0.1528	Phosphoribosylformylglycinamidine_synthase
PGSC0003DMG400010236	139	568	0.00120855	0.00859756	Cysteine_protease_Cp5
PGSC0003DMG400010260	266	590	0.140731	0.242585	Arsenical_pump-driving_atpase
PGSC0003DMG400010264	270	603	0.401828	0.361886	Transferase,_transferring_glycosyl_groups
PGSC0003DMG400010291	652	782	0.536693	0.40899	Glycoprotein
PGSC0003DMG400010292	569	162	0.103928	0.213098	DNA_repair_and_recombination_protein_RAD26
PGSC0003DMG400010300	525	455	0.820948	0.50224	Actin-depolymerizing_factor
PGSC0003DMG400010304	2249	652	0.000324898	0.00251147	Sulfite_reductase
PGSC0003DMG400010324	444	672	0.369813	0.349385	Pre-mRNA-splicing_factor_SLU7
PGSC0003DMG400010339	1120	1133	0.980848	0.546963	Vesicle-associated_membrane_protein
PGSC0003DMG400010352	1442	471	0.0177316	0.081457	Lecithine_cholesterol_acyltransferase
PGSC0003DMG400010362	571	766	0.512661	0.40079	Cathepsin_B-like_cysteine_proteinase
PGSC0003DMG400010387	2744	4961	0.532526	0.407876	Glycine-rich_protein
PGSC0003DMG400010393	841	40	0.0161583	0.0763792	Armadillo_beta-catenin_repeat_family_protein
PGSC0003DMG400010399	394	532	0.879671	0.518928	Mannose-6-phosphate_isomerase
PGSC0003DMG400010401	464	733	0.032151	0.117007	Homeodomain_leucine-zipper_1
PGSC0003DMG400010442	576	1	0.00261079	0.0173926	Pentatricopeptide_repeat-containing_protein
PGSC0003DMG400010445	1257	2562	0.108689	0.217016	Serine_threonine_protein_kinase
PGSC0003DMG400010454	2194	1387	0.126475	0.231909	Transitional_endoplasmic_reticulum_ATPase
PGSC0003DMG400010466	1395	320	0.0184653	0.0836071	Lectin_receptor_kinase
PGSC0003DMG400010469	1206	1341	0.665048	0.452515	40S_ribosomal_protein_S23
PGSC0003DMG400010476	873	1323	0.0593328	0.162717	Polyubiquitin
PGSC0003DMG400010485	1112	96	0.336914	0.33793	Poly(P)_ATP_NAD_kinase
PGSC0003DMG400010509	616	87	0.219275	0.289153	Axi_1_protein
PGSC0003DMG400010512	259	620	0.186216	0.27241	Conserved_gene_of_unknown_function
PGSC0003DMG400010533	920	831	0.783223	0.490957	Conserved_gene_of_unknown_function
PGSC0003DMG400010548	630	303	0.0645708	0.169086	Acyl-CoA_oxidase_ACX3
PGSC0003DMG400010550	599	437	0.578608	0.422982	Activator_of_basal_transcription
PGSC0003DMG400010560	660	1911	0.0594504	0.162787	Bromodomain-containing_protein
PGSC0003DMG400010571	3861	3636	0.854456	0.51242	Conserved_gene_of_unknown_function
PGSC0003DMG400010573	347	1141	0.011821	0.060825	Conserved_gene_of_unknown_function
PGSC0003DMG400010579	742	351	0.000507895	0.00379509	Conserved_gene_of_unknown_function
PGSC0003DMG400010587	129	609	0.202561	0.280364	Sesquiterpene_synthase
PGSC0003DMG400010646	579	536	0.912084	0.528828	DNA-directed_RNA_polymerase_II
PGSC0003DMG400010655	977	4224	0.0732778	0.179927	Phosphoric_diester_hydrolase
PGSC0003DMG400010660	1745	1643	0.827517	0.504245	Superoxide_dismutase_[Cu-Zn]_2
PGSC0003DMG400010663	346	513	0.461013	0.383302	Sodium_hydrogen_exchanger
PGSC0003DMG400010664	2365	2654	0.457941	0.382496	1,4-alpha-glucan-maltohydrolase
PGSC0003DMG400010665	995	1242	0.809594	0.498633	Serine_threonine-protein_kinase_cdk9
PGSC0003DMG400010676	1066	1220	0.363307	0.34694	DNA_binding_protein
PGSC0003DMG400010677	1012	650	0.516657	0.402482	Heat_shock_70_kDa_protein,_mitochondrial
PGSC0003DMG400010713	4065	465	0.28664	0.31934	Salt_responsive_protein_2
PGSC0003DMG400010727	1472	2231	0.00922963	0.0504056	Heat-and_acid-stable_phosphoprotein
PGSC0003DMG400010739	628	641	0.925921	0.532205	RCC1_and_BTB_domain-containing_protein
PGSC0003DMG400010746	351	513	0.114165	0.221591	Leucine-rich_repeat_family_protein___protein_kinase_family_protein
PGSC0003DMG400010748	918	645	0.517254	0.402628	Conserved_gene_of_unknown_function
PGSC0003DMG400010753	1610	818	0.533505	0.408055	Ethylene_response_factor_5
PGSC0003DMG400010768	3527	966	0.0136416	0.0676979	Glutaredoxin
PGSC0003DMG400010778	572	401	0.668929	0.453501	RNA_binding_protein
PGSC0003DMG400010779	305	891	0.317057	0.331174	Oxysterol-binding_family_protein
PGSC0003DMG400010794	322	1756	0.00570191	0.0340179	Cellulose_synthase
PGSC0003DMG400010801	164	1158	0.0257243	0.103493	Conserved_gene_of_unknown_function
PGSC0003DMG400010802	1100	379	0.00975384	0.0525401	Glucose-6-phosphate_1-dehydrogenase
PGSC0003DMG400010805	1347	1004	0.540947	0.410179	GYF_domain-containing_protein
PGSC0003DMG400010825	670	567	0.723344	0.471244	Secretory_carrier_membrane_protein
PGSC0003DMG400010833	299	546	0.246207	0.301459	Conserved_gene_of_unknown_function
PGSC0003DMG400010836	353	854	0.0420191	0.135888	Lupus_la_ribonucleoprotein
PGSC0003DMG400010842	614	222	0.497764	0.394719	Conserved_gene_of_unknown_function
PGSC0003DMG400010880	791	103	0.341815	0.339812	Adenosine_3-phospho_5-phosphosulfate_transporter
PGSC0003DMG400010893	1320	784	0.528662	0.406403	Bet1-like_snare_1-1
PGSC0003DMG400010901	508	788	0.0339857	0.120849	NOI
PGSC0003DMG400011000	2324	1245	0.0125438	0.0633036	Putative_sulfate_transporter
PGSC0003DMG400011013	301	805	0.026335	0.105129	Conserved_gene_of_unknown_function
PGSC0003DMG400011034	1400	22	0.212387	0.285292	Conserved_gene_of_unknown_function
PGSC0003DMG400011039	610	337	0.420369	0.368787	Conserved_gene_of_unknown_function
PGSC0003DMG400011041	465	779	0.491131	0.392774	60S_ribosomal_protein_L24
PGSC0003DMG400011106	221	808	0.343319	0.340347	CBL-interacting_protein_kinase_08
PGSC0003DMG400011136	2733	2777	0.927977	0.532798	Ubiquitin_carboxyl-terminal_hydrolase
PGSC0003DMG400011137	1077	1216	0.632356	0.441274	Eukaryotic_translation_initiation_factor_5A-3
PGSC0003DMG400011142	717	393	0.218206	0.288281	Conserved_gene_of_unknown_function
PGSC0003DMG400011144	555	431	0.683438	0.4591	Hydrophobic_protein_OSR8
PGSC0003DMG400011148	262	981	0.102655	0.212046	Cellulose_synthase_3
PGSC0003DMG400011153	1404	838	0.205738	0.281504	Conserved_gene_of_unknown_function
PGSC0003DMG400011169	5459	3528	0.540168	0.409952	Senescence-associated_protein
PGSC0003DMG400011180	5463	4551	0.108763	0.217128	Potassium_channel_tetramerization_domain-containing_protein
PGSC0003DMG400011181	1152	60	0.000347375	0.00266718	Conserved_gene_of_unknown_function
PGSC0003DMG400011183	2389	1637	0.0788105	0.186488	Endosomal_P24A_protein
PGSC0003DMG400011187	591	633	0.921585	0.531371	Conserved_gene_of_unknown_function
PGSC0003DMG400011191	849	403	0.138695	0.24099	Gene_of_unknown_function
PGSC0003DMG400011196	1004	859	0.257309	0.30664	Eukaryotic_translation_initiation_factor_4F___eIF-4F,_putative
PGSC0003DMG400011210	773	318	0.118183	0.225257	Conserved_gene_of_unknown_function
PGSC0003DMG400011237	348	848	0.119976	0.226866	Peroxisomal_targeting_signal_1_receptor
PGSC0003DMG400011238	507	10	0.0219526	0.0929955	Amine_oxidase
PGSC0003DMG400011246	972	654	0.113018	0.220519	Glyceraldehyde-3-phosphate_dehydrogenase
PGSC0003DMG400011259	961	1408	0.456459	0.382294	Endoribonuclease_Dicer_homolog
PGSC0003DMG400011264	713	1872	0.056103	0.158429	Coproporphyrinogen-III_oxidase,_chloroplastic
PGSC0003DMG400011266	452	662	0.438718	0.375144	Catechol_O-methyltransferase
PGSC0003DMG400011270	1647	1354	0.551092	0.413437	Conserved_gene_of_unknown_function
PGSC0003DMG400011274	2034	1547	0.465975	0.384748	ATP_binding_protein
PGSC0003DMG400011290	1217	724	0.413829	0.365944	Nuclear_acid_binding_protein
PGSC0003DMG400011315	303	751	0.0531125	0.15418	Eukaryotic_translation_initiation_factor_2_gamma_subunit
PGSC0003DMG400011319	516	600	0.79168	0.493442	40S_ribosomal_protein_S21e
PGSC0003DMG400011326	871	1037	0.931337	0.533574	Ring_finger_protein
PGSC0003DMG400011331	6	536	0.118301	0.225303	Dynein_light_chain
PGSC0003DMG400011344	647	535	0.458614	0.38272	Chloroplast-targeted_copper_chaperone
PGSC0003DMG400011350	1892	3235	0.042672	0.137148	OrfB_protein
PGSC0003DMG400011352	1313	886	0.368082	0.348921	TLP_domain_class_transcription_factor
PGSC0003DMG400011384	735	479	0.321323	0.33298	Cullin_1B
PGSC0003DMG400011395	1099	1184	0.80003	0.495707	Chloroplast_protein_import_component_Toc159
PGSC0003DMG400011398	4997	9142	0.0489963	0.147279	P23_co-chaperone
PGSC0003DMG400011401	570	195	0.393165	0.358211	Phytochrome_A-associated_F-box_protein
PGSC0003DMG400011402	680	1117	0.22187	0.29034	Pre-mRNA-splicing_factor_SF2
PGSC0003DMG400011425	897	591	0.352351	0.343035	Cc-nbs-lrr_resistance_protein
PGSC0003DMG400011433	33	560	0.17755	0.267353	Promoter-binding_protein_SPL9
PGSC0003DMG400011434	562	587	0.909376	0.528116	Conserved_gene_of_unknown_function
PGSC0003DMG400011444	138	604	0.405962	0.363101	DNA-directed_RNA_polymerase
PGSC0003DMG400011446	741	469	0.625655	0.438911	Trichome_birefringence
PGSC0003DMG400011447	414	2752	0.0542158	0.155587	Hsp90_co-chaperone_AHA1
PGSC0003DMG400011448	380	629	0.476567	0.387955	Carbon_catabolite_repressor_protein
PGSC0003DMG400011449	1235	900	0.184981	0.271961	60S_ribosomal_protein_L21
PGSC0003DMG400011455	584	943	0.650952	0.44774	Transcription_factor
PGSC0003DMG400011477	1333	903	0.366754	0.348341	Transcription_factor_jumonji_family_protein
PGSC0003DMG400011483	2880	2170	0.259361	0.307536	Truncated_protein,_similar_to_cell_wall_surface_anchor_family_protein_(Fragment_2)
PGSC0003DMG400011493	1007	505	0.406458	0.363248	TAFII21
PGSC0003DMG400011499	980	1263	0.220894	0.289798	L-allo-threonine_aldolase
PGSC0003DMG400011500	149	570	0.00713962	0.0410726	CDC5
PGSC0003DMG400011507	473	880	0.323486	0.333455	Conserved_gene_of_unknown_function
PGSC0003DMG400011512	22	914	0.301929	0.325337	Protein-s_isoprenylcysteine_O-methyltransferase
PGSC0003DMG400011537	3310	6812	0.0776518	0.185059	Alpha-tubulin
PGSC0003DMG400011544	632	931	0.0361938	0.125156	WD-repeat_protein
PGSC0003DMG400011557	11041	10262	0.890363	0.522036	RCG54054
PGSC0003DMG400011568	565	395	0.0215125	0.0918461	Triacylglycerol_lipase
PGSC0003DMG400011579	216	745	0.081132	0.189209	AG-motif_binding_protein-2
PGSC0003DMG400011591	528	506	0.958842	0.541137	Conserved_gene_of_unknown_function
PGSC0003DMG400011624	2422	1038	0.160086	0.255551	Conserved_gene_of_unknown_function
PGSC0003DMG400011640	141	569	0.0817687	0.189779	Peroxidase
PGSC0003DMG400011657	691	270	0.246309	0.301496	ATP_binding_protein
PGSC0003DMG400011663	230	710	0.1461	0.246	Pentatricopeptide_repeat-containing_protein
PGSC0003DMG400011665	824	335	0.389832	0.357108	Conserved_gene_of_unknown_function
PGSC0003DMG400011690	372	1140	0.148351	0.247733	Lysine_histidine_transporter
PGSC0003DMG400011702	40	621	0.0702097	0.176187	60S_acidic_ribosomal_protein
PGSC0003DMG400011711	624	49	0.18152	0.269789	Conserved_gene_of_unknown_function
PGSC0003DMG400011719	1431	1656	0.700806	0.464627	18.5_kDa_class_I_heat_shock_protein
PGSC0003DMG400011721	514	220	0.46318	0.383847	Universal_stress_protein_family_protein
PGSC0003DMG400011723	1107	422	0.318758	0.331837	Paramyosin
PGSC0003DMG400011725	515	275	0.361178	0.34629	PK12_protein_kinase
PGSC0003DMG400011730	910	1672	0.128595	0.233615	Conserved_gene_of_unknown_function
PGSC0003DMG400011753	3191	4223	0.227934	0.293789	Uro-adherence_factor_A
PGSC0003DMG400011754	1293	1929	0.367487	0.348629	Gamma_aminobutyrate_transaminase_isoform1
PGSC0003DMG400011771	962	706	0.378051	0.352677	Amino_acid_transporter
PGSC0003DMG400011790	17	886	0.288552	0.320473	ADP,ATP_carrier_protein
PGSC0003DMG400011801	1627	1433	0.815446	0.500482	DWARF1_DIMINUTO
PGSC0003DMG400011816	337	1978	0.104747	0.214199	Photosystem_I_reaction_centre_PSI-D_subunit
PGSC0003DMG400011823	847	781	0.742885	0.478351	5-nucleotidase_surE
PGSC0003DMG400011833	351	639	0.15596	0.252358	Receptor_protein_kinase_CLAVATA1
PGSC0003DMG400011840	481	980	0.354419	0.343808	60S_ribosomal_protein_L39-3
PGSC0003DMG400011872	753	673	0.620985	0.437084	Glucosyltransferase
PGSC0003DMG400011881	1138	1090	0.929726	0.533266	Uncharacterized_histidine-rich_protein_DDB_G0274557
PGSC0003DMG400011909	941	1190	0.609072	0.433584	Metacaspase_1
PGSC0003DMG400011914	1143	532	0.0293099	0.111993	Nucleic_acid_binding_protein
PGSC0003DMG400011964	573	203	0.000839646	0.00612186	Mannitol_transporter
PGSC0003DMG400011974	1617	140	0.0367993	0.126067	BZIP_domain_class_transcription_factor
PGSC0003DMG400011993	478	1116	0.258729	0.307251	F-box_family_protein
PGSC0003DMG400012003	2413	2150	0.217125	0.287672	Cell_division_control_protein
PGSC0003DMG400012026	394	525	0.438061	0.375144	Conserved_gene_of_unknown_function
PGSC0003DMG400012033	2580	4779	0.545174	0.411646	Photosystem_I_P700_chlorophyll_a_apoprotein
PGSC0003DMG400012091	2483	3962	0.0930985	0.202461	Gene_of_unknown_function
PGSC0003DMG400012110	1811	2862	0.0214522	0.0917282	Phosphatidylcholine_transfer_protein
PGSC0003DMG400012111	623	234	0.0202703	0.0886073	Granule-bound_starch_synthase_1,_chloroplastic_amyloplastic
PGSC0003DMG400012117	8707	16685	0.123332	0.229901	Valacyclovir_hydrolase
PGSC0003DMG400012128	730	165	0.431303	0.372628	Carbon-nitrogen_hydrolase_family_protein
PGSC0003DMG400012138	1908	880	0.208362	0.283363	N-rich_protein
PGSC0003DMG400012155	391	702	0.12831	0.233546	Pathogenesis-induced_protein
PGSC0003DMG400012172	826	1264	0.25787	0.306827	Transcription_factor
PGSC0003DMG400012195	1004	983	0.968068	0.543925	Conserved_gene_of_unknown_function
PGSC0003DMG400012199	1305	297	0.476838	0.387997	Peptidase_M1_family_protein
PGSC0003DMG400012200	1476	846	0.53975	0.409931	Conserved_gene_of_unknown_function
PGSC0003DMG400012205	617	185	0.0911256	0.199983	GMP_synthase
PGSC0003DMG400012206	3512	418	0.0706509	0.176736	Kinesin_heavy_chain
PGSC0003DMG400012209	306	2347	0.0153374	0.0735851	2-deoxyglucose-6-phosphate_phosphatase
PGSC0003DMG400012210	488	554	0.71332	0.468713	Glutamate--cysteine_ligase,_chloroplastic
PGSC0003DMG400012218	647	754	0.755007	0.482571	Receptor_kinase
PGSC0003DMG400012221	251	831	0.312868	0.329756	ATP_binding_protein
PGSC0003DMG400012238	276	748	0.110018	0.217889	Ubiquitin_fusion_protein
PGSC0003DMG400012242	1201	873	0.456736	0.382294	YS1
PGSC0003DMG400012249	332	617	0.470243	0.385987	Zn_finger_protein
PGSC0003DMG400012252	1434	216	0.16161	0.256621	Trehalase
PGSC0003DMG400012253	1941	2455	0.533987	0.408084	ABC_transporter_family_protein
PGSC0003DMG400012254	1255	1848	0.31766	0.331531	Luminal-binding_protein
PGSC0003DMG400012259	551	549	0.9905	0.549136	26S_proteasome_regulatory_particle_non-ATPase_subunit_12
PGSC0003DMG400012269	976	357	0.018199	0.0828052	Cell_division_protein_isolog
PGSC0003DMG400012278	4730	7109	0.275217	0.314418	Eukaryotic_translation_initiation_factor_3_subunit_10
PGSC0003DMG400012284	553	630	0.711216	0.467934	Glycerol-3-phosphate_acyltransferase
PGSC0003DMG400012288	647	508	0.618286	0.436421	Endo-beta-1,4-D-glucanase
PGSC0003DMG400012292	14449	23975	0.0938051	0.203246	Keratin-associated_protein_6-2
PGSC0003DMG400012294	50385	46920	0.594756	0.428927	Methanol_inducible_protein
PGSC0003DMG400012297	1465	552	0.285958	0.319112	Proline_transporter
PGSC0003DMG400012303	1399	1699	0.777727	0.489184	Centromeric_protein_E
PGSC0003DMG400012307	496	1448	0.294223	0.322199	ATP_binding_protein
PGSC0003DMG400012312	530	304	0.548577	0.412561	Atpob1
PGSC0003DMG400012322	2053	1152	0.0680758	0.173764	Monodehydroascorbate_reductase
PGSC0003DMG400012325	130	698	0.052667	0.153539	SP1L
PGSC0003DMG400012328	602	487	0.647812	0.4468	Vesicle_docking_protein_P115
PGSC0003DMG400012332	566	285	0.271685	0.312967	Rad25_xp-B_DNA_repair_helicase
PGSC0003DMG400012337	1551	688	0.030228	0.113641	Aquaporin_PIP-type_pTOM75
PGSC0003DMG400012347	314	872	0.0784879	0.185976	Copper-transporting_atpase_p-type
PGSC0003DMG400012388	187	1144	0.148358	0.247733	Glycosyltransferase
PGSC0003DMG400012401	646	974	0.64776	0.446791	26S_proteasome_subunit_4
PGSC0003DMG400012412	435	509	0.574391	0.421586	Enolase-phosphatase_E1
PGSC0003DMG400012413	1109	2018	0.0330758	0.118759	Conserved_gene_of_unknown_function
PGSC0003DMG400012423	264	585	0.0622076	0.165859	Conserved_gene_of_unknown_function
PGSC0003DMG400012429	711	143	0.183757	0.271199	TPR_repeat-containing_thioredoxin_TTL1
PGSC0003DMG400012445	5252	5999	0.727051	0.47242	Proton_pump_interactor_1
PGSC0003DMG400012447	788	711	0.832567	0.5058	Cell_division_protein_kinase
PGSC0003DMG400012450	399	770	0.310604	0.32903	ATP_binding_protein
PGSC0003DMG400012452	792	1378	0.0677918	0.173543	GTP-binding_protein
PGSC0003DMG400012466	408	609	0.508243	0.399057	Conserved_gene_of_unknown_function
PGSC0003DMG400012501	76	664	0.0811869	0.189277	Exostosin_family_protein
PGSC0003DMG400012505	1221	2191	0.162832	0.257595	Conserved_gene_of_unknown_function
PGSC0003DMG400012554	648	551	0.218235	0.288281	Caspase
PGSC0003DMG400012562	1335	606	0.051086	0.151055	Conserved_gene_of_unknown_function
PGSC0003DMG400012563	214	868	0.134442	0.237813	Endoplasmic_reticulum-Golgi_intermediate_compartment_protein
PGSC0003DMG400012568	1390	951	0.650565	0.447619	F-box_family_protein
PGSC0003DMG400012571	1467	190	0.141899	0.243175	GTP_cyclohydrolase_II___3,4-dihydroxy-2-butanone-4-phosphate_synthase
PGSC0003DMG400012577	1235	1382	0.569292	0.419632	Erg-1
PGSC0003DMG400012579	401	1071	0.330623	0.335915	Chaperone_protein_DNAj
PGSC0003DMG400012581	614	1070	0.31644	0.330963	Protein_phosphatase_2c
PGSC0003DMG400012585	1419	619	0.152405	0.249981	Potassium_transporter
PGSC0003DMG400012590	411	602	0.566397	0.418624	Chlorophyll_a-b_binding_protein_CP24_10B,_chloroplastic
PGSC0003DMG400012598	677	1242	0.310129	0.328887	DNA_binding_protein
PGSC0003DMG400012601	2747	2147	0.70948	0.467355	RNA_binding_protein
PGSC0003DMG400012604	448	695	0.250351	0.303154	Clostridium_pasteurianum_ferredoxin_homolog
PGSC0003DMG400012606	539	338	0.24607	0.30142	Protein_kinase_atn1
PGSC0003DMG400012613	800	239	0.148781	0.248076	RING-finger_protein
PGSC0003DMG400012631	16017	26008	0.163981	0.258562	Microtubule-associated_protein_futsch
PGSC0003DMG400012633	895	107	0.145264	0.245795	F-box_LRR-repeat_protein
PGSC0003DMG400012654	1596	843	0.607454	0.433083	RAD23_protein
PGSC0003DMG400012678	223	1822	0.0673417	0.172927	Conserved_gene_of_unknown_function
PGSC0003DMG400012683	560	561	0.984156	0.547819	GRAS_family_transcription_factor
PGSC0003DMG400012685	785	1654	0.0136259	0.0676557	U2_snRNP_auxiliary_factor_large_subunit
PGSC0003DMG400012696	1812	959	0.212522	0.285386	Calcium_ATPase
PGSC0003DMG400012701	1081	215	0.0619986	0.165576	Conserved_gene_of_unknown_function
PGSC0003DMG400012749	574	293	0.36907	0.349191	Fasciclin-like_arabinogalactan_protein_13
PGSC0003DMG400012752	607	462	0.891825	0.522437	Forkhead-associated_domain-containing_protein
PGSC0003DMG400012765	600	2370	0.035436	0.123757	BSD_domain-containing_protein
PGSC0003DMG400012771	855	1372	0.159135	0.254709	Cytohesin_1,_2,_3
PGSC0003DMG400012777	2197	5234	0.0969953	0.206286	BI1
PGSC0003DMG400012789	772	587	0.646588	0.446306	Conserved_gene_of_unknown_function
PGSC0003DMG400012800	1161	1071	0.670969	0.454351	Aminotransferase
PGSC0003DMG400012807	810	506	0.505618	0.397707	Conserved_gene_of_unknown_function
PGSC0003DMG400012820	693	925	0.40575	0.363014	Calmodulin
PGSC0003DMG400012822	2289	2129	0.561721	0.417158	Stem-specific_protein_TSJT1
PGSC0003DMG400012857	209	517	0.393557	0.358364	Microtubule-associated_protein_MAP65-1b
PGSC0003DMG400012890	868	523	0.469313	0.385869	ATP_GTP_Ca++_binding_protein
PGSC0003DMG400012898	1555	587	0.624691	0.438627	DNAJ_heat_shock_N-terminal_domain-containing_protein
PGSC0003DMG400012901	1206	651	0.100761	0.210208	Transcription_factor
PGSC0003DMG400012944	1955	1234	0.00564757	0.0337766	Cig3
PGSC0003DMG400012951	1756	878	0.0665869	0.171728	E3_ubiquitin-protein_ligase_RKP
PGSC0003DMG400012967	585	250	0.395229	0.359371	Conserved_gene_of_unknown_function
PGSC0003DMG400012971	1385	721	0.272388	0.31325	Protein_phosphatase_2A
PGSC0003DMG400012975	1747	3210	0.0857747	0.194071	Prp4
PGSC0003DMG400012982	749	153	0.00358417	0.0231221	Conserved_gene_of_unknown_function
PGSC0003DMG400012991	1403	2850	0.217087	0.287672	Pentatricopeptide_repeat-containing_protein
PGSC0003DMG400013002	175	2474	0.260557	0.308088	Axi_1_(Auxin-independent_growth_promoter)
PGSC0003DMG400013007	57	783	0.0671979	0.172669	Conserved_gene_of_unknown_function
PGSC0003DMG400013016	63	576	0.051534	0.151668	Nucleotide_binding_protein
PGSC0003DMG400013022	5216	1008	0.202149	0.280234	Calcium-transporting_ATPase_2,_plasma_membrane-type
PGSC0003DMG400013030	1196	472	0.41864	0.367948	Amino_acid_binding_protein
PGSC0003DMG400013035	524	1190	0.0028105	0.0186037	40S_ribosomal_protein_S15a-1
PGSC0003DMG400013061	1645	2953	0.467258	0.385119	Conserved_gene_of_unknown_function
PGSC0003DMG400013088	575	327	0.0809684	0.188981	Neutral_invertase
PGSC0003DMG400013102	790	2573	0.154287	0.251101	Leucyl-tRNA_synthetase
PGSC0003DMG400013140	770	383	0.0322397	0.117164	NIN_2
PGSC0003DMG400013142	379	1096	0.00584392	0.0347021	Hydroxyproline-rich_glycoprotein_family_protein
PGSC0003DMG400013147	3109	2138	0.370337	0.349649	Cell_division_protein_kinase
PGSC0003DMG400013183	703	1170	0.491295	0.392843	Calcium-dependent_protein_kinase_1
PGSC0003DMG400013186	5	985	0.262874	0.308858	Ubiquitin_carboxyl-terminal_hydrolase
PGSC0003DMG400013196	769	256	0.0893592	0.198039	Prenylated_Rab_acceptor_protein
PGSC0003DMG400013204	2104	4238	0.047439	0.144713	NADH-ubiquinone_oxidoreductase_49_kDa_subunit
PGSC0003DMG400013236	587	133	0.347989	0.341709	Kinesin_light_chain
PGSC0003DMG400013270	595	451	0.426958	0.371289	60S_ribosomal_protein_L6
PGSC0003DMG400013297	2754	2437	0.321034	0.332862	Oligopeptide_transporter_OPT_family
PGSC0003DMG400013299	688	196	0.150148	0.248969	Snf1-kinase_beta_subunit,_plants
PGSC0003DMG400013309	1181	480	0.14002	0.242057	NADH-ubiquinone_oxidoreductase_75_kDa_subunit,_mitochondrial
PGSC0003DMG400013313	3285	3064	0.752699	0.481773	Cdk10_11
PGSC0003DMG400013314	356	699	0.457509	0.382482	THAP_domain-containing_protein_4
PGSC0003DMG400013330	377	1916	0.0725921	0.179128	Transmembrane_transporter
PGSC0003DMG400013331	468	910	0.171651	0.263763	Glutamate_decarboxylase_isoform2
PGSC0003DMG400013343	1054	2597	0.0578655	0.161136	Isoleucyl_tRNA_synthetase
PGSC0003DMG400013344	2405	1656	0.348765	0.341993	Tfiif-alpha
PGSC0003DMG400013348	116	798	0.0722533	0.17896	Pollen_tube_RhoGDI2
PGSC0003DMG400013354	310	1298	0.000880962	0.00639453	Heterogeneous_nuclear_ribonucleoprotein_27C
PGSC0003DMG400013356	606	461	0.864531	0.515031	GRAS1
PGSC0003DMG400013379	156	588	0.382309	0.354207	Adenylate_kinase_family
PGSC0003DMG400013392	781	1096	0.32657	0.334174	CBL-interacting_protein_kinase_20
PGSC0003DMG400013411	1325	1780	0.102984	0.212317	Chlorophyll_a-b_binding_protein_3C,_chloroplastic
PGSC0003DMG400013412	376	548	0.295163	0.322302	Chlorophyll_a-b_binding_protein_3C
PGSC0003DMG400013426	290	814	0.10176	0.211152	Conserved_gene_of_unknown_function
PGSC0003DMG400013430	336	909	0.0654472	0.170133	Ankyrin
PGSC0003DMG400013437	342	691	0.0357717	0.124502	Sulfate_adenylyltransferase
PGSC0003DMG400013442	998	278	0.179524	0.268391	ADP-ribosylation_factor
PGSC0003DMG400013456	1348	590	0.187898	0.273281	Heterogeneous_nuclear_ribonucleoprotein_27C
PGSC0003DMG400013460	2100	4242	0.137678	0.240226	Chlorophyll_a-b_binding_protein_3C,_chloroplastic
PGSC0003DMG400013461	45	960	0.195798	0.277505	Chlorophyll_a-b_binding_protein_3C,_chloroplastic
PGSC0003DMG400013482	1760	350	0.245043	0.300947	Conserved_gene_of_unknown_function
PGSC0003DMG400013490	2747	2997	0.731143	0.474028	Prf
PGSC0003DMG400013492	117	753	0.222094	0.290479	Lustrin_A
PGSC0003DMG400013511	751	876	0.418381	0.367824	Pantothenate_kinase_family_protein
PGSC0003DMG400013514	4073	2301	0.126457	0.231909	ADP-ribosylation_factor
PGSC0003DMG400013523	2000	2098	0.881504	0.519374	Endo-1,4-beta-glucanase
PGSC0003DMG400013537	1494	1179	0.533502	0.408055	Proline-rich_protein
PGSC0003DMG400013541	166	654	0.234491	0.296618	Marker_Xucw84
PGSC0003DMG400013545	582	92	0.120647	0.227265	Protein_kinase_APK1B,_chloroplast
PGSC0003DMG400013546	4219	7886	0.0394513	0.131339	Sucrose_synthase_2
PGSC0003DMG400013547	307	2845	0.011799	0.0607944	Sucrose_sythase
PGSC0003DMG400013596	3202	3444	0.347563	0.341629	ADP,ATP_carrier_protein
PGSC0003DMG400013600	244	659	0.188246	0.273495	Stress-associated_protein_2
PGSC0003DMG400013631	263	1359	0.0327069	0.118086	DNA-3-methyladenine_glycosylase
PGSC0003DMG400013632	917	191	0.329037	0.335256	Conserved_gene_of_unknown_function
PGSC0003DMG400013634	1023	553	0.0879487	0.196436	Ctp_synthase
PGSC0003DMG400013655	178	596	0.503328	0.396777	RING_finger_protein_113A
PGSC0003DMG400013656	909	2800	0.00282072	0.0186479	Caldesmon
PGSC0003DMG400013661	501	493	0.98582	0.548131	Serine_threonine-protein_phosphatase
PGSC0003DMG400013664	1674	1326	0.353594	0.343512	Conserved_gene_of_unknown_function
PGSC0003DMG400013686	965	1008	0.819512	0.501657	Auxin_response_factor_19
PGSC0003DMG400013688	291	1078	0.0757918	0.182453	Oligopeptide_transporter_OPT_family
PGSC0003DMG400013714	1431	1297	0.836853	0.507056	GDP_dissociation_inhibitor
PGSC0003DMG400013715	444	1258	0.0508602	0.150694	Chilling-responsive_protein
PGSC0003DMG400013719	2514	1732	0.126024	0.231756	F-box_ankyrin_repeat_protein_SKIP35
PGSC0003DMG400013720	500	510	0.962423	0.54214	Mildew_resistance_locus_o_15
PGSC0003DMG400013734	1187	80	0.0383452	0.129079	Zinc_finger_family_protein
PGSC0003DMG400013760	1931	2887	0.0055627	0.0334095	Gene_of_unknown_function
PGSC0003DMG400013761	316	1193	0.0536157	0.155	Clathrin_assembly_protein
PGSC0003DMG400013826	543	393	0.643157	0.444987	Early_flowering_3
PGSC0003DMG400013828	756	454	0.336636	0.337848	Vacoular_processing_enzyme_1
PGSC0003DMG400013849	2123	1544	0.209263	0.283724	ATP_synthase_subunit_alpha,_mitochondrial
PGSC0003DMG400013857	1141	286	0.168302	0.261719	Trehalose_6-phosphate_phosphatase
PGSC0003DMG400013858	4600	5598	0.37478	0.351	BCL-2-associated_athanogene_7
PGSC0003DMG400013890	881	322	0.31086	0.329086	Zinc_metalloproteinase
PGSC0003DMG400013903	731	43	0.210551	0.284579	Bcr-associated_protein,_bap
PGSC0003DMG400013918	3159	4563	0.109537	0.217594	Trichohyalin
PGSC0003DMG400013949	1675	1064	0.0522378	0.152908	Heat_shock_protein_binding_protein
PGSC0003DMG400014007	953	587	0.215692	0.287011	Protein_disulfide_isomerase
PGSC0003DMG400014030	1765	540	0.173497	0.265196	RSH
PGSC0003DMG400014047	226	689	0.00927459	0.05061	Disease_resistance_protein_R3a
PGSC0003DMG400014121	622	3037	0.186681	0.27271	Ccr4-associated_factor
PGSC0003DMG400014137	2639	1149	0.0942972	0.203638	Protein_TOPLESS
PGSC0003DMG400014150	913	1779	0.16452	0.259047	Kinase_family_protein
PGSC0003DMG400014152	1221	2933	0.0406706	0.133524	Hydroxycinnamoyl_transferase
PGSC0003DMG400014154	547	294	0.55105	0.413437	Conserved_gene_of_unknown_function
PGSC0003DMG400014159	424	501	0.827081	0.504075	Membrane_protein_PB1A10.07c
PGSC0003DMG400014162	708	1555	0.397019	0.36024	Gene_of_unknown_function
PGSC0003DMG400014168	6420	1725	0.163763	0.258374	Respiratory_burst_oxidase_homolog_protein_C
PGSC0003DMG400014179	1805	2124	0.573499	0.421338	Auxin_response_factor_2
PGSC0003DMG400014208	638	659	0.95967	0.54147	Inorganic_pyrophosphatase
PGSC0003DMG400014210	1703	1280	0.417084	0.367412	DnaJ_protein
PGSC0003DMG400014212	659	177	0.201111	0.280151	Heat_shock_protein
PGSC0003DMG400014213	958	24	0.209273	0.283724	ATP_binding_protein
PGSC0003DMG400014214	3015	680	0.0738593	0.18054	Conserved_gene_of_unknown_function
PGSC0003DMG400014217	949	178	0.0445901	0.140188	Conserved_gene_of_unknown_function
PGSC0003DMG400014221	524	16	0.213075	0.285658	Ribulose_bisphosphate_carboxylase_oxygenase_activase,_chloroplast
PGSC0003DMG400014223	715	325	0.472751	0.386807	4-coumarate--CoA_ligase_2
PGSC0003DMG400014229	1006	1539	0.0364463	0.125535	Ebna2_binding_protein_P100
PGSC0003DMG400014232	1878	1765	0.733473	0.474972	Calnexin
PGSC0003DMG400014239	537	296	0.355399	0.34425	Glycyl-tRNA_synthetase
PGSC0003DMG400014248	1016	559	0.41216	0.36543	ATP-dependent_Clp_protease_ATP-binding_subunit_clpA_homolog_CD4A,_chloroplastic
PGSC0003DMG400014254	1282	257	0.0755716	0.182134	Pitrilysin
PGSC0003DMG400014261	1596	1276	0.176461	0.266738	CDPK
PGSC0003DMG400014269	518	722	0.541823	0.410296	SEU1_protein
PGSC0003DMG400014292	551	900	0.0554217	0.157471	ATP_binding_protein
PGSC0003DMG400014312	668	158	0.00249772	0.0167271	BCL-2-associated_athanogene_3
PGSC0003DMG400014314	830	205	0.0915608	0.20063	F-box_family_protein
PGSC0003DMG400014323	645	498	0.405149	0.362704	Heat_shock_factor_protein
PGSC0003DMG400014339	835	1063	0.545492	0.41181	Remorin
PGSC0003DMG400014345	983	157	0.0495807	0.148404	Acyl-CoA_synthetase
PGSC0003DMG400014369	394	944	0.244082	0.300467	Dimethylallyltransferase
PGSC0003DMG400014381	594	1214	0.0242515	0.099617	40S_ribosomal_protein_S8
PGSC0003DMG400014382	1018	884	0.539096	0.409737	Conserved_gene_of_unknown_function
PGSC0003DMG400014383	730	1509	0.0712418	0.177522	Conserved_gene_of_unknown_function
PGSC0003DMG400014386	647	509	0.59775	0.429645	Chlorophyll_a-b_binding_protein_7,_chloroplastic
PGSC0003DMG400014387	3667	3603	0.938915	0.535632	RNA_binding_protein
PGSC0003DMG400014399	544	246	0.0353143	0.12356	DDRGK_domain-containing_protein_1
PGSC0003DMG400014403	2077	2108	0.976506	0.545768	Formin_5
PGSC0003DMG400014404	35	601	0.230822	0.295125	Conserved_gene_of_unknown_function
PGSC0003DMG400014409	474	538	0.770529	0.487182	Tuftelin_interacting_protein
PGSC0003DMG400014417	893	162	0.358784	0.345503	Ethylene-responsive_transcription_factor_3
PGSC0003DMG400014426	377	600	0.428555	0.371545	Nuclear_inhibitor_of_protein_phosphatase-1
PGSC0003DMG400014429	409	771	0.229499	0.294412	Gene_of_unknown_function
PGSC0003DMG400014431	1170	1174	0.993047	0.549702	Polyubiquitin
PGSC0003DMG400014452	966	346	0.00556484	0.0334095	Auxin_response_factor_2
PGSC0003DMG400014482	1017	620	0.04288	0.137459	Nucleic_acid_binding
PGSC0003DMG400014487	2664	3653	0.576515	0.422223	Zinc_finger_family_protein
PGSC0003DMG400014497	663	301	0.122839	0.229507	AP-2_complex_subunit_beta-1
PGSC0003DMG400014503	1019	161	0.101546	0.211015	Syntaxin
PGSC0003DMG400014507	505	852	0.125629	0.231644	BZIP_protein
PGSC0003DMG400014537	694	836	0.86561	0.515283	DNA_binding_protein
PGSC0003DMG400014541	1596	676	0.166666	0.260701	DNA_binding_protein
PGSC0003DMG400014545	674	457	0.0523313	0.15299	Conserved_gene_of_unknown_function
PGSC0003DMG400014572	2196	1477	0.049202	0.147542	Glutaminyl-tRNA_synthetase
PGSC0003DMG400014607	1493	66	0.0907147	0.199621	Aspartyl_protease_family_protein
PGSC0003DMG400014618	281	617	0.242961	0.300024	Membrane_associated_ring_finger_1,8
PGSC0003DMG400014627	639	1006	0.259504	0.307556	Glutathione_S-transferase
PGSC0003DMG400014628	1591	1582	0.985583	0.548106	Universal_stress_protein_family_protein
PGSC0003DMG400014645	1214	1160	0.847015	0.510317	Arginine_serine-rich_splicing_factor
PGSC0003DMG400014672	568	751	0.141512	0.243175	C-7_protein
PGSC0003DMG400014673	534	222	0.377681	0.352475	Dimethylaniline_monooxygenase
PGSC0003DMG400014674	240	560	0.243431	0.300046	ATSLY1
PGSC0003DMG400014681	280	698	0.462806	0.383768	Pantothenate_kinase
PGSC0003DMG400014695	881	871	0.980137	0.54676	60S_ribosomal_protein_L17
PGSC0003DMG400014700	160	535	0.0481324	0.145862	Glycoprotein
PGSC0003DMG400014711	657	978	0.472717	0.386807	Nucleotide_binding_protein
PGSC0003DMG400014715	625	451	0.522541	0.404351	Calmodulin_binding_protein
PGSC0003DMG400014739	959	299	0.472578	0.38679	M18S-3Ap
PGSC0003DMG400014784	785	541	0.0678625	0.173607	Zinc_finger_protein
PGSC0003DMG400014799	210	687	0.0685301	0.174273	Syntaxin
PGSC0003DMG400014804	4745	3523	0.103139	0.212433	Ceo_protein
PGSC0003DMG400014811	275	633	0.495853	0.394259	Heat_shock_factor_protein_HSF8
PGSC0003DMG400014823	596	102	0.320402	0.332569	Xyloglucan_endotransglucosylase-hydrolase_XTH3
PGSC0003DMG400014826	640	1060	0.0544094	0.155855	Salt_tolerance_protein_3
PGSC0003DMG400014836	315	532	0.517244	0.402628	Steroid_binding_protein
PGSC0003DMG400014848	666	292	0.569809	0.419835	Peptidyl-prolyl_cis-trans_isomerase
PGSC0003DMG400014855	457	610	0.6909	0.461529	Ribosomal_protein_S6
PGSC0003DMG400014857	312	778	0.269057	0.311794	Transferase,_transferring_glycosyl_groups
PGSC0003DMG400014858	798	353	0.253388	0.304834	BZIP_transcription_factor_bZIP16
PGSC0003DMG400014869	791	576	0.881188	0.519268	Formin_6
PGSC0003DMG400014893	2358	2361	0.996089	0.550439	U1_small_nuclear_ribonucleoprotein_70_kDa
PGSC0003DMG400014899	1394	594	0.0942564	0.203638	Transporter
PGSC0003DMG400014900	267	1987	0.0179612	0.0821155	Chitin-inducible_gibberellin-responsive_protein
PGSC0003DMG400014901	672	560	0.685546	0.459646	Succinate_dehydrogenase
PGSC0003DMG400014914	89	1003	0.127625	0.232791	Ubiquitin-protein_ligase
PGSC0003DMG400014964	1028	884	0.738862	0.477058	ATSUG1
PGSC0003DMG400014989	1108	1101	0.970576	0.544745	Importin_alpha_2
PGSC0003DMG400015000	300	598	0.386174	0.355752	Endonuclease
PGSC0003DMG400015007	295	516	0.556003	0.415185	C2
PGSC0003DMG400015010	1196	2262	0.27625	0.314703	Proline-rich_protein
PGSC0003DMG400015016	4262	3566	0.0699733	0.176167	Aspartic_protease
PGSC0003DMG400015058	1897	675	0.00252497	0.0168512	OJ990528_30.1_protein
PGSC0003DMG400015060	518	263	0.065694	0.170542	Protein_ycf2
PGSC0003DMG400015112	1171	136	0.0416911	0.135627	Conserved_gene_of_unknown_function
PGSC0003DMG400015116	1588	1915	0.781307	0.490302	Conserved_gene_of_unknown_function
PGSC0003DMG400015117	1045	915	0.512471	0.400705	Nucleic_acid_binding_protein
PGSC0003DMG400015152	171	548	0.0961777	0.205427	Copine
PGSC0003DMG400015156	5017	5827	0.677622	0.45673	Conserved_gene_of_unknown_function
PGSC0003DMG400015162	2258	903	0.081236	0.189277	Nodulation_receptor_kinase
PGSC0003DMG400015168	722	413	0.0244303	0.100113	Nucleic_acid_binding_protein
PGSC0003DMG400015180	243	570	0.404489	0.36242	Gamma_tubulin
PGSC0003DMG400015189	2109	2174	0.920429	0.530961	Aspartyl_aminopeptidase
PGSC0003DMG400015197	481	847	0.0358667	0.124502	Bromodomain-containing_protein
PGSC0003DMG400015204	174	677	0.140855	0.242653	Conserved_gene_of_unknown_function
PGSC0003DMG400015226	514	23	0.0747647	0.181549	Protein-L-isoaspartate_O-methyltransferase
PGSC0003DMG400015229	1460	1453	0.983905	0.547812	BTB_POZ_domain-containing_protein
PGSC0003DMG400015233	3202	2979	0.781951	0.490571	Transferase,_transferring_glycosyl_groups
PGSC0003DMG400015238	842	979	0.637948	0.443243	Kelch_repeat_protein
PGSC0003DMG400015241	501	1265	0.0703829	0.176304	AMP-activated_protein_kinase,_gamma_regulatory_subunit
PGSC0003DMG400015251	1670	425	0.0306198	0.114436	Plastid_RNA-binding_protein
PGSC0003DMG400015258	40	568	0.0246458	0.100733	DNA-directed_RNA_polymerase
PGSC0003DMG400015268	538	226	0.402925	0.361959	Ubiquitin_activating_enzyme
PGSC0003DMG400015271	618	291	0.171443	0.26359	P40
PGSC0003DMG400015274	631	500	0.291802	0.321306	DNA_binding_protein
PGSC0003DMG400015304	881	800	0.236376	0.297574	NAD(P)H-quinone_oxidoreductase_subunit_3,_chloroplastic
PGSC0003DMG400015308	318	587	0.134116	0.2376	Conserved_gene_of_unknown_function
PGSC0003DMG400015331	267	585	0.558094	0.415892	Sodium_calcium_exchanger_family_protein
PGSC0003DMG400015336	660	180	0.329117	0.335256	Multiprotein_bridging_factor_1b
PGSC0003DMG400015361	794	255	0.138704	0.24099	Ubiquitin_conjugating_enzyme
PGSC0003DMG400015364	973	508	0.311064	0.329089	CT099
PGSC0003DMG400015365	1031	2427	0.178258	0.267516	Conserved_gene_of_unknown_function
PGSC0003DMG400015368	466	757	0.0724738	0.179111	Conserved_gene_of_unknown_function
PGSC0003DMG400015371	120	956	0.078525	0.185976	Chloroplast_protein_HCF243
PGSC0003DMG400015378	2574	1093	0.0737134	0.180374	Bromodomain-containing_protein
PGSC0003DMG400015382	1331	963	0.242029	0.299472	Heterogeneous_nuclear_ribonucleoprotein_A2_B1
PGSC0003DMG400015385	559	366	0.253934	0.305196	Phosphoenolpyruvate_carboxylase
PGSC0003DMG400015406	1377	1131	0.480773	0.389038	Polyadenylate-binding_protein
PGSC0003DMG400015409	645	829	0.77848	0.489364	Serine_threonine-protein_kinase_PBS1
PGSC0003DMG400015414	1148	2060	0.169406	0.262294	Conserved_gene_of_unknown_function
PGSC0003DMG400015424	3116	893	0.0331543	0.118854	Mature_anther-specific_protein_LAT61
PGSC0003DMG400015425	9663	6304	0.085038	0.193345	SRE1a
PGSC0003DMG400015434	904	60	0.0818668	0.189914	Mannose-P-dolichol_utilization_defect_1_protein
PGSC0003DMG400015441	562	375	0.273724	0.313671	Paramyosin
PGSC0003DMG400015450	637	269	0.472187	0.38666	Conserved_gene_of_unknown_function
PGSC0003DMG400015456	352	523	0.696307	0.463084	2-hydroxyacid_dehydrogenase
PGSC0003DMG400015458	1093	161	0.0455687	0.142066	Lrr_receptor_protein_kinase
PGSC0003DMG400015482	1908	1514	0.387954	0.35638	Transcription_factor_bHLH63
PGSC0003DMG400015491	648	730	0.834338	0.50635	Tm-1^GCR26_protein
PGSC0003DMG400015500	568	463	0.364077	0.347043	Splicing_factor_U2af_large_subunit_B
PGSC0003DMG400015515	676	328	0.505391	0.397637	Green_ripe-like_2
PGSC0003DMG400015522	2576	1898	0.492641	0.393266	Nfrkb
PGSC0003DMG400015536	1287	2302	0.277685	0.315139	MYB1-2
PGSC0003DMG400015546	5838	6298	0.841307	0.508568	Endoplasmic_reticulum_[ER]-type_calcium_ATPase
PGSC0003DMG400015547	597	629	0.847916	0.51058	Protein_kinase
PGSC0003DMG400015565	751	154	0.102973	0.212317	Histone_H2A
PGSC0003DMG400015576	148	834	0.194794	0.277029	Nuclease
PGSC0003DMG400015597	528	45	0.0218417	0.0928352	D1-type_cyclin
PGSC0003DMG400015598	2	681	0.0590843	0.162425	Conserved_gene_of_unknown_function
PGSC0003DMG400015613	270	1270	0.203866	0.280826	F-box_and_wd40_domain_protein
PGSC0003DMG400015659	654	429	0.176254	0.266611	Transcription_factor_bHLH51
PGSC0003DMG400015666	500	377	0.833617	0.506169	ATP_binding_protein
PGSC0003DMG400015690	2180	3726	0.370995	0.349758	Conserved_gene_of_unknown_function
PGSC0003DMG400015692	531	422	0.44618	0.378253	DELLA_protein_GAI
PGSC0003DMG400015707	336	1009	0.474338	0.38737	Gene_of_unknown_function
PGSC0003DMG400015731	535	1276	0.00249737	0.0167271	Elongation_factor_1-gamma
PGSC0003DMG400015743	3398	2382	0.445216	0.377961	Protein_transport_protein_sec23
PGSC0003DMG400015747	2997	2466	0.607283	0.433061	DNA_binding_protein
PGSC0003DMG400015752	2222	2580	0.731058	0.474026	O-linked_n-acetylglucosamine_transferase,_ogt
PGSC0003DMG400015754	927	1563	0.0911963	0.200099	RNA_binding_protein
PGSC0003DMG400015755	519	327	0.606116	0.43286	DnaJ_isoform
PGSC0003DMG400015761	706	1152	0.346892	0.341508	26S_proteasome_subunit_RPN2a
PGSC0003DMG400015766	380	726	0.114247	0.221591	Phytochrome_A
PGSC0003DMG400015775	921	1003	0.797843	0.49493	Ribosomal_protein_L25
PGSC0003DMG400015776	838	488	0.0312562	0.115292	Conserved_gene_of_unknown_function
PGSC0003DMG400015784	681	128	0.0877514	0.196333	D-alanyl-D-alanine_endopeptidase
PGSC0003DMG400015786	1038	1784	0.407362	0.36353	Conserved_gene_of_unknown_function
PGSC0003DMG400015802	1187	544	0.045818	0.142402	ATP_binding_protein
PGSC0003DMG400015808	288	667	0.0896731	0.198253	3-ketoacyl_CoA_thiolase_1
PGSC0003DMG400015829	135	871	0.263629	0.309184	LeArcA1_protein
PGSC0003DMG400015846	258	968	0.0290124	0.11132	Clathrin_assembly_protein
PGSC0003DMG400015850	655	57	0.0329661	0.118551	IDS4
PGSC0003DMG400015853	1345	1088	0.224379	0.291547	EIN3-binding_F-box_protein_1
PGSC0003DMG400015861	1769	2729	0.116975	0.224009	Photosystem_Q(B)_protein
PGSC0003DMG400015862	1005	1170	0.510781	0.400252	EMB2734
PGSC0003DMG400015880	480	523	0.815544	0.50051	DNA_binding_protein
PGSC0003DMG400015892	591	301	0.123439	0.229989	Conserved_gene_of_unknown_function
PGSC0003DMG400015904	159	549	0.154402	0.251181	Conserved_gene_of_unknown_function
PGSC0003DMG400015910	438	814	0.0917295	0.200866	Ubiquinol-cytochrome_c_reductase_iron-sulfur_subunit
PGSC0003DMG400015911	438	508	0.449745	0.379665	RNase_H_family_protein
PGSC0003DMG400015919	826	600	0.0423818	0.136629	ARF8
PGSC0003DMG400015920	338	703	0.0638827	0.168093	Heat_shock_70_kDa_protein
PGSC0003DMG400015992	1923	2968	0.403099	0.361959	40S_ribosomal_protein_S19
PGSC0003DMG400016003	546	431	0.858281	0.51353	Ethylene_responsive_element_binding_protein_C2
PGSC0003DMG400016016	2130	2068	0.963738	0.54264	Chorismate_synthase_2,_chloroplastic
PGSC0003DMG400016053	1185	1876	0.14596	0.246	IQ-domain_13
PGSC0003DMG400016063	1189	115	0.0777866	0.18524	Conserved_gene_of_unknown_function
PGSC0003DMG400016101	3742	3428	0.822469	0.502717	Patellin-3
PGSC0003DMG400016115	531	312	0.248973	0.302544	Cinnamyl_alcohol_dehydrogenase
PGSC0003DMG400016126	423	510	0.75635	0.483105	BRASSINOSTEROID_INSENSITIVE_1-associated_receptor_kinase_1
PGSC0003DMG400016140	1898	713	0.0340893	0.121142	Mitochondrial_dicarboxylate_carrier_protein
PGSC0003DMG400016147	124	507	0.115033	0.222192	2-oxoglutarate_malate_translocator
PGSC0003DMG400016148	1836	1254	0.471895	0.386619	Homeodomain_protein_Hfi22
PGSC0003DMG400016149	736	22	0.362753	0.346796	Avr9_Cf-9_rapidly_elicited_protein_75
PGSC0003DMG400016151	791	1460	0.196714	0.278015	Histone_H3.3
PGSC0003DMG400016154	1597	2998	0.229233	0.294301	Conserved_gene_of_unknown_function
PGSC0003DMG400016157	51	737	0.215226	0.286957	NOL1_NOP2_sun_family_protein
PGSC0003DMG400016160	859	346	0.322817	0.33327	80A08_29
PGSC0003DMG400016168	1127	573	0.133272	0.237205	Methylenetetrahydrofolate_reductase
PGSC0003DMG400016172	674	40	0.00226718	0.0153633	Leucine_zipper-ef-hand_containing_transmembrane_protein
PGSC0003DMG400016189	1187	466	0.26179	0.308244	Nucleic_acid_binding_protein
PGSC0003DMG400016198	251	1257	0.103799	0.212872	Purine_permease
PGSC0003DMG400016201	817	1366	0.275331	0.314418	Auxin_growth_promotor_protein
PGSC0003DMG400016207	860	1373	0.701861	0.464765	Threonine_endopeptidase
PGSC0003DMG400016217	19	511	0.0182426	0.0829704	Ring_finger_protein
PGSC0003DMG400016219	109	611	0.109093	0.217178	GTP_cyclohydrolase_II
PGSC0003DMG400016221	606	570	0.851926	0.511926	14-3-3_16R
PGSC0003DMG400016222	379	571	0.755142	0.482576	PHB1
PGSC0003DMG400016227	630	379	0.0982148	0.207528	Ubiquitin-protein_ligase
PGSC0003DMG400016236	270	791	0.430978	0.372534	Nucleic_acid_binding_protein
PGSC0003DMG400016284	743	1176	0.722357	0.470977	Ethylene_receptor
PGSC0003DMG400016290	2482	418	0.193382	0.276085	Serine_threonine-protein_phosphatase
PGSC0003DMG400016296	578	433	0.597384	0.429645	O-linked_n-acetylglucosamine_transferase,_ogt
PGSC0003DMG400016310	605	1897	0.0181839	0.0827694	ATP-dependent_helicase_NAM7
PGSC0003DMG400016320	690	702	0.971874	0.544847	Phosphatidylcholine_transfer_protein
PGSC0003DMG400016325	455	675	0.476122	0.387807	Lesion-inducing_protein
PGSC0003DMG400016328	4195	4356	0.919629	0.530725	Nuclear-pore_anchor
PGSC0003DMG400016331	834	227	0.010688	0.0561942	Acyl-[acyl-carrier-protein]_desaturase,_chloroplastic
PGSC0003DMG400016337	809	1021	0.619094	0.436539	2-isopropylmalate_synthase_B
PGSC0003DMG400016358	590	841	0.487261	0.391207	26S_proteasome_regulatory_particle_non-ATPase_subunit_8
PGSC0003DMG400016363	781	977	0.386567	0.355884	Transcription_factor_TCP7
PGSC0003DMG400016367	1790	2825	0.417891	0.367686	Ribosomal_protein_S27
PGSC0003DMG400016369	1849	1334	0.46139	0.383346	Nucleoside_transporter
PGSC0003DMG400016382	2786	3130	0.788122	0.492441	Ubiquitin-conjugating_enzyme_family_protein
PGSC0003DMG400016400	334	788	0.274348	0.314023	Zinc_finger_CCCH_domain-containing_protein_32
PGSC0003DMG400016411	661	282	0.475539	0.387658	Isochorismatase
PGSC0003DMG400016418	833	316	0.236118	0.297574	E2F4,5
PGSC0003DMG400016435	524	378	0.727565	0.472667	Transcription_factor_jumonji_domain-containing_protein
PGSC0003DMG400016448	2024	2451	0.5814	0.424092	Lactoylglutathione_lyase
PGSC0003DMG400016453	2845	3663	0.687124	0.460013	Secretory_peroxidase
PGSC0003DMG400016457	942	261	0.383709	0.35461	Multidrug_resistance_pump
PGSC0003DMG400016466	792	196	0.024491	0.100311	Proline_synthetase_associated_protein
PGSC0003DMG400016477	2307	594	0.00786751	0.0444982	Adenylyl-sulfate_reductase
PGSC0003DMG400016485	1345	925	0.18678	0.27271	Nuclear_acid_binding_protein
PGSC0003DMG400016510	284	637	0.448421	0.379059	Ran-binding_protein
PGSC0003DMG400016534	678	233	0.126228	0.231781	60S_ribosomal_protein_L37-3
PGSC0003DMG400016539	729	207	0.00313956	0.0205203	Protein-tyrosine_phosphatase_mitochondrial_1,_mitochondrial
PGSC0003DMG400016576	872	1016	0.813358	0.499818	ATGCN5
PGSC0003DMG400016613	1658	1866	0.480195	0.38885	Glucan_water_dikinase
PGSC0003DMG400016638	1148	1079	0.938428	0.535523	Sorghum_bicolor_protein_targeted_either_to_mitochondria_or_chloroplast_proteins_T50848
PGSC0003DMG400016650	22	605	0.0114139	0.0591669	Expansin
PGSC0003DMG400016654	569	784	0.666673	0.452893	ATP_binding_protein
PGSC0003DMG400016686	353	856	0.0422113	0.136233	Conserved_gene_of_unknown_function
PGSC0003DMG400016690	308	760	0.59094	0.427363	Ubiquitin-protein_ligase
PGSC0003DMG400016695	911	1911	0.0802735	0.18809	Chlorophyll_a-b_binding_protein_50,_chloroplastic
PGSC0003DMG400016697	365	502	0.687777	0.460196	Eukaryotic_translation_initiation_factor
PGSC0003DMG400016698	234	654	0.193181	0.276083	SLL2-S9-protein
PGSC0003DMG400016711	4341	3154	0.454517	0.381512	Homeobox_protein_knotted-1-like_LET6
PGSC0003DMG400016720	1221	1793	0.286389	0.319329	Dead_box_ATP-dependent_RNA_helicase
PGSC0003DMG400016726	816	864	0.874725	0.517891	Pyrophosphate--fructose_6-phosphate_1-phosphotransferase_subunit_beta
PGSC0003DMG400016727	46	716	0.286924	0.319427	Light-induced_protein,_chloroplastic
PGSC0003DMG400016730	478	2009	0.000492043	0.00369113	Sucrose_synthase
PGSC0003DMG400016742	460	708	0.331167	0.33605	Protein_phosphatase_2C_AHG3_homolog
PGSC0003DMG400016769	914	99	0.0948555	0.20413	Double_WRKY_type_transfactor
PGSC0003DMG400016781	2774	5152	0.0218071	0.0927573	IWS1_C-terminus_family_protein
PGSC0003DMG400016812	497	576	0.719765	0.470412	AP2_ERF-domain_protein
PGSC0003DMG400016813	584	506	0.895798	0.523763	Chaperone_binding_protein
PGSC0003DMG400016820	476	681	0.334746	0.337106	Calcium-dependent_protein_kinase_4
PGSC0003DMG400016822	761	55	0.00188544	0.0129688	ADP-ribosylation_factor
PGSC0003DMG400016824	429	769	0.622567	0.437684	Conserved_gene_of_unknown_function
PGSC0003DMG400016826	2513	2468	0.97303	0.544883	NAD-dependent_isocitrate_dehydrogenase
PGSC0003DMG400016830	353	1088	0.517218	0.402628	Pantothenate_kinase
PGSC0003DMG400016844	608	315	0.0364224	0.125518	RNA_binding_protein
PGSC0003DMG400016870	757	984	0.443222	0.377025	Beta-subunit_of_K+_channels
PGSC0003DMG400016879	232	749	0.299714	0.32448	Metalloendopeptidase
PGSC0003DMG400016897	680	838	0.54806	0.412457	Cytochrome_c_maturation_protein_CcmFN
PGSC0003DMG400016909	2095	276	0.0272288	0.106977	Phosphatidylinositol_transporter
PGSC0003DMG400016919	1101	1351	0.703443	0.465108	Glu-rich_protein
PGSC0003DMG400016931	24	974	0.061322	0.165168	RCG54054
PGSC0003DMG400016941	1619	780	0.0695572	0.175611	Conserved_gene_of_unknown_function
PGSC0003DMG400016951	1491	1903	0.507342	0.398568	Transcription_factor_TGA7
PGSC0003DMG400016963	733	565	0.793394	0.493895	F-actin-capping_protein_subunit_beta
PGSC0003DMG400016967	4040	6666	0.117791	0.224931	Conserved_gene_of_unknown_function
PGSC0003DMG400016971	3570	5965	0.179342	0.268353	Conserved_gene_of_unknown_function
PGSC0003DMG400016973	812	224	0.097665	0.206864	F-box_and_wd40_domain_protein
PGSC0003DMG400017026	2279	2163	0.786334	0.492096	Gene_of_unknown_function
PGSC0003DMG400017035	500	1292	0.00265498	0.0176356	RAPTOR1B
PGSC0003DMG400017149	2158	652	0.33178	0.336287	Conserved_gene_of_unknown_function
PGSC0003DMG400017151	605	874	0.000742286	0.00544327	60S_ribosomal_protein_L17
PGSC0003DMG400017156	4323	5245	0.38863	0.35672	Heterogeneous_nuclear_ribonucleoprotein_27C
PGSC0003DMG400017170	1869	2024	0.497295	0.394683	Malate_dehydrogenase
PGSC0003DMG400017196	494	911	0.232559	0.295845	Pre-mRNA-splicing_factor
PGSC0003DMG400017216	282	527	0.182782	0.270573	COP1-interacting_protein_7
PGSC0003DMG400017221	904	603	0.326924	0.334347	S-adenosylmethionine-dependent_methyltransferase
PGSC0003DMG400017222	2826	863	0.0504414	0.150018	Zinc_finger_family_protein
PGSC0003DMG400017223	3920	718	0.316568	0.330976	Protein_2
PGSC0003DMG400017227	1093	1283	0.553773	0.414333	Serine_threonine-protein_phosphatase
PGSC0003DMG400017230	3423	5933	0.231123	0.2952	Conserved_gene_of_unknown_function
PGSC0003DMG400017258	5294	5082	0.778058	0.489257	Photosystem_II_D2_protein
PGSC0003DMG400017276	1246	1388	0.776818	0.488957	Trehalose_synthase
PGSC0003DMG400017305	676	619	0.950377	0.538995	VCL1_(VACUOLELESS_1)
PGSC0003DMG400017340	1069	540	0.357817	0.345304	Serine_threonine-protein_phosphatase_5
PGSC0003DMG400017341	1351	559	0.0244032	0.100038	Glycosyltransferase_QUASIMODO1
PGSC0003DMG400017350	62	604	0.00545394	0.0329341	ATP_binding_protein
PGSC0003DMG400017383	950	938	0.97806	0.546236	Conserved_gene_of_unknown_function
PGSC0003DMG400017387	517	348	0.077477	0.184833	Conserved_gene_of_unknown_function
PGSC0003DMG400017396	992	578	0.171125	0.263384	Phytochrome_F
PGSC0003DMG400017408	1622	1051	0.0422533	0.13633	Long-chain_acyl-CoA_synthetase
PGSC0003DMG400017419	552	645	0.551079	0.413437	Uncharacterized_mitochondrial_protein
PGSC0003DMG400017420	666	496	0.749111	0.480442	4-hydroxyphenylpyruvate_dioxygenase
PGSC0003DMG400017433	3453	3593	0.739741	0.477353	Glyceraldehyde_3-phosphate_dehydrogenase
PGSC0003DMG400017447	591	253	0.0828774	0.191056	Gene_of_unknown_function
PGSC0003DMG400017448	8066	6227	0.51924	0.403226	Cdk10_11
PGSC0003DMG400017461	730	516	0.510266	0.40008	Transposon_protein
PGSC0003DMG400017474	1293	473	0.0625268	0.16644	Srpk
PGSC0003DMG400017477	1404	590	0.124433	0.231049	Heterogeneous_nuclear_ribonucleoprotein
PGSC0003DMG400017493	278	1630	0.171117	0.263384	Conserved_gene_of_unknown_function
PGSC0003DMG400017518	1420	1001	0.555689	0.415053	Zinc-binding_protein
PGSC0003DMG400017535	2716	977	0.166382	0.260578	MYC_transcription_factor
PGSC0003DMG400017541	561	108	0.0380416	0.128684	GPI-anchored_wall_transfer_protein
PGSC0003DMG400017545	116	639	0.368131	0.348921	RNA_recognition_motif-containing_protein
PGSC0003DMG400017568	654	146	0.00279607	0.0185189	Aldehyde_dehydrogenase
PGSC0003DMG400017569	693	353	0.286287	0.319261	Protein_disulfide-isomerase
PGSC0003DMG400017573	510	532	0.955725	0.540272	Ribosomal_protein_L15
PGSC0003DMG400017577	523	1210	0.227425	0.293431	BZIP_transcriptional_activator
PGSC0003DMG400017597	2283	1161	0.13198	0.236375	Conserved_gene_of_unknown_function
PGSC0003DMG400017602	694	1096	0.665609	0.452674	Chloroplast-targeted_copper_chaperone
PGSC0003DMG400017615	500	253	0.325903	0.334039	Potyviral_capsid_protein_interacting_protein_2a
PGSC0003DMG400017618	514	319	0.362759	0.346796	Oligomeric_golgi_complex_7
PGSC0003DMG400017625	539	392	0.383072	0.354435	Serine_threonine_protein_kinase
PGSC0003DMG400017640	281	608	0.371151	0.349758	Homeobox_protein
PGSC0003DMG400017642	162	943	0.188019	0.273313	PAS_LOV_protein_A
PGSC0003DMG400017653	703	1046	0.182461	0.270273	STY-L_protein
PGSC0003DMG400017665	6858	268	0.0048699	0.0301564	DNA_binding_protein
PGSC0003DMG400017679	172	1651	0.191634	0.275123	Conserved_gene_of_unknown_function
PGSC0003DMG400017680	121	1082	0.383568	0.354609	Serine_threonine-protein_kinase_PBS1
PGSC0003DMG400017690	627	389	0.388263	0.356498	BRASSINOSTEROID_INSENSITIVE_1-associated_receptor_kinase_1
PGSC0003DMG400017696	429	867	0.360009	0.345901	RNA_binding_protein_RZ-1
PGSC0003DMG400017705	3381	3367	0.98846	0.548886	Conserved_gene_of_unknown_function
PGSC0003DMG400017714	2882	4920	0.0262123	0.104957	Annexin_p34
PGSC0003DMG400017719	120	549	0.0200564	0.0880347	Serine_arginine_rich_splicing_factor
PGSC0003DMG400017731	1036	1638	0.0470971	0.144431	Global_transcription_factor_group
PGSC0003DMG400017742	123	1049	0.219058	0.289041	NC_domain-containing_protein
PGSC0003DMG400017777	12299	21509	0.226981	0.293089	Conserved_gene_of_unknown_function
PGSC0003DMG400017808	546	1069	0.0925846	0.201856	Gene_of_unknown_function
PGSC0003DMG400017809	591	156	0.0037648	0.0240968	Oxidoreductase
PGSC0003DMG400017824	520	228	0.251251	0.303895	Ras_GTPase;_Sigma-54_factor,_interaction_region
PGSC0003DMG400017840	1747	1293	0.628261	0.439659	Inositol_polyphosphate_kinase
PGSC0003DMG400017843	721	92	0.39014	0.357246	Conserved_gene_of_unknown_function
PGSC0003DMG400017844	5507	14057	0.0876102	0.196187	Cell_cycle_control_protein_cwf22
PGSC0003DMG400017846	350	758	0.386703	0.355981	Heat_shock_factor_protein_HSF8
PGSC0003DMG400017857	1262	2056	0.358254	0.345405	Synaptotagmin
PGSC0003DMG400017863	378	904	0.144182	0.245021	Conserved_gene_of_unknown_function
PGSC0003DMG400017895	1093	60	0.0673817	0.172927	Wound-induced_protein_1
PGSC0003DMG400017899	1208	796	0.294011	0.322056	Nuclease
PGSC0003DMG400017933	1460	1006	0.381704	0.354004	Ribosomal_protein_L19
PGSC0003DMG400017955	1492	416	0.00265135	0.0176217	Auxin_efflux_carrier_component
PGSC0003DMG400017956	507	622	0.477811	0.388319	Protein_cdcH
PGSC0003DMG400017959	176	871	0.020617	0.0895531	Zinc_finger_family_protein
PGSC0003DMG400017965	1596	1487	0.717061	0.469614	Calmodulin
PGSC0003DMG400018082	1818	597	0.0266734	0.105737	Ubiquitin_carrier_protein
PGSC0003DMG400018099	388	522	0.0451247	0.141285	Structure-specific_recognition_protein
PGSC0003DMG400018104	2304	870	0.00766002	0.0435565	Cell_division_cycle_protein_48
PGSC0003DMG400018117	233	2541	0.126216	0.231781	Leucine-rich_repeat-containing_protein
PGSC0003DMG400018122	2606	4592	0.00353252	0.0228017	Zinc_ion_binding_protein
PGSC0003DMG400018125	1600	1214	0.265704	0.310224	Gene_of_unknown_function
PGSC0003DMG400018147	760	5	0.0722026	0.17896	Gene_of_unknown_function
PGSC0003DMG400018148	1204	1188	0.971151	0.544778	ATPANK2_(PANTOTHENATE_KINASE_2);_pantothenate_kinase
PGSC0003DMG400018149	597	1082	0.381977	0.354142	Iron-sulfer_cluster_scaffold_protein_ISU1
PGSC0003DMG400018180	550	697	0.211161	0.284874	Ribosomal_protein_L27a
PGSC0003DMG400018181	780	1557	0.0347006	0.122325	DEAD-box_ATP-dependent_RNA_helicase_30
PGSC0003DMG400018195	3010	1246	0.0408347	0.133716	Afc
PGSC0003DMG400018224	1313	1425	0.615317	0.435672	Endo-1,4-beta-glucanase
PGSC0003DMG400018227	1315	801	0.0329444	0.118513	Conserved_gene_of_unknown_function
PGSC0003DMG400018231	965	568	0.0503049	0.149826	Conserved_gene_of_unknown_function
PGSC0003DMG400018234	318	1389	0.057442	0.160733	Glutamyl-tRNA_synthetase,_cytoplasmic
PGSC0003DMG400018239	9315	13215	0.386483	0.355858	GRIP_and_coiled-coil_domain-containing_protein
PGSC0003DMG400018240	2467	2553	0.906947	0.527409	Low_temperature_and_salt_responsive_protein
PGSC0003DMG400018248	799	1413	0.224155	0.291525	Receptor_kinase_3
PGSC0003DMG400018251	1503	938	0.525092	0.405322	Conserved_gene_of_unknown_function
PGSC0003DMG400018260	478	991	0.0789302	0.186626	Histidyl-tRNA_synthetase
PGSC0003DMG400018269	1081	283	0.00495505	0.0306008	Glutathione_S-transferase
PGSC0003DMG400018279	189	709	0.374118	0.350768	MYB_domain_class_transcription_factor
PGSC0003DMG400018280	571	597	0.979895	0.546672	Helix-loop-helix_DNA-binding
PGSC0003DMG400018283	1317	646	0.0295833	0.112588	Aspartic_protease
PGSC0003DMG400018288	634	516	0.227892	0.293768	Nucleic_acid_binding_protein
PGSC0003DMG400018289	587	1285	0.290796	0.321009	Hydrolase,_hydrolyzing_O-glycosyl_compounds
PGSC0003DMG400018291	1250	300	0.365144	0.347474	Ecotropic_viral_integration_site
PGSC0003DMG400018292	3999	4388	0.594989	0.428961	S-adenosylmethionine_synthase_1
PGSC0003DMG400018294	1242	1029	0.0752008	0.181758	Global_transcription_factor_group
PGSC0003DMG400018311	676	519	0.592087	0.42776	Conserved_gene_of_unknown_function
PGSC0003DMG400018313	1635	1776	0.839651	0.508241	Pre-mRNA_splicing_factor
PGSC0003DMG400018314	2612	1382	0.134626	0.238038	Protein_phosphatase-2c
PGSC0003DMG400018330	313	1248	0.0974965	0.206698	Protein_THYLAKOID_FORMATION1,_chloroplastic
PGSC0003DMG400018337	3348	2820	0.174571	0.265585	Cell_division_protein_kinase
PGSC0003DMG400018367	638	502	0.661009	0.45084	LRR_receptor-like_kinase
PGSC0003DMG400018373	394	906	0.0854333	0.193773	Conserved_gene_of_unknown_function
PGSC0003DMG400018403	426	692	0.146252	0.246087	Axi_1_protein
PGSC0003DMG400018407	363	520	0.418206	0.367708	Zinc_finger_protein
PGSC0003DMG400018413	3142	1732	0.178014	0.267514	Adenosine_diphosphatase
PGSC0003DMG400018422	1262	1640	0.115702	0.222864	Sulfate_bicarbonate_oxalate_exchanger_and_transporter_sat-1
PGSC0003DMG400018428	681	530	0.362904	0.346819	Bacterial_spot_disease_resistance_protein_4
PGSC0003DMG400018429	519	192	0.106233	0.21528	Bacterial_spot_disease_resistance_protein_4
PGSC0003DMG400018449	5071	8343	0.00538229	0.0325953	Actin
PGSC0003DMG400018462	619	198	0.0153271	0.0735763	Disease_resistance_protein
PGSC0003DMG400018464	726	195	0.137392	0.24009	Disease_resistance_protein
PGSC0003DMG400018465	1526	2364	0.534064	0.408084	Methyltransferase_PMT20
PGSC0003DMG400018466	2331	2370	0.80947	0.498633	Mak
PGSC0003DMG400018479	464	632	0.863076	0.51462	White-brown-complex_ABC_transporter_family
PGSC0003DMG400018485	481	1043	0.0075771	0.0431332	Dehydration-responsive_element-binding_protein_2D
PGSC0003DMG400018489	1169	3810	0.0384704	0.12931	Nucleic_acid_binding_protein
PGSC0003DMG400018490	235	571	0.522437	0.404351	NBS-LRR_type_disease_resistance_protein
PGSC0003DMG400018503	708	2201	0.220015	0.289409	DnaJ_domain_containing_protein
PGSC0003DMG400018512	140	646	0.000451535	0.00342095	Rab_GTPase_activator
PGSC0003DMG400018515	1068	1092	0.972969	0.544883	Conserved_gene_of_unknown_function
PGSC0003DMG400018525	670	392	0.0579859	0.161243	Importin_beta-1
PGSC0003DMG400018527	1849	1528	0.818979	0.501411	Nucleic_acid_binding_protein
PGSC0003DMG400018544	545	779	0.235835	0.297397	Luminal-binding_protein_5
PGSC0003DMG400018551	1288	1607	0.605927	0.432805	Conserved_gene_of_unknown_function
PGSC0003DMG400018556	205	569	0.400865	0.361474	Charged_multivesicular_body_protein_4b
PGSC0003DMG400018557	2100	1627	0.634799	0.442068	Profilin
PGSC0003DMG400018570	479	577	0.874643	0.517891	Disease_resistance_protein_R3a
PGSC0003DMG400018572	508	89	0.0427103	0.137148	Disease_resistance_protein_I2C-5
PGSC0003DMG400018580	234	528	0.445504	0.378008	Casein_kinase_I
PGSC0003DMG400018583	643	108	0.0643289	0.168684	Conserved_gene_of_unknown_function
PGSC0003DMG400018591	521	425	0.833414	0.506119	Carbonyl_reductase
PGSC0003DMG400018596	574	642	0.683276	0.459094	EIF4B
PGSC0003DMG400018605	1214	1367	0.852565	0.512097	Binding_protein
PGSC0003DMG400018610	2136	2831	0.55948	0.41643	Elicitor_resposible_protein
PGSC0003DMG400018618	170	512	0.303105	0.326029	Multidrug_resistance_pump
PGSC0003DMG400018632	145	1508	0.474783	0.387516	F-box_family_protein
PGSC0003DMG400018635	1939	355	0.220424	0.289717	Expansin
PGSC0003DMG400018641	386	700	0.283682	0.318032	S-adenosyl-methionine-sterol-C-methyltransferase
PGSC0003DMG400018642	697	1218	0.665509	0.452653	WD-repeat_protein
PGSC0003DMG400018644	3241	1516	0.0472163	0.144479	Protein_kinase
PGSC0003DMG400018651	705	174	0.298512	0.323853	Amino_acid_transporter
PGSC0003DMG400018653	515	73	0.0887497	0.197308	Pentatricopeptide_repeat-containing_protein
PGSC0003DMG400018656	712	234	0.0678296	0.173569	Conserved_gene_of_unknown_function
PGSC0003DMG400018659	277	691	0.151508	0.249297	Dimethylaniline_monooxygenase
PGSC0003DMG400018666	511	272	0.028817	0.110896	Sugar_transporter
PGSC0003DMG400018671	1283	440	0.217516	0.288029	Heterogeneous_nuclear_ribonucleoprotein
PGSC0003DMG400018677	439	579	0.707559	0.466655	Lectin_kinase
PGSC0003DMG400018681	604	1318	0.0176595	0.0813547	DNA_helicase
PGSC0003DMG400018685	3664	4257	0.3988	0.360895	High_mobility_group_protein_2_HMG2
PGSC0003DMG400018738	2324	2060	0.572423	0.420993	Calmodulin-binding_protein
PGSC0003DMG400018744	1698	529	0.364829	0.347252	Cytochrome_P450-dependent_fatty_acid_hydroxylase
PGSC0003DMG400018768	306	606	0.565227	0.418351	Conserved_gene_of_unknown_function
PGSC0003DMG400018770	271	546	0.304898	0.32681	Beta-glucan-binding_protein_4
PGSC0003DMG400018776	743	963	0.481374	0.389194	Gene_of_unknown_function
PGSC0003DMG400018791	817	1311	0.104016	0.213201	Protein_GIGANTEA
PGSC0003DMG400018795	1366	33	0.00175473	0.0121633	Multidrug_resistance_protein_1,_2
PGSC0003DMG400018806	1564	2526	0.428346	0.371545	F-box_LRR-repeat_protein_15
PGSC0003DMG400018807	3247	818	0.00122651	0.00870909	Rad7
PGSC0003DMG400018819	270	1119	0.000897232	0.00650024	Thioredoxin
PGSC0003DMG400018903	579	1056	0.256997	0.306524	Cc-nbs-lrr_resistance_protein
PGSC0003DMG400018930	763	221	0.432012	0.372931	Proteinase_inhibitor_I4,_serpin
PGSC0003DMG400018939	1437	1183	0.780906	0.490194	Protein_kinase
PGSC0003DMG400018942	922	812	0.919086	0.530654	Autoinhibited_calcium_ATPase
PGSC0003DMG400018943	1563	1440	0.857263	0.513217	Sulfate_adenylyltransferase
PGSC0003DMG400018951	729	31	0.334172	0.336834	Protein_YIF1A
PGSC0003DMG400018964	521	1298	0.225465	0.292222	Ribosome_biogenesis_regulatory_protein
PGSC0003DMG400018995	358	752	0.431613	0.372756	Conserved_gene_of_unknown_function
PGSC0003DMG400019007	979	1515	0.0319219	0.11652	Zinc_binding_dehydrogenase
PGSC0003DMG400019029	598	444	0.0168431	0.0786402	Tubulin--tyrosine_ligase_12
PGSC0003DMG400019033	713	2031	0.0618161	0.165475	Cysteine_proteinase_3
PGSC0003DMG400019038	11266	29783	0.136753	0.239533	RRNA_intron-encoded_homing_endonuclease
PGSC0003DMG400019053	1418	1700	0.596615	0.429632	F-box_protein
PGSC0003DMG400019077	867	880	0.968772	0.544158	Primary_amine_oxidase
PGSC0003DMG400019131	396	840	0.0096023	0.0520182	Beta_tubulin
PGSC0003DMG400019149	719	645	0.855237	0.512572	Ribulose_bisphosphate_carboxylase_oxygenase_activase,_chloroplastic
PGSC0003DMG400019157	2997	1917	0.0423173	0.136498	SLT1_protein
PGSC0003DMG400019182	188	575	0.0725186	0.179111	Auxin_influx_transport_protein
PGSC0003DMG400019190	1281	10	0.0744852	0.181221	Conserved_gene_of_unknown_function
PGSC0003DMG400019206	596	257	0.086721	0.195422	ATZW10
PGSC0003DMG400019208	2912	2274	0.0656388	0.170437	Heat_shock_cognate_70_kDa_protein_2
PGSC0003DMG400019227	784	1760	0.0723723	0.179089	Breast_carcinoma_amplified_sequence
PGSC0003DMG400019235	809	728	0.58225	0.424248	Beta-glucosidase_41
PGSC0003DMG400019246	627	203	0.47678	0.387978	Structural_molecule
PGSC0003DMG400019253	1250	693	0.697689	0.463623	S-adenosylmethionine-dependent_methyltransferase
PGSC0003DMG400019254	594	1191	0.446326	0.378313	Mpv17___PMP22_family_protein
PGSC0003DMG400019257	24345	18230	0.177677	0.267391	Chloroplast_thiazole_biosynthetic_protein
PGSC0003DMG400019258	1101	2160	0.0103682	0.0549664	Translational_initiation_factor_eIF1
PGSC0003DMG400019265	1149	590	0.0332248	0.118967	Small_heat-shock_protein
PGSC0003DMG400019271	190	665	0.0142905	0.0699524	RNA_binding_protein
PGSC0003DMG400019272	573	685	0.673283	0.455298	60S_ribosomal_protein_L8
PGSC0003DMG400019279	393	1330	0.00638709	0.0374026	Conserved_gene_of_unknown_function
PGSC0003DMG400019286	595	292	0.169497	0.262363	Stromal_membrane-associated_protein
PGSC0003DMG400019288	540	207	0.174958	0.265775	DUF300_family_protein
PGSC0003DMG400019301	1002	876	0.752622	0.481773	ATP_binding_protein
PGSC0003DMG400019303	454	524	0.635579	0.442396	NADH-ubiquinone_oxidoreductase_24_kDa_subunit,_mitochondrial
PGSC0003DMG400019310	4	826	0.263131	0.308902	Transcription_factor_jumonji_(JmjC)_domain-containing_protein
PGSC0003DMG400019313	1197	619	0.54001	0.409931	Receptor_associated_protein
PGSC0003DMG400019326	477	795	0.366553	0.348235	Protein_AFR
PGSC0003DMG400019334	1047	514	0.308066	0.32816	DNA_binding_protein
PGSC0003DMG400019339	471	732	0.550195	0.413154	Cyclophylin
PGSC0003DMG400019345	1080	1099	0.948134	0.538231	Ethylene_overproducer-like_1
PGSC0003DMG400019351	987	1520	0.266128	0.310224	ATP_binding_protein
PGSC0003DMG400019353	2	564	0.108363	0.21667	Conserved_gene_of_unknown_function
PGSC0003DMG400019358	8943	8645	0.897666	0.524515	Conserved_gene_of_unknown_function
PGSC0003DMG400019360	322	598	0.289634	0.320708	40S_ribosomal_protein_S24
PGSC0003DMG400019362	412	703	0.312597	0.329742	Potassium_channel_regulatory_factor
PGSC0003DMG400019378	1411	1218	0.77533	0.488497	Mitochondrial_carrier
PGSC0003DMG400019387	551	447	0.726993	0.472409	2-hydroxyacid_dehydrogenase
PGSC0003DMG400019398	1663	541	0.236653	0.297574	Ubiquitin_carrier_protein
PGSC0003DMG400019410	947	2674	0.111032	0.21859	Heavy_metal-associated_domain_containing_protein
PGSC0003DMG400019412	365	720	0.436696	0.374643	Bypass2
PGSC0003DMG400019419	1817	2164	0.698279	0.463685	Cytochrome_b6
PGSC0003DMG400019438	3475	622	0.133007	0.237058	Prenylated_Rab_acceptor_protein
PGSC0003DMG400019448	434	1729	0.409473	0.364348	Ribose-5-phosphate_isomerase
PGSC0003DMG400019465	178	603	0.246029	0.30142	Hippocampus_abundant_transcript_1_protein
PGSC0003DMG400019472	1141	279	0.142639	0.243778	Copper_chaperone
PGSC0003DMG400019487	2373	2149	0.642014	0.4446	R3h_domain_containing_protein
PGSC0003DMG400019489	1342	1790	0.649518	0.447275	Salt-induced_AAA-Type_ATPase
PGSC0003DMG400019502	697	1272	0.381549	0.354004	Vesicle_transport_v-SNARE_11
PGSC0003DMG400019504	714	371	0.340056	0.338929	Sand_family_protein
PGSC0003DMG400019506	527	552	0.926985	0.532535	Thioredoxin_II
PGSC0003DMG400019508	881	1542	0.201951	0.280206	Chlorophyll_a_b_binding_protein
PGSC0003DMG400019510	651	723	0.867528	0.515893	Geranylgeranyl_diphosphate_reductase,_chloroplastic
PGSC0003DMG400019513	558	905	0.49689	0.394563	Activating_signal_cointegrator
PGSC0003DMG400019524	373	758	0.258174	0.307062	YGL010w
PGSC0003DMG400019528	2052	1019	0.0420865	0.135945	Dof_zinc_finger_protein
PGSC0003DMG400019563	788	810	0.887001	0.521277	Ribosomal_protein
PGSC0003DMG400019568	526	227	0.0739117	0.180576	Conserved_gene_of_unknown_function
PGSC0003DMG400019620	570	1054	0.194422	0.276918	UMP_synthase
PGSC0003DMG400019624	324	938	0.0344756	0.121795	Helix-loop-helix_DNA-binding
PGSC0003DMG400019632	1025	1806	0.106422	0.21528	Conserved_gene_of_unknown_function
PGSC0003DMG400019641	2386	5041	0.0664754	0.171653	Inositol_or_phosphatidylinositol_kinase
PGSC0003DMG400019644	531	467	0.855456	0.512572	Glycosyltransferase
PGSC0003DMG400019645	304	572	0.197531	0.278365	UDPG_glucosyltransferase
PGSC0003DMG400019646	27	590	0.178931	0.268078	Protein_bem46
PGSC0003DMG400019647	303	691	0.346813	0.341508	Heat_shock_protein_90
PGSC0003DMG400019651	634	380	0.243185	0.300046	WPP_domain-interacting_tail-anchored_protein_2
PGSC0003DMG400019669	753	507	0.390717	0.357275	Potato_resistance_I2GA-SH23-3
PGSC0003DMG400019698	222	892	0.0716522	0.178156	BRI1_protein
PGSC0003DMG400019773	1697	966	0.229586	0.294412	Sesquiterpene_synthase_2
PGSC0003DMG400019791	367	1056	0.143991	0.244916	DNA-binding_protein_smubp-2
PGSC0003DMG400019825	1073	358	0.0591898	0.16248	Cinnamoyl_CoA_reductase
PGSC0003DMG400019846	275	1393	0.209129	0.283724	Gene_of_unknown_function
PGSC0003DMG400019855	25429	87889	0.0235986	0.0978334	Uncharacterized_mitochondrial_protein
PGSC0003DMG400019872	605	394	0.0634628	0.167518	Adenylyl-sulfate_reductase
PGSC0003DMG400019889	715	621	0.148563	0.247917	ABC_transporter_E_family_member_2
PGSC0003DMG400019896	444	663	0.555636	0.415053	Gene_of_unknown_function
PGSC0003DMG400019934	1035	3292	0.0265946	0.105705	RNA_binding_protein
PGSC0003DMG400019963	1407	530	0.195456	0.277298	ATP_binding_protein
PGSC0003DMG400019971	621	955	0.285986	0.319112	Circadian_clock-associated_FKF1
PGSC0003DMG400020056	1754	922	0.0165987	0.077913	Conserved_gene_of_unknown_function
PGSC0003DMG400020064	2669	3246	0.688071	0.460366	Histone_H1
PGSC0003DMG400020065	421	784	0.353384	0.343414	Poly(RC)-binding_protein
PGSC0003DMG400020075	525	306	0.529485	0.40667	Casein_kinase
PGSC0003DMG400020083	508	146	0.0439179	0.138778	Conserved_gene_of_unknown_function
PGSC0003DMG400020086	1604	601	0.00484596	0.0300244	26S_proteasome_subunit_4
PGSC0003DMG400020093	301	923	0.0128346	0.0643986	STY-L_protein
PGSC0003DMG400020098	182	1432	0.321855	0.333014	Transcription_factor
PGSC0003DMG400020107	4880	4058	0.761912	0.485199	Peptidylprolyl_isomerase
PGSC0003DMG400020108	1122	933	0.761707	0.48517	40S_ribosomal_protein_S8
PGSC0003DMG400020150	1478	825	0.0176572	0.0813547	60S_ribosomal_protein_L23
PGSC0003DMG400020158	527	915	0.145252	0.245795	Vesicle-associated_membrane_protein
PGSC0003DMG400020166	417	664	0.321391	0.33298	RNA_binding_protein
PGSC0003DMG400020172	287	821	0.290982	0.32108	ATP_binding_protein
PGSC0003DMG400020177	105	681	0.0647605	0.169311	Conserved_gene_of_unknown_function
PGSC0003DMG400020196	606	1076	0.342137	0.339935	Mitochondrial_phosphate_carrier_protein
PGSC0003DMG400020198	1398	854	0.428061	0.371525	Translocon-associated_protein_beta_family_protein
PGSC0003DMG400020203	383	674	0.203061	0.280449	Ubiquitin_family_protein
PGSC0003DMG400020211	2113	1840	0.678721	0.457081	B2_protein
PGSC0003DMG400020224	547	727	0.56002	0.416551	Cytochrome_C1
PGSC0003DMG400020226	597	642	0.849513	0.51115	Bromodomain-containing_protein
PGSC0003DMG400020228	640	287	0.334971	0.337125	Protein_phosphatase_2a,_regulatory_subunit
PGSC0003DMG400020241	691	1508	0.141521	0.243175	Zinc_finger_protein
PGSC0003DMG400020251	660	266	0.0554433	0.157494	Nuclear_transport_factor
PGSC0003DMG400020269	416	505	0.589989	0.426888	Glucose-6-phosphate_1-dehydrogenase,_cytoplasmic_isoform
PGSC0003DMG400020279	946	858	0.887398	0.521368	Conserved_gene_of_unknown_function
PGSC0003DMG400020295	549	1028	0.291023	0.321092	Unknow_protein
PGSC0003DMG400020298	746	1198	0.212069	0.285292	CBS_domain-containing_protein
PGSC0003DMG400020305	1009	578	0.155639	0.252081	Ribosomal_protein_L5
PGSC0003DMG400020316	591	132	0.0703523	0.176266	Ribosomal_RNA_methyltransferase
PGSC0003DMG400020325	357	1704	0.0540552	0.155444	Acetyl_co-enzyme_A_carboxylase_carboxyltransferase_alpha_subunit
PGSC0003DMG400020333	281	756	0.017335	0.0802481	Conserved_gene_of_unknown_function
PGSC0003DMG400020341	762	700	0.903906	0.526626	17.5_kDa_class_I_heat_shock_protein
PGSC0003DMG400020343	659	592	0.842963	0.508947	AER
PGSC0003DMG400020344	504	331	0.737931	0.476701	DIV3B_protein
PGSC0003DMG400020347	3315	1500	0.0279092	0.108383	Conserved_gene_of_unknown_function
PGSC0003DMG400020350	679	230	0.313631	0.330135	Defective_in_exine_formation
PGSC0003DMG400020356	1277	616	0.194528	0.276918	Mitochondrial_uncoupling_protein
PGSC0003DMG400020360	1714	923	0.057021	0.159869	Conserved_gene_of_unknown_function
PGSC0003DMG400020368	828	695	0.743703	0.478589	Agglutinin-2
PGSC0003DMG400020370	368	697	0.387586	0.356228	Integrin-linked_protein_kinase
PGSC0003DMG400020392	354	858	0.0729258	0.179421	Pentatricopeptide_repeat-containing_protein
PGSC0003DMG400020397	1222	1222	0.998923	0.551168	Ankyrin_repeat-containing_protein
PGSC0003DMG400020416	1132	1516	0.539737	0.409931	Aspartate_aminotransferase
PGSC0003DMG400020422	1845	988	0.106416	0.21528	Phosphoenolpyruvate_carboxylase
PGSC0003DMG400020425	1221	2574	0.174834	0.265679	14-3-3_protein_9
PGSC0003DMG400020434	750	414	0.0683571	0.174142	Ribosomal_protein_L11
PGSC0003DMG400020436	960	1208	0.778614	0.489364	Glycogen_synthase_kinase-3_beta
PGSC0003DMG400020446	2008	1248	0.190907	0.274738	Ketol-acid_reductoisomerase
PGSC0003DMG400020471	871	724	0.691587	0.461685	Isoflavone_reductase_homolog
PGSC0003DMG400020476	775	1972	0.0275961	0.107668	DEAD-box_ATP-dependent_RNA_helicase_56
PGSC0003DMG400020488	1058	1467	0.346007	0.341289	Nuclear_RNA_binding_protein
PGSC0003DMG400020501	392	592	0.773981	0.488076	Protein_sufD
PGSC0003DMG400020505	278	883	0.0349608	0.122825	Photosystem_I_reaction_center_subunit_X_psaK
PGSC0003DMG400020510	269	831	0.310415	0.329017	Ubiquitin-protein_ligase
PGSC0003DMG400020522	50	557	0.0458057	0.142402	Transcription_regulator_CPL1
PGSC0003DMG400020541	818	197	0.561163	0.417101	Protein_phosphatase_2C
PGSC0003DMG400020542	1643	893	0.0241571	0.0994219	EBP1
PGSC0003DMG400020543	215	528	0.0155663	0.0744208	Ran_binding_protein
PGSC0003DMG400020550	581	840	0.597855	0.429645	CBL-interacting_protein_kinase_11
PGSC0003DMG400020552	1940	2033	0.952924	0.539732	Peroxisome_biogenesis_factor_13
PGSC0003DMG400020558	1132	985	0.717828	0.46986	Ubiquitin-activating_enzyme_E1
PGSC0003DMG400020566	523	891	0.236594	0.297574	Ribosomal_protein_S26
PGSC0003DMG400020569	1330	2586	0.0774828	0.184833	Ubiquitin_carrier_protein
PGSC0003DMG400020582	1064	239	0.181065	0.269428	Selenium-binding_protein
PGSC0003DMG400020587	502	403	0.533212	0.408055	Rpi-vnt1
PGSC0003DMG400020589	1297	1020	0.0442706	0.139567	NAD_dependent_epimerase
PGSC0003DMG400020602	1422	960	0.334981	0.337125	Elongation_factor
PGSC0003DMG400020619	861	728	0.406867	0.363303	Trehalose-6-phosphate_synthase
PGSC0003DMG400020620	218	1049	0.113238	0.220737	Acyl-coenzyme_A_oxidase_2,_peroxisomal
PGSC0003DMG400020625	2696	1640	0.152439	0.249981	AP2_ERF_domain-containing_transcription_factor
PGSC0003DMG400020630	1996	1306	0.477792	0.388319	Allergen_BRSn20
PGSC0003DMG400020637	50	1518	0.188266	0.273495	40S_ribosomal_protein_S8
PGSC0003DMG400020644	192	525	0.713816	0.468819	PPR1_protein
PGSC0003DMG400020654	651	510	0.702019	0.464793	Conserved_gene_of_unknown_function
PGSC0003DMG400020655	1353	1575	0.174032	0.265427	Conserved_gene_of_unknown_function
PGSC0003DMG400020657	964	863	0.729641	0.47352	Ribosomal_protein_L5
PGSC0003DMG400020660	4	660	0.101181	0.210794	Protein_kinase_domain_containing_protein
PGSC0003DMG400020683	555	865	0.0866031	0.19531	Conserved_gene_of_unknown_function
PGSC0003DMG400020688	514	620	0.44369	0.377225	Phosphoethanolamine_cytidylyltransferase
PGSC0003DMG400020706	287	560	0.243663	0.300164	Helicase
PGSC0003DMG400020711	750	822	0.838821	0.507982	Auxin_response_factor_1
PGSC0003DMG400020717	708	258	0.098772	0.208013	Squamous_cell_carcinoma_antigen_recognized_by_T-cells
PGSC0003DMG400020757	689	270	0.348761	0.341993	Membrane_protein
PGSC0003DMG400020772	7846	8942	0.112853	0.220326	Elongation_factor_1-alpha
PGSC0003DMG400020775	2465	3795	0.0193893	0.0862292	Elongation_factor_1-alpha
PGSC0003DMG400020779	5238	6448	0.0356163	0.124253	Ribosomal_protein_S1
PGSC0003DMG400020781	501	376	0.550071	0.413131	DEAD-box_ATP-dependent_RNA_helicase_56
PGSC0003DMG400020783	1664	1813	0.588669	0.426504	Cellulose_synthase_A_catalytic_subunit_6_[UDP-forming]
PGSC0003DMG400020803	2566	3628	0.151954	0.249756	40S_ribosomal_protein_S8
PGSC0003DMG400020807	706	385	0.320123	0.332375	Transcription_factor
PGSC0003DMG400020811	191	554	0.481054	0.3891	Rop_guanine_nucleotide_exchange_factor
PGSC0003DMG400020813	1646	1896	0.788249	0.492494	Thaliana_60S_ribosomal_protein_L7
PGSC0003DMG400020827	689	988	0.652884	0.44835	Serine_threonine-protein_phosphatase_PP1_isozyme_1
PGSC0003DMG400020842	248	871	0.18041	0.268874	Conserved_gene_of_unknown_function
PGSC0003DMG400020844	85	563	0.251422	0.303918	Conserved_gene_of_unknown_function
[truncated: 1,594 more rows]
