# Supplementary material for: Transcriptional analysis of phloem-associated cells of potato
Source: BMC Genomics. 2015 Sep 3;16(1):665. doi: 10.1186/s12864-015-1844-2 (PMC4558636; doi:10.1186/s12864-015-1844-2)
Supplement: Additional file 9: Table S8. — RNA-seq output of petiole samples under photoperiod treatments. (XLSX 45 kb) [file 12864_2015_1844_MOESM9_ESM.xlsx]

## Sheet: Sheet1
Table S7: RNA-seq output of petiole samples under different photoperiod treatment
	Material	# of reads	Concordant_uniq	Percentage of concordant_uniq	genes
	LD1	12781569	12027901	0.941	23914
	LD2	10003247	9388473	0.939	23512
	LD3	23407817	21975443	0.939	24965
	LD4	21438534	20156314	0.94	24902
	SD1	35351294	33288895	0.942	25435
	SD2	36390830	34079917	0.936	25586
	SD3	16718828	15622300	0.934	24044
	SD4	28754709	26886006	0.935	25117
