# Supplementary material for: Transcriptional analysis of phloem-associated cells of potato
Source: BMC Genomics. 2015 Sep 3;16(1):665. doi: 10.1186/s12864-015-1844-2 (PMC4558636; doi:10.1186/s12864-015-1844-2)
Supplement: Additional file 11: Table S9. — Differentially expressed photoperiod genes. (XLSX 1172 kb) [file 12864_2015_1844_MOESM11_ESM.xlsx]

## Sheet: Sheet1
	pet.phloem	stem.phloem	LD.mean	SD.mean	PP.P.value	PP.Q.value	logFCS2L	annotation
PGSC0003DMG400000003	1	35	1538	1184	7.12e-05	0.000170732	-0.377386	SPX_domain-containing_membrane_protein
PGSC0003DMG400000004	1168	970	991	1066	0.0511625	0.041094	0.10525	Arsenical_pump-driving_atpase
PGSC0003DMG400000008	213	149	765	1030	9.15e-06	3.02e-05	0.429113	Transcription_factor
PGSC0003DMG400000009	28	82	209	292	0.00040555	0.000739357	0.482465	Transcription_factor
PGSC0003DMG400000010	372	168	458	680	8.21e-07	4.07e-06	0.570187	Glycosyltransferase
PGSC0003DMG400000012	146	73	356	422	0.00205469	0.00289076	0.245366	Nucleotide_binding_protein
PGSC0003DMG400000021	457	71	3008	2292	2.72e-05	7.63e-05	-0.392198	Carbonyl_reductase
PGSC0003DMG400000022	NA	NA	12	19	0.0207263	0.0196271	0.662965	(+)-neomenthol_dehydrogenase
PGSC0003DMG400000025	86	598	2694	2198	6.55e-06	2.28e-05	-0.293558	Acetyl-coenzyme_A_carboxylase_carboxyl_transferase_alpha
PGSC0003DMG400000031	306	165	1117	1210	0.0524958	0.0419807	0.115378	Ulp1_protease_family,_C-terminal_catalytic_domain_containing_protein
PGSC0003DMG400000039	16	1	38	59	0.000529134	0.000921839	0.634716	Pentatricopeptide_repeat-containing_protein
PGSC0003DMG400000043	39	231	771	682	0.0455594	0.037354	-0.176959	Protein_kinase;_U_box
PGSC0003DMG400000045	1	43	1008	1191	0.00485241	0.00595305	0.240678	Water_channel_protein
PGSC0003DMG400000046	NA	NA	677	499	4.15e-06	1.56e-05	-0.440116	GPAT
PGSC0003DMG400000048	36	102	913	386	5.27e-09	5.94e-08	-1.24201	Cysteine_synthase
PGSC0003DMG400000053	33	2	134	118	0.0613163	0.0475393	-0.183446	Conserved_gene_of_unknown_function
PGSC0003DMG400000062	5	1	20	30	0.0419496	0.034993	0.584963	Mads_box_protein
PGSC0003DMG400000064	67	37	98	134	0.00299541	0.00397131	0.451379	WRKY_transcription_factor_23
PGSC0003DMG400000066	173	4	507	349	5.08e-06	1.84e-05	-0.538759	Ethylene-responsive_late_embryogenesis
PGSC0003DMG400000067	880	376	732	613	0.00136214	0.00205034	-0.255957	Late_embryogenesis_(Lea)
PGSC0003DMG400000068	12	1	44	76	2.14e-05	6.22e-05	0.788496	Pentatricopeptide_repeat-containing_protein
PGSC0003DMG400000069	NA	NA	247	189	0.00315801	0.00414368	-0.386125	Plant_cell_wall_protein_SlTFR88
PGSC0003DMG400000075	364	152	666	974	2.79e-07	1.62e-06	0.5484	Conserved_gene_of_unknown_function
PGSC0003DMG400000077	0	2	169	236	0.000434204	0.000782365	0.481764	Alpha_1,3-xylosyltransferase
PGSC0003DMG400000078	1018	1372	865	1212	5.11e-07	2.7e-06	0.486618	Transferase,_transferring_glycosyl_groups
PGSC0003DMG400000079	3221	3760	86268	50119	8.08e-08	5.62e-07	-0.783468	BCL-2-associated_athanogene_6
PGSC0003DMG400000081	1201	565	572	811	1.98e-07	1.2e-06	0.503687	Protein_UNUSUAL_FLORAL_ORGANS
PGSC0003DMG400000084	7	14	54	36	0.00378991	0.00483961	-0.584963	Conserved_gene_of_unknown_function
PGSC0003DMG400000085	42	87	1857	1688	0.00484286	0.0059437	-0.137659	BTB_POZ_protein
PGSC0003DMG400000088	588	192	602	306	7.27e-10	1.18e-08	-0.976232	TAF-2
PGSC0003DMG400000089	0	14	323	98	3.91e-10	7.24e-09	-1.72068	Aldose_1-epimerase
PGSC0003DMG400000090	644	73	1167	1045	0.00609473	0.00719833	-0.159302	Ubiquitin_carrier_protein
PGSC0003DMG400000091	7	1	57	31	0.000457731	0.000816719	-0.878694	AP2_ERF_domain-containing_transcription_factor
PGSC0003DMG400000092	6	27	143	116	0.0321178	0.0281892	-0.30189	Mitochondrial_carrier_protein
PGSC0003DMG400000098	212	93	452	508	0.00844402	0.00938347	0.168506	Conserved_gene_of_unknown_function
PGSC0003DMG400000101	240	102	204	104	2.3e-06	9.66e-06	-0.971986	Triacylglycerol_lipase
PGSC0003DMG400000110	NA	NA	3802	2218	4.67e-10	8.18e-09	-0.777499	Wax_synthase
PGSC0003DMG400000112	NA	NA	107	12	1.22e-11	4.78e-10	-3.1565	Gene_of_unknown_function
PGSC0003DMG400000113	100	0	197	249	0.000911781	0.00145677	0.33795	Conserved_gene_of_unknown_function
PGSC0003DMG400000115	131	529	182	214	0.0486755	0.0394495	0.233672	Conserved_gene_of_unknown_function
PGSC0003DMG400000118	2638	2838	2945	3706	8.54e-06	2.86e-05	0.331595	ARF_domain_class_transcription_factor
PGSC0003DMG400000119	40	146	266	222	0.0131612	0.0134949	-0.260867	Conserved_gene_of_unknown_function
PGSC0003DMG400000120	2	8	62	76	0.0371199	0.0317543	0.293731	Dof18
PGSC0003DMG400000121	137	34	47	22	0.000259263	0.000504813	-1.09516	Conserved_gene_of_unknown_function
PGSC0003DMG400000122	0	31	111	87	0.025217	0.0230451	-0.351472	Kinase
PGSC0003DMG400000123	41	324	641	932	1.31e-05	4.12e-05	0.540006	Calcium-transporting_ATPase,_endoplasmic_reticulum-type
PGSC0003DMG400000124	361	196	217	347	1.67e-06	7.45e-06	0.677241	RAB11B
PGSC0003DMG400000126	3	19	160	332	7.48e-07	3.77e-06	1.05311	Conserved_gene_of_unknown_function
PGSC0003DMG400000128	278	967	3400	3772	0.0387882	0.0328468	0.149795	Ubiquitin_fusion_protein
PGSC0003DMG400000129	6	2	472	320	6.54e-06	2.28e-05	-0.560715	SAUR_family_protein
PGSC0003DMG400000130	2	1	117	170	9.35e-05	0.000213699	0.539026	Gtpase_activating_protein
PGSC0003DMG400000134	NA	NA	57	111	5.41e-06	1.94e-05	0.961526	Xylem_serine_proteinase_1
PGSC0003DMG400000135	137	2	284	420	0.000221696	0.0004422	0.564498	Xylem_serine_proteinase_1
PGSC0003DMG400000138	675	959	1481	1615	0.0190852	0.018354	0.124963	Conserved_gene_of_unknown_function
PGSC0003DMG400000139	NA	NA	257	357	6.73e-05	0.000163301	0.474156	Gibberellin_receptor_GID1
PGSC0003DMG400000140	236	2260	360	507	9.58e-05	0.000218257	0.493989	ATP_binding_protein
PGSC0003DMG400000148	0	0	54	74	0.00348292	0.00450159	0.454566	Cytochrome_P450
PGSC0003DMG400000149	99	531	1466	1849	8.95e-06	2.97e-05	0.33486	Cytochrome_P450
PGSC0003DMG400000152	116	162	584	696	0.00108168	0.00168041	0.253119	Methylenetetrahydrofolate_dehydrogenase
PGSC0003DMG400000153	133	62	678	936	2.48e-06	1.02e-05	0.465223	KEA1_(K_EFFLUX_ANTIPORTER_1)
PGSC0003DMG400000156	312	143	1810	852	1.53e-11	5.66e-10	-1.08706	Conserved_gene_of_unknown_function
PGSC0003DMG400000158	NA	NA	7	14	0.00524177	0.00635156	1	Actin-depolymerizing_factor_12
PGSC0003DMG400000159	115	123	310	366	0.0181963	0.0176736	0.239575	DNA_binding_protein
PGSC0003DMG400000161	369	157	380	446	0.0154919	0.0154483	0.231044	Conserved_gene_of_unknown_function
PGSC0003DMG400000164	15	51	420	367	0.0119558	0.0124955	-0.194609	Cytidine_deoxycytidylate_deaminase_family_protein
PGSC0003DMG400000169	84	181	692	758	0.0516945	0.0414631	0.131426	Beta-amylase
PGSC0003DMG400000170	107	417	252	299	0.00215187	0.00300073	0.246722	Gibberellin_20-oxidase
PGSC0003DMG400000172	962	702	858	725	0.00481161	0.00591489	-0.242997	Conserved_gene_of_unknown_function
PGSC0003DMG400000174	NA	NA	71	40	0.000396159	0.0007248	-0.827819	Origin_recognition_complex_5_subunit
PGSC0003DMG400000177	973	487	1613	1290	4.98e-05	0.000126856	-0.322375	Ubiquitin_carrier_protein
PGSC0003DMG400000178	1	176	99	119	0.0352744	0.0304258	0.265461	DNA_binding_protein
PGSC0003DMG400000179	14	361	316	400	0.00131594	0.00198996	0.340075	RLK4_(RECEPTOR_KINASE_4);_protein_kinase__sugar_binding
PGSC0003DMG400000180	41	8	283	228	0.000510655	0.000895611	-0.311768	Zinc_finger_family_protein
PGSC0003DMG400000181	224	87	332	269	0.0163926	0.0161897	-0.303577	Conserved_gene_of_unknown_function
PGSC0003DMG400000184	NA	NA	193	77	8.32e-09	8.62e-08	-1.32567	Ferric-chelate_reductase
PGSC0003DMG400000185	1443	1770	1513	1730	0.00621795	0.00731649	0.19336	ATP_binding_protein
PGSC0003DMG400000187	216	24	564	658	0.00167143	0.00242998	0.222392	Conserved_gene_of_unknown_function
PGSC0003DMG400000189	662	637	2345	1852	1.59e-06	7.13e-06	-0.340504	MYBR_domain_class_transcription_factor
PGSC0003DMG400000190	382	718	1250	1106	0.00432985	0.00541725	-0.176577	Angustifolia
PGSC0003DMG400000195	169	2	70	109	0.000118128	0.000261049	0.638901	Pentatricopeptide_repeat-containing_protein,_mitochondrial
PGSC0003DMG400000196	52	10	50	38	0.0262031	0.0238013	-0.395929	Transcription_factor
PGSC0003DMG400000197	156	12	407	450	0.034569	0.0299386	0.144896	Structural_maintenance_of_chromosome_1_protein
PGSC0003DMG400000203	30	32	349	428	0.00821667	0.00917642	0.294384	Conserved_gene_of_unknown_function
PGSC0003DMG400000206	1	67	215	287	0.0020882	0.00292541	0.416714	Exosome_complex_exonuclease_RRP41
PGSC0003DMG400000207	NA	NA	44	98	2.46e-06	1.01e-05	1.15528	Arabinogalactan_peptide_16
PGSC0003DMG400000209	43	149	538	602	0.00973647	0.0105473	0.162157	Cmp-sialic_acid_transporter
PGSC0003DMG400000211	520	126	236	164	1.44e-05	4.45e-05	-0.525091	WRKY_transcription_factor
PGSC0003DMG400000214	0	0	1248	922	2.63e-07	1.53e-06	-0.436779	Chitinase
PGSC0003DMG400000215	91	453	2707	2464	0.0392019	0.0331144	-0.135693	Conserved_gene_of_unknown_function
PGSC0003DMG400000225	0	1	34	13	0.000777178	0.00127191	-1.38702	Conserved_gene_of_unknown_function
PGSC0003DMG400000228	11	101	418	522	0.00352571	0.00454984	0.320547	EMB1703
PGSC0003DMG400000229	0	3	304	246	0.00563848	0.00675447	-0.305413	Ubiquitin_ligase_SINAT3
PGSC0003DMG400000231	141	377	1000	1399	1.43e-07	9.18e-07	0.484396	Aspartic_proteinase_nepenthesin-1
PGSC0003DMG400000232	364	439	524	388	5.32e-05	0.000134388	-0.43351	Myc2_bHLH_protein
PGSC0003DMG400000235	267	372	291	253	0.0158586	0.0157405	-0.201882	Transducin_family_protein___WD-40_repeat_family_protein
PGSC0003DMG400000237	163	828	436	320	2.23e-05	6.44e-05	-0.446256	Conserved_gene_of_unknown_function
PGSC0003DMG400000238	93	132	406	530	0.00019122	0.000390519	0.384513	GHMP_kinases_putative_ATP-binding_protein
PGSC0003DMG400000239	5	68	1060	1216	0.000780576	0.0012761	0.198079	Arginine_serine-rich_splicing_factor
PGSC0003DMG400000243	650	162	491	367	2.89e-05	8.01e-05	-0.419943	ATP_binding_protein
PGSC0003DMG400000248	0	11	1304	435	4.78e-13	4.26e-11	-1.58386	HB1
PGSC0003DMG400000264	1	38	702	780	0.0332758	0.0290164	0.152003	Gene_of_unknown_function
PGSC0003DMG400000272	13	1	50	29	0.00525465	0.00636464	-0.785875	YA5
PGSC0003DMG400000273	1468	1345	2170	1871	0.000153381	0.000323342	-0.213885	MAPKK
PGSC0003DMG400000280	NA	NA	90	74	0.0499861	0.0403189	-0.2824	GATA_transcription_factor_21
PGSC0003DMG400000282	8	77	303	240	0.00476894	0.0058719	-0.336283	Serine_acetyltransferase_7
PGSC0003DMG400000288	799	780	1011	1103	0.0466226	0.038035	0.12565	Gamma_glutamyl_transpeptidases
PGSC0003DMG400000291	1412	2626	7153	9495	4.52e-05	0.000117104	0.40862	Profilin
PGSC0003DMG400000295	0	11	7	24	0.000336399	0.000631236	1.77761	Hexokinase_5
PGSC0003DMG400000296	47	47	60	86	0.00950225	0.0103372	0.519374	Ceramide_glucosyltransferase
PGSC0003DMG400000297	51	322	445	557	0.000589435	0.0010096	0.323872	Senescence-associated_protein
PGSC0003DMG400000298	0	1	217	275	0.0066784	0.00775461	0.341737	Transferase,_transferring_pentosyl_groups
PGSC0003DMG400000302	254	425	2246	2405	0.03853	0.0326826	0.098679	Lactoylglutathione_lyase___glyoxalase_I,_putative
PGSC0003DMG400000309	79	299	921	1013	0.0149141	0.0149571	0.137361	CONTINUOUS_VASCULAR_RING
PGSC0003DMG400000310	706	412	1466	1740	4.89e-05	0.000125056	0.247202	Gene_of_unknown_function
PGSC0003DMG400000311	199	10	178	231	0.00088531	0.00141943	0.376016	Protein_cbxX,_chromosomal
PGSC0003DMG400000312	0	43	980	878	0.00574466	0.00686011	-0.158561	Conserved_gene_of_unknown_function
PGSC0003DMG400000321	90	251	1424	1039	8.29e-07	4.1e-06	-0.454753	Aldehyde_dehydrogenase
PGSC0003DMG400000323	208	71	318	262	0.0090701	0.00995703	-0.27946	Conserved_gene_of_unknown_function
PGSC0003DMG400000329	620	440	341	272	0.0010644	0.00165862	-0.326165	Long-chain_acyl-CoA_synthetase
PGSC0003DMG400000331	0	0	42	32	0.0248187	0.0227515	-0.392317	Serine_threonine-protein_kinase
PGSC0003DMG400000332	1818	240	42	30	0.00735304	0.00837229	-0.485427	Salt_responsive_protein_2
PGSC0003DMG400000333	1152	199	1847	1408	3.82e-06	1.45e-05	-0.391537	Lycopene_epsilon_cyclase
PGSC0003DMG400000337	5	32	152	201	0.000813535	0.00131961	0.403124	Carbamoyl_phosphate_synthase_small_subunit
PGSC0003DMG400000339	695	769	5425	4336	3.4e-06	1.32e-05	-0.323258	Beta-galactosidase
PGSC0003DMG400000340	7	4	181	114	2.86e-05	7.92e-05	-0.666956	MYB_transcription_factor
PGSC0003DMG400000341	1	206	262	301	0.045822	0.0375257	0.200197	Acyl-[acyl-carrier-protein]--UDP-N-acetylglucosamine_O-acyltransferase
PGSC0003DMG400000342	2	51	192	166	0.0339891	0.0295292	-0.209923	Grave_disease_carrier_protein
PGSC0003DMG400000343	249	606	658	828	5.22e-05	0.000132112	0.331543	Protein_arginine_n-methyltransferase_1
PGSC0003DMG400000344	1312	1406	2364	2148	0.0206442	0.0195614	-0.138236	Splicing_factor_U2af_large_subunit_B
PGSC0003DMG400000347	1	13	430	734	1.89e-08	1.67e-07	0.771443	Iaa-amino_acid_hydrolase_11
PGSC0003DMG400000350	258	476	3870	3458	0.00894283	0.0098421	-0.162396	Zinc_finger_CCCH_domain-containing_protein_20
PGSC0003DMG400000351	409	567	2218	1744	1.44e-05	4.45e-05	-0.346859	Protein-tyrosine_phosphatase_mitochondrial_1,_mitochondrial
PGSC0003DMG400000354	49	109	901	1277	1.46e-07	9.38e-07	0.50316	Glucan_endo-1,3-beta-glucosidase
PGSC0003DMG400000356	23	9	519	374	2.54e-05	7.19e-05	-0.472696	Peptidase_M28_family_protein
PGSC0003DMG400000363	1	3	202	134	3.77e-05	0.000100045	-0.592122	Avr9_Cf-9_rapidly_elicited_protein_146
PGSC0003DMG400000366	335	739	517	623	0.00044801	0.000802973	0.269068	Exostosin_family_protein
PGSC0003DMG400000367	NA	NA	22	82	4.55e-08	3.45e-07	1.89812	Sugar_transporter
PGSC0003DMG400000371	8	177	498	320	2.24e-06	9.5e-06	-0.638074	B3_domain-containing_protein
PGSC0003DMG400000372	690	238	2852	2486	0.00310439	0.00409151	-0.198148	Casein_kinase
PGSC0003DMG400000374	38	29	152	122	0.00641101	0.00749458	-0.31719	Conserved_gene_of_unknown_function
PGSC0003DMG400000375	872	1301	4201	3337	1.24e-05	3.94e-05	-0.332181	Auxin_indole-3-acetic_acid_4
PGSC0003DMG400000376	147	1966	2582	2093	5.05e-05	0.000128273	-0.302917	3-hydroxyacyl-CoA_dehyrogenase
PGSC0003DMG400000377	1	0	13	5	0.000855973	0.00137746	-1.37851	Pollen-specific_kinase_partner_protein
PGSC0003DMG400000378	47	19	203	236	0.0149525	0.0149874	0.217307	Signal_peptidase_I
PGSC0003DMG400000379	230	419	429	578	0.000106263	0.000238749	0.430092	PERK1_kinase
PGSC0003DMG400000380	29	100	603	344	1.31e-08	1.24e-07	-0.809749	HSF_domain_class_transcription_factor
PGSC0003DMG400000381	NA	NA	61	37	0.000612739	0.001043	-0.721284	Conserved_gene_of_unknown_function
PGSC0003DMG400000384	380	500	5510	5914	0.0468094	0.0381601	0.102082	Conserved_gene_of_unknown_function
PGSC0003DMG400000385	0	0	523	611	0.0382512	0.0324973	0.224361	Chloroplast-targeted_copper_chaperone
PGSC0003DMG400000386	241	70	431	922	2.4e-08	2.06e-07	1.09708	Leucine-rich_repeat_extensin_3
PGSC0003DMG400000393	1	11	1846	1642	0.0181233	0.0176177	-0.168948	Conserved_gene_of_unknown_function
PGSC0003DMG400000394	39	55	242	295	0.00537772	0.00648881	0.285708	U3_small_nucleolar_ribonucleoprotein_protein_imp4
PGSC0003DMG400000395	0	1	17	44	2.42e-05	6.9e-05	1.37197	Conserved_gene_of_unknown_function
PGSC0003DMG400000396	18	75	538	478	0.0247871	0.0227271	-0.170596	Spotted_leaf_protein
PGSC0003DMG400000398	3823	3260	8362	12068	4.82e-09	5.55e-08	0.529267	Heat_shock_protein_70-3
PGSC0003DMG400000401	582	529	6221	5724	0.00802787	0.00900292	-0.120123	Inner_membrane_protein_PPF-1,_chloroplast
PGSC0003DMG400000402	169	215	490	326	4.92e-06	1.79e-05	-0.58791	Osmotin
PGSC0003DMG400000405	13	207	227	277	0.0129127	0.0132862	0.287194	Histone_H4
PGSC0003DMG400000406	NA	NA	11	6	0.0399961	0.0336616	-0.874469	Gene_of_unknown_function
PGSC0003DMG400000409	308	854	1394	1234	0.00334113	0.00434657	-0.175888	RNA_processing_factor_1
PGSC0003DMG400000411	97	552	1240	997	1.31e-05	4.1e-05	-0.314675	Transferase
PGSC0003DMG400000415	5	71	184	361	3.8e-09	4.55e-08	0.972293	Conserved_gene_of_unknown_function
PGSC0003DMG400000422	3	5	265	439	6.23e-08	4.52e-07	0.728229	Retinoid-inducible_serine_carboxypeptidase
PGSC0003DMG400000425	NA	NA	1728	813	7.74e-09	8.12e-08	-1.08778	Flavonoid_3,5-hydroxylase
PGSC0003DMG400000427	3	15	236	202	0.0333466	0.0290615	-0.224432	ATP10_protein
PGSC0003DMG400000432	NA	NA	218	152	4.01e-05	0.000105455	-0.520257	Glucosyltransferase
PGSC0003DMG400000433	798	635	1848	2811	4.98e-09	5.66e-08	0.605119	UDP-apiose_xylose_synthase
PGSC0003DMG400000435	0	42	357	255	6.1e-06	2.15e-05	-0.485427	Conserved_gene_of_unknown_function
PGSC0003DMG400000438	175	129	317	282	0.0490263	0.0396952	-0.168788	Receptor_protein_kinase
PGSC0003DMG400000440	411	228	3570	6902	5.3e-12	2.61e-10	0.95109	Ring_zinc_finger_protein
PGSC0003DMG400000441	94	51	216	158	0.000911612	0.00145675	-0.451107	Dof_zinc_finger_protein
PGSC0003DMG400000444	823	500	7484	3910	2.51e-11	8.37e-10	-0.936641	Heat_shock_cognate_70_kDa_protein
PGSC0003DMG400000448	6	3	442	371	0.00192122	0.00273747	-0.252627	Serine_carboxypeptidase_III
PGSC0003DMG400000449	7	38	281	347	0.0017015	0.00246782	0.304366	SNF7_family_protein
PGSC0003DMG400000451	36	131	738	654	0.0120425	0.012575	-0.17433	Signal_recognition_particle_receptor_subunit_beta
PGSC0003DMG400000457	89	341	3576	2876	7.28e-06	2.5e-05	-0.314283	Lethal_leaf_spot_1
PGSC0003DMG400000460	13	1	70	53	0.0316875	0.0278703	-0.401363	RING-H2_finger_protein_ATL57
PGSC0003DMG400000465	0	1	6	14	0.0299377	0.0266048	1.22239	Zinc_finger_protein
PGSC0003DMG400000470	NA	NA	61	81	0.00445889	0.00555817	0.409113	Conserved_gene_of_unknown_function
PGSC0003DMG400000480	0	2	492	331	3.45e-06	1.33e-05	-0.571827	Cytochrome_c_oxidase_subunit_5C
PGSC0003DMG400000483	363	173	422	367	0.00501909	0.00612552	-0.201463	TRNA
PGSC0003DMG400000484	4	8	192	311	3.29e-07	1.87e-06	0.695808	Triose_phosphate_phosphate_translocator,_non-green_plastid,_chloroplast
PGSC0003DMG400000486	76	374	1144	974	0.00017861	0.000368361	-0.232093	Monodehydroascorbate_reductase
PGSC0003DMG400000487	12	29	1004	1191	0.00390713	0.00496505	0.246414	50S_ribosomal_protein_L12,_chloroplastic
PGSC0003DMG400000488	0	2	666	818	0.00329808	0.00429851	0.296579	50S_ribosomal_protein_L12,_chloroplastic
PGSC0003DMG400000489	245	291	1043	851	6.6e-05	0.000160788	-0.293508	Conserved_gene_of_unknown_function
PGSC0003DMG400000491	460	519	1399	1232	0.0520148	0.0416689	-0.183394	Phospholipid-transporting_ATPase
PGSC0003DMG400000492	NA	NA	89	66	0.00687073	0.00793967	-0.431339	Conserved_gene_of_unknown_function
PGSC0003DMG400000493	0	0	12243	15320	1.95e-05	5.76e-05	0.323459	Carbonic_anhydrase
PGSC0003DMG400000496	845	2288	7217	4134	7.6e-10	1.23e-08	-0.803861	Formate_dehydrogenase,_mitochondrial
PGSC0003DMG400000498	1945	1164	1812	2370	1.34e-05	4.19e-05	0.387304	Homeodomain_leucine_zipper_protein
PGSC0003DMG400000499	5	120	660	948	8.63e-07	4.24e-06	0.522421	Clasp
PGSC0003DMG400000501	531	286	1234	867	1.42e-05	4.4e-05	-0.509238	High-affinity_potassium_transporter_protein_1
PGSC0003DMG400000502	154	407	148	117	0.00201529	0.00284671	-0.339089	Conserved_gene_of_unknown_function
PGSC0003DMG400000508	3	12	572	646	0.00409972	0.00517244	0.175519	Metal_ion_binding_protein
PGSC0003DMG400000509	112	151	396	492	0.00409272	0.00516647	0.313158	GPI_ethanolamine_phosphate_transferase
PGSC0003DMG400000510	69	697	522	589	0.0214108	0.0201563	0.174218	Conserved_gene_of_unknown_function
PGSC0003DMG400000511	120	89	541	988	2.32e-09	3.08e-08	0.868882	Class_III_peroxidase
PGSC0003DMG400000513	NA	NA	960	159	2.14e-13	2.45e-11	-2.59401	Stachyose_synthase
PGSC0003DMG400000516	55	7	318	439	0.000245473	0.000481313	0.465194	Polyribonucleotide_nucleotidyltransferase
PGSC0003DMG400000518	0	137	572	502	0.0253786	0.0231627	-0.188328	Peptide_deformylase_1B,_chloroplastic
PGSC0003DMG400000519	NA	NA	90	63	0.00267855	0.00361404	-0.514573	Glucan_endo-1,3-beta-glucosidase,_acidic_isoform_GI9
PGSC0003DMG400000521	4	3	256	165	4.84e-06	1.77e-05	-0.633678	Cinnamoyl-CoA_reductase
PGSC0003DMG400000523	NA	NA	178	138	0.00701492	0.00807468	-0.367209	Kinesin_light_chain
PGSC0003DMG400000530	NA	NA	16	4	8.07e-05	0.000189038	-2	Leaf_senescence_protein
PGSC0003DMG400000531	978	273	287	478	1.16e-07	7.66e-07	0.73596	Spotted_leaf_protein
PGSC0003DMG400000536	54	29	196	271	0.000132081	0.000286556	0.467439	ADP-ribosylation_factor,_arf
PGSC0003DMG400000537	477	701	1655	1361	0.00251014	0.00341907	-0.282164	Guanosine-3,5-bis(Diphosphate)_3-pyrophosphohydrolase
PGSC0003DMG400000538	2	1	18	11	0.0332562	0.0290047	-0.710493	ATP_binding_protein
PGSC0003DMG400000540	4	6	143	69	1.73e-06	7.66e-06	-1.05135	Cell_division_control_20
PGSC0003DMG400000544	906	637	2272	1987	0.00107828	0.00167683	-0.193371	Conserved_gene_of_unknown_function
PGSC0003DMG400000545	0	4	62	646	2.29e-12	1.39e-10	3.38119	UP-9A
PGSC0003DMG400000546	19	27	14	96	2.42e-10	4.98e-09	2.77761	UP-9A
PGSC0003DMG400000547	NA	NA	2	22	3.4e-05	9.17e-05	3.45943	UP-9A
PGSC0003DMG400000548	116	203	314	353	0.0265703	0.024062	0.168904	Conserved_gene_of_unknown_function
PGSC0003DMG400000555	1377	1245	3182	2940	0.0490452	0.039707	-0.114118	Nam_1
PGSC0003DMG400000556	3678	6334	397	216	5.78e-08	4.26e-07	-0.878108	Copper_ion_binding_protein
PGSC0003DMG400000558	839	1129	3353	2887	0.0101639	0.0109232	-0.215881	Conserved_gene_of_unknown_function
PGSC0003DMG400000560	52	85	1989	2312	0.00546626	0.00657916	0.217098	Catechol_O-methyltransferase
PGSC0003DMG400000561	314	90	440	379	0.00828212	0.00922924	-0.215306	Transparent_testa_glabra_1
PGSC0003DMG400000562	564	708	700	802	0.00195092	0.00277333	0.196247	Conserved_gene_of_unknown_function
PGSC0003DMG400000565	60	218	664	768	0.00222269	0.00308211	0.209923	Cytochrome_P450
PGSC0003DMG400000566	562	693	673	783	0.00447917	0.0055789	0.218406	Pm52_protein
PGSC0003DMG400000569	26	138	983	1110	0.0100732	0.0108449	0.175296	Electron_transporter
PGSC0003DMG400000571	19	237	595	544	0.0467241	0.0381075	-0.129283	Conserved_gene_of_unknown_function
PGSC0003DMG400000574	1556	926	4168	2359	2.54e-11	8.43e-10	-0.82118	Conserved_gene_of_unknown_function
PGSC0003DMG400000575	44	11	178	203	0.0292463	0.026079	0.189602	DNA_mismatch_repair_muts_family_protein
PGSC0003DMG400000578	29	34	938	682	3.2e-06	1.26e-05	-0.459816	Serine-threonine_protein_kinase,_plant-type
PGSC0003DMG400000580	4	30	8	16	0.0521483	0.0417466	1	Conserved_gene_of_unknown_function
PGSC0003DMG400000582	136	159	533	370	6.27e-06	2.2e-05	-0.52661	1-aminocyclopropane-1-carboxylate_oxidase
PGSC0003DMG400000583	601	306	467	725	4.01e-06	1.52e-05	0.634558	NDR1_HIN1
PGSC0003DMG400000584	1211	366	486	1487	1.95e-11	6.8e-10	1.61338	Pseudo-response_regulator_5
PGSC0003DMG400000587	31	42	214	299	6e-06	2.12e-05	0.482535	PTAC15
PGSC0003DMG400000588	340	259	410	343	0.0046537	0.00575089	-0.257415	Conserved_gene_of_unknown_function
PGSC0003DMG400000591	NA	NA	30	70	4.69e-05	0.000120536	1.22239	Gene_of_unknown_function
PGSC0003DMG400000596	NA	NA	61	122	2.12e-06	9.08e-06	1	Flavonol_synthase_flavanone_3-hydroxylase
PGSC0003DMG400000597	238	127	944	623	6.17e-07	3.2e-06	-0.599555	Transcription_factor
PGSC0003DMG400000598	14	28	1888	1553	0.000148689	0.000315265	-0.281801	Conserved_gene_of_unknown_function
PGSC0003DMG400000599	1191	550	934	452	8.23e-11	2.12e-09	-1.0471	DNA-binding_protein
PGSC0003DMG400000602	711	591	400	557	3.19e-06	1.26e-05	0.477677	Conserved_gene_of_unknown_function
PGSC0003DMG400000607	112	508	823	623	4.35e-05	0.000113178	-0.40166	Conserved_gene_of_unknown_function
PGSC0003DMG400000608	99	429	302	462	4.7e-07	2.52e-06	0.613344	Polygalacturonase
PGSC0003DMG400000611	NA	NA	143	170	0.0383362	0.0325514	0.24952	Pentatricopeptide_repeat-containing_protein
PGSC0003DMG400000612	160	170	628	549	0.00763755	0.00864355	-0.193958	AP2_domain-containing_protein_AP29
PGSC0003DMG400000613	111	443	755	668	0.0259993	0.0236326	-0.176629	Nucleic_acid_binding_protein
PGSC0003DMG400000615	0	2	512	303	3.33e-06	1.3e-05	-0.756826	Conserved_gene_of_unknown_function
PGSC0003DMG400000618	1412	2046	3896	4839	0.000143667	0.00030632	0.312715	Conserved_gene_of_unknown_function
PGSC0003DMG400000619	1891	4840	6005	4212	9e-09	9.14e-08	-0.511659	Nucleosome-binding_protein
PGSC0003DMG400000620	NA	NA	66	50	0.0407811	0.0341991	-0.400538	Stellacyanin_CASLP1
PGSC0003DMG400000623	239	226	1224	1311	0.0636742	0.0490103	0.0990641	Conserved_gene_of_unknown_function
PGSC0003DMG400000627	77	27	66	86	0.0371925	0.0317956	0.381871	AtEB1b
PGSC0003DMG400000628	NA	NA	24	2	2.07e-08	1.81e-07	-3.58496	Late_embryogenesis_abundant_protein
PGSC0003DMG400000631	112	105	387	56	4.46e-14	7.17e-12	-2.78883	Lactoylglutathione_lyase
PGSC0003DMG400000632	703	426	352	432	0.00174012	0.00251705	0.295456	Pentatricopeptide_repeat-containing_protein
PGSC0003DMG400000634	0	3	1212	754	1.75e-07	1.09e-06	-0.684753	CAPIP2
PGSC0003DMG400000639	1	45	1128	1862	1.28e-08	1.22e-07	0.723086	Delta_9_desaturase
PGSC0003DMG400000642	360	71	704	1008	1.04e-06	4.98e-06	0.517848	ATP_binding_protein
PGSC0003DMG400000644	119	332	1017	929	0.0319855	0.0281002	-0.130569	Phox_domain-containing_protein
PGSC0003DMG400000652	67	13	596	678	0.00579708	0.00691098	0.185973	Serine_threonine_protein_kinase
PGSC0003DMG400000663	218	307	1202	1751	1.05e-07	7.04e-07	0.542742	Ubiquitin-protein_ligase
PGSC0003DMG400000664	0	0	2	10	0.00252852	0.0034413	2.32193	Clathrin_assembly_protein
PGSC0003DMG400000665	228	518	1812	1496	0.00225497	0.00311998	-0.276473	SUMO
PGSC0003DMG400000670	103	65	682	572	0.000935259	0.00148675	-0.253757	Phosphatase_Psc923
PGSC0003DMG400000672	117	440	421	528	0.00166022	0.00241867	0.326718	PTAC18
PGSC0003DMG400000675	58	108	252	306	0.00622153	0.00731882	0.280108	Dicer-1
PGSC0003DMG400000676	395	662	424	548	2.81e-05	7.82e-05	0.370112	Ribonuclease_3_3
PGSC0003DMG400000678	NA	NA	17	65	3.14e-05	8.6e-05	1.9349	Metallocarboxypeptidase_inhibitor
PGSC0003DMG400000680	18	23	11	4	0.0016007	0.00234735	-1.45943	Nucleic_acid_binding_protein
PGSC0003DMG400000682	314	265	645	716	0.0178102	0.0173576	0.15066	Cleavage_and_polyadenylation_specificity_factor_subunit_3-I
PGSC0003DMG400000685	0	0	4128	1813	1.34e-09	1.94e-08	-1.18706	Zinc_finger_protein
PGSC0003DMG400000689	5	71	164	332	7.59e-08	5.33e-07	1.01749	Glucan_endo-1,3-beta-glucosidase
PGSC0003DMG400000690	358	107	450	502	0.0144185	0.0145558	0.157762	Conserved_gene_of_unknown_function
PGSC0003DMG400000691	33	6	64	86	0.00901955	0.00991103	0.426265	Nucleobase_ascorbate_transporter
PGSC0003DMG400000693	NA	NA	15	7	0.00298417	0.00395757	-1.09954	Peroxidase
PGSC0003DMG400000702	1076	1063	2434	2232	0.0442805	0.0365411	-0.124992	Transcription_regulatory_protein_SWI3
PGSC0003DMG400000706	417	454	1940	1265	1.34e-09	1.94e-08	-0.616919	Conserved_gene_of_unknown_function
PGSC0003DMG400000708	99744	161520	29429	57388	8.54e-10	1.34e-08	0.963511	Glycine-rich_RNA_binding_protein
PGSC0003DMG400000711	414	225	2117	2368	0.00197205	0.00279728	0.161648	Basic_helix-loop-helix_protein_BHLH7
PGSC0003DMG400000713	NA	NA	200	253	0.000946534	0.00150233	0.339137	Nitrate_and_chloride_transporter
PGSC0003DMG400000714	319	357	1006	1155	0.00194664	0.00276896	0.199263	Isoform_2_of_F-box_protein
PGSC0003DMG400000715	31	43	79	100	0.00663809	0.00771172	0.340075	Conserved_gene_of_unknown_function
PGSC0003DMG400000718	674	576	1896	1523	3.72e-05	9.88e-05	-0.316043	Conserved_gene_of_unknown_function
PGSC0003DMG400000719	NA	NA	461	408	0.0223994	0.0209363	-0.176198	Sec14_cytosolic_factor
PGSC0003DMG400000721	NA	NA	114	146	0.0157263	0.0156342	0.356935	By_genefinder_and_genscan
PGSC0003DMG400000723	8	24	230	273	0.00287919	0.0038419	0.247267	Adenylyl_cyclase-associated_protein
PGSC0003DMG400000724	1	416	453	372	0.000575071	0.000987954	-0.284208	Serine_threonine-protein_kinase_PBS1
PGSC0003DMG400000727	0	32	360	467	0.000104483	0.000235152	0.375426	EMB2219
PGSC0003DMG400000728	29	156	235	284	0.0131254	0.0134627	0.27323	Lrr_receptor_protein_kinase
PGSC0003DMG400000731	13	162	406	302	9.6e-05	0.000218707	-0.426931	Response_to_dessication_RD2
PGSC0003DMG400000733	NA	NA	14	9	0.0448017	0.0368748	-0.63743	Syntaxin
PGSC0003DMG400000734	273	116	1848	2082	0.0130491	0.013398	0.172005	Protein_RER1B
PGSC0003DMG400000735	619	273	5100	4650	0.0041163	0.00519051	-0.133267	Glucose-1-phosphate_adenylyltransferase
PGSC0003DMG400000736	94	197	1250	1513	0.000815616	0.00132201	0.275484	Bifunctional_dihydrofolate_reductase-thymidylate_synthase
PGSC0003DMG400000737	332	238	2354	2494	0.0543216	0.0431131	0.0833471	Diaminopimelate_decarboxylase_1,_chloroplastic
PGSC0003DMG400000738	2209	2026	5252	6029	0.000181931	0.000374303	0.199052	Phosphatidylinositol_transporter
PGSC0003DMG400000741	NA	NA	29	16	0.00308296	0.00406971	-0.857981	Geraniol_10-hydroxylase
PGSC0003DMG400000744	NA	NA	620	286	3.22e-08	2.61e-07	-1.11625	Geraniol_10-hydroxylase
PGSC0003DMG400000746	1	1	43	19	7.01e-05	0.0001686	-1.17834	Geraniol_10-hydroxylase
PGSC0003DMG400000750	70	2	32	15	6.53e-05	0.000159452	-1.09311	SWIB_MDM2_domain_containing_protein
PGSC0003DMG400000753	4	35	341	390	0.0122404	0.0127329	0.193702	Phosphoglycerate_mutase
PGSC0003DMG400000756	0	0	62	41	0.00293897	0.00390782	-0.596644	Salicylic_acid-binding_protein_2
PGSC0003DMG400000757	NA	NA	299	181	3.81e-06	1.45e-05	-0.724156	Salicylic_acid-binding_protein_2
PGSC0003DMG400000759	11	1	48	34	0.00700682	0.00806942	-0.4975	Geraniol_10-hydroxylase
PGSC0003DMG400000761	192	66	3570	5094	8.83e-09	9.01e-08	0.512875	Multicopper_oxidase
PGSC0003DMG400000767	NA	NA	72	197	1.58e-09	2.22e-08	1.45213	Short-chain_dehydrogenase
PGSC0003DMG400000771	NA	NA	16	24	0.0111934	0.0118188	0.584963	Protein_MKS1
PGSC0003DMG400000776	48138	24287	61700	11289	9.54e-10	1.47e-08	-2.45035	Extensin_(ext)
PGSC0003DMG400000777	43	39	1774	201	8.33e-12	3.6e-10	-3.14174	Histidine-rich_glycoprotein
PGSC0003DMG400000778	38	11	70	13	6.19e-08	4.49e-07	-2.42884	GK17577
PGSC0003DMG400000779	550	346	338	81	1.42e-08	1.32e-07	-2.06103	Extensin_(ext)
PGSC0003DMG400000780	71	56	95	16	1.44e-08	1.33e-07	-2.56986	Extensin_(ext)
PGSC0003DMG400000781	1156	699	2509	476	1.43e-11	5.4e-10	-2.39808	Extensin
PGSC0003DMG400000782	18	38	46	7	3.54e-07	1.98e-06	-2.71621	Extensin_(ext)
PGSC0003DMG400000783	11687	12544	1105	456	3.81e-07	2.11e-06	-1.27694	Extensin
PGSC0003DMG400000785	4002	2571	10394	14360	1.87e-07	1.14e-06	0.466305	Histidine_decarboxylase
PGSC0003DMG400000794	116	57	191	81	2.87e-06	1.15e-05	-1.23758	Extensin_(ext)
PGSC0003DMG400000797	178	563	756	568	1.58e-06	7.11e-06	-0.412495	F-box_family_protein
PGSC0003DMG400000798	32	17	62	99	0.000752053	0.00123742	0.67516	Cytochrome_P450
PGSC0003DMG400000799	395	151	542	412	2.01e-05	5.9e-05	-0.395649	BZIP_transcriptional_activator_RSG
PGSC0003DMG400000803	36	329	300	350	0.00610633	0.00720924	0.222392	Cytochrome_B561_family_protein
PGSC0003DMG400000807	NA	NA	27	49	8.8e-05	0.00020311	0.859822	Basic_7S_globulin_2_small_subunit
PGSC0003DMG400000808	197	218	704	773	0.0163151	0.0161167	0.134893	Zinc_finger_family_protein
PGSC0003DMG400000809	132	37	553	404	2.33e-06	9.77e-06	-0.452924	NAC_domain_protein
PGSC0003DMG400000810	683	928	746	850	0.00489649	0.00599669	0.188287	Serine-threonine_protein_kinase,_plant-type
PGSC0003DMG400000811	1036	716	108	70	0.00025679	0.000500742	-0.625604	RAV_transcription_factor
PGSC0003DMG400000812	70	7	797	722	0.0140304	0.0142252	-0.142581	Methionine_aminopeptidase
PGSC0003DMG400000813	36	12	259	311	0.0050795	0.00618853	0.263962	NBS-LRR_resistance_protein
PGSC0003DMG400000816	172	26	710	810	0.00112917	0.00174295	0.190103	Tospovirus_resistance_protein_A
PGSC0003DMG400000818	253	344	1422	564	5.36e-13	4.63e-11	-1.33415	Lysine_histidine_transporter
PGSC0003DMG400000819	0	0	13	47	1.79e-06	7.89e-06	1.85415	Serine-threonine_protein_kinase,_plant-type
PGSC0003DMG400000826	497	511	1053	794	1.95e-05	5.76e-05	-0.407295	Gc-rich_sequence_DNA-binding_factor
PGSC0003DMG400000827	1460	957	374	669	2.97e-09	3.74e-08	0.838968	Glycosyltransferase,_CAZy_family_GT8
PGSC0003DMG400000829	511	370	4126	3726	0.0199568	0.0190144	-0.147116	Transmembrane_protein_TPARL
PGSC0003DMG400000830	NA	NA	13	29	0.000720513	0.00119412	1.15754	CLE12
PGSC0003DMG400000832	3	0	9	20	0.0061217	0.00722366	1.152	Conserved_gene_of_unknown_function
PGSC0003DMG400000839	27	53	92	174	2.49e-06	1.02e-05	0.919382	Orcinol_O-methyltransferase
PGSC0003DMG400000843	0	5	125	53	3.06e-08	2.5e-07	-1.23786	Conserved_gene_of_unknown_function
PGSC0003DMG400000850	NA	NA	45	10	2.03e-07	1.23e-06	-2.16993	Conserved_gene_of_unknown_function
PGSC0003DMG400000851	0	1	11	6	0.0137137	0.0139598	-0.874469	Conserved_gene_of_unknown_function
PGSC0003DMG400000857	23	16	556	388	7.63e-07	3.82e-06	-0.519028	Hypersensitive-induced_response_protein
PGSC0003DMG400000861	3	24	752	588	0.000177321	0.000366549	-0.354917	AMP-activated_protein_kinase,_gamma_regulatory_subunit
PGSC0003DMG400000863	1	1	179	258	0.000102139	0.000230615	0.527411	DNA-binding_protein
PGSC0003DMG400000864	0	64	194	161	0.0246468	0.0226196	-0.268996	Mitochondrial_outer_membrane_protein_porin_of_36_kDa
PGSC0003DMG400000874	0	67	374	451	0.00607318	0.0071805	0.270089	Conserved_gene_of_unknown_function
PGSC0003DMG400000879	836	275	772	665	0.00291775	0.00388524	-0.215247	White-brown-complex_ABC_transporter_family
PGSC0003DMG400000881	114	87	208	318	2.89e-06	1.16e-05	0.612443	Uncharacterized_membrane_protein
PGSC0003DMG400000885	710	295	1330	995	5.88e-07	3.06e-06	-0.418658	BTB_POZ_domain-containing_protein
PGSC0003DMG400000886	21	58	289	420	3.08e-06	1.22e-05	0.53932	Cation_transport_protein_chaC
PGSC0003DMG400000887	NA	NA	6	16	0.00343766	0.00445569	1.41504	NAC_domain_protein
PGSC0003DMG400000890	31	4	318	385	0.00281279	0.00376741	0.275832	Calcium-dependent_protein_kinase
PGSC0003DMG400000894	5	98	343	394	0.00679511	0.00786121	0.199987	Thylakoid-bound_ascorbate_peroxidase_6
PGSC0003DMG400000896	220	289	769	1148	1.13e-08	1.11e-07	0.578067	Filament-like_plant_protein
PGSC0003DMG400000897	202	28	282	405	2.28e-06	9.6e-06	0.522227	LysM_domain_GPI-anchored_protein_1
PGSC0003DMG400000909	63	258	944	773	7.7e-05	0.000182001	-0.288318	Aminoacylase
PGSC0003DMG400000910	1	0	10	2	0.000570289	0.000980474	-2.32193	AP2_ERF_domain-containing_transcription_factor
PGSC0003DMG400000912	5	47	338	297	0.0350527	0.0302687	-0.18656	Transmembrane_emp24_domain-containing_protein_10
PGSC0003DMG400000915	343	197	220	279	0.00454926	0.00564775	0.342762	S-receptor_kinase
PGSC0003DMG400000919	1382	4792	1714	1398	1.37e-05	4.28e-05	-0.294003	Nodulin_family_protein
PGSC0003DMG400000924	387	166	520	596	0.0279803	0.0251363	0.196801	ATP-dependent_RNA_helicase
PGSC0003DMG400000926	257	500	12956	14420	0.00948962	0.0103247	0.154451	Oxygen-evolving_enhancer_protein_2,_chloroplastic
PGSC0003DMG400000930	265	120	894	660	1.93e-06	8.4e-06	-0.437809	Conserved_gene_of_unknown_function
PGSC0003DMG400000935	1955	3370	11548	10738	0.0224173	0.0209466	-0.104918	Phosphoglycerate_mutase
PGSC0003DMG400000942	1	148	153	177	0.022732	0.0211888	0.210218	Exonuclease
PGSC0003DMG400000944	128	15	518	630	0.000409363	0.000744937	0.2824	PAC
PGSC0003DMG400000951	74	2	416	163	2.43e-09	3.19e-08	-1.35171	Phenazine_biosynthesis_protein
PGSC0003DMG400000957	28	42	179	208	0.0215603	0.0202861	0.216624	ATP_binding_protein
PGSC0003DMG400000963	47	7	208	485	8.75e-10	1.37e-08	1.2214	Ubiquitin-protein_ligase
PGSC0003DMG400000965	143	464	2426	2697	0.0251856	0.0230233	0.152776	Ribosomal_protein_S10,_eukaryotic_and_archaeal_form
PGSC0003DMG400000968	22	42	305	363	0.00216676	0.00301828	0.25116	Conserved_gene_of_unknown_function
PGSC0003DMG400000972	6	0	98	153	0.0156532	0.0155755	0.642678	Tetratricopeptide-like_helical
PGSC0003DMG400000974	NA	NA	8	16	0.0068473	0.00791859	1	LOB_domain-containing_protein_6
PGSC0003DMG400000976	40	401	450	528	0.00314043	0.00412535	0.230613	Conserved_gene_of_unknown_function
PGSC0003DMG400000977	14	44	81	116	0.000382742	0.00070476	0.518131	Multicopper_oxidase
PGSC0003DMG400000978	11	5	1187	642	6.35e-11	1.75e-09	-0.886675	Acyl-[acyl-carrier-protein]_desaturase,_chloroplastic
PGSC0003DMG400000979	77	781	614	482	0.000147711	0.000313628	-0.349206	Binding_protein
PGSC0003DMG400000980	0	35	226	322	3.28e-05	8.9e-05	0.510738	Aspartate_carbamoyltransferase
PGSC0003DMG400000985	NA	NA	629	380	6.2e-08	4.5e-07	-0.727061	Conserved_gene_of_unknown_function
PGSC0003DMG400000988	0	0	122	151	0.00825487	0.0092056	0.307667	Synovial_sarcoma_associated_ss18_protein
PGSC0003DMG400000993	140	156	358	464	9.32e-05	0.000213028	0.374165	Pentatricopeptide_repeat-containing_protein
PGSC0003DMG400000997	NA	NA	850	100	6.64e-13	5.52e-11	-3.08746	Zinc_finger_protein
PGSC0003DMG400000998	0	157	251	199	0.0014956	0.00221948	-0.334919	Nucleic_acid_binding_protein
PGSC0003DMG400000999	223	190	697	904	0.000408428	0.000743828	0.375164	Sequence-specific_DNA_binding___transcription_factor
PGSC0003DMG400001003	0	0	4	14	0.00671977	0.00779178	1.80735	Cytochrome_c
PGSC0003DMG400001006	119	424	1340	1750	9.09e-06	3.01e-05	0.385122	Non-lysosomal_glucosylceramidase
PGSC0003DMG400001015	7	12	12	3	6.06e-05	0.000149815	-2	Phosphatase
PGSC0003DMG400001016	2	30	314	364	0.00467018	0.0057662	0.213174	Conserved_gene_of_unknown_function
PGSC0003DMG400001030	1666	2948	4	12	0.0176404	0.0172178	1.58496	10_kDa_putative_secreted_protein
PGSC0003DMG400001038	106	206	435	517	0.00679277	0.0078595	0.249149	Early_nodulin_55-2
PGSC0003DMG400001039	NA	NA	6	15	0.00128628	0.00195285	1.32193	Hypothetical_repeat_protein
PGSC0003DMG400001041	1320	2239	4257	4972	0.000114462	0.000254546	0.223989	Glucose-6-phosphate_phosphate_translocator_1,_chloroplast
PGSC0003DMG400001042	23	63	286	386	2.84e-05	7.88e-05	0.432586	GTPase_activating_protein
PGSC0003DMG400001047	77	87	1762	2741	2.06e-09	2.78e-08	0.637488	Thioredoxin_domain-containing_protein
PGSC0003DMG400001053	34	35	22	12	0.0020167	0.00284781	-0.874469	Septum-promoting_GTP-binding_protein_1_(GTPase_spg1)
PGSC0003DMG400001060	0	0	23	11	0.00225951	0.00312512	-1.06413	Brassinosteroid_hydroxylase
PGSC0003DMG400001063	473	298	688	552	4.68e-05	0.000120414	-0.31774	Ring_finger_protein
PGSC0003DMG400001065	753	228	374	443	0.0192928	0.0184973	0.244268	Histone_H2A
PGSC0003DMG400001069	449	494	1968	1662	0.000148212	0.000314472	-0.24381	Protein_phosphatase_2a,_regulatory_subunit
PGSC0003DMG400001070	511	1788	2406	2082	0.0008865	0.00142109	-0.208667	Acyl-ACP_thioesterase_B
PGSC0003DMG400001072	773	122	776	1466	2.45e-07	1.45e-06	0.917757	Leucine-rich_repeat_extensin_3
PGSC0003DMG400001074	8	3	259	499	0.00359273	0.00462004	0.946088	Gene_of_unknown_function
PGSC0003DMG400001075	74	512	1328	1463	0.0413662	0.0345979	0.139675	Hsr201_protein
PGSC0003DMG400001078	0	0	516	698	3.22e-06	1.26e-05	0.435856	Fatty_acid_hydroperoxide_lyase
PGSC0003DMG400001080	24	51	258	319	0.000807754	0.00131163	0.306185	GD3B
PGSC0003DMG400001083	1124	864	2569	2364	0.0549031	0.0434653	-0.119977	Topoisomerase_I
PGSC0003DMG400001084	389	160	711	814	0.00183507	0.00263208	0.195179	Conserved_gene_of_unknown_function
PGSC0003DMG400001089	0	1	81	144	0.000104107	0.000234423	0.830075	Conserved_gene_of_unknown_function
PGSC0003DMG400001090	22	4	218	283	0.000316371	0.000598564	0.376474	AT_hook_motif-containing_protein
PGSC0003DMG400001092	49	340	396	487	0.000607977	0.00103631	0.298421	UDP-glucoronosyl_UDP-glucosyl_transferase_family_protein
PGSC0003DMG400001093	NA	NA	44	102	1.98e-05	5.83e-05	1.21299	Conserved_gene_of_unknown_function
PGSC0003DMG400001096	273	63	222	264	0.0132004	0.013532	0.249978	Transporter
PGSC0003DMG400001098	34	44	629	532	0.00230321	0.00317835	-0.241634	Cytochrome_P450
PGSC0003DMG400001099	11	183	431	496	0.00629041	0.00738466	0.202652	Chloroplast_lipocalin
PGSC0003DMG400001104	1284	707	2418	2805	0.00268317	0.00361921	0.214187	DEAD-box_ATP-dependent_RNA_helicase_37
PGSC0003DMG400001117	214	611	2144	2511	0.000144346	0.000307625	0.227957	Protoporphyrinogen_oxidase
PGSC0003DMG400001119	7	100	220	141	5.07e-06	1.84e-05	-0.641808	Histone_H3.2
PGSC0003DMG400001121	220	146	558	491	0.00889101	0.00979684	-0.184542	Cysteine_desulfurylase
PGSC0003DMG400001122	0	19	96	65	0.000132202	0.000286619	-0.562595	Coiled-coil_protein
PGSC0003DMG400001126	219	309	3178	2919	0.0543581	0.0431271	-0.122645	Zinc_knuckle_(CCHC-type)_family_protein
PGSC0003DMG400001131	132	86	683	1016	5.41e-07	2.85e-06	0.572943	RNA_binding
PGSC0003DMG400001136	79	129	578	675	0.0154933	0.0154483	0.223818	Clathrin_coat_assembly_protein_ap-1
PGSC0003DMG400001142	7	43	398	554	0.000336182	0.000630959	0.477118	Gene_of_unknown_function
PGSC0003DMG400001144	0	0	55	84	0.00230886	0.00318418	0.610958	Cytochrome_P450_92B1
PGSC0003DMG400001147	741	742	421	571	1.47e-06	6.68e-06	0.439671	Conserved_gene_of_unknown_function
PGSC0003DMG400001148	380	764	6083	4874	3.07e-06	1.22e-05	-0.319677	RuBisCO_large_subunit-binding_protein_subunit_alpha,_chloroplastic
PGSC0003DMG400001150	421	440	859	666	0.000100287	0.000226881	-0.367136	Cysteine-type_peptidase
PGSC0003DMG400001152	1618	3456	1024	1181	0.00357011	0.00459671	0.205793	FK506-binding_protein
PGSC0003DMG400001153	84	254	332	378	0.0169518	0.0166684	0.187203	Conserved_gene_of_unknown_function
PGSC0003DMG400001155	193	673	2358	2676	0.000633625	0.00107146	0.182514	Arf_gtpase-activating_protein
PGSC0003DMG400001161	384	318	846	576	7.25e-08	5.14e-07	-0.554589	MYC_transcription_factor
PGSC0003DMG400001182	50	5	585	505	0.00462187	0.0057185	-0.212153	RING_zinc_finger_protein_1
PGSC0003DMG400001184	3	0	34	62	0.000176039	0.000364145	0.866733	Pentatricopeptide_repeat-containing_protein
PGSC0003DMG400001186	0	4	44	61	0.0100435	0.0108168	0.471306	Pentatricopeptide_repeat-containing_protein
PGSC0003DMG400001188	117	317	150	292	5e-07	2.65e-06	0.961006	DVL_protein
PGSC0003DMG400001190	13	64	810	968	0.00106167	0.00165494	0.257085	Conserved_gene_of_unknown_function
PGSC0003DMG400001191	3393	3578	10344	11332	0.00352812	0.0045523	0.131608	Nucleolin
PGSC0003DMG400001199	NA	NA	15	22	0.0441556	0.0364702	0.552541	Basic_7S_globulin_2_small_subunit
PGSC0003DMG400001201	0	0	20	39	0.00594145	0.00705236	0.963474	Gene_of_unknown_function
PGSC0003DMG400001205	146	260	1946	1788	0.0187409	0.0180932	-0.122165	Conserved_gene_of_unknown_function
PGSC0003DMG400001206	653	535	1146	799	5.68e-07	2.97e-06	-0.52034	Peroxisomal_enoyl-CoA_hydratase_isomerase_family_protein
PGSC0003DMG400001207	0	0	21	9	0.00144086	0.00215256	-1.22239	Zinc_finger_protein
PGSC0003DMG400001209	119	103	85	166	8.12e-06	2.74e-05	0.965648	Beta-glucosidase
PGSC0003DMG400001211	13	32	131	229	1.26e-06	5.86e-06	0.805781	Hydrolase,_hydrolyzing_O-glycosyl_compounds
PGSC0003DMG400001213	117	58	90	150	0.000142784	0.000304864	0.736966	ATP_binding_protein
PGSC0003DMG400001221	29	3	166	435	2.14e-09	2.85e-08	1.38983	EARLY_flowering_4_protein
PGSC0003DMG400001226	0	2	32	64	0.000506963	0.000890298	1	Gibberellin_regulated_protein
PGSC0003DMG400001227	1	3	93	182	1.18e-06	5.54e-06	0.968636	Gibberellin_regulated_protein
PGSC0003DMG400001228	149	61	680	876	0.000206938	0.000417218	0.365396	Cytochrome_b5
PGSC0003DMG400001232	2	1	160	219	0.000689743	0.00115167	0.452859	Phototropic-responsive_NPH3_family_protein
PGSC0003DMG400001233	12	43	1926	1765	0.0133762	0.0136862	-0.12594	30S_ribosomal_protein_S1,_chloroplastic
PGSC0003DMG400001240	12	17	303	250	0.0195572	0.0187096	-0.27739	Gene_of_unknown_function
PGSC0003DMG400001252	1	14	4573	6382	1.29e-07	8.37e-07	0.480868	Leucine-rich_repeat_protein
PGSC0003DMG400001256	150	187	3001	3286	0.015867	0.0157472	0.130889	Anion:sodium_symporter
PGSC0003DMG400001259	407	217	825	517	0.000988909	0.00155931	-0.67423	Gene_of_unknown_function
PGSC0003DMG400001269	NA	NA	28	12	0.000110875	0.000247713	-1.22239	Receptor_kinase
PGSC0003DMG400001271	NA	NA	10	5	0.0446716	0.0368009	-1	Receptor_kinase
PGSC0003DMG400001272	449	1474	15250	16791	0.0172244	0.0168874	0.138879	ADP-ribosylation_factor_1
PGSC0003DMG400001292	633	545	2889	2608	0.00357398	0.00460045	-0.147626	NADH_dehydrogenase
PGSC0003DMG400001293	2	154	186	218	0.0244265	0.0224617	0.229026	MRNA,_1290_bp_sequence
PGSC0003DMG400001295	828	849	2275	2493	0.00891326	0.00981664	0.132016	Protein_transport_SEC13
PGSC0003DMG400001298	431	757	2521	1808	3.88e-07	2.14e-06	-0.479601	Seed_maturation
PGSC0003DMG400001301	530	535	736	818	0.00942596	0.0102689	0.152395	BRASSINOSTEROID_INSENSITIVE_1-associated_receptor_kinase_1
PGSC0003DMG400001302	173	47	640	518	0.000537599	0.000933742	-0.30512	CW14_protein
PGSC0003DMG400001304	NA	NA	288	661	2.73e-08	2.28e-07	1.19858	Protein_P21
PGSC0003DMG400001306	0	5	186	230	0.00166872	0.00242809	0.306331	Pentatricopeptide_repeat-containing_protein
PGSC0003DMG400001307	0	12	105	169	1.24e-05	3.92e-05	0.686634	Conserved_gene_of_unknown_function
PGSC0003DMG400001313	3	161	91	70	0.00832887	0.00927231	-0.378512	UPA19
PGSC0003DMG400001314	128	276	940	862	0.0262362	0.0238172	-0.124973	Ubiquitin_carrier_protein
PGSC0003DMG400001315	926	760	1792	2370	4.87e-06	1.77e-05	0.403316	Calmodulin_binding_protein
PGSC0003DMG400001319	291	205	703	1074	1.46e-08	1.34e-07	0.611397	Electron_transporter
PGSC0003DMG400001320	2	769	297	198	7.97e-06	2.7e-05	-0.584963	Alpha-tubulin
PGSC0003DMG400001321	1408	788	1644	1460	0.00111616	0.00172781	-0.171242	ATCUL3_ATCUL3A_CUL3_CUL3A
PGSC0003DMG400001326	201	846	368	208	8.12e-06	2.74e-05	-0.823122	Condensin_complex_components_subunit
PGSC0003DMG400001328	55	251	2133	1338	3.71e-09	4.46e-08	-0.672806	Granule-bound_starch_synthase_2,_chloroplastic_amyloplastic
PGSC0003DMG400001330	NA	NA	15	6	0.00126495	0.00192366	-1.32193	Zinc_finger_protein
PGSC0003DMG400001333	229	7	72	35	0.000165726	0.000346019	-1.04064	Calcium_ion_binding_protein
PGSC0003DMG400001335	0	0	398	457	0.0400243	0.0336693	0.199426	KH_domain-containing_protein
PGSC0003DMG400001338	8	47	102	259	1.69e-08	1.52e-07	1.34438	Nam_14
PGSC0003DMG400001339	NA	NA	80	56	0.00454666	0.00564529	-0.514573	Protein_1
PGSC0003DMG400001343	NA	NA	31	49	0.000517518	0.000905739	0.660514	WIN1
PGSC0003DMG400001345	10	137	322	478	7.74e-07	3.87e-06	0.56995	Pentatricopeptide_repeat-containing_protein
PGSC0003DMG400001350	0	7	570	636	0.027503	0.024778	0.158065	RRNA_methylase
PGSC0003DMG400001351	68	110	566	448	8.41e-05	0.000195431	-0.337303	Ubiquitin-protein_ligase
PGSC0003DMG400001358	0	14	23	14	0.0167752	0.0165177	-0.716207	Hydroxyproline-rich_protein
PGSC0003DMG400001361	1	2	945	642	2.74e-06	1.11e-05	-0.557741	LysM_type_receptor_kinase
PGSC0003DMG400001364	646	698	2135	2810	1.89e-05	5.63e-05	0.396334	SP1L
PGSC0003DMG400001366	153	62	434	374	0.0249695	0.02286	-0.214657	Rapid_alkalinization_factor_5
PGSC0003DMG400001367	122	33	484	830	5.69e-08	4.21e-07	0.778104	Rapid_alkalinization_factor_4
PGSC0003DMG400001369	547	326	549	656	0.000451792	0.000808332	0.25689	Kinase
PGSC0003DMG400001371	1	0	381	139	2.09e-10	4.45e-09	-1.45471	Protein_COBRA
PGSC0003DMG400001373	0	0	10	4	0.00602281	0.00713456	-1.32193	Phospholipase_C
PGSC0003DMG400001375	15	49	114	139	0.0436499	0.0361446	0.286051	UDP-glucose:protein_transglucosylase_SlUPTG1
PGSC0003DMG400001377	NA	NA	966	419	1.94e-10	4.25e-09	-1.20507	MADS-box_protein
PGSC0003DMG400001379	44	88	492	679	7.17e-06	2.47e-05	0.464753	Protein_disulfide_oxidoreductase
PGSC0003DMG400001380	5	2	1100	720	2.02e-05	5.92e-05	-0.611435	Pollen_Ole_e_1_allergen_and_extensin
PGSC0003DMG400001388	323	66	936	1093	0.000955219	0.00151454	0.223713	Glycosyltransferase_QUASIMODO1
PGSC0003DMG400001389	2	6	18	27	0.0350594	0.0302706	0.584963	Conserved_gene_of_unknown_function
PGSC0003DMG400001390	2	11	23	35	0.041481	0.0346685	0.605721	Gene_of_unknown_function
PGSC0003DMG400001393	554	221	674	420	1.75e-08	1.56e-07	-0.682359	Amino_acid_permease
PGSC0003DMG400001396	337	41	32	21	0.0120739	0.0125959	-0.607683	Avr9_Cf-9_rapidly_elicited_protein_231
PGSC0003DMG400001406	NA	NA	11	2	0.00526242	0.00637236	-2.45943	ATP_binding_protein
PGSC0003DMG400001410	181	31	748	870	0.0167217	0.0164722	0.217977	Thioredoxin_H
PGSC0003DMG400001411	3	2	282	392	3.81e-06	1.45e-05	0.475158	Uncharacterized_ACR,_COG1565_family_protein
PGSC0003DMG400001416	NA	NA	2	12	0.000122389	0.000268586	2.58496	Protein_kinase_APK1B,_chloroplast
PGSC0003DMG400001417	4	121	1102	1380	1.28e-05	4.04e-05	0.324544	DNA-binding_protein
PGSC0003DMG400001418	NA	NA	59	125	1.66e-06	7.4e-06	1.08314	Transcription_factor_style2.1
PGSC0003DMG400001422	297	47	193	226	0.0130687	0.0134165	0.227722	60S_ribosomal_protein_L34
PGSC0003DMG400001424	125	67	178	135	0.00036101	0.00067068	-0.398918	60S_ribosomal_protein_L34
PGSC0003DMG400001426	0	1	889	723	0.00050006	0.00088108	-0.298188	Expansin
PGSC0003DMG400001427	140	188	1146	1030	0.00839527	0.00933828	-0.153963	Polypyrimidine_tract-binding_protein
PGSC0003DMG400001428	0	1	351	280	0.000621837	0.00105497	-0.326044	Nucleic_acid_binding_protein
PGSC0003DMG400001431	1486	1972	7606	6249	5.57e-05	0.000139794	-0.283513	Pro-resilin
PGSC0003DMG400001432	377	265	1484	1184	0.000323249	0.000609937	-0.325822	GNOM-like_1_protein
PGSC0003DMG400001434	9	38	224	166	0.000189394	0.000387393	-0.432315	WRKY_transcription_factor-c
PGSC0003DMG400001437	0	179	124	186	2.33e-05	6.67e-05	0.584963	Blue_(Type_1)_copper_domain
PGSC0003DMG400001438	13	85	755	844	0.024613	0.0225992	0.160766	Chorismate_mutase_1
PGSC0003DMG400001439	NA	NA	15	26	0.00116439	0.00179037	0.793549	UDP-glycosyltransferase
PGSC0003DMG400001441	3	154	3840	4726	5.48e-05	0.000137842	0.299513	Cyclic_nucleotide-gated_ion_channel
PGSC0003DMG400001442	276	294	2409	1693	2.33e-08	2e-07	-0.508852	Heat_shock_protein
PGSC0003DMG400001446	1	76	36	70	0.00022262	0.000443657	0.959358	Pentatricopeptide_repeat-containing_protein
PGSC0003DMG400001447	388	37	264	323	0.00292739	0.00389602	0.290996	Conserved_gene_of_unknown_function
PGSC0003DMG400001448	244	191	1425	1544	0.0576602	0.0452605	0.115711	UDP-glucose_dehydrogenase_2
PGSC0003DMG400001449	200	65	526	437	0.00431917	0.00540684	-0.26743	F-box_family_protein
PGSC0003DMG400001452	640	129	412	472	0.0162775	0.0160848	0.196143	Transducin_family_protein
PGSC0003DMG400001453	3296	798	1306	1529	0.000296341	0.000566049	0.227434	RNA-binding_protein
PGSC0003DMG400001454	539	643	1482	1607	0.0518938	0.0415974	0.116824	ATEXO70E1
PGSC0003DMG400001455	224	4	343	260	2.59e-05	7.32e-05	-0.399697	Serine_carboxypeptidase-like_25
PGSC0003DMG400001459	301	45	327	556	8.16e-08	5.66e-07	0.765794	Conserved_gene_of_unknown_function
PGSC0003DMG400001460	3071	1355	186	258	0.000249555	0.00048809	0.472068	Ninja-family_protein_Os03g0419100
PGSC0003DMG400001461	0	5	247	284	0.0165948	0.0163648	0.20138	Ras-GTPase-activating_protein-binding_protein
PGSC0003DMG400001462	0	84	1218	1009	0.00173681	0.00251305	-0.271588	Conserved_gene_of_unknown_function
PGSC0003DMG400001464	80	69	370	318	0.0117019	0.0122652	-0.218499	Mitochondrial_carnitine_acylcarnitine_carrier_protein
PGSC0003DMG400001467	123	95	522	594	0.0136835	0.0139383	0.186413	Protein_pim1
PGSC0003DMG400001473	142	107	767	684	0.0291926	0.0260489	-0.16523	Smad_nuclear_interacting_protein
PGSC0003DMG400001474	1733	353	2354	1718	5.39e-05	0.000135733	-0.454384	Amino_acid_transporter
PGSC0003DMG400001475	NA	NA	16	9	0.0453749	0.0372428	-0.830075	Conserved_gene_of_unknown_function
PGSC0003DMG400001478	0	0	32	13	2e-05	5.88e-05	-1.29956	Conserved_gene_of_unknown_function
PGSC0003DMG400001490	1	10	36	16	6.53e-05	0.000159469	-1.16993	Gene_of_unknown_function
PGSC0003DMG400001495	818	800	2238	1799	0.000177939	0.000367412	-0.315015	Ribonucleoprotein,_chloroplast
PGSC0003DMG400001498	211	571	275	380	4.96e-06	1.8e-05	0.466568	Auxin-responsive_protein_IAA13
PGSC0003DMG400001501	0	6	267	229	0.0504659	0.0406314	-0.221492	Vesicle_transport_protein_SEC20
PGSC0003DMG400001503	NA	NA	48	32	0.0100972	0.0108677	-0.584963	PGmPM3
PGSC0003DMG400001504	1	330	24	5	4.57e-05	0.00011815	-2.26303	MYB_transcription_factor
PGSC0003DMG400001505	0	13	35	50	0.00713472	0.00818069	0.514573	Pentatricopeptide_repeat-containing_protein
PGSC0003DMG400001506	1361	1468	1131	1221	0.0345663	0.0299386	0.110464	DEAD-box_ATP-dependent_RNA_helicase_13
PGSC0003DMG400001508	NA	NA	146	107	0.000304046	0.000578713	-0.448358	Ammonium_transporter_1_member_1
PGSC0003DMG400001509	346	626	2282	1920	0.00150419	0.00222933	-0.249192	Kinase
PGSC0003DMG400001510	9	2	164	198	0.0249975	0.0228811	0.271805	Protein_phosphatase_2c
PGSC0003DMG400001513	3	61	507	578	0.0606038	0.0470586	0.189084	50S_robosomal_protein_L11
PGSC0003DMG400001516	21	64	554	472	0.0119777	0.0125156	-0.231099	RAB_GTPase_activator
PGSC0003DMG400001518	107	350	1126	454	4.8e-12	2.45e-10	-1.31044	Conserved_gene_of_unknown_function
PGSC0003DMG400001524	256	21	280	622	1.23e-09	1.8e-08	1.15149	Phosphoserine_aminotransferase,_chloroplastic
PGSC0003DMG400001525	7	499	271	312	0.0126189	0.0130439	0.203253	NAD-dependent_isocitrate_dehydrogenase
PGSC0003DMG400001528	NA	NA	2978	246	1.78e-15	6.77e-13	-3.59761	Class_II_chitinase
PGSC0003DMG400001529	0	0	284	106	1.97e-07	1.2e-06	-1.42183	Acidic_27_kDa_endochitinase
PGSC0003DMG400001538	3	1	31	10	1e-05	3.28e-05	-1.63227	Conserved_gene_of_unknown_function
PGSC0003DMG400001539	NA	NA	10	4	0.00802192	0.00899866	-1.32193	Conserved_gene_of_unknown_function
PGSC0003DMG400001543	6	1	128	189	0.00062213	0.00105514	0.562242	Conserved_gene_of_unknown_function
PGSC0003DMG400001544	0	7	218	70	7.38e-11	1.96e-09	-1.6389	Conserved_gene_of_unknown_function
PGSC0003DMG400001549	1289	600	3306	2001	1.06e-10	2.6e-09	-0.724366	Beta-amylase
PGSC0003DMG400001555	10	92	546	596	0.046769	0.038134	0.126411	Aspartyl_glutamyl-tRNA(Asn_Gln)_amidotransferase_subunit_B
PGSC0003DMG400001556	115	136	1000	1123	0.00697853	0.00803886	0.167358	GRAS_family_transcription_factor
PGSC0003DMG400001557	674	762	905	1200	4.2e-05	0.000109735	0.407045	SET_domain-containing_protein
PGSC0003DMG400001558	40	4	105	148	0.000853504	0.00137445	0.495208	Gene_of_unknown_function
PGSC0003DMG400001560	38	81	387	426	0.054239	0.0430625	0.13852	Hydrolase
PGSC0003DMG400001565	29	145	674	583	0.00766717	0.00866743	-0.209253	HB2_homeodomain_protein
PGSC0003DMG400001566	1468	1359	968	1217	0.00268611	0.00362211	0.33025	Conserved_gene_of_unknown_function
PGSC0003DMG400001567	4503	4033	3294	5293	3.51e-07	1.97e-06	0.684245	High_mobility_group_protein
PGSC0003DMG400001570	29	125	8836	5730	3.85e-10	7.17e-09	-0.624858	Catalase_isozyme_2
PGSC0003DMG400001573	960	529	695	630	0.0355865	0.0306459	-0.141661	Serine_acetyltransferase_2
PGSC0003DMG400001574	16	22	674	418	1.39e-08	1.3e-07	-0.689246	Conserved_gene_of_unknown_function
PGSC0003DMG400001577	54	74	874	785	0.0130755	0.013422	-0.154941	Zinc_finger_protein
PGSC0003DMG400001579	617	635	829	956	0.00501774	0.00612469	0.205639	Conserved_gene_of_unknown_function
PGSC0003DMG400001580	0	4	174	252	0.000213586	0.000428611	0.534336	GPI_mannosyltransferase_1
PGSC0003DMG400001589	16	78	299	372	0.00725327	0.008288	0.315157	Amino_acid_transporter
PGSC0003DMG400001590	3032	2891	2029	2547	1.62e-05	4.91e-05	0.32803	Glycine-rich_protein_2
PGSC0003DMG400001591	2520	4950	1423	2424	1.3e-08	1.24e-07	0.768454	Glycine-rich_protein_2
PGSC0003DMG400001595	89	325	3356	3685	0.00613922	0.00723874	0.134922	Triosephosphate_isomerase,_chloroplastic
PGSC0003DMG400001598	0	3	17618	6411	1.35e-10	3.18e-09	-1.45843	Snakin-2
PGSC0003DMG400001599	362	156	1406	1571	0.0290111	0.0259148	0.160087	Pentatricopeptide_repeat-containing_protein
PGSC0003DMG400001601	NA	NA	84	138	3.25e-05	8.83e-05	0.716207	Auxin-responsive_family_protein
PGSC0003DMG400001603	NA	NA	14	30	0.000289779	0.000555834	1.09954	Conserved_gene_of_unknown_function
PGSC0003DMG400001607	NA	NA	38	23	0.00879283	0.00970385	-0.724366	Auxin-induced_SAUR
PGSC0003DMG400001609	NA	NA	40	30	0.0258651	0.023541	-0.415037	Auxin-induced_SAUR
PGSC0003DMG400001612	0	1	206	153	8.67e-05	0.000200553	-0.429113	Auxin-induced_SAUR
PGSC0003DMG400001613	NA	NA	46	60	0.0543284	0.0431148	0.383329	Auxin-induced_SAUR
PGSC0003DMG400001614	0	0	100	350	3.26e-09	4.04e-08	1.80735	SAUR_family_protein
PGSC0003DMG400001615	NA	NA	38	54	0.0224093	0.0209413	0.50696	SAUR_family_protein
PGSC0003DMG400001617	785	887	3179	3522	0.0572878	0.0450145	0.147822	Peptidyl-prolyl_cis-trans_isomerase_Pin1
PGSC0003DMG400001621	NA	NA	517	364	2.82e-05	7.84e-05	-0.506226	Phospholipase_C
PGSC0003DMG400001624	2	29	21	46	4.05e-05	0.000106331	1.13124	Disease_resistance_response_protein
PGSC0003DMG400001627	NA	NA	209	124	2.13e-06	9.1e-06	-0.753163	Conserved_gene_of_unknown_function
PGSC0003DMG400001628	40	118	588	680	0.00140557	0.00210671	0.209719	Translation_initiation_factor
PGSC0003DMG400001629	237	106	206	162	0.00166509	0.00242423	-0.346651	Non-imprinted_in_Prader-Willi_Angelman_syndrome_region_protein
PGSC0003DMG400001634	355	267	783	1034	0.000206348	0.000416396	0.401152	Conserved_gene_of_unknown_function
PGSC0003DMG400001635	NA	NA	42	14	1.53e-06	6.9e-06	-1.58496	Chalcone_synthase
PGSC0003DMG400001638	0	2	823	412	2.31e-08	1.98e-07	-0.998248	39_kDa_EF-Hand_containing_protein
PGSC0003DMG400001639	54	267	73	130	1.08e-05	3.5e-05	0.832543	Transducin_family_protein
PGSC0003DMG400001641	NA	NA	53	72	0.0165347	0.0163108	0.442005	Auxin-induced_SAUR
PGSC0003DMG400001646	790	777	112	156	0.00558842	0.00670239	0.478047	Ubiquitin-protein_ligase_BRE1A
PGSC0003DMG400001647	8	2	157	129	0.0171682	0.0168413	-0.283393	Auxin-induced_SAUR
PGSC0003DMG400001655	32	2	80	113	0.000590761	0.00101103	0.498251	Auxin-induced_protein_6B
PGSC0003DMG400001656	1	7	398	493	0.00652118	0.00760293	0.308819	Conserved_gene_of_unknown_function
PGSC0003DMG400001658	157	114	1336	1125	0.00343444	0.00445214	-0.247995	TRNA-dihydrouridine_synthase
PGSC0003DMG400001659	946	902	1262	1455	0.00497169	0.00607821	0.205307	DNA_binding_protein
PGSC0003DMG400001662	155	74	2290	912	2.68e-13	2.92e-11	-1.32824	Arginine_decarboxylase
PGSC0003DMG400001667	0	1	68	130	1.07e-05	3.47e-05	0.934905	SAUR_family_protein
PGSC0003DMG400001668	0	0	30	52	0.00120352	0.00184279	0.793549	SAUR_family_protein
PGSC0003DMG400001670	192	311	1348	1740	1.74e-06	7.69e-06	0.368267	Receptor_protein_kinase
PGSC0003DMG400001671	NA	NA	223	156	0.000122008	0.000267941	-0.515498	Peptide_transporter
PGSC0003DMG400001672	643	304	1212	1127	0.0335065	0.0291841	-0.104902	Protoheme_IX_farnesyltransferase
PGSC0003DMG400001679	352	203	3176	2750	0.011412	0.0120177	-0.207779	Gene_of_unknown_function
PGSC0003DMG400001681	15	1	50	72	0.00396507	0.00503013	0.526069	Phosphatidylinositol_n-acetylglucosaminyltransferase_subunit_p
PGSC0003DMG400001682	87	21	106	138	0.0204534	0.0194108	0.380604	Dynamin
PGSC0003DMG400001683	NA	NA	55	72	0.0515138	0.0413327	0.388565	Phosphatidylinositol_n-acetylglucosaminyltransferase_subunit_p
PGSC0003DMG400001684	26	33	212	264	0.00131184	0.00198515	0.316474	Conserved_gene_of_unknown_function
PGSC0003DMG400001687	1	0	30	42	0.0153848	0.0153568	0.485427	Ferredoxin
PGSC0003DMG400001688	227	201	2028	1297	7.95e-07	3.96e-06	-0.644879	Ethphon-induced_protein
PGSC0003DMG400001692	0	0	546	420	1.79e-05	5.36e-05	-0.378512	Cytochrome_P450
PGSC0003DMG400001703	0	0	88	72	0.0630933	0.0486328	-0.289507	Protein_binding___zinc_ion_binding
PGSC0003DMG400001707	0	3	192	137	0.00417693	0.00525682	-0.48693	Conserved_gene_of_unknown_function
PGSC0003DMG400001708	78	54	144	86	3.37e-05	9.1e-05	-0.74366	RING-H2_finger_protein_ATL1Q
PGSC0003DMG400001709	91	19	830	986	0.000350913	0.000653914	0.248476	Uridylate_kinase
PGSC0003DMG400001711	97	16	236	278	0.00725514	0.008288	0.236298	Phosphatidylinositol_n-acetylglucosaminyltransferase_subunit_p
PGSC0003DMG400001714	771	1095	2198	2496	0.000687104	0.00114852	0.183427	Dynamin
PGSC0003DMG400001716	1288	347	1633	1784	0.0230539	0.0214298	0.127591	Nt-rab6_protein
PGSC0003DMG400001721	2	19	97	81	0.0450736	0.037052	-0.260063	ATP_binding_protein
PGSC0003DMG400001723	677	300	392	468	0.00205157	0.00288726	0.255655	LOL3_(LSD_ONE_LIKE_3)
PGSC0003DMG400001725	9	0	171	224	0.000150597	0.00031872	0.389502	Pentatricopeptide_repeat-containing_protein
PGSC0003DMG400001732	615	805	1452	1648	0.0349289	0.0301882	0.182675	Kinase
PGSC0003DMG400001735	1	244	328	672	3.87e-09	4.62e-08	1.03477	Pentatricopeptide_repeat-containing_protein,_chloroplastic
PGSC0003DMG400001739	35	0	81	99	0.0262209	0.0238102	0.289507	Hydrolase,_alpha_beta_fold_family_protein
PGSC0003DMG400001743	2	1	820	1224	2.17e-06	9.27e-06	0.577908	Conserved_gene_of_unknown_function
PGSC0003DMG400001748	1	212	1120	1295	0.00265471	0.00358716	0.209453	50S_ribosomal_protein_L5
PGSC0003DMG400001749	127	7	110	159	0.000154409	0.000325208	0.531523	I-box_binding_factor
PGSC0003DMG400001753	70	287	536	642	0.00099682	0.00156963	0.26034	Vitellogenic_carboxypeptidase
PGSC0003DMG400001760	0	114	112	149	0.00027508	0.000532083	0.411814	P70_protein
PGSC0003DMG400001767	0	13	113	85	0.00192431	0.0027406	-0.410788	Mitochondrial_import_inner_membrane_translocase_subunit_TIM14
PGSC0003DMG400001768	184	167	688	864	7.47e-05	0.000177874	0.328623	Calmodulin_binding_protein
PGSC0003DMG400001770	146	116	444	562	3.79e-05	0.000100443	0.34001	Mitochondrial_SBP40
PGSC0003DMG400001771	67	35	319	410	0.000284296	0.000546887	0.362067	Dead_box_ATP-dependent_RNA_helicase
PGSC0003DMG400001774	0	0	12	50	3.39e-06	1.32e-05	2.05889	Peroxidase
PGSC0003DMG400001775	501	576	1637	1410	0.000932476	0.00148336	-0.215359	Protein_containing_C-terminal_RING-finger
PGSC0003DMG400001780	2	28	90	140	3.8e-05	0.000100667	0.63743	Nuclear_matrix_protein_1
PGSC0003DMG400001784	NA	NA	45	71	0.00172902	0.00250298	0.657894	Pentatricopeptide_repeat-containing_protein
PGSC0003DMG400001785	0	0	69	102	0.00164506	0.00240004	0.563901	Pentatricopeptide_repeat-containing_protein
PGSC0003DMG400001786	0	0	18	42	5.51e-05	0.000138301	1.22239	Protein_AFR
PGSC0003DMG400001788	45	36	465	546	0.0158092	0.0157	0.23167	RNA_polymerase
PGSC0003DMG400001789	1	0	117	175	0.000194155	0.00039519	0.580846	Conserved_gene_of_unknown_function
PGSC0003DMG400001794	18	9	290	538	1.86e-07	1.14e-06	0.891553	Pentatricopeptide_repeat-containing_protein,_chloroplastic
PGSC0003DMG400001797	379	553	700	570	6.13e-05	0.000151334	-0.296393	Enoyl-CoA-hydratase
PGSC0003DMG400001801	24	38	364	273	6.59e-05	0.000160491	-0.415037	Glutathione_S-transferase_T3
PGSC0003DMG400001802	22	32	327	375	0.0078546	0.00883892	0.1976	Phosphoribosylaminoimidazole-succinocarboxamide_synthase
PGSC0003DMG400001803	NA	NA	73	99	0.0117499	0.0123056	0.439532	Conserved_gene_of_unknown_function
PGSC0003DMG400001804	426	351	1498	1048	1.72e-05	5.17e-05	-0.515399	Glutathione_s-transferase
PGSC0003DMG400001805	15	32	2220	1809	0.00294997	0.00391902	-0.295367	Calcium_ion_binding_protein
PGSC0003DMG400001809	112	415	3539	3846	0.0577863	0.0453478	0.120017	Xyloglucan_endotransglucosylase-hydrolase_XTH5
PGSC0003DMG400001813	7	45	18	11	0.014857	0.0149064	-0.710493	Anthranilic_acid_methyltransferase_3
PGSC0003DMG400001816	10	39	180	84	3.41e-07	1.92e-06	-1.09954	Benzoate_carboxyl_methyltransferase
PGSC0003DMG400001817	5	13	34	20	0.00716424	0.00820529	-0.765535	Enoyl-CoA-hydratase
PGSC0003DMG400001822	262	1134	2447	2230	0.00770888	0.0087049	-0.13397	Conserved_gene_of_unknown_function
PGSC0003DMG400001823	252	613	549	1004	1.06e-09	1.58e-08	0.870881	Ent-kaurenoic_acid_oxidase
PGSC0003DMG400001829	19	5	12	6	0.0388852	0.0329046	-1	Hcr2-5D
PGSC0003DMG400001831	147	225	62	41	0.00244699	0.00334599	-0.596644	Conserved_gene_of_unknown_function
PGSC0003DMG400001833	220	544	955	646	2.71e-05	7.6e-05	-0.563967	1-phosphatidylinositol-4-phosphate_5-kinase
PGSC0003DMG400001834	374	133	712	779	0.0399409	0.0336301	0.129746	RAB6-interacting_protein
PGSC0003DMG400001838	8	120	1098	980	0.0121238	0.0126336	-0.164024	Conserved_gene_of_unknown_function
PGSC0003DMG400001847	0	2	166	94	6.95e-06	2.4e-05	-0.820451	Dynamin
PGSC0003DMG400001848	NA	NA	370	52	3.94e-12	2.11e-10	-2.83094	Major_pollen_allergen_Ory_s_1
PGSC0003DMG400001851	63	97	185	146	0.00423496	0.00531742	-0.341557	ATP-dependent_helicase
PGSC0003DMG400001853	96	425	394	330	0.00318676	0.00417601	-0.25573	NAK-type_protein_kinase
PGSC0003DMG400001854	0	0	103	160	0.000241622	0.000475113	0.635428	Novel_plant_snare
PGSC0003DMG400001855	99	63	154	102	0.000118475	0.000261563	-0.594361	Beta-amylase_PCT-BMYI
PGSC0003DMG400001856	271	178	2155	2775	9.63e-06	3.16e-05	0.3648	Placental_protein_11
PGSC0003DMG400001858	80	89	608	772	0.00594138	0.00705236	0.34453	Conserved_gene_of_unknown_function
PGSC0003DMG400001862	131	498	982	1078	0.0183449	0.0177888	0.134562	Glycine-rich_protein
PGSC0003DMG400001864	68	9	186	218	0.0143127	0.0144633	0.229026	RNA_binding_protein
PGSC0003DMG400001865	45	211	162	222	0.000114751	0.000255065	0.454566	2-deoxyglucose-6-phosphate_phosphatase
PGSC0003DMG400001866	0	1	95	58	5.8e-05	0.000144533	-0.711875	F-box_family_protein
PGSC0003DMG400001879	160	822	2584	1293	6.02e-10	1.01e-08	-0.998884	Annexin_p35
PGSC0003DMG400001882	16	107	297	338	0.0192548	0.0184724	0.18656	Cyclin_dependent_kinase_C
PGSC0003DMG400001886	88	178	620	698	0.00732144	0.00834981	0.170959	Glycerol_uptake_protein
PGSC0003DMG400001887	316	624	620	552	0.028487	0.0255363	-0.1676	TLD_family_protein
PGSC0003DMG400001888	0	2	77	55	0.00512975	0.00623481	-0.485427	Conserved_gene_of_unknown_function
PGSC0003DMG400001891	53	1	4	12	0.00892837	0.00983003	1.58496	Conserved_gene_of_unknown_function
PGSC0003DMG400001895	15	21	197	160	0.0139316	0.0141438	-0.300124	Conserved_gene_of_unknown_function
PGSC0003DMG400001896	NA	NA	223	172	0.00119446	0.00183137	-0.374635	Carbohydrate_transporter
PGSC0003DMG400001904	NA	NA	10255	11690	0.0192734	0.0184826	0.188947	Non-specific_lipid-transfer_protein_1
PGSC0003DMG400001906	0	1	10	18	0.00633022	0.00742474	0.847997	Gene_of_unknown_function
PGSC0003DMG400001952	0	7	74	63	0.0561402	0.0442801	-0.232173	Conserved_gene_of_unknown_function
PGSC0003DMG400001953	1174	559	1584	1434	0.00707179	0.00812843	-0.143527	AP-1_complex_subunit_gamma-2
PGSC0003DMG400001955	NA	NA	14	28	0.000385105	0.000707687	1	Pentatricopeptide_repeat-containing_protein,_mitochondrial
PGSC0003DMG400001956	457	402	1410	1537	0.0189223	0.0182318	0.124422	Component_of_oligomeric_golgi_complex
PGSC0003DMG400001958	5	0	6	14	0.00475035	0.00585058	1.22239	Auxin-induced_protein_5NG4
PGSC0003DMG400001960	238	63	117	59	2.36e-06	9.85e-06	-0.987722	ABA_8-hydroxylase_CYP707A1
PGSC0003DMG400001963	101	1558	1378	1261	0.0203383	0.0193156	-0.128008	F-box_protein
PGSC0003DMG400001965	10	1	160	195	0.0281386	0.0252685	0.285402	SWIb_domain-containing_protein
PGSC0003DMG400001967	1210	1853	888	1471	8.95e-09	9.11e-08	0.728166	White-brown-complex_ABC_transporter_family
PGSC0003DMG400001970	0	1	199	230	0.0192455	0.0184705	0.208865	Pla2g4b
PGSC0003DMG400001976	3	11	178	246	0.00247112	0.00337446	0.466781	Myo-inositol_oxygenase
PGSC0003DMG400001980	39	62	1229	1090	0.0117187	0.012278	-0.173157	Conserved_gene_of_unknown_function
PGSC0003DMG400001999	2	621	54	109	7.53e-07	3.79e-06	1.0133	BZIP_protein
PGSC0003DMG400002000	150	77	1028	663	7.75e-09	8.12e-08	-0.632759	Conserved_gene_of_unknown_function
PGSC0003DMG400002003	1	0	40	33	0.0638707	0.0491286	-0.277534	Gene_of_unknown_function
PGSC0003DMG400002012	10	5	87	72	0.0417977	0.0348949	-0.273018	ATP_binding_protein
PGSC0003DMG400002015	341	228	1021	1150	0.00912154	0.0100015	0.171651	Conserved_gene_of_unknown_function
PGSC0003DMG400002018	7	12	635	478	9.14e-06	3.02e-05	-0.409746	Glutathione_S-transferase_omega
PGSC0003DMG400002021	279	54	1116	1007	0.0621088	0.0480114	-0.148273	BZIP_transcription_factor_bZIP114
PGSC0003DMG400002022	235	91	772	628	2.79e-05	7.78e-05	-0.297836	Protein_phosphatase_2C_38
PGSC0003DMG400002025	NA	NA	20	30	0.00509291	0.00620073	0.584963	Pentatricopeptide_repeat-containing_protein
PGSC0003DMG400002026	198	21	1030	905	0.0325143	0.0284853	-0.186655	Bipolar_kinesin_KRP-130
PGSC0003DMG400002028	NA	NA	22	1	3.66e-08	2.88e-07	-4.45943	Cytoplasmic_small_heat_shock_protein_class_I
PGSC0003DMG400002038	4	5	118	170	0.000118174	0.000261088	0.526748	Kinase
PGSC0003DMG400002039	NA	NA	65	23	5.82e-07	3.03e-06	-1.49881	Mads_box_protein
PGSC0003DMG400002041	2	0	12	4	0.0116758	0.0122462	-1.58496	Phosphoenolpyruvate_carboxykinase
PGSC0003DMG400002045	28	0	363	110	3.13e-11	9.77e-10	-1.72247	ATP_binding_protein
PGSC0003DMG400002046	NA	NA	22	41	0.000182107	0.000374496	0.89812	Aspartic_proteinase_nepenthesin-1
PGSC0003DMG400002047	1	3	93	73	0.0123028	0.0127837	-0.349334	AT-hook1_protein
PGSC0003DMG400002048	74	143	354	431	0.00749886	0.00851127	0.283939	DNA_binding_protein
PGSC0003DMG400002049	0	0	156	99	1.07e-05	3.46e-05	-0.656046	Anthranilate_N-benzoyltransferase_protein
PGSC0003DMG400002050	464	141	156	179	0.0589194	0.0460515	0.198414	Hydroxyproline-rich_glycoprotein_family_protein
PGSC0003DMG400002067	0	0	708	530	1.04e-05	3.4e-05	-0.417757	Conserved_gene_of_unknown_function
PGSC0003DMG400002068	0	7	211	117	5.29e-06	1.91e-05	-0.850734	Gibberellin_2-oxidase_1
PGSC0003DMG400002070	0	72	366	320	0.0232941	0.0216093	-0.193772	Conserved_gene_of_unknown_function
PGSC0003DMG400002075	1	35	45	108	1.33e-05	4.16e-05	1.26303	Protein_COBRA
PGSC0003DMG400002078	0	52	80	55	0.00316901	0.00415557	-0.540568	Cytochrome_P450
PGSC0003DMG400002084	NA	NA	4	13	0.000166995	0.000348112	1.70044	Xyloglucan_endotransglucosylase_hydrolase_protein_A
PGSC0003DMG400002085	573	847	182	140	0.000487351	0.000861508	-0.378512	Pectinesterase
PGSC0003DMG400002087	19	176	570	805	1.56e-05	4.77e-05	0.498027	Ribosomal_pseudouridine_synthase
PGSC0003DMG400002090	0	29	14	28	0.00449464	0.00559588	1	Non-race_specific_disease_resistance_protein_1_b
PGSC0003DMG400002101	NA	NA	5	13	0.00221203	0.00307012	1.37851	Gene_of_unknown_function
PGSC0003DMG400002103	47	61	1372	1638	0.00785886	0.00884262	0.255655	Mitochondrial_glycine_decarboxylase_complex_H-protein
PGSC0003DMG400002108	0	8	1313	1865	3.03e-06	1.21e-05	0.506309	Glycine-rich_protein_TomR2
PGSC0003DMG400002118	630	1109	1706	1574	0.043338	0.0359383	-0.116182	LeTIR
PGSC0003DMG400002120	66	320	1666	2018	0.00712316	0.00817198	0.276538	40S_ribosomal_protein_S21e
PGSC0003DMG400002123	0	0	221	102	1.43e-08	1.33e-07	-1.11548	Ripening_regulated_protein_DDTFR18
PGSC0003DMG400002133	1391	1003	1446	2188	6.67e-09	7.21e-08	0.597545	Purine_transporter
PGSC0003DMG400002135	NA	NA	20	44	0.000749784	0.00123413	1.1375	Zinc_finger_protein
PGSC0003DMG400002145	NA	NA	12	28	0.00015017	0.000318038	1.22239	Pentatricopeptide_repeat-containing_protein
PGSC0003DMG400002146	0	26	2405	3438	9.53e-09	9.54e-08	0.515533	PTAC16
PGSC0003DMG400002149	136	48	552	453	0.00169425	0.00245847	-0.285157	Conserved_gene_of_unknown_function
PGSC0003DMG400002152	3	13	120	152	0.00458185	0.0056817	0.341037	Zinc_finger_family_protein
PGSC0003DMG400002153	983	1213	792	967	0.000166049	0.000346536	0.288015	Zinc_finger_protein
PGSC0003DMG400002155	NA	NA	12	27	0.00189148	0.00270226	1.16993	Pentatricopeptide_repeat-containing_protein
PGSC0003DMG400002156	0	0	535	74	6.66e-15	1.56e-12	-2.85394	C-4_sterol_methyl_oxidase_2
PGSC0003DMG400002161	6	31	2086	4656	3.3e-12	1.86e-10	1.15835	Conserved_gene_of_unknown_function
PGSC0003DMG400002163	NA	NA	28	6	1.61e-06	7.21e-06	-2.22239	Glutathione_S-transferase
PGSC0003DMG400002167	NA	NA	31	14	0.000861289	0.0013848	-1.14684	Glutathion_S-transferase
PGSC0003DMG400002168	NA	NA	54	22	0.000603877	0.00103009	-1.29546	Glutathione_S-transferase
PGSC0003DMG400002169	36	35	579	343	3.25e-07	1.85e-06	-0.755355	Glutathione-S-transferase
PGSC0003DMG400002170	0	49	90	55	0.00019887	0.000403351	-0.710493	Glutathione-S-transferase
PGSC0003DMG400002173	54	92	304	1770	8.88e-16	4.06e-13	2.54161	Rop_guanine_nucleotide_exchange_factor
PGSC0003DMG400002176	48	5	20	38	0.0041113	0.00518562	0.925999	Glutathione_S-transferase
PGSC0003DMG400002181	NA	NA	50	38	0.0342159	0.029689	-0.395929	Ert1
PGSC0003DMG400002183	441	525	1560	1816	0.000427084	0.000772424	0.219218	Conserved_gene_of_unknown_function
PGSC0003DMG400002190	98	409	429	363	0.00709902	0.00814792	-0.241008	Minichromosome_maintenance_factor
PGSC0003DMG400002201	434	83	694	770	0.0206222	0.0195466	0.149923	Ferrochelatase
PGSC0003DMG400002202	1148	2308	96	73	0.0394742	0.0333004	-0.395138	ATP_synthase_subunit_9,_mitochondrial
PGSC0003DMG400002203	0	1	51	73	0.00613411	0.00723644	0.517399	Conserved_gene_of_unknown_function
PGSC0003DMG400002204	113	354	429	546	0.000118512	0.000261583	0.347923	Pollen_specific_protein_sf21
PGSC0003DMG400002217	47	14	533	457	0.00622047	0.00731852	-0.221941	NBS-LRR_resistance_protein
PGSC0003DMG400002233	169	496	994	1330	0.000966909	0.00153069	0.420108	Conserved_gene_of_unknown_function
PGSC0003DMG400002235	0	0	192	318	1.4e-05	4.36e-05	0.72792	Transcriptional_factor_TINY
PGSC0003DMG400002236	313	46	631	1038	3.6e-09	4.34e-08	0.718095	Exostosin_family_protein
PGSC0003DMG400002237	372	814	579	754	1.58e-05	4.81e-05	0.381001	Exostosin_family_protein
PGSC0003DMG400002238	NA	NA	78	93	0.0637009	0.0490247	0.253757	Gene_of_unknown_function
PGSC0003DMG400002239	NA	NA	30	20	0.0425729	0.0354079	-0.584963	EMB2733_ESP3_(EMBRYO_DEFECTIVE_2733);_ATP-dependent_RNA_helicase
PGSC0003DMG400002248	103	674	2370	1856	0.00109992	0.00170643	-0.35269	AML1
PGSC0003DMG400002249	1770	1285	1090	1269	0.00194057	0.00276076	0.219364	ATP_binding_protein
PGSC0003DMG400002250	106	150	277	341	0.007336	0.0083597	0.299886	ATP_binding_protein
PGSC0003DMG400002271	18	9	150	192	0.000582637	0.000999639	0.356144	Disease_resistance_protein
PGSC0003DMG400002275	730	356	428	589	2.05e-06	8.81e-06	0.460657	Cc-nbs-lrr_resistance_protein
PGSC0003DMG400002276	1447	1264	514	695	1.42e-05	4.42e-05	0.435245	Conserved_gene_of_unknown_function
PGSC0003DMG400002277	53	91	52	78	0.000288481	0.000553925	0.584963	Disease_resistance_protein
PGSC0003DMG400002278	0	16	54	71	0.0243377	0.0223913	0.39486	Conserved_gene_of_unknown_function
PGSC0003DMG400002282	NA	NA	36	45	0.0578788	0.0453993	0.321928	Gene_of_unknown_function
PGSC0003DMG400002287	3	33	324	369	0.0435323	0.0360602	0.187627	Aluminum-induced_protein
PGSC0003DMG400002290	724	991	3115	2870	0.012255	0.0127434	-0.118181	Early-responsive_to_dehydration_4
PGSC0003DMG400002291	NA	NA	19	11	0.00663334	0.00770718	-0.788496	Triacylglycerol_lipase
PGSC0003DMG400002293	190	95	231	268	0.00990474	0.0106899	0.21434	Hydrolase
PGSC0003DMG400002296	NA	NA	12	4	0.000937322	0.00148978	-1.58496	Gene_of_unknown_function
PGSC0003DMG400002300	100	245	661	564	0.0142175	0.014391	-0.228955	RNA_lariat_debranching_enzyme
PGSC0003DMG400002304	NA	NA	100	118	0.0647778	0.0496635	0.238787	Tac7077
PGSC0003DMG400002310	62	29	280	208	0.000140779	0.000301778	-0.428843	Gene_of_unknown_function
PGSC0003DMG400002312	11	22	3270	1154	1.16e-10	2.8e-09	-1.50265	Photosystem_II_10_kDa_polypeptide,_chloroplast
PGSC0003DMG400002313	214	155	414	454	0.0437552	0.0362191	0.133062	Conserved_gene_of_unknown_function
PGSC0003DMG400002319	NA	NA	77	95	0.0283636	0.0254456	0.303069	Conserved_gene_of_unknown_function
PGSC0003DMG400002321	0	9	38	26	0.0031372	0.00412287	-0.547488	ACC_oxidase
PGSC0003DMG400002324	106	23	1672	1863	0.00301529	0.00399305	0.156053	Plastid_high_chlorophyll_fluorescence_136
PGSC0003DMG400002337	8	2	24	43	0.00220377	0.00306171	0.841302	GATA_transcription_factor
PGSC0003DMG400002351	37	32	1145	828	4.54e-07	2.45e-06	-0.467645	CYP72A58
PGSC0003DMG400002364	175	161	47	12	4.15e-05	0.000108626	-1.96963	Hydroxyproline-rich_glycoprotein_(HRGP)
PGSC0003DMG400002367	6	79	398	499	0.000319883	0.000604333	0.326271	Conserved_gene_of_unknown_function
PGSC0003DMG400002370	722	1159	802	906	0.00762779	0.00863571	0.175909	Vesicle-associated_membrane_protein
PGSC0003DMG400002383	20	0	32	18	0.00324636	0.004241	-0.830075	C2H2-type_zinc_finger_protein
PGSC0003DMG400002387	1	3	252	213	0.0127122	0.0131256	-0.24257	O-methyltransferase
PGSC0003DMG400002388	1556	1400	6117	7251	8.2e-05	0.000191606	0.245356	ATP_binding_protein
PGSC0003DMG400002390	37	43	481	528	0.027168	0.0245293	0.134501	Conserved_gene_of_unknown_function
PGSC0003DMG400002394	0	1	88	69	0.0195706	0.0187205	-0.350907	Homeobox_protein
PGSC0003DMG400002400	NA	NA	45	80	0.000110564	0.000247078	0.830075	NPH3_(NON-PHOTOTROPIC_HYPOCOTYL_3)
PGSC0003DMG400002426	685	176	1007	864	0.0142356	0.0144013	-0.22096	Resistance_gene
PGSC0003DMG400002471	NA	NA	69	19	7.12e-07	3.62e-06	-1.8606	Non-specific_lipid-transfer_protein
PGSC0003DMG400002482	916	1174	2453	2262	0.0300724	0.0267038	-0.116948	Developmentally_regulated_GTP-binding_protein
PGSC0003DMG400002483	140	245	3206	2998	0.0281438	0.0252707	-0.096774	Phosphatidylcholine:_Diacylglycerol_Acyltransferase
PGSC0003DMG400002484	0	0	50	30	0.0049635	0.00606981	-0.736966	YA6
PGSC0003DMG400002486	996	1485	1109	994	0.00604073	0.00714654	-0.157942	Threonine_synthase,_chloroplastic
PGSC0003DMG400002487	0	0	17	11	0.0158788	0.0157572	-0.628031	Lipid_binding_protein
PGSC0003DMG400002488	1114	227	903	1022	0.0308754	0.0272845	0.178597	Mitochondrial_import_inner_membrane_translocase_subunit_Tim17_family_protein
PGSC0003DMG400002490	NA	NA	19	35	0.00141578	0.00211993	0.881356	EPIDERMAL_PATTERNING_FACTOR_3
PGSC0003DMG400002492	0	10	16	10	0.0508337	0.0408838	-0.678072	Calmodulin_binding_protein
PGSC0003DMG400002493	202	529	742	877	0.000536638	0.00093225	0.241158	Nucleosome_assembly_protein_1_4
PGSC0003DMG400002494	1	9	216	262	0.0138193	0.0140512	0.278535	Metallo-beta-lactamase_family_protein
PGSC0003DMG400002495	317	15	422	354	0.00561872	0.00673344	-0.253494	C2H2L_domain_class_transcription_factor
PGSC0003DMG400002497	326	105	714	836	0.0147478	0.0148131	0.227579	ATP_binding_protein
PGSC0003DMG400002499	471	294	1458	1885	4.52e-07	2.44e-06	0.370574	Endosomal_P24A_protein
PGSC0003DMG400002502	657	248	764	964	7.51e-05	0.00017869	0.335461	Protein_kinase_PKN_PRK1,_effector
PGSC0003DMG400002503	0	1	232	294	0.000113884	0.000253444	0.341691	Thioredoxin
PGSC0003DMG400002504	71	977	1699	1921	0.00801304	0.00899446	0.177172	PRA1_family_protein_F3
PGSC0003DMG400002507	1257	76	221	180	0.00462017	0.00571717	-0.296049	Zinc_finger_protein
PGSC0003DMG400002509	752	44	296	344	0.015533	0.0154761	0.216811	40S_ribosomal_protein_S15a-2
PGSC0003DMG400002512	157	81	340	232	8.4e-06	2.82e-05	-0.55141	Conserved_gene_of_unknown_function
PGSC0003DMG400002519	NA	NA	1594	2166	4.53e-07	2.44e-06	0.442382	Zinc_finger_protein
PGSC0003DMG400002520	NA	NA	487	845	7.37e-08	5.21e-07	0.79503	Zinc_finger_protein
PGSC0003DMG400002521	85	116	261	310	0.00206073	0.0028957	0.248218	DNA_repair_protein
PGSC0003DMG400002522	0	71	220	184	0.0147207	0.0147972	-0.257798	Pentatricopeptide_repeat-containing_protein
PGSC0003DMG400002523	NA	NA	8	13	0.0341897	0.0296705	0.70044	Stem_28_kDa_glycoprotein
PGSC0003DMG400002525	624	414	763	1160	8.65e-09	8.87e-08	0.60437	Hexokinase_7
PGSC0003DMG400002526	139	16	445	597	6.82e-05	0.000165063	0.423926	LysM_type_receptor_kinase
PGSC0003DMG400002528	19	133	91	122	0.00362585	0.00465479	0.422943	Downstream_target_of_agl15-4
PGSC0003DMG400002529	9	18	410	477	0.0180223	0.0175326	0.218365	Conserved_gene_of_unknown_function
PGSC0003DMG400002531	0	18	256	152	3.57e-07	1.99e-06	-0.752072	SEC13_family_protein
PGSC0003DMG400002537	311	133	1985	2344	0.00022971	0.000455112	0.239834	Rubisco_subunit_binding-protein_beta_subunit,_rubb
PGSC0003DMG400002539	903	483	1071	1181	0.0380046	0.0323268	0.14105	BY-2_kinesin_10
PGSC0003DMG400002541	493	601	1273	1482	0.00801397	0.00899446	0.219313	Ribosomal_protein_L37
PGSC0003DMG400002544	565	344	1214	1606	2.6e-05	7.32e-05	0.403703	Conserved_gene_of_unknown_function
PGSC0003DMG400002547	0	1	1468	1822	7.1e-05	0.000170361	0.311671	30S_ribosomal_protein_S17
PGSC0003DMG400002549	228	294	517	568	0.0564681	0.0444735	0.135727	Tha8
PGSC0003DMG400002552	2915	638	3314	7025	1.04e-11	4.32e-10	1.08392	Delta_TIP
PGSC0003DMG400002555	12	11	288	395	6.72e-06	2.33e-05	0.455784	Pentatricopeptide_repeat-containing_protein
PGSC0003DMG400002556	2	6	64	104	6.04e-05	0.000149484	0.70044	Vegetative_storage_protein
PGSC0003DMG400002559	0	17	652	1201	2.68e-10	5.34e-09	0.881292	D-glycerate_3-kinase,_chloroplast
PGSC0003DMG400002560	13	182	464	332	6.17e-06	2.17e-05	-0.482942	CENP-C
PGSC0003DMG400002562	4	156	11	20	0.0330008	0.0288342	0.862496	F-box_kelch-repeat_protein
PGSC0003DMG400002564	255	86	437	367	0.00558041	0.00669542	-0.251853	MAR-binding_filament_1
PGSC0003DMG400002566	0	0	44	12	1.07e-05	3.48e-05	-1.87447	Coatomer_subunit_beta-2
PGSC0003DMG400002573	870	752	4614	3762	8.27e-06	2.78e-05	-0.294518	Protein_phosphatase_2C_ABI2_homolog
PGSC0003DMG400002574	6	124	84	140	3.32e-06	1.3e-05	0.736966	Actin-binding_protein_ABP140
PGSC0003DMG400002575	52	61	230	318	5.75e-05	0.000143701	0.467393	Conserved_gene_of_unknown_function
PGSC0003DMG400002576	195	262	650	747	0.0149209	0.0149623	0.200669	Glycylpeptide_N-tetradecanoyltransferase
PGSC0003DMG400002578	1	1	16	7	0.017625	0.0172064	-1.19265	Phospholipid-transporting_ATPase
PGSC0003DMG400002579	107	149	389	488	0.00148168	0.00220168	0.327111	Nonclathrin_coat_protein_zeta1-COP
PGSC0003DMG400002581	0	1	479	537	0.0303472	0.0269008	0.164896	Succinic_semialdehyde_reductase_isofom2
PGSC0003DMG400002584	188	112	587	506	0.0124352	0.012892	-0.214223	RNA_binding_protein
PGSC0003DMG400002585	13	31	453	527	0.00905607	0.00994513	0.218292	Chaperonin-60kD,_ch60
PGSC0003DMG400002586	96	11	450	574	0.00292598	0.00389507	0.351126	Harpin-induced_1
PGSC0003DMG400002589	150	28	251	215	0.0244399	0.0224695	-0.223351	CA-responsive_protein
PGSC0003DMG400002590	519	284	2828	2043	5.18e-07	2.74e-06	-0.469093	Beta-galactosidase
PGSC0003DMG400002591	26	23	300	348	0.0180676	0.0175729	0.214125	RNA_binding_protein
PGSC0003DMG400002592	NA	NA	71	136	6.47e-06	2.26e-05	0.937716	Phospholipase_d
PGSC0003DMG400002593	2	5	287	521	8.12e-07	4.03e-06	0.860233	ATP_binding_protein
PGSC0003DMG400002596	609	433	1118	1318	0.00368154	0.00471569	0.23743	Developmental_protein
PGSC0003DMG400002600	142	199	439	400	0.0419145	0.034967	-0.134221	F-box_family_protein
PGSC0003DMG400002601	19	56	1007	581	1.84e-09	2.52e-08	-0.793454	IAA-amino_acid_hydrolase
PGSC0003DMG400002607	234	444	486	208	2.37e-09	3.12e-08	-1.22437	Conserved_gene_of_unknown_function
PGSC0003DMG400002608	926	1325	2393	693	8.97e-14	1.26e-11	-1.78789	ARF_domain_class_transcription_factor
PGSC0003DMG400002609	138	131	379	589	5.54e-07	2.91e-06	0.63607	Clavaminate_synthase
PGSC0003DMG400002612	373	51	444	247	1.38e-08	1.29e-07	-0.846049	Malic_enzyme
PGSC0003DMG400002614	0	1	23	13	0.00864712	0.00956958	-0.823122	ESTs_AU078251(R0889)
PGSC0003DMG400002615	85	197	211	314	2.63e-05	7.4e-05	0.573522	Avr9_Cf-9_rapidly_elicited_protein_146
PGSC0003DMG400002616	126	190	1613	1926	0.0030125	0.00398994	0.255861	DNA_binding_protein
PGSC0003DMG400002619	84	13	278	243	0.0447145	0.0368329	-0.194129	Endo-1,4-beta-D-glucanase
PGSC0003DMG400002620	4	6	142	180	0.00267212	0.00360696	0.342106	AP2_domain_class_transcription_factor
PGSC0003DMG400002622	110	71	628	751	0.00259803	0.00352045	0.258048	Protein_disulfide_isomerase
PGSC0003DMG400002627	228	215	370	264	5.28e-05	0.000133393	-0.486987	Homeobox_protein
PGSC0003DMG400002631	0	12	345	413	0.0375972	0.0320726	0.259545	Peroxisome_assembly_factor_1
PGSC0003DMG400002633	2	2	242	107	1.37e-06	6.33e-06	-1.1774	Gene_of_unknown_function
PGSC0003DMG400002634	286	1	276	457	3.34e-07	1.89e-06	0.727526	Conserved_gene_of_unknown_function
PGSC0003DMG400002636	NA	NA	16	36	0.000384333	0.000706653	1.16993	Auxin-induced_protein_AUX22
PGSC0003DMG400002645	NA	NA	138	212	0.000234002	0.000462812	0.619396	Conserved_gene_of_unknown_function
PGSC0003DMG400002655	0	1	14	28	0.00326281	0.0042586	1	Purple_acid_phosphatase_22
PGSC0003DMG400002662	0	0	334	378	0.0562318	0.0443315	0.178538	Conserved_gene_of_unknown_function
PGSC0003DMG400002664	179	624	200	271	0.00613659	0.0072375	0.438293	Serine_threonine_protein_kinase
PGSC0003DMG400002671	184	145	828	713	0.0399598	0.0336429	-0.215729	Protein_G10
PGSC0003DMG400002675	405	434	6728	8018	6.53e-05	0.00015941	0.253065	Fructose-bisphosphate_aldolase
PGSC0003DMG400002679	NA	NA	5	10	0.0573185	0.0450309	1	GRF_domain_class_transcription_factor
PGSC0003DMG400002680	131	409	773	670	0.000824364	0.00133363	-0.206307	Heat_shock_protein_binding_protein
PGSC0003DMG400002681	19	6	52	66	0.0581618	0.0455683	0.343954	OO_Ba0013J05-OO_Ba0033A15.20_protein
PGSC0003DMG400002682	12	109	1938	1262	3.12e-06	1.23e-05	-0.618857	Phytosulfokine_peptide
PGSC0003DMG400002686	1	67	256	496	2.11e-08	1.84e-07	0.954196	Conserved_gene_of_unknown_function
PGSC0003DMG400002687	47	136	1436	1754	0.00018168	0.000373872	0.288593	Geranyl_geranyl_pyrophosphate_synthase
PGSC0003DMG400002689	671	804	403	783	8.38e-07	4.14e-06	0.958232	Receptor_kinase
PGSC0003DMG400002690	50	0	68	115	5.65e-05	0.000141481	0.758027	Pyruvate_kinase
PGSC0003DMG400002691	346	884	472	546	0.00267441	0.0036094	0.210114	ATPP2-A13
PGSC0003DMG400002693	76	325	1433	1096	0.000292472	0.000559596	-0.386791	Srpk
PGSC0003DMG400002696	NA	NA	30	21	0.0200864	0.01912	-0.514573	Purple_acid_phosphatase_20
PGSC0003DMG400002697	5	6	60	32	0.000612577	0.00104299	-0.906891	Stress-associated_protein_8
PGSC0003DMG400002703	1502	2068	8389	10141	5.89e-05	0.000146425	0.273629	Monodehydroascorbate_reductase
PGSC0003DMG400002708	37	45	239	263	0.0615358	0.0476649	0.138052	Ankyrin_repeat_domain-containing_protein_EMB506,_chloroplastic
PGSC0003DMG400002710	503	656	151	238	8.04e-07	4e-06	0.656413	Transcription_factor
PGSC0003DMG400002711	84	274	379	439	0.0275072	0.0247793	0.212023	Conserved_gene_of_unknown_function
PGSC0003DMG400002720	9	14	553	320	1.1e-08	1.08e-07	-0.789208	Delta14-sterol_reductase
PGSC0003DMG400002722	0	2	70	97	0.00118129	0.00181327	0.47063	Cellulose_synthase-like_A1
PGSC0003DMG400002724	64	139	5452	1523	2.77e-11	8.92e-10	-1.83987	Conserved_gene_of_unknown_function
PGSC0003DMG400002725	31	26	272	338	0.00182378	0.00261738	0.313417	DNA_binding_protein
PGSC0003DMG400002728	1	581	109	160	0.000381764	0.000703243	0.553744	Homeodomain
PGSC0003DMG400002730	124	3	2486	1719	2.69e-08	2.25e-07	-0.532257	Conserved_gene_of_unknown_function
PGSC0003DMG400002731	0	1	10	0	6.23e-05	0.000153269	#NAME?	LEA_protein_group_3
PGSC0003DMG400002745	427	81	1738	1914	0.0291156	0.0259928	0.139163	COR413-PM2
PGSC0003DMG400002747	2848	2426	11004	10084	0.0045085	0.00560704	-0.12596	NtK-1
PGSC0003DMG400002749	7	6	34	19	0.0018507	0.00265061	-0.839535	Polygalacturonase
PGSC0003DMG400002751	37	56	127	171	0.0202023	0.0192056	0.429168	Conserved_gene_of_unknown_function
PGSC0003DMG400002754	2	19	286	401	0.0016239	0.00237408	0.487587	Synbindin
PGSC0003DMG400002755	36	12	700	611	0.00771894	0.00871519	-0.196183	Clathrin-associated_adaptor_complexes_medium_subunit
PGSC0003DMG400002756	393	158	422	364	0.00650155	0.0075839	-0.213305	Beta-fructofuranosidase
PGSC0003DMG400002757	0	1	29	44	0.0308163	0.0272534	0.601451	Pentatricopeptide_repeat-containing_protein
PGSC0003DMG400002761	360	8	199	230	0.0365836	0.0313717	0.208865	Conserved_gene_of_unknown_function
PGSC0003DMG400002762	70	87	1259	755	1.43e-08	1.33e-07	-0.73773	Ferroportin_protein_family
PGSC0003DMG400002763	753	503	28	44	0.00230917	0.00318418	0.652077	Kelch_repeat_protein
PGSC0003DMG400002764	87	81	526	414	4.51e-05	0.000116783	-0.345432	Conserved_gene_of_unknown_function
PGSC0003DMG400002765	686	938	3191	3501	0.00365702	0.00468822	0.133758	Nucleolar_protein_nop56
PGSC0003DMG400002768	102	208	1612	1849	0.00191291	0.00272904	0.197893	ATP-dependent_Clp_protease_proteolytic_subunit
PGSC0003DMG400002769	55	61	567	499	0.00461119	0.00571139	-0.184309	Knox
PGSC0003DMG400002770	1300	1338	1244	1056	0.000252519	0.000493254	-0.236377	Microfibril-associated_protein
PGSC0003DMG400002773	517	118	556	657	0.00308287	0.00406971	0.240808	Dimethyladenosine_transferase
PGSC0003DMG400002774	3	14	182	236	0.000463284	0.000825215	0.374848	Ribosomal_pseudouridine_synthase
PGSC0003DMG400002776	1361	1146	5026	6327	2.8e-06	1.13e-05	0.332111	Calreticulin
PGSC0003DMG400002777	156	1259	828	1238	5.42e-07	2.86e-06	0.580309	Dihydrolipoyl_dehydrogenase
PGSC0003DMG400002778	388	234	5551	4840	0.00364547	0.00467604	-0.197741	Small_GTP-binding_protein_Sar1BNt
PGSC0003DMG400002779	285	417	3924	4386	0.00195091	0.00277333	0.160581	Disulfide-isomerase
PGSC0003DMG400002782	1230	880	13596	14809	0.0284255	0.0254912	0.123292	Oxygen-evolving_enhancer_protein_1,_chloroplastic
PGSC0003DMG400002786	1725	1853	10019	7746	0.000196058	0.000398353	-0.371215	Pyroglutamyl-peptidase_I
PGSC0003DMG400002787	62	82	338	439	4.34e-05	0.000113058	0.377198	Zinc_finger_protein
PGSC0003DMG400002789	10	179	311	388	0.00206844	0.00290341	0.319142	ABC_transporter_family_protein
PGSC0003DMG400002791	14	79	315	144	1.81e-06	7.95e-06	-1.12928	Conserved_gene_of_unknown_function
PGSC0003DMG400002792	30	57	161	195	0.0149311	0.0149693	0.276413	Xaa-pro_dipeptidase
PGSC0003DMG400002793	33	65	109	163	0.00178446	0.00257022	0.580544	Conserved_gene_of_unknown_function
PGSC0003DMG400002795	403	39	122	96	0.0162143	0.0160327	-0.345775	Conserved_gene_of_unknown_function
PGSC0003DMG400002796	13	149	704	246	3.31e-12	1.86e-10	-1.51692	Transcription_factor
PGSC0003DMG400002801	486	312	1063	1322	5.16e-06	1.87e-05	0.314581	Conserved_gene_of_unknown_function
PGSC0003DMG400002804	0	18	461	560	0.00222995	0.00309031	0.28066	USP
PGSC0003DMG400002805	0	17	32	46	0.0153734	0.0153505	0.523562	Pentatricopeptide_repeat-containing_protein
PGSC0003DMG400002807	281	656	429	504	0.0128727	0.0132594	0.232446	Conserved_gene_of_unknown_function
PGSC0003DMG400002810	0	7	642	587	0.0316782	0.0278648	-0.129213	3-5_exonuclease
PGSC0003DMG400002818	161	143	695	758	0.0223154	0.0208787	0.125185	Ganglioside_induced_differentiation_associated_protein
PGSC0003DMG400002820	234	459	1151	1740	6.45e-06	2.25e-05	0.596199	Conserved_gene_of_unknown_function
PGSC0003DMG400002821	42	0	19	104	4.93e-09	5.62e-08	2.45251	Conserved_gene_of_unknown_function
PGSC0003DMG400002824	0	6	369	196	8.43e-09	8.68e-08	-0.912767	NAC_domain_protein_NAC2
PGSC0003DMG400002828	0	0	13	3	0.000291459	0.000558589	-2.11548	Myb-like_DNA-binding_protein
PGSC0003DMG400002831	288	28	89	141	0.000756633	0.00124362	0.663818	Conserved_gene_of_unknown_function
PGSC0003DMG400002833	1	0	61	86	0.001431	0.00214027	0.495527	Pentatricopeptide_repeat-containing_protein
PGSC0003DMG400002835	1	10	2668	1376	2.43e-11	8.15e-10	-0.955278	Homeobox_protein
PGSC0003DMG400002844	2	4	228	268	0.0183498	0.0177888	0.233199	ATP_binding_protein
PGSC0003DMG400002847	12	0	88	128	0.00069068	0.00115281	0.540568	Gene_of_unknown_function
PGSC0003DMG400002848	NA	NA	11	22	0.010441	0.0111726	1	Pentatricopeptide_repeat_protein
PGSC0003DMG400002850	34	41	259	303	0.0050562	0.00616424	0.226366	Aspartate_glutamate_uridylate_kinase_family_protein
PGSC0003DMG400002851	1109	1476	2084	1791	0.000274281	0.000530667	-0.21859	Conserved_gene_of_unknown_function
PGSC0003DMG400002854	0	24	380	335	0.0631132	0.0486399	-0.181838	Ribosomal_protein_L32
PGSC0003DMG400002856	16	95	360	403	0.0495091	0.0400224	0.162783	Mitochondrial_transcription_termination_factor_family_protein
PGSC0003DMG400002870	155	447	458	421	0.0509512	0.0409537	-0.121527	Leucine-rich_repeat_receptor-like_kinase
PGSC0003DMG400002871	NA	NA	99	117	0.0589356	0.0460515	0.241008	Conserved_gene_of_unknown_function
PGSC0003DMG400002873	0	108	14	20	0.0635924	0.0489638	0.514573	Ubiquitin-protein_ligase
PGSC0003DMG400002879	0	0	112	94	0.0213044	0.0200748	-0.252766	Conserved_gene_of_unknown_function
PGSC0003DMG400002880	127	4	51	83	0.000198252	0.000402275	0.702614	Proline-rich_protein
PGSC0003DMG400002884	50	317	1132	917	7.19e-05	0.00017202	-0.30388	Calcineurin_B-like_interacting_protein_kinase
PGSC0003DMG400002886	84	12	32	20	0.0156967	0.015612	-0.678072	Serine-threonine_protein_kinase,_plant-type
PGSC0003DMG400002887	16	13	43	31	0.0638818	0.0491329	-0.472068	Serine_threonine-protein_kinase_bri1
PGSC0003DMG400002889	1	1	36	21	0.0011668	0.00179377	-0.777608	DNA_binding_protein
PGSC0003DMG400002890	91	48	64	105	0.000151186	0.000319744	0.714246	Xenotropic_and_polytropic_murine_leukemia_virus_receptor_ids-4
PGSC0003DMG400002894	3	5	305	448	3.2e-06	1.26e-05	0.554689	Protein_kinase_APK1B,_chloroplast
PGSC0003DMG400002895	44	1252	196	222	0.0515837	0.0413815	0.179706	Sucrose_synthase
PGSC0003DMG400002898	NA	NA	366	876	5.08e-09	5.77e-08	1.25909	Conserved_gene_of_unknown_function
PGSC0003DMG400002900	86	137	1265	1439	0.0220184	0.0206603	0.185929	Oligouridylate_binding_protein
PGSC0003DMG400002901	0	3	141	224	9.77e-06	3.2e-05	0.667804	Chlorophyll_A_B_binding_protein
PGSC0003DMG400002903	193	136	1244	1493	0.00161352	0.00236267	0.263228	Conserved_gene_of_unknown_function
PGSC0003DMG400002906	0	0	34	24	0.0213746	0.0201285	-0.5025	Conserved_gene_of_unknown_function
PGSC0003DMG400002908	NA	NA	113	88	0.0153394	0.0153215	-0.360747	Conserved_gene_of_unknown_function
PGSC0003DMG400002910	22	3	66	50	0.0278868	0.0250695	-0.400538	Cf-2.1
PGSC0003DMG400002911	2558	1911	1144	1399	1.4e-05	4.36e-05	0.290309	HAT-like_transposase
PGSC0003DMG400002912	16	295	654	602	0.0516562	0.041436	-0.119527	CUE_domain_containing_protein
PGSC0003DMG400002913	394	1035	482	540	0.0208582	0.0197274	0.163926	Nucleosome-binding_protein
PGSC0003DMG400002914	677	671	7346	3724	2.31e-12	1.39e-10	-0.980106	EIN3-binding_F-box_protein_1
PGSC0003DMG400002916	81	238	490	433	0.0185889	0.0179673	-0.178415	Conserved_gene_of_unknown_function
PGSC0003DMG400002918	18	423	1604	2364	1.84e-06	8.06e-06	0.559556	Methyltransferase,_FkbM_family_protein
PGSC0003DMG400002920	9	10	39	51	0.0234098	0.0216925	0.387023	RGC1
PGSC0003DMG400002921	124	204	506	556	0.0391481	0.033072	0.135947	Pyruvate_dehydrogenase_E1_alpha_subunit
PGSC0003DMG400002922	365	162	252	305	0.00410969	0.00518431	0.275386	40S_ribosomal_protein_S17
PGSC0003DMG400002927	6	1	46	70	0.0249513	0.0228524	0.605721	Beta-ketoacyl-ACP_synthase_II-1
PGSC0003DMG400002928	132	55	7200	1206	1.5e-14	3.05e-12	-2.57777	Small_molecular_heat_shock_protein
PGSC0003DMG400002929	2550	1221	8987	5004	3.45e-10	6.51e-09	-0.844758	Chaperonin_21
PGSC0003DMG400002930	9	2	72	32	3.09e-06	1.22e-05	-1.16993	Jasmonate_ZIM-domain_protein_1
PGSC0003DMG400002933	201	49	516	476	0.0614289	0.0476064	-0.116409	Conserved_gene_of_unknown_function
PGSC0003DMG400002937	4	0	39	20	0.000410714	0.000746864	-0.963474	Disease_resistance_protein
PGSC0003DMG400002939	7	1	32	17	0.00430847	0.00539713	-0.912537	Gene_of_unknown_function
PGSC0003DMG400002944	9	23	91	122	0.00323968	0.00423385	0.422943	Plastidic_phosphate_translocator1
PGSC0003DMG400002945	0	1	11	24	0.00291013	0.00387734	1.12553	Type-a_response_regulator
PGSC0003DMG400002946	4	34	673	595	0.0232382	0.0215661	-0.177717	UDP-glucosyltransferase
PGSC0003DMG400002947	33	33	194	230	0.00603033	0.00713978	0.245577	NRC1
PGSC0003DMG400002951	NA	NA	31	42	0.0172706	0.01692	0.438121	Pentatricopeptide_repeat-containing_protein
PGSC0003DMG400002952	NA	NA	16	28	0.00773737	0.00873169	0.807355	12-oxophytodienoate_reductase
PGSC0003DMG400002953	0	4	106	78	0.00603907	0.00714551	-0.442518	Thioredoxin_fold
PGSC0003DMG400002954	1	4	788	1012	6.83e-05	0.000165293	0.360942	Ubiquitin-protein_ligase
PGSC0003DMG400002958	55	70	94	61	0.000802607	0.00130419	-0.623852	Kinesin-like_centromere_protein
PGSC0003DMG400002987	99	62	2199	1228	2.1e-09	2.81e-08	-0.840537	DNAJ_protein
PGSC0003DMG400002988	129	2	549	727	3.8e-05	0.000100667	0.405149	FAS_protein
PGSC0003DMG400002989	NA	NA	654	350	1.47e-09	2.1e-08	-0.901936	Strictosidine_synthase
PGSC0003DMG400002995	485	794	928	704	3.83e-06	1.46e-05	-0.398549	Cellular_nucleic_acid_binding_protein
PGSC0003DMG400002998	28	40	478	529	0.0273257	0.0246539	0.146257	Conserved_gene_of_unknown_function
PGSC0003DMG400002999	1256	1200	9	28	0.000376083	0.000694174	1.63743	Conserved_gene_of_unknown_function
PGSC0003DMG400003006	301	73	276	378	0.00038712	0.000710678	0.453718	Calmodulin_binding_protein
PGSC0003DMG400003007	2	150	333	474	1.54e-06	6.94e-06	0.509365	Serine_threonine-protein_kinase_PBS1
PGSC0003DMG400003008	118	39	46	31	0.0104953	0.0112228	-0.569366	Kinesin
PGSC0003DMG400003013	4	40	283	346	0.00125944	0.00191808	0.28997	Beta-D-glucan_exohydrolase
PGSC0003DMG400003032	0	9	1012	1277	8.22e-06	2.77e-05	0.335549	Cytochrome_P450
PGSC0003DMG400003033	0	54	776	650	0.000549259	0.000950568	-0.255617	GPI_transamidase_subunit_PIG-U_family_protein
PGSC0003DMG400003036	16	42	242	213	0.0370966	0.0317403	-0.184154	Calmodulin_binding_protein
PGSC0003DMG400003039	43	54	382	430	0.0323172	0.0283316	0.170764	Increased_size_exclusion_limit_1a
PGSC0003DMG400003040	NA	NA	3081	570	3.44e-13	3.39e-11	-2.43436	Osmotin
PGSC0003DMG400003041	0	1	238	44	2.64e-11	8.66e-10	-2.43539	Osmotin
PGSC0003DMG400003042	NA	NA	208	41	9.39e-11	2.35e-09	-2.34289	Osmotin
PGSC0003DMG400003044	NA	NA	2013	297	2.05e-12	1.3e-10	-2.76081	Osmotin
PGSC0003DMG400003045	396	460	2220	2554	0.0201833	0.0191963	0.202199	Elicitor-responsive_protein
PGSC0003DMG400003046	11	112	554	419	0.000453375	0.000810525	-0.402936	GTP_binding_protein
PGSC0003DMG400003048	134	1103	1916	1648	0.000168005	0.000349979	-0.217381	Ara4-interacting_protein
PGSC0003DMG400003051	16	38	466	384	0.00250148	0.00341066	-0.279224	Replication_factor_C___DNA_polymerase_III_gamma-tau_subunit
PGSC0003DMG400003053	189	23	467	335	1.27e-05	4.02e-05	-0.479261	HSP_transcription_factor
PGSC0003DMG400003054	857	1830	2258	1937	0.000425025	0.000769918	-0.221222	UDP-Glc-4-epimerase
PGSC0003DMG400003057	5	1	246	45	3.82e-11	1.13e-09	-2.45066	Osmotin
PGSC0003DMG400003058	NA	NA	48	3	3.62e-08	2.85e-07	-4	Osmotin_OSML15
PGSC0003DMG400003059	167	391	2331	1744	9.28e-06	3.06e-05	-0.418549	Conserved_gene_of_unknown_function
PGSC0003DMG400003067	48	222	463	580	0.000482503	0.000853927	0.325041	Conserved_gene_of_unknown_function
PGSC0003DMG400003068	390	305	932	1093	0.000160666	0.000337249	0.229892	Nonclathrin_coat_protein_zeta2-COP
PGSC0003DMG400003069	358	134	842	778	0.044737	0.0368411	-0.11405	D1_protease
PGSC0003DMG400003070	5	38	37	23	0.00320772	0.00419928	-0.685891	Gene_of_unknown_function
PGSC0003DMG400003073	5	41	562	832	2.64e-08	2.21e-07	0.566013	16S_rRNA_processing_protein_RimM_family
PGSC0003DMG400003074	176	129	626	744	0.000268038	0.000519906	0.24914	Gene_of_unknown_function
PGSC0003DMG400003076	338	110	1034	1157	0.00669761	0.00777101	0.162153	SH3_domain-containing_protein_3
PGSC0003DMG400003079	NA	NA	191	129	0.00013197	0.000286477	-0.566202	Leucoanthocyanidin_dioxygenase
PGSC0003DMG400003080	NA	NA	62	36	7.62e-05	0.00018041	-0.784271	Conserved_gene_of_unknown_function
PGSC0003DMG400003081	604	466	2961	3289	0.0387138	0.032802	0.151565	Double-stranded_DNA-binding_protein
PGSC0003DMG400003082	807	663	2342	2013	0.0264279	0.0239721	-0.218394	Conserved_gene_of_unknown_function
PGSC0003DMG400003083	91	41	6006	4370	1.47e-07	9.39e-07	-0.458771	COR414-TM1
PGSC0003DMG400003084	616	163	730	1161	1.39e-06	6.38e-06	0.6694	Two-component_response_regulator_ARR8
PGSC0003DMG400003085	650	1233	1348	1154	0.0278916	0.0250713	-0.224177	NLI_interacting_factor_(NIF)_family_protein
PGSC0003DMG400003086	444	713	3672	2887	0.000683701	0.00114367	-0.346995	AML1
PGSC0003DMG400003087	0	0	11	17	0.041588	0.0347453	0.628031	Pentatricopeptide_repeat-containing_protein
PGSC0003DMG400003088	332	1372	1888	1500	8.61e-06	2.88e-05	-0.331896	Cell_wall_protein_TIR4
PGSC0003DMG400003089	38	0	23	52	1.73e-05	5.2e-05	1.17688	Flavonol_synthase_flavanone_3-hydroxylase
PGSC0003DMG400003094	NA	NA	128	101	0.0043507	0.0054411	-0.341789	Leucoanthocyanidin_dioxygenase
PGSC0003DMG400003099	64	4	64	46	0.00988872	0.0106789	-0.476438	Gene_of_unknown_function
PGSC0003DMG400003105	235	76	175	202	0.0436114	0.0361225	0.207	Glutamyl-tRNA_reductase
PGSC0003DMG400003106	213	337	3599	2353	1.17e-08	1.13e-07	-0.613095	ATP_binding_protein
PGSC0003DMG400003107	4	45	147	102	0.000218084	0.000436136	-0.527247	Adhesive_proline-rich_protein
PGSC0003DMG400003108	8658	5779	6960	6367	0.0518215	0.0415468	-0.128474	Bromodomain-containing_RNA-binding_protein_1
PGSC0003DMG400003109	26	8	558	243	2.51e-09	3.27e-08	-1.19931	Salt-tolerance_protein
PGSC0003DMG400003115	NA	NA	26	36	0.0125599	0.0129978	0.469485	Chloroplast_methionine_sulfoxide_reductase_B2
PGSC0003DMG400003116	NA	NA	69	90	0.0134176	0.0137209	0.383329	Conserved_gene_of_unknown_function
PGSC0003DMG400003117	238	135	460	594	5.95e-06	2.1e-05	0.368829	Conserved_gene_of_unknown_function
PGSC0003DMG400003120	2	10	520	423	0.000126951	0.000277398	-0.297854	Glutamyl-tRNA(Gln)_amidotransferase_subunit_A
PGSC0003DMG400003122	232	263	832	1057	3.85e-05	0.000101863	0.34532	Heat_shock_70_kDa_protein,_mitochondrial
PGSC0003DMG400003123	0	0	21906	13406	1.18e-09	1.74e-08	-0.708447	Fructose-bisphosphate_aldolase
PGSC0003DMG400003124	0	8	632	724	0.0241461	0.0222307	0.196065	Endo-1,4-beta-glucanase
PGSC0003DMG400003126	173	111	1492	1777	0.000810985	0.00131617	0.252196	AG-motif_binding_protein-4
PGSC0003DMG400003133	2	248	1242	1444	0.000380444	0.000701517	0.217406	Pentatricopeptide_repeat-containing_protein
PGSC0003DMG400003134	12	2	21	28	0.0451466	0.0370953	0.415037	Arf_GTPase-activating_domain-containing_protein
PGSC0003DMG400003140	NA	NA	7	15	0.00801444	0.00899446	1.09954	Cytochrome_P450
PGSC0003DMG400003144	187	176	612	664	0.0545712	0.0432524	0.117652	Gene_of_unknown_function
PGSC0003DMG400003147	287	3	303	264	0.0224586	0.0209745	-0.19878	ATP_binding_protein
PGSC0003DMG400003148	370	266	946	1048	0.00852975	0.00945799	0.147727	N-acetyltransferase
PGSC0003DMG400003152	3	231	165	134	0.017243	0.0169038	-0.300233	Cinnamoyl-CoA_reductase
PGSC0003DMG400003155	5	61	656	240	1.3e-11	5.01e-10	-1.45066	4-coumarate:CoA_ligase
PGSC0003DMG400003159	80	173	984	1152	0.000412963	0.000749998	0.22741	Nucleic_acid_binding_protein
PGSC0003DMG400003160	341	42	1761	1207	1.1e-06	5.21e-06	-0.544969	Heat_stress_transcription_factor_A-1
PGSC0003DMG400003162	1092	541	488	444	0.0331274	0.0289255	-0.136321	NERD_domain_containing_protein
PGSC0003DMG400003163	3623	3525	2280	2849	2.38e-06	9.89e-06	0.321422	ATP_binding_protein
PGSC0003DMG400003168	767	511	522	618	0.000919846	0.00146658	0.243557	Root_phototropism_protein
PGSC0003DMG400003171	12	93	735	834	0.00480676	0.00591131	0.182303	Conserved_gene_of_unknown_function
PGSC0003DMG400003173	9	37	202	234	0.0542376	0.0430625	0.212153	Cation-chloride_co-transporter
PGSC0003DMG400003181	630	325	1343	1803	1.6e-07	1e-06	0.42494	Beta-glucosidase_08
PGSC0003DMG400003182	129	438	560	431	5.16e-05	0.000130938	-0.377739	ATP_binding_protein
PGSC0003DMG400003186	604	1095	604	693	0.0243819	0.0224297	0.198307	Gene_of_unknown_function
PGSC0003DMG400003187	98	139	9751	6300	3.59e-06	1.38e-05	-0.630198	Temperature-induced_lipocalin
PGSC0003DMG400003188	2	196	1694	2102	4.9e-05	0.000125062	0.311329	Lysosomal_pro-X_carboxypeptidase
PGSC0003DMG400003190	NA	NA	13	27	0.00842742	0.00937177	1.05445	Pentatricopeptide_repeat-containing_protein
PGSC0003DMG400003193	80	11	170	130	0.00550787	0.00662058	-0.387023	Conserved_gene_of_unknown_function
PGSC0003DMG400003194	334	497	1687	1898	0.0291906	0.0260489	0.17002	NTGP1
PGSC0003DMG400003197	9	176	244	332	4.77e-05	0.000122387	0.444302	Protein_bem46
PGSC0003DMG400003208	652	612	936	662	5.89e-07	3.06e-06	-0.499677	Phosphatidylcholine_transfer_protein
PGSC0003DMG400003211	3	0	290	387	0.000550726	0.000952567	0.416281	Leucine_Rich_Repeat_family_protein
PGSC0003DMG400003212	84	15	352	424	0.00324654	0.004241	0.268489	GRF_domain_class_transcription_factor
PGSC0003DMG400003213	154	768	394	429	0.0493233	0.0399004	0.122782	Serine_threonine_protein_kinase_pk23
PGSC0003DMG400003217	45	34	382	196	2.76e-07	1.6e-06	-0.962719	Avr9_Cf-9_rapidly_elicited_protein_65
PGSC0003DMG400003218	827	996	3188	2908	0.0228925	0.0213144	-0.132624	Pre-mRNA_splicing_factor
PGSC0003DMG400003221	6	53	1016	1358	7.43e-07	3.75e-06	0.418583	Lung_seven_transmembrane_receptor
PGSC0003DMG400003225	13	41	268	366	0.000277026	0.000535299	0.449611	SAUR_family_protein
PGSC0003DMG400003229	118	241	471	1704	2.22e-15	7.82e-13	1.85513	Conserved_gene_of_unknown_function
PGSC0003DMG400003237	NA	NA	21	14	0.0613405	0.04755	-0.584963	Conserved_gene_of_unknown_function
PGSC0003DMG400003243	34	901	14328	8963	4.1e-10	7.51e-09	-0.676784	Gene_of_unknown_function
PGSC0003DMG400003257	NA	NA	849	320	8.47e-12	3.64e-10	-1.40769	Taxane_13-alpha-hydroxylase_cytochrome_P450
PGSC0003DMG400003277	121	63	180	264	0.000201105	0.000407252	0.552541	Gene_of_unknown_function
PGSC0003DMG400003288	0	0	1430	1310	0.0246476	0.0226196	-0.126448	Conserved_gene_of_unknown_function
PGSC0003DMG400003289	1	25	334	522	6.52e-07	3.35e-06	0.644202	P-coumarate_3-hydroxylase
PGSC0003DMG400003295	1745	2874	4033	3402	6.81e-05	0.000164865	-0.24547	Zuotin
PGSC0003DMG400003313	NA	NA	44	30	0.0447648	0.0368544	-0.552541	Serine-threonine_protein_kinase,_plant-type
PGSC0003DMG400003316	563	384	1716	926	2.24e-11	7.56e-10	-0.889965	Tuber-specific_and_sucrose-responsive_element_binding_factor
PGSC0003DMG400003318	216	11	250	318	0.00349297	0.00451204	0.347099	Adenylyl-sulfate_kinase,_chloroplastic
PGSC0003DMG400003322	21	4	470	374	0.00035025	0.000652811	-0.329622	Conserved_gene_of_unknown_function
PGSC0003DMG400003323	2	141	10	4	0.0130486	0.013398	-1.32193	RNA-binding_protein
PGSC0003DMG400003324	1548	65	1812	1450	6.99e-06	2.41e-05	-0.32153	Squalene_epoxidase
PGSC0003DMG400003330	21	48	383	445	0.00220985	0.00306802	0.216461	Conserved_gene_of_unknown_function
PGSC0003DMG400003340	NA	NA	52	16	7.53e-06	2.57e-05	-1.70044	P450_mono-oxygenase
PGSC0003DMG400003343	34	33	168	264	2.29e-05	6.58e-05	0.652077	Kinase
PGSC0003DMG400003344	10	12	309	402	3.58e-05	9.58e-05	0.379589	Dual-specific_kinase_DSK1
PGSC0003DMG400003357	16	22	548	416	1.06e-05	3.45e-05	-0.397592	CONSTANS_interacting_protein_2b
PGSC0003DMG400003367	NA	NA	22	34	0.0471223	0.0383777	0.628031	Conserved_gene_of_unknown_function
PGSC0003DMG400003368	141	467	2863	3348	0.00552039	0.0066321	0.225772	60S_ribosomal_protein_L12
PGSC0003DMG400003369	156	199	453	639	1.77e-05	5.32e-05	0.496305	Conserved_gene_of_unknown_function
PGSC0003DMG400003371	0	47	552	703	0.00197109	0.00279721	0.348856	Arabinogalactan_protein_2
PGSC0003DMG400003376	0	0	942	1226	0.00490202	0.00600185	0.38016	Gene_of_unknown_function
PGSC0003DMG400003380	442	464	2302	2587	0.0337979	0.029396	0.168392	Late_blight_resistance_protein_homolog_R1A-4
PGSC0003DMG400003381	204	61	323	387	0.00344626	0.00446449	0.260799	Conserved_gene_of_unknown_function
PGSC0003DMG400003382	0	43	503	759	6.86e-07	3.5e-06	0.593541	TCP_transcription_factor
PGSC0003DMG400003393	248	359	1000	913	0.0273868	0.0247	-0.131313	DNA_double-strand_break_repair_rad50_ATPase
PGSC0003DMG400003397	0	1	80	42	6.04e-05	0.000149523	-0.929611	Amino_acid_transporter
PGSC0003DMG400003405	0	4	44	71	0.00123022	0.00187864	0.690316	TRANSPORT_INHIBITOR_RESPONSE_1_protein
PGSC0003DMG400003410	949	195	963	876	0.013822	0.0140512	-0.136605	Kinesin
PGSC0003DMG400003411	21	17	659	763	0.00699567	0.00805759	0.211405	DNA-damage-inducible_protein_f
PGSC0003DMG400003415	0	1	256	224	0.0365796	0.0313717	-0.192645	Neutral_amino_acid_transport_protein
PGSC0003DMG400003416	19	0	19	12	0.0219556	0.0206077	-0.662965	Serine_threonine_protein_phosphatase_2A_57_kDa_regulatory_subunit_B_beta_isoform
PGSC0003DMG400003417	95	28	249	334	6.03e-05	0.000149294	0.423702	Conserved_gene_of_unknown_function
PGSC0003DMG400003424	NA	NA	4	38	2.92e-08	2.41e-07	3.24793	Conserved_gene_of_unknown_function
PGSC0003DMG400003436	3	53	1273	1369	0.0333098	0.0290407	0.10489	RNA-binding_protein_containing_a_PIN_domain
PGSC0003DMG400003444	6	0	93	113	0.035694	0.0307211	0.28102	Leucine-rich_repeat_resistance_protein
PGSC0003DMG400003449	44	2	1296	1590	3.18e-05	8.69e-05	0.294961	Thioredoxin
PGSC0003DMG400003454	84	51	235	278	0.050119	0.0404012	0.242424	ATP_GTP_Ca++_binding_protein
PGSC0003DMG400003459	110	295	498	598	0.000319443	0.000603752	0.264	TRANSPARENT_TESTA_1_protein
PGSC0003DMG400003461	94	285	2679	1457	9.67e-11	2.41e-09	-0.878694	3-hydroxy-3-methylglutaryl_coenzyme_A_reductase
PGSC0003DMG400003462	52	104	706	805	0.0115916	0.0121718	0.189321	Transducin_family_protein
PGSC0003DMG400003465	50	127	2340	3280	3.38e-08	2.7e-07	0.487187	Glycosyl_hydrolase_family
PGSC0003DMG400003467	600	747	2829	2557	0.026894	0.0243083	-0.14584	60S_ribosomal_protein_L7A
PGSC0003DMG400003470	31	231	686	775	0.00627594	0.00737429	0.175988	Ethylene-responsive_small_GTP-binding_protein
PGSC0003DMG400003477	73	82	912	568	5.96e-08	4.36e-07	-0.683143	Nodulin
PGSC0003DMG400003478	2	1	154	16	1.47e-10	3.41e-09	-3.26679	Oxidoreductase,_2OG-Fe(II)_oxygenase_family_protein
PGSC0003DMG400003484	432	243	1128	1330	0.00608376	0.0071886	0.237659	RNA-binding_region-containing_protein
PGSC0003DMG400003491	81	0	634	1055	1.48e-07	9.46e-07	0.734688	Conserved_gene_of_unknown_function
PGSC0003DMG400003503	21	20	604	656	0.0376954	0.0321355	0.119147	Maf_protein
PGSC0003DMG400003512	20	11	343	717	4.46e-08	3.4e-07	1.06376	Laccase
PGSC0003DMG400003514	217	68	1280	1156	0.0249028	0.0228149	-0.147002	Inorganic_pyrophosphatase
PGSC0003DMG400003515	284	165	568	661	0.00269654	0.00363404	0.218759	Protein_yrdA
PGSC0003DMG400003516	405	1325	444	529	0.0625148	0.0482641	0.252708	Heat_shock_protein_binding
PGSC0003DMG400003518	29	2	49	34	0.00198654	0.00281477	-0.527247	Conserved_gene_of_unknown_function
PGSC0003DMG400003519	NA	NA	34	22	0.00635985	0.00745185	-0.628031	Conserved_gene_of_unknown_function
PGSC0003DMG400003520	675	279	722	337	5.98e-11	1.67e-09	-1.09925	Conserved_gene_of_unknown_function
PGSC0003DMG400003521	114	78	13074	10859	3.32e-05	8.99e-05	-0.267809	Endo-beta-mannanase
PGSC0003DMG400003522	91	90	5976	2856	2.19e-10	4.63e-09	-1.06518	Galactinol_synthase
PGSC0003DMG400003525	NA	NA	23	13	0.00587714	0.00699096	-0.823122	AAA-type_ATPase
PGSC0003DMG400003526	90	60	232	122	4.22e-08	3.24e-07	-0.927244	AAA-type_ATPase
PGSC0003DMG400003527	1036	59	343	287	0.00610559	0.00720924	-0.257158	Disease_resistance_protein_RGA2
PGSC0003DMG400003528	76	424	336	256	0.000312927	0.000593273	-0.392317	Mitogen-activated_protein_kinase_7
PGSC0003DMG400003530	NA	NA	84180	14975	5.66e-15	1.4e-12	-2.49092	Abscisic_acid_and_environmental_stress-inducible_protein_TAS14
PGSC0003DMG400003531	NA	NA	186	60	1.32e-08	1.25e-07	-1.63227	Dhn1_protein
PGSC0003DMG400003536	1	1	522	348	2.45e-07	1.45e-06	-0.584963	3-epi-6-deoxocathasterone_23-monooxygenase
PGSC0003DMG400003537	66	345	2691	1951	7.82e-05	0.000184318	-0.463929	Beta-galactosidase
PGSC0003DMG400003543	1	11	139	235	1.45e-06	6.61e-06	0.757576	Serine-threonine_protein_kinase,_plant-type
PGSC0003DMG400003546	567	334	1633	1906	0.000273736	0.000529836	0.223023	Ferulate-5-hydroxylase
PGSC0003DMG400003547	406	289	1015	888	0.00274887	0.00369422	-0.192848	Isoform_2_of_UPF0183_protein
PGSC0003DMG400003548	19	269	10521	8091	4.12e-06	1.55e-05	-0.378882	Fructose-bisphosphate_aldolase
PGSC0003DMG400003549	13	2	234	147	2.27e-05	6.55e-05	-0.670692	Protein_kinase
PGSC0003DMG400003550	242	214	1000	714	4.06e-07	2.22e-06	-0.486004	Kinesin_motor_family_protein
PGSC0003DMG400003555	0	29	34	42	0.0540052	0.0429104	0.304855	Zinc_finger_(CCCH-type)_family_protein
PGSC0003DMG400003559	110	134	544	628	0.0171556	0.0168331	0.207158	Small_nuclear_ribonucleoprotein
PGSC0003DMG400003560	75	76	487	424	0.00449324	0.0055949	-0.199858	Oxidoreductase
PGSC0003DMG400003563	NA	NA	3916	1229	8.27e-13	6.7e-11	-1.6719	Flavanone_3_beta-hydroxylase
PGSC0003DMG400003564	68	75	1149	1316	0.00136664	0.00205643	0.195781	Calcium-dependent_protein_kinase_CPK4
PGSC0003DMG400003565	9	36	1873	1689	0.0170434	0.016744	-0.149182	DnaJ
PGSC0003DMG400003566	330	187	307	361	0.00482742	0.00592875	0.23376	ARO1_2
PGSC0003DMG400003569	4	2	62	76	0.0345657	0.0299386	0.293731	Thaumatin_protein
PGSC0003DMG400003571	158	303	154	331	2.66e-09	3.42e-08	1.1039	Zeamatin
PGSC0003DMG400003572	230	32	716	794	0.0228378	0.0212743	0.149179	Transcription_regulator
PGSC0003DMG400003574	NA	NA	30	65	3.34e-05	9.04e-05	1.11548	Ccaat-binding_transcription_factor
PGSC0003DMG400003582	685	742	2195	1897	0.000432794	0.000780439	-0.210501	Dehydroquinate_synthase
PGSC0003DMG400003583	59	31	288	335	0.0184367	0.017853	0.218092	Rac-like_GTPase_1
PGSC0003DMG400003584	400	183	1062	1186	0.00917615	0.0100517	0.15932	Ubiquitin_carrier_protein
PGSC0003DMG400003585	1279	1216	1387	1074	2.79e-05	7.78e-05	-0.368974	Zinc_finger_protein
PGSC0003DMG400003591	310	361	1415	878	0.000569736	0.000979747	-0.688509	DNA-directed_RNA_polymerase
PGSC0003DMG400003593	474	311	1644	1521	0.0250319	0.022908	-0.11219	Conserved_gene_of_unknown_function
PGSC0003DMG400003596	6	22	342	424	0.00266551	0.00359963	0.310068	AP-3_complex_subunit_sigma
PGSC0003DMG400003597	58	5	227	313	5.49e-05	0.000137917	0.46347	Conserved_gene_of_unknown_function
PGSC0003DMG400003601	56	24	1	40	4.61e-09	5.37e-08	5.32193	Transcription_factor
PGSC0003DMG400003602	12	180	308	257	0.0036511	0.00468129	-0.261162	Phosphoric_diester_hydrolase
PGSC0003DMG400003604	70	344	265	212	0.00239643	0.0032862	-0.321928	Conserved_gene_of_unknown_function
PGSC0003DMG400003607	1	130	144	117	0.00938367	0.0102298	-0.29956	Jasmonate_O-methyltransferase
PGSC0003DMG400003611	0	12	91	138	7.7e-05	0.000182001	0.60073	Pentatricopeptide_repeat-containing_protein
PGSC0003DMG400003612	66	292	743	843	0.00498227	0.00608865	0.18217	Glycosyltransferase
PGSC0003DMG400003613	447	1111	1072	824	1.26e-05	3.99e-05	-0.379589	Ubiquitin_carrier_protein
PGSC0003DMG400003614	NA	NA	52	83	0.000238411	0.000469995	0.6746	Dimethyladenosine_transferase
PGSC0003DMG400003617	7	152	400	449	0.0404834	0.0339996	0.166715	Glutaredoxin_C3
PGSC0003DMG400003618	8	0	79	114	0.000778255	0.0012734	0.529109	Conserved_gene_of_unknown_function
PGSC0003DMG400003619	107	12	783	520	1.32e-07	8.5e-07	-0.590501	Aldehyde_dehydrogenase_family_3_member_F1
PGSC0003DMG400003621	4	13	198	138	9.88e-05	0.000223987	-0.520832	Conserved_gene_of_unknown_function
PGSC0003DMG400003622	769	358	939	838	0.0208857	0.0197514	-0.164175	Nuclear_receptor_binding_set_domain_containing_protein_1,_nsd
PGSC0003DMG400003625	0	19	544	403	0.000369596	0.000683995	-0.432827	COL_domain_class_transcription_factor
PGSC0003DMG400003630	10	72	780	973	3.65e-05	9.73e-05	0.318966	Conserved_gene_of_unknown_function
PGSC0003DMG400003632	6215	8643	6473	9460	4.29e-07	2.33e-06	0.547406	H1_histone
PGSC0003DMG400003634	78	64	369	472	6.23e-05	0.000153106	0.355166	Methionine_sulfoxide_reductase
PGSC0003DMG400003639	45	3	71	46	0.000688841	0.001151	-0.626185	Conserved_gene_of_unknown_function
PGSC0003DMG400003640	0	0	43	30	0.00580962	0.00692313	-0.519374	Conserved_gene_of_unknown_function
PGSC0003DMG400003643	9	85	1086	835	7.74e-07	3.87e-06	-0.379176	Oligopeptide_transporter_OPT_family
PGSC0003DMG400003645	50	641	163	132	0.0595339	0.0464208	-0.304334	Ascorbate_peroxidase
PGSC0003DMG400003649	NA	NA	14	5	0.000871884	0.00140011	-1.48543	Farnesylated_protein_(ATFP6)
PGSC0003DMG400003654	37	150	630	1371	3.89e-09	4.63e-08	1.1218	Peroxidase
PGSC0003DMG400003655	182	68	865	727	0.00414086	0.00521787	-0.250745	Aspartic_proteinase_nepenthesin-1
PGSC0003DMG400003660	NA	NA	223	338	6.2e-05	0.000152582	0.59998	Amine_oxidase
PGSC0003DMG400003661	176	7	193	231	0.0164309	0.0162224	0.259292	RING-H2_finger_protein_ATL4M
PGSC0003DMG400003662	108	95	317	348	0.0375742	0.032059	0.134604	Iron_ion_binding___oxidoreductase__oxidoreductase,_acting_on_paired_donors,_with_incorporation_or_reduction_of_molecular_oxygen,_2-oxoglutarate_as_one_donor,_and_incorporation_of_one_atom_each_of_oxygen_into_both_donors
PGSC0003DMG400003666	314	490	7697	6628	0.000954077	0.00151299	-0.215723	Senescence-associated_protein
PGSC0003DMG400003667	2	31	182	145	0.00145619	0.00217085	-0.327886	Gene_of_unknown_function
PGSC0003DMG400003673	0	0	16	34	0.0003355	0.000629936	1.08746	Auxin-induced_SAUR
PGSC0003DMG400003679	0	0	491	445	0.0591563	0.0461893	-0.141918	Methyltransferase,_TIGR00027_family_protein
PGSC0003DMG400003681	41	95	734	561	7.53e-05	0.000178842	-0.387779	Cytosolic_purine_5-nucleotidase
PGSC0003DMG400003683	118	399	725	645	0.0134865	0.0137745	-0.168682	3-ketoacyl-CoA_synthase
PGSC0003DMG400003688	3987	4382	4017	3266	0.00157771	0.00232026	-0.298594	ST225
PGSC0003DMG400003691	16	49	519	575	0.0381763	0.0324427	0.147827	Phenylcoumaran_benzylic_ether_reductase
PGSC0003DMG400003692	107	125	1079	1278	0.000913171	0.00145874	0.244193	Protein_yrdA
PGSC0003DMG400003693	1462	1884	2295	1841	3.4e-06	1.32e-05	-0.318005	Adenosine_kinase
PGSC0003DMG400003694	929	1156	860	706	0.0300679	0.0267027	-0.284668	Auxilin
PGSC0003DMG400003695	NA	NA	59	46	0.0475761	0.0386887	-0.359081	Endo-1,4-beta-mannosidase_protein_1
PGSC0003DMG400003698	95	15	486	555	0.0378093	0.0322085	0.191531	Inositol-pentakisphosphate_2-kinase
PGSC0003DMG400003700	2287	1992	1143	1928	9.87e-11	2.44e-09	0.75428	Mitogen-activated_protein_kinase_9
PGSC0003DMG400003701	133	86	1312	1115	0.000282925	0.000545088	-0.234724	BZIP_domain_class_transcription_factor
PGSC0003DMG400003702	0	2	100	82	0.0562567	0.0443376	-0.286304	Conserved_gene_of_unknown_function
PGSC0003DMG400003707	4282	4784	37137	43240	0.00013863	0.00029773	0.219509	Pre-pro-cysteine_proteinase
PGSC0003DMG400003711	22	70	89	47	1.81e-05	5.41e-05	-0.921145	COL_domain_class_transcription_factor
PGSC0003DMG400003712	695	209	712	768	0.0628688	0.0484964	0.109229	Low_temperature_viability_protein
PGSC0003DMG400003713	NA	NA	28	42	0.0064031	0.00749006	0.584963	ATP_binding_protein
PGSC0003DMG400003714	NA	NA	7	15	0.00930194	0.0101567	1.09954	Leucine-rich_repeat_receptor_protein_kinase_EXS
PGSC0003DMG400003719	206	377	1088	1168	0.06107	0.0473804	0.102362	GAGA-binding_transcriptional_activator_BBR_BPC6
PGSC0003DMG400003722	350	332	2161	2770	0.000313773	0.000594513	0.358187	Iqd32_(IQ-domain_32);_calmodulin_binding
PGSC0003DMG400003723	49	16	235	326	0.000481228	0.000852714	0.472211	Conserved_gene_of_unknown_function
PGSC0003DMG400003724	1417	516	961	1142	0.012106	0.0126193	0.248954	Myosin_heavy_chain,_striated_muscle
PGSC0003DMG400003726	4	141	792	260	1.05e-12	8.08e-11	-1.60699	Carboxy-lyase
PGSC0003DMG400003727	304	575	840	777	0.0632311	0.0487184	-0.112475	Receptor_expression-enhancing_protein_3
PGSC0003DMG400003731	10	3	182	319	1.52e-06	6.85e-06	0.809618	Conserved_gene_of_unknown_function
PGSC0003DMG400003735	229	73	2243	1874	0.000141485	0.000302938	-0.259309	Sugar_transporter_ERD6-like_6
PGSC0003DMG400003736	0	0	140	98	0.000137429	0.000295915	-0.514573	Transcription_factor
PGSC0003DMG400003741	29	76	348	391	0.0322117	0.0282634	0.168081	Ornithine_carbamoyltransferase
PGSC0003DMG400003742	0	0	8	26	0.00032224	0.000608535	1.70044	Cytochrome_P450
PGSC0003DMG400003747	1255	1061	80	190	5.94e-08	4.35e-07	1.24793	Taxadien-5-alpha-ol_O-acetyltransferase
PGSC0003DMG400003750	16	9	382	336	0.0456081	0.0373872	-0.185111	Bell-like_homeodomain_protein_1
PGSC0003DMG400003751	10	47	958	680	9.91e-07	4.77e-06	-0.494491	Bel1_homeotic_protein
PGSC0003DMG400003754	3	26	76	91	0.0644558	0.049454	0.259867	Cytokinin_oxidase_dehydrogenase
PGSC0003DMG400003755	2343	3641	3455	2542	0.000126286	0.000276077	-0.442722	Thioredoxin
PGSC0003DMG400003756	649	66	2489	1667	3.6e-09	4.34e-08	-0.578312	Cysteine_protease
PGSC0003DMG400003757	NA	NA	24	14	0.00749479	0.00850829	-0.777608	Purple_acid_phosphatase
PGSC0003DMG400003758	10	38	638	565	0.014786	0.0148481	-0.175306	Peroxisome_biogenesis_factor_10
PGSC0003DMG400003759	835	642	1657	3324	2.07e-11	7.11e-10	1.00435	Auxin-induced_protein_5NG4
PGSC0003DMG400003764	78	682	426	562	8e-05	0.000187634	0.399717	Tetratricopeptide_repeat_protein,_tpr
PGSC0003DMG400003765	3	40	1143	1397	2.29e-05	6.58e-05	0.289507	Heat_shock_protein_binding_protein
PGSC0003DMG400003769	7	2	208	258	0.00547077	0.00658372	0.310788	Histone_H3.3
PGSC0003DMG400003770	1388	1171	6624	7078	0.0231731	0.0215166	0.0956391	Conserved_gene_of_unknown_function
PGSC0003DMG400003771	11	149	282	437	5.24e-05	0.000132426	0.631938	Auxin_response_factor_5
PGSC0003DMG400003774	9	7	1727	2023	0.00134018	0.00202194	0.228228	Endo-1,4-beta-glucanase
PGSC0003DMG400003775	186	93	298	343	0.0181294	0.0176199	0.202896	Diphthine_synthase
PGSC0003DMG400003776	0	116	594	655	0.0215751	0.0202964	0.141032	Conserved_gene_of_unknown_function
PGSC0003DMG400003779	49	52	367	448	0.000509479	0.000893891	0.287719	Eukaryotic_initiation_factor_3_gamma_subunit_family_protein
PGSC0003DMG400003792	76	43	371	436	0.00241122	0.00330201	0.232909	FLU
PGSC0003DMG400003793	0	63	1344	1448	0.061151	0.0474312	0.107528	Endo-1,3-1,4-beta-d-glucanase
PGSC0003DMG400003803	8	1	96	187	3.44e-06	1.33e-05	0.961932	Gene_of_unknown_function
PGSC0003DMG400003804	306	66	320	409	0.000928096	0.00147716	0.354029	Gene_of_unknown_function
PGSC0003DMG400003805	419	246	658	771	0.00137959	0.0020732	0.228643	Oxidoreductase
PGSC0003DMG400003807	1084	901	435	491	0.0513365	0.0412157	0.174708	Rrp4
PGSC0003DMG400003809	2	122	754	599	3.38e-05	9.12e-05	-0.332009	Fibronectin,_type_III-like_fold
PGSC0003DMG400003811	NA	NA	106	52	7.17e-06	2.47e-05	-1.02748	Nutrient_reservoir
PGSC0003DMG400003812	1	4	102	65	0.000240998	0.000474293	-0.650058	Hydrolase
PGSC0003DMG400003813	38	0	348	300	0.0188943	0.0182125	-0.214125	ATP_binding_protein
PGSC0003DMG400003817	2	13	164	132	0.0612518	0.0474973	-0.313158	RNA-directed_DNA_polymerase_(Reverse_transcriptase);_Ribonuclease_H
PGSC0003DMG400003837	574	1264	1118	921	1.77e-05	5.3e-05	-0.279647	Speckle-type_POZ_protein
PGSC0003DMG400003838	508	141	1021	1196	0.000224984	0.000447489	0.228235	Elongation_factor_Tu
PGSC0003DMG400003839	90	142	128	153	0.0262204	0.0238102	0.257388	Inorganic_phosphate_transporter
PGSC0003DMG400003842	1859	1630	1604	1803	0.00260407	0.00352654	0.168725	Synapse-associated_protein
PGSC0003DMG400003844	55	120	566	448	0.000108629	0.000243467	-0.337303	TRNA_(5-methylaminomethyl-2-thiouridylate)-methyltransferase
PGSC0003DMG400003847	140	164	577	434	5.09e-06	1.84e-05	-0.410876	Gene_of_unknown_function
PGSC0003DMG400003849	52	83	389	214	1.35e-08	1.27e-07	-0.862159	GID1-like_gibberellin_receptor
PGSC0003DMG400003857	0	7	58	80	0.00525677	0.00636636	0.463947	Gene_of_unknown_function
PGSC0003DMG400003858	NA	NA	65	54	0.0559234	0.0441357	-0.26748	Gene_of_unknown_function
PGSC0003DMG400003859	122	111	378	423	0.0190059	0.0182969	0.162271	ATP-dependent_RNA_helicase
PGSC0003DMG400003860	14	781	511	574	0.0538346	0.042812	0.167727	Conserved_gene_of_unknown_function
PGSC0003DMG400003863	51	192	2614	1848	3.46e-06	1.34e-05	-0.500294	Zinc_finger_protein_593
PGSC0003DMG400003865	0	10	204	135	8.26e-06	2.78e-05	-0.59561	Conserved_gene_of_unknown_function
PGSC0003DMG400003866	100	51	163	278	1.21e-07	7.94e-07	0.770213	Xyloglucan_endotransglucosylase_hydrolase_12
PGSC0003DMG400003867	718	163	1798	1547	0.00387056	0.0049261	-0.21692	Gene_of_unknown_function
PGSC0003DMG400003868	76	523	906	628	2.48e-07	1.46e-06	-0.528746	Amino_acid_binding_protein
PGSC0003DMG400003870	NA	NA	36	14	0.00035211	0.00065561	-1.36257	Conserved_gene_of_unknown_function
PGSC0003DMG400003871	11	43	18	30	0.00315613	0.00414181	0.736966	Pectate_lyase
PGSC0003DMG400003889	913	1868	2470	3183	0.0017687	0.00255275	0.365876	P-glycoprotein
PGSC0003DMG400003891	29	20	234	286	0.019413	0.0185872	0.289507	Thioredoxin
PGSC0003DMG400003897	1071	1051	1886	1626	0.000169257	0.000352266	-0.214002	PGPD14
PGSC0003DMG400003898	196	304	682	842	0.000284338	0.000546887	0.304048	RAB1X
PGSC0003DMG400003902	144	627	948	838	0.039043	0.0330115	-0.177937	DNA_binding_protein
PGSC0003DMG400003903	6	219	127	84	0.0101591	0.0109207	-0.596367	ATSMC2
PGSC0003DMG400003906	371	274	1920	1336	1.02e-08	1.01e-07	-0.523186	Multifunctional_protein
PGSC0003DMG400003909	NA	NA	17	8	0.00207537	0.00291091	-1.08746	Conserved_gene_of_unknown_function
PGSC0003DMG400003912	NA	NA	37	77	0.000121678	0.000267426	1.05733	P69F_protein
PGSC0003DMG400003913	18	2	191	314	2.7e-06	1.1e-05	0.717192	Serine_protease
PGSC0003DMG400003916	13	22	415	717	3.23e-09	4.02e-08	0.788862	Triose_phosphate_phosphate_translocator,_chloroplast
PGSC0003DMG400003917	NA	NA	35	22	0.0157232	0.0156333	-0.669851	Tellurite_resistance_protein_tehA
PGSC0003DMG400003921	NA	NA	102	151	0.000545726	0.000945526	0.565979	Conserved_gene_of_unknown_function
PGSC0003DMG400003923	10	223	777	711	0.0624128	0.0482056	-0.128065	ATP-dependent_clp_protease
PGSC0003DMG400003925	592	72	220	189	0.0138739	0.0140961	-0.219117	DNA_binding_protein
PGSC0003DMG400003929	43	34	506	690	3.06e-06	1.22e-05	0.447459	C-4_methyl_sterol_oxidase
PGSC0003DMG400003933	409	223	1970	1625	3.25e-05	8.83e-05	-0.277756	Conserved_gene_of_unknown_function
PGSC0003DMG400003935	31	44	243	280	0.0373452	0.0319112	0.204471	Aminomethyltransferase
PGSC0003DMG400003936	342	313	551	490	0.0120312	0.0125671	-0.169271	Primary_amine_oxidase
PGSC0003DMG400003938	NA	NA	123	66	8.93e-06	2.96e-05	-0.89812	P69E_protein
PGSC0003DMG400003939	206	119	535	412	8.29e-05	0.000193101	-0.376895	Serine_protease
PGSC0003DMG400003941	1	81	443	385	0.00389459	0.00495186	-0.202448	ADP-sugar_diphosphatase
PGSC0003DMG400003946	1353	225	130	340	6.03e-11	1.67e-09	1.38702	Multidrug_resistance_pump
PGSC0003DMG400003947	356	113	494	670	7.42e-05	0.00017679	0.43965	Kinesin_heavy_chain
PGSC0003DMG400003949	49	7	113	154	0.00150272	0.00222823	0.446608	Conserved_gene_of_unknown_function
PGSC0003DMG400003950	22	1	52	71	0.0020722	0.00290779	0.449307	Pentatricopeptide_repeat-containing_protein
PGSC0003DMG400003952	160	98	853	954	0.0193234	0.0185169	0.161444	ATP-dependent_Clp_protease_proteolytic_subunit
PGSC0003DMG400003953	1	3	397	456	0.0244354	0.0224677	0.199895	REX1_DNA_Repair_family_protein
PGSC0003DMG400003954	0	0	126	242	1.41e-06	6.49e-06	0.941583	Conserved_gene_of_unknown_function
PGSC0003DMG400003957	0	0	26	40	0.00374273	0.00478292	0.621488	Conserved_gene_of_unknown_function
PGSC0003DMG400003958	17	42	401	512	9.78e-05	0.000222174	0.352542	Leucine_rich_repeat_receptor_kinase
PGSC0003DMG400003960	470	314	498	579	0.00160633	0.00235366	0.217418	UDP-D-glucuronate_4-epimerase_5
PGSC0003DMG400003961	358	1	546	612	0.0151496	0.0151519	0.164631	Cytochrome_P450
PGSC0003DMG400003962	5	13	83	147	6.69e-06	2.32e-05	0.824633	RING-H2_finger_protein_ATL1L
PGSC0003DMG400003964	2374	2132	771	944	0.000187781	0.000384439	0.292056	GT2_protein
PGSC0003DMG400003965	3	2	37	104	5.71e-06	2.03e-05	1.49099	Conserved_gene_of_unknown_function
PGSC0003DMG400003967	0	0	70	92	0.0113779	0.0119893	0.394279	Conserved_gene_of_unknown_function
PGSC0003DMG400003976	4	58	411	509	0.0185554	0.0179406	0.308527	Cellulose_synthase
PGSC0003DMG400003982	2	1	14	4	0.000362205	0.000672491	-1.80735	ATP_binding_protein
PGSC0003DMG400003984	3773	3643	11400	10538	0.00983161	0.0106273	-0.113433	Polyubiquitin
PGSC0003DMG400003985	4581	5441	15112	18491	2.76e-05	7.73e-05	0.291129	Actin
PGSC0003DMG400003986	2595	1131	1065	914	0.000376018	0.000694174	-0.220587	Structural_molecule
PGSC0003DMG400003988	203	252	526	654	0.0089387	0.00983992	0.314228	Snrnp_sm_protein
PGSC0003DMG400003990	361	397	324	670	3.83e-09	4.58e-08	1.04817	Transporter
PGSC0003DMG400003992	2566	1801	3323	3087	0.022765	0.021213	-0.106281	Conserved_gene_of_unknown_function
PGSC0003DMG400003993	0	0	104	73	0.00119506	0.00183198	-0.510615	Citrate_binding_protein
PGSC0003DMG400004000	NA	NA	16	4	0.000344882	0.000644231	-2	ATP_binding_protein
PGSC0003DMG400004005	100	540	348	308	0.0509038	0.040931	-0.176157	Drought_responsive_element_binding_protein
PGSC0003DMG400004006	23	54	902	1122	0.000103458	0.000233249	0.314873	PHAP2A_protein
PGSC0003DMG400004009	120	107	379	475	0.000225032	0.000447489	0.32573	Phospholipase_C
PGSC0003DMG400004010	0	1	97	54	1.84e-05	5.48e-05	-0.845025	Conserved_gene_of_unknown_function
PGSC0003DMG400004012	85	95	1244	1060	0.00017434	0.000361202	-0.230922	Nicotinate_phosphoribosyltransferase
PGSC0003DMG400004015	2	2	156	128	0.0135383	0.0138168	-0.285402	Conserved_gene_of_unknown_function
PGSC0003DMG400004016	10	58	176	332	3.81e-08	2.98e-07	0.915608	Triacylglycerol_lipase
PGSC0003DMG400004017	13	65	518	680	2.39e-06	9.93e-06	0.392583	Conserved_gene_of_unknown_function
PGSC0003DMG400004018	NA	NA	46	36	0.0440338	0.0363934	-0.353637	Triacylglycerol_lipase
PGSC0003DMG400004020	563	308	9790	6454	7.97e-10	1.27e-08	-0.601115	Zeaxanthin_epoxidase,_chloroplastic
PGSC0003DMG400004022	61	204	920	1147	9.67e-05	0.000220205	0.31816	Conserved_gene_of_unknown_function
PGSC0003DMG400004028	0	18	100	156	5.8e-05	0.0001446	0.641546	Cyclin_delta-3
PGSC0003DMG400004030	NA	NA	96	64	0.000997262	0.00157005	-0.584963	Ubiquitin-protein_ligase
PGSC0003DMG400004037	NA	NA	16	4	0.000244135	0.000479231	-2	ATP_binding_protein
PGSC0003DMG400004038	NA	NA	14	3	5.55e-05	0.000139325	-2.22239	Rapid_alkalinization_factor_3
PGSC0003DMG400004041	52	34	206	172	0.0119657	0.0125044	-0.260236	Conserved_gene_of_unknown_function
PGSC0003DMG400004044	0	30	46	62	0.00816214	0.00912554	0.430634	Root_phototropism_protein
PGSC0003DMG400004051	12	22	1640	2243	1.78e-05	5.33e-05	0.451734	Conserved_gene_of_unknown_function
PGSC0003DMG400004057	227	460	677	491	4.84e-06	1.77e-05	-0.463433	ORF16-lacZ_fusion_protein
PGSC0003DMG400004062	448	725	2244	4852	1.59e-11	5.77e-10	1.11251	DOF_domain_class_transcription_factor
PGSC0003DMG400004064	0	0	96	271	2.53e-08	2.14e-07	1.49719	Subtilisin_inhibitor_1
PGSC0003DMG400004067	65	166	528	578	0.0311844	0.0275097	0.130532	Glycerophosphoryl_diester_phosphodiesterase
PGSC0003DMG400004069	111	326	1000	891	0.00348961	0.00450833	-0.166503	Aspartyl_protease_family_protein
PGSC0003DMG400004071	45	57	49	63	0.0185405	0.0179319	0.36257	Mismatch_repair_protein
PGSC0003DMG400004073	51	54	85	50	2.53e-05	7.18e-05	-0.765535	Universal_stress_protein_family_protein
PGSC0003DMG400004074	29	200	366	468	0.00863714	0.00956065	0.354665	Conserved_gene_of_unknown_function
PGSC0003DMG400004075	22	28	10	17	0.0134035	0.013708	0.765535	Conserved_gene_of_unknown_function
PGSC0003DMG400004078	6	4	453	910	6.55e-10	1.08e-08	1.00636	Conserved_gene_of_unknown_function
PGSC0003DMG400004080	0	64	79	46	0.000132374	0.000286851	-0.780219	Conserved_gene_of_unknown_function
PGSC0003DMG400004081	382	485	34	696	1.38e-14	2.86e-12	4.35548	Agamous-like_MADS-box_protein_AGL8_homolog
PGSC0003DMG400004083	59	109	701	513	1.39e-05	4.32e-05	-0.450456	Conserved_gene_of_unknown_function
PGSC0003DMG400004086	674	1316	190	255	0.000221438	0.000441782	0.424498	Heat_shock
PGSC0003DMG400004087	158	300	787	699	0.0242385	0.0223112	-0.171071	DNA_binding_protein
PGSC0003DMG400004088	4477	3462	891	761	0.000662977	0.00111389	-0.227529	U4_U6.U5_tri-snRNP-associated_protein
PGSC0003DMG400004098	3751	5408	741	839	0.00213816	0.00298388	0.179197	Nucleolar_protein,Nop52_containing_protein
PGSC0003DMG400004101	4626	5197	16164	12184	1.38e-05	4.31e-05	-0.407796	H(+)-transporting_ATPase
PGSC0003DMG400004111	134	296	4034	3497	0.00086883	0.0013957	-0.206093	Spermidine_synthase
PGSC0003DMG400004112	289	481	849	757	0.0182994	0.0177531	-0.165471	Conserved_gene_of_unknown_function
PGSC0003DMG400004114	379	290	1018	764	5.81e-07	3.03e-06	-0.414093	Trehalose_6-phosphate_synthase
PGSC0003DMG400004115	335	1121	339	541	1.37e-07	8.83e-07	0.674343	NHL_repeat-containing_protein
PGSC0003DMG400004122	31	207	1212	1340	0.0374364	0.0319653	0.144843	30S_ribosomal_protein_S13,_chloroplastic
PGSC0003DMG400004124	181	139	932	1027	0.0353632	0.0304884	0.140034	Ribosomal_protein_S9
PGSC0003DMG400004128	0	37	86	107	0.0150054	0.0150355	0.315202	Ring_finger_protein
PGSC0003DMG400004129	119	45	199	86	2.58e-09	3.35e-08	-1.21036	Conserved_gene_of_unknown_function
PGSC0003DMG400004131	NA	NA	61	30	8.74e-05	0.000201859	-1.02385	Major_latex
PGSC0003DMG400004142	NA	NA	16	4	0.000184158	0.00037829	-2	Gene_of_unknown_function
PGSC0003DMG400004146	28	9	208	388	1.38e-08	1.29e-07	0.899473	Receptor_protein_kinase_CLAVATA1
PGSC0003DMG400004149	527	873	1642	1261	0.000258808	0.000504141	-0.380886	Cell_division_protein_ftsH
PGSC0003DMG400004150	378	242	2995	2733	0.0113245	0.011938	-0.132071	Protein_disulfide_isomerase
PGSC0003DMG400004151	3413	3332	12078	29446	1.22e-12	8.91e-11	1.28569	Thiamine_biosynthesis_protein_ThiC_variant_L1
PGSC0003DMG400004152	25	40	125	216	7.42e-06	2.54e-05	0.789103	Conserved_gene_of_unknown_function
PGSC0003DMG400004153	20	43	715	1022	1.42e-07	9.12e-07	0.51538	Anthranilate_synthase_alpha_subunit
PGSC0003DMG400004158	392	535	1803	1462	2.28e-05	6.56e-05	-0.302456	Ca2+_antiporter_cation_exchanger
PGSC0003DMG400004159	918	618	3132	2904	0.0322631	0.028295	-0.109043	ATP_binding_protein
PGSC0003DMG400004162	3	113	480	367	0.000300495	0.00057267	-0.387254	Hydrolase,_hydrolyzing_O-glycosyl_compounds
PGSC0003DMG400004165	NA	NA	113	168	0.00055663	0.000961143	0.572138	Thylakoid_soluble_phosphoprotein
PGSC0003DMG400004167	21	30	377	410	0.0532849	0.0424745	0.121059	GTP_binding_protein
PGSC0003DMG400004169	5	9	397	269	2.23e-05	6.44e-05	-0.561533	Gene_of_unknown_function
PGSC0003DMG400004170	158	387	4022	1141	8.22e-15	1.86e-12	-1.81761	Asparagine_synthetase_[glutamine-hydrolyzing]
PGSC0003DMG400004190	1104	366	1241	1331	0.0454833	0.0373083	0.101007	Leucine-rich_repeat_resistance_protein
PGSC0003DMG400004211	14730	21317	236	366	0.0038658	0.00492119	0.633057	Photosystem_Q(B)_protein
PGSC0003DMG400004227	8	0	22	31	0.0605682	0.0470389	0.494765	Reverse_transcriptase
PGSC0003DMG400004233	8735	5128	46	149	3.16e-07	1.8e-06	1.69561	Nodulin_protein
PGSC0003DMG400004239	0	39	50	68	0.0251526	0.0230005	0.443607	Conserved_gene_of_unknown_function
PGSC0003DMG400004243	38	445	315	354	0.0612722	0.0475091	0.168398	Conserved_gene_of_unknown_function
PGSC0003DMG400004251	1	8	70	160	1.53e-07	9.71e-07	1.19265	Conserved_gene_of_unknown_function
PGSC0003DMG400004252	0	1	11	4	0.00225643	0.00312134	-1.45943	Staygreen_protein
PGSC0003DMG400004253	0	1	93	112	0.0276088	0.0248586	0.268196	HMG-CoA_synthase
PGSC0003DMG400004254	208	24	826	980	0.000177846	0.000367375	0.24664	SPX_domain-containing_protein
PGSC0003DMG400004257	424	132	1171	1452	3.37e-05	9.1e-05	0.3103	F-box_family_protein
PGSC0003DMG400004258	12	16	1156	1487	1.87e-06	8.17e-06	0.363263	Cleavage_and_polyadenylation_specificity_factor
PGSC0003DMG400004259	NA	NA	82	3	2.52e-11	8.37e-10	-4.77259	Thaumatin
PGSC0003DMG400004265	54	66	371	414	0.0413136	0.0345639	0.158212	DEAD-box_ATP-dependent_RNA_helicase_48
PGSC0003DMG400004273	321	158	1582	1901	0.000532471	0.000926519	0.265009	Serine_arginine-rich_protein
PGSC0003DMG400004283	176	99	637	441	3.53e-07	1.98e-06	-0.530515	EIG-I24_protein
PGSC0003DMG400004284	59	5	217	136	0.000455703	0.000813576	-0.674088	Disease_resistance_protein
PGSC0003DMG400004285	375	477	968	602	8.74e-07	4.29e-06	-0.685244	Chromomethylase
PGSC0003DMG400004286	2	10	151	125	0.0182583	0.0177226	-0.27262	Tap46
PGSC0003DMG400004288	2	4	280	344	0.00100712	0.00158176	0.296982	Ubiquitin_ligase_SINAT2
PGSC0003DMG400004291	189	21	1523	354	4e-15	1.14e-12	-2.10509	Oligopeptide_transporter
PGSC0003DMG400004294	56	2	20	31	0.035003	0.0302349	0.632268	F-box_family_protein
PGSC0003DMG400004299	44	83	278	365	6.55e-05	0.000159848	0.392812	Ccaat-binding_transcription_factor_subunit_A
PGSC0003DMG400004306	11	8	691	466	1.23e-07	8.04e-07	-0.568356	Ubiquitin-protein_ligase_BRE1A
PGSC0003DMG400004310	845	390	477	568	0.00358066	0.00460712	0.251902	Peptidase_S8_and_S53,_subtilisin,_kexin,_sedolisin;_3_exoribonuclease
PGSC0003DMG400004312	NA	NA	446	506	0.00656113	0.00764268	0.182094	9-cis-epoxycarotenoid_dioxygenase
PGSC0003DMG400004317	NA	NA	143	222	3.57e-05	9.57e-05	0.634545	Stellacyanin
PGSC0003DMG400004318	0	5	232	360	1.06e-06	5.07e-06	0.633872	Conserved_gene_of_unknown_function
PGSC0003DMG400004319	1	2	42	29	0.0169227	0.0166469	-0.534336	Ankyrin_repeat-containing_protein
PGSC0003DMG400004324	58	611	730	670	0.0438693	0.03629	-0.123735	Protein-tyrosine_phosphatase_mitochondrial_1,_mitochondrial
PGSC0003DMG400004327	190	377	944	1086	0.00721155	0.00824813	0.202165	Leucine-rich_repeat_resistance_protein
PGSC0003DMG400004328	0	11	158	181	0.0380898	0.0323812	0.196065	Fk506-binding_protein
PGSC0003DMG400004329	430	746	2989	5773	6e-11	1.67e-09	0.949658	Nitrate_transporter
PGSC0003DMG400004332	17	36	20	42	0.00205942	0.00289488	1.07039	NAC_domain_protein
PGSC0003DMG400004340	1	2	117	223	3.82e-07	2.11e-06	0.930535	DNA_binding_protein
PGSC0003DMG400004351	43	343	1894	1563	0.0148326	0.0148884	-0.277119	Conserved_gene_of_unknown_function
PGSC0003DMG400004352	91	25	124	158	0.00229742	0.00317133	0.349584	Pentatricopeptide_repeat-containing_protein
PGSC0003DMG400004353	355	467	1070	807	1.08e-05	3.48e-05	-0.40697	Protein_ABCI12,_chloroplastic
PGSC0003DMG400004355	1	0	3693	4705	1.99e-05	5.85e-05	0.349401	Glutamine_synthetase
PGSC0003DMG400004356	9	3	140	171	0.00961172	0.0104378	0.288569	Binding_protein
PGSC0003DMG400004357	1122	1420	5538	4002	5.83e-05	0.000145017	-0.468644	Big_map_kinase_bmk
PGSC0003DMG400004359	93	1	86	131	0.000148943	0.000315658	0.607158	Pentatricopeptide_repeat-containing_protein
PGSC0003DMG400004363	97	2	74	19	1.06e-07	7.08e-07	-1.96153	Auxin-regulated_dual_specificity_cytosolic_kinase
PGSC0003DMG400004364	4	33	243	300	0.00100916	0.00158469	0.304006	Nucleoside_diphosphate_kinase
PGSC0003DMG400004366	53	4	590	716	0.000132182	0.000286619	0.279245	Ptm1
PGSC0003DMG400004374	248	159	387	442	0.0203411	0.0193162	0.191713	25.3_kDa_vesicle_transport_protein
PGSC0003DMG400004378	2	4	1252	647	6.61e-10	1.09e-08	-0.952397	GDSL_esterase_lipase
PGSC0003DMG400004379	0	0	230	132	1.25e-05	3.97e-05	-0.801096	Esterase
PGSC0003DMG400004380	NA	NA	12	6	0.0174748	0.0170871	-1	Phytophthora-inhibited_protease_1
PGSC0003DMG400004387	1	3	165	324	1.36e-08	1.28e-07	0.973528	Alpha_galactosidase
PGSC0003DMG400004388	NA	NA	60	48	0.0493278	0.0399005	-0.321928	Conserved_gene_of_unknown_function
PGSC0003DMG400004390	38	1	2	14	2.77e-05	7.74e-05	2.80735	Gene_of_unknown_function
PGSC0003DMG400004398	319	100	315	377	0.00224812	0.00311218	0.259213	Conserved_gene_of_unknown_function
PGSC0003DMG400004404	316	96	406	469	0.0102726	0.011022	0.208108	Expansin9
PGSC0003DMG400004412	27	210	590	518	0.0153915	0.0153618	-0.187763	Conserved_gene_of_unknown_function
PGSC0003DMG400004421	10	3	23	16	0.0501382	0.0404096	-0.523562	Transferase,_transferring_glycosyl_groups
PGSC0003DMG400004422	152	1093	1510	2015	6.36e-07	3.28e-06	0.416231	V-type_proton_ATPase_16_kDa_proteolipid_subunit
PGSC0003DMG400004430	0	2	27	1	4.5e-09	5.27e-08	-4.75489	GDP-mannose_transporter
PGSC0003DMG400004437	88	85	132	207	1.74e-06	7.67e-06	0.649093	ER_lumen_protein_retaining_receptor
PGSC0003DMG400004438	0	0	281	400	1.63e-05	4.96e-05	0.50943	Aquaporin,_MIP_family,_PIP_subfamily
PGSC0003DMG400004444	2	19	1029	1140	0.0459814	0.0376326	0.147791	HAD_superfamily_protein_involved_in_N-acetyl-glucosamine_catabolism
PGSC0003DMG400004445	0	223	319	196	4.52e-07	2.44e-06	-0.702703	Carboxylic_ester_hydrolase
PGSC0003DMG400004454	191	158	495	566	0.00838116	0.00932485	0.193374	Glutaredoxin,_grx
PGSC0003DMG400004458	NA	NA	114	212	1.15e-07	7.59e-07	0.89503	Light-harvesting_complex_I_protein_Lhca5
PGSC0003DMG400004459	492	622	1200	1000	0.000599596	0.00102432	-0.263034	Paramyosin
PGSC0003DMG400004468	150	11	143	194	0.000404273	0.000737287	0.440042	F-box_kelch-repeat_protein_SKIP25
PGSC0003DMG400004469	60	1	66	82	0.0164027	0.0161963	0.313158	Conserved_gene_of_unknown_function
PGSC0003DMG400004470	60	182	324	467	2.27e-06	9.57e-06	0.527429	Transcription_factor_TF2
PGSC0003DMG400004473	557	1331	3683	4168	0.00272116	0.0036629	0.178474	Ankyrin_repeat-containing_protein
PGSC0003DMG400004474	0	0	71	49	0.00112351	0.00173596	-0.535037	Multidrug_resistance_pump
PGSC0003DMG400004491	NA	NA	7	14	0.0149755	0.0150072	1	Villin_headpiece;_Gelsolin_region
PGSC0003DMG400004498	686	1352	7785	4939	4.06e-10	7.47e-09	-0.656478	Xaa-Pro_aminopeptidase_2
PGSC0003DMG400004501	2756	3929	1096	840	4.71e-06	1.73e-05	-0.383787	BRASSINAZOLE-RESISTANT_1_protein
PGSC0003DMG400004509	NA	NA	13	20	0.0556816	0.043979	0.621488	Conserved_gene_of_unknown_function
PGSC0003DMG400004514	230	7	328	394	0.00686822	0.00793912	0.2645	Beta_1,4_N-acetylglucosaminyltransferase
PGSC0003DMG400004526	NA	NA	12	2	0.000235755	0.000465777	-2.58496	UDP-glucose:sesaminol_2-O-glucoside-O-glucosyltransferase
PGSC0003DMG400004531	524	903	2429	2573	0.0647685	0.0496606	0.083089	Endomembrane_protein_emp70
PGSC0003DMG400004532	0	0	1132	408	5.5e-10	9.38e-09	-1.47223	Chloroplast_ferredoxin_I
PGSC0003DMG400004540	11	1	56	41	0.0346452	0.0299961	-0.449803	Gene_of_unknown_function
PGSC0003DMG400004542	501	2494	809	746	0.0376282	0.0320871	-0.116964	Cytochrome_P450
PGSC0003DMG400004547	0	0	399	8	2.19e-12	1.35e-10	-5.64024	Proteinase_inhibitor_type-2_P303.51
PGSC0003DMG400004548	0	9	42	6	8.69e-06	2.9e-05	-2.80735	Proteinase_inhibitor_type-2_CEVI57
PGSC0003DMG400004557	52	82	328	274	0.00250275	0.00341155	-0.25952	Syntaxin
PGSC0003DMG400004571	156	386	542	660	7.92e-05	0.000186212	0.284173	RPM1_interacting_protein_4_transcript_2
PGSC0003DMG400004572	483	230	957	1292	1.13e-05	3.64e-05	0.433015	Adenosylhomocysteinase
PGSC0003DMG400004573	NA	NA	3735	1990	6.64e-09	7.19e-08	-0.90834	Anthocyanin_5-O-glucosyltransferase
PGSC0003DMG400004575	0	1	43	12	2.16e-05	6.27e-05	-1.8413	Gene_of_unknown_function
PGSC0003DMG400004576	202	70	212	85	1.65e-07	1.03e-06	-1.31853	Gene_of_unknown_function
PGSC0003DMG400004579	45	29	79	57	0.039143	0.0330708	-0.470891	NBS-coding_resistance_gene_analog
PGSC0003DMG400004580	1	16	21	36	0.00328385	0.00428239	0.777608	Transcription_factor_bHLH62
PGSC0003DMG400004582	181	225	1333	1518	0.00396831	0.00503232	0.187495	Minor_histocompatibility_antigen_H13
PGSC0003DMG400004584	818	352	1169	1312	0.00545967	0.00657295	0.166493	WD-repeat_protein
PGSC0003DMG400004585	4845	3507	2212	1961	0.0601375	0.0467719	-0.173762	Dead_box_ATP-dependent_RNA_helicase
PGSC0003DMG400004593	0	3	953	518	1.87e-10	4.13e-09	-0.879524	Chitinase
PGSC0003DMG400004594	257	467	2644	2998	0.00203432	0.00286915	0.181278	Serine_threonine-protein_kinase_PBS1
PGSC0003DMG400004596	2971	6400	2666	5814	2e-12	1.3e-10	1.12485	Soluble_diacylglycerol_acyltransferase
PGSC0003DMG400004597	NA	NA	375	892	1.11e-09	1.65e-08	1.25015	Conserved_gene_of_unknown_function
PGSC0003DMG400004598	0	1	1526	182	4.44e-16	2.9e-13	-3.06774	Embryonic_protein_DC-8
PGSC0003DMG400004601	67	97	698	447	1.44e-08	1.33e-07	-0.642952	CBL-interacting_protein_kinase_1
PGSC0003DMG400004602	238	365	1169	1480	3.16e-05	8.63e-05	0.340322	Novel_plant_snare
PGSC0003DMG400004604	3	35	208	289	9.3e-05	0.000212745	0.474486	Pentatricopeptide_repeat-containing_protein
PGSC0003DMG400004613	0	7	1662	1121	3.56e-09	4.32e-08	-0.568134	SCPL33
PGSC0003DMG400004614	4	4	271	323	0.00912821	0.0100064	0.253241	F-box_family_protein
PGSC0003DMG400004616	48	80	245	175	0.000105067	0.000236352	-0.485427	Invertase_inhibitor
PGSC0003DMG400004617	18	225	7033	4956	5.57e-06	1.99e-05	-0.504964	Invertase_inhibitor
PGSC0003DMG400004618	0	5	78	38	2.78e-05	7.77e-05	-1.03747	Invertase_inhibitor
PGSC0003DMG400004623	0	189	811	438	1.6e-09	2.24e-08	-0.888771	AMP_dependent_ligase
PGSC0003DMG400004624	33	17	583	445	0.000152704	0.000322168	-0.389691	GATA_transcription_factor
PGSC0003DMG400004625	461	256	1156	780	1.25e-07	8.14e-07	-0.567595	Fiber_protein_Fb2
PGSC0003DMG400004629	58	598	1989	1774	0.0153762	0.0153516	-0.165037	Epoxide_hydrolase_1
PGSC0003DMG400004630	161	408	5848	4411	1.56e-07	9.87e-07	-0.406838	Glyoxysomal_fatty_acid_beta-oxidation_multifunctional_protein
PGSC0003DMG400004631	NA	NA	24	43	0.00193724	0.00275644	0.841302	Conserved_gene_of_unknown_function
PGSC0003DMG400004633	455	392	658	789	0.012811	0.0132172	0.261938	7-dehydrocholesterol_reductase
PGSC0003DMG400004634	222	1178	419	480	0.0137979	0.014033	0.196084	Sentrin_sumo-specific_protease
PGSC0003DMG400004642	7	11	310	366	0.0019069	0.00272217	0.239575	Lipoyl_synthase,_chloroplastic
PGSC0003DMG400004644	31	47	728	863	0.00254585	0.00346152	0.245422	Binding_protein
PGSC0003DMG400004647	66	87	293	384	0.000351992	0.000655523	0.390206	Cytochrome_P450_CYP82E4v2_nicotine_demethylase
PGSC0003DMG400004648	109	16	191	150	0.00342288	0.00444029	-0.34861	GTP_binding_protein
PGSC0003DMG400004649	68	58	172	96	3.67e-07	2.04e-06	-0.841302	GRAS_family_transcription_factor
PGSC0003DMG400004650	102	889	2004	1711	0.00148517	0.00220578	-0.228043	Chromatin_remodeling_complex_subunit
PGSC0003DMG400004651	843	893	925	1066	0.0222332	0.0208128	0.204682	Polyprotein
PGSC0003DMG400004652	18	20	8722	6500	1.62e-06	7.23e-06	-0.424219	Serine-pyruvate_aminotransferase
PGSC0003DMG400004654	0	37	131	106	0.0354826	0.0305823	-0.305503	Conserved_gene_of_unknown_function
PGSC0003DMG400004655	767	572	1361	960	8.66e-08	5.95e-07	-0.503561	GAL83_protein
PGSC0003DMG400004656	211	238	477	383	0.000363871	0.000674626	-0.316645	Ankyrin_repeat-containing_protein
PGSC0003DMG400004658	820	916	917	780	0.00999434	0.0107689	-0.233448	DNA_binding_protein
PGSC0003DMG400004659	69	40	2114	2674	9.61e-07	4.65e-06	0.339024	UDP-D-glucuronic_acid_4-epimerase
PGSC0003DMG400004660	4	19	279	420	0.00010523	0.000236659	0.590124	Serine_hydroxymethyltransferase
PGSC0003DMG400004661	0	14	156	243	5.61e-06	2e-05	0.63941	Rapid_alkalinization_factor_1
PGSC0003DMG400004662	394	83	2465	1768	5.19e-08	3.88e-07	-0.479469	DNA_binding_protein
PGSC0003DMG400004667	402	54	280	473	3.55e-07	1.98e-06	0.756413	Rhg4-like_receptor_kinase_II
PGSC0003DMG400004671	370	318	582	471	0.000131976	0.000286477	-0.305292	Synaptotagmin
PGSC0003DMG400004672	186	210	439	372	0.00184949	0.00265013	-0.238918	C2_domain-containing_protein
PGSC0003DMG400004673	1	22	82	63	0.0116104	0.012186	-0.380272	Kinesin
PGSC0003DMG400004674	3	16	1370	1275	0.0644159	0.0494275	-0.103679	Cyclopropyl_isomerase
PGSC0003DMG400004675	139	125	26	4	4.87e-07	2.59e-06	-2.70044	Extensin_class_1_protein
PGSC0003DMG400004676	162	153	44	20	0.00350988	0.00453133	-1.1375	Hydroxyproline-rich_glycoprotein_(HRGP)
PGSC0003DMG400004677	364	349	119	27	9.18e-09	9.25e-08	-2.13993	Hydroxyproline-rich_glycoprotein_(HRGP)
PGSC0003DMG400004680	121	57	157	138	0.0509619	0.0409537	-0.186096	Chromatin_remodeling_complex_subunit
PGSC0003DMG400004681	NA	NA	3	33	2.86e-08	2.37e-07	3.45943	CjMDR1
PGSC0003DMG400004684	342	218	1262	1115	0.0011747	0.00180409	-0.178668	RelA-SpoT_RSH4
PGSC0003DMG400004687	248	243	1068	1314	2.95e-05	8.13e-05	0.299054	Pto-interacting_protein_1
PGSC0003DMG400004688	1086	1021	5000	10271	1.24e-11	4.83e-10	1.03858	S-adenosylmethionine_synthase_2
PGSC0003DMG400004693	NA	NA	40	30	0.0506203	0.0407336	-0.415037	DELLA_protein_GAI1
PGSC0003DMG400004695	2745	2291	1471	1782	0.000628328	0.00106407	0.2767	Map3k_delta-1_protein_kinase
PGSC0003DMG400004696	861	551	1635	1364	0.000151984	0.000320914	-0.261447	ATP:citrate_lyase
PGSC0003DMG400004697	21	265	954	1119	0.000547872	0.000948884	0.230149	4Fe-4S_ferredoxin,_iron-sulfur_binding
PGSC0003DMG400004698	22	214	846	454	1.59e-10	3.61e-09	-0.897965	Aldehyde_dehydrogenase
PGSC0003DMG400004701	6	9	396	293	0.000157392	0.000330789	-0.4346	Calmodulin-binding_transcription_activator_(Camta),_plants
PGSC0003DMG400004702	7	0	346	218	1.97e-05	5.82e-05	-0.666444	Conserved_gene_of_unknown_function
PGSC0003DMG400004704	490	49	700	827	0.000668009	0.00112111	0.240532	Eukaryotic_translation_initiation_factor_2_gamma_subunit
PGSC0003DMG400004706	210	461	910	783	0.0015179	0.0022459	-0.216854	Chaperone_protein_dnaJ
PGSC0003DMG400004710	616	284	948	1032	0.0305832	0.0270835	0.122484	Protein_arginine_n-methyltransferase
PGSC0003DMG400004711	60	0	12	24	0.00576489	0.00687709	1	Pentatricopeptide_repeat-containing_protein,_mitochondrial
PGSC0003DMG400004714	52	87	674	604	0.0126449	0.0130665	-0.1582	Homeobox-leucine_zipper_family_protein
PGSC0003DMG400004719	NA	NA	86	126	0.000548583	0.000949756	0.551015	Pentatricopeptide_repeat-containing_protein
PGSC0003DMG400004723	164	480	932	1014	0.0235792	0.0218229	0.121656	Dentin_sialophosphoprotein
PGSC0003DMG400004727	150	2	152	93	3.87e-06	1.47e-05	-0.708769	Hcr2-0A
PGSC0003DMG400004731	0	17	122	170	0.00249063	0.00339856	0.478654	Gene_of_unknown_function
PGSC0003DMG400004734	12	172	1027	1201	0.0106245	0.0113305	0.2258	Conserved_gene_of_unknown_function
PGSC0003DMG400004735	20	121	163	204	0.0183184	0.0177696	0.323697	Conserved_gene_of_unknown_function
PGSC0003DMG400004736	NA	NA	15	4	0.000130647	0.00028412	-1.90689	P-rich_protein_EIG-I30
PGSC0003DMG400004738	252	813	1975	2210	0.00171738	0.00248769	0.162194	Elongation_factor_G
PGSC0003DMG400004740	9	2	24	49	0.000555549	0.000959639	1.02975	NAC_domain_protein
PGSC0003DMG400004742	143	169	446	506	0.0314263	0.0276805	0.182094	Exostosin_family_protein
PGSC0003DMG400004744	414	720	350	654	1.04e-07	7e-07	0.901936	Adenine_phosphoribosyltransferase
PGSC0003DMG400004752	1310	528	1553	1260	0.000154237	0.000324922	-0.301634	Hairy_meristem
PGSC0003DMG400004753	11	28	140	176	0.0116311	0.0122049	0.330149	Conserved_gene_of_unknown_function
PGSC0003DMG400004756	92	155	422	372	0.0585518	0.045815	-0.18194	Disease_resistance_protein
PGSC0003DMG400004761	761	849	1123	1321	0.00061611	0.00104736	0.234273	Nucleic_acid_binding_protein
PGSC0003DMG400004764	2	6	86	116	0.00335192	0.00435764	0.431716	Pentatricopeptide_repeat-containing_protein
PGSC0003DMG400004766	1139	178	999	560	1.95e-09	2.66e-08	-0.835058	GEM_5
PGSC0003DMG400004768	45	431	35	46	0.0229775	0.0213763	0.394279	FHA_domain-containing_protein
PGSC0003DMG400004771	220	377	1430	1334	0.0451749	0.0371119	-0.100256	Pre-mRNA_processing_ribonucleoprotein,_binding_region;_NOSIC
PGSC0003DMG400004776	0	0	9	19	0.0106345	0.0113385	1.078	Cytochrome_P450
PGSC0003DMG400004777	NA	NA	5	12	0.0238334	0.0219875	1.26303	Cytochrome_P450
PGSC0003DMG400004778	NA	NA	5	12	0.0172513	0.0169047	1.26303	Cytochrome_P450
PGSC0003DMG400004781	270	438	4183	3832	0.0197091	0.0188274	-0.12644	Hsp70-interacting_protein_1
PGSC0003DMG400004782	20	55	793	1136	1.03e-05	3.35e-05	0.51857	Protease_inhibitor_seed_storage_lipid_transfer_protein_family_protein
PGSC0003DMG400004784	3552	4729	6358	5193	3e-06	1.2e-05	-0.292005	Heat_shock_protein_70_(HSP70)-interacting_protein
PGSC0003DMG400004786	48	1	12	6	0.0259093	0.0235695	-1	Auxin-induced_protein_X10A
PGSC0003DMG400004788	10	8	1297	1155	0.0145231	0.0146436	-0.167286	Thylakoid_lumenal_protein,_chloroplastic
PGSC0003DMG400004789	18	15	178	263	4.64e-05	0.000119593	0.563186	Multicopper_oxidase
PGSC0003DMG400004790	0	2	34	10	4.36e-07	2.36e-06	-1.76553	Invertase
PGSC0003DMG400004791	26	177	1582	1284	1.58e-05	4.83e-05	-0.301104	Transaldolase_ToTAL2
PGSC0003DMG400004792	0	0	96	51	5.37e-05	0.000135381	-0.912537	Trehalose-6-phosphate_synthase
PGSC0003DMG400004795	1	2	192	143	0.000697691	0.00116177	-0.425091	Nitrate_transporter
PGSC0003DMG400004796	NA	NA	8	18	0.00273595	0.00368118	1.16993	Extensin
PGSC0003DMG400004800	45	109	136	165	0.00863801	0.00956065	0.278859	Gene_of_unknown_function
PGSC0003DMG400004802	176	318	1148	800	1.96e-06	8.5e-06	-0.521051	Microtubule_associated_protein
PGSC0003DMG400004806	27	42	138	194	0.000689907	0.00115173	0.491388	LMW_heat_shock_protein
PGSC0003DMG400004807	0	40	10	20	0.00592756	0.00704178	1	Low_molecular_weight_heat_shock_protein
PGSC0003DMG400004808	128	110	4882	1724	2.62e-11	8.64e-10	-1.50171	Mitochondrial_small_heat_shock_protein
PGSC0003DMG400004810	413	394	212	50	2.96e-10	5.76e-09	-2.08406	Pepsin_A
PGSC0003DMG400004811	111	85	482	425	0.0144967	0.0146218	-0.18157	Chaperone_protein_dnaJ
PGSC0003DMG400004812	466	520	514	659	0.000906255	0.00145022	0.35851	Peroxisomal_biogenesis_factor
PGSC0003DMG400004816	0	0	16	4	0.000532529	0.000926519	-2	Mtn21
PGSC0003DMG400004817	NA	NA	133	167	0.00403015	0.00509944	0.328422	Conserved_gene_of_unknown_function
PGSC0003DMG400004820	3	8	78	64	0.0514474	0.0412902	-0.285402	Electron_transporter
PGSC0003DMG400004826	0	12	57	83	0.00463568	0.00573172	0.542149	Dehydration-responsive_element_binding_protein_6
PGSC0003DMG400004828	347	540	5051	4167	1.79e-05	5.35e-05	-0.27756	Peroxisomal_acyl-CoA_oxidase_1A
PGSC0003DMG400004842	41	9	340	275	0.0286849	0.0256735	-0.306103	Beta-galactosidase
PGSC0003DMG400004845	NA	NA	30	58	0.000669991	0.00112368	0.95109	Pentatricopeptide_repeat-containing_protein
PGSC0003DMG400004848	NA	NA	30	44	0.00511465	0.00622058	0.552541	Heterogeneous_nuclear_ribonucleoprotein_A1
PGSC0003DMG400004855	264	133	549	608	0.0235961	0.0218296	0.147265	Glycylpeptide_N-tetradecanoyltransferase
PGSC0003DMG400004860	1	1	99	65	0.00015841	0.000332792	-0.606989	Auxin-regulated_dual_specificity_cytosolic_kinase
PGSC0003DMG400004861	166	169	802	898	0.0490802	0.0397318	0.163113	RBX1
PGSC0003DMG400004865	474	446	3684	3425	0.0184654	0.0178744	-0.105169	Oligouridylate_binding_protein
PGSC0003DMG400004872	0	0	13	7	0.0278395	0.0250344	-0.893085	Myo-inositol_oxygenase
PGSC0003DMG400004874	228	312	828	717	0.00293258	0.00390158	-0.207658	Resistance_protein_PSH-RGH7
PGSC0003DMG400004875	NA	NA	59	3	4.92e-11	1.41e-09	-4.29768	DNA_binding_protein
PGSC0003DMG400004876	NA	NA	22	14	0.0296797	0.0264217	-0.652077	Conserved_gene_of_unknown_function
PGSC0003DMG400004877	66	2	221	502	1.65e-08	1.49e-07	1.18364	F-box_family_protein
PGSC0003DMG400004882	25	1	596	450	4.49e-05	0.000116352	-0.405387	DNA_RNA_binding_protein
PGSC0003DMG400004887	0	277	346	295	0.00344951	0.00446662	-0.230057	PHD1
PGSC0003DMG400004892	NA	NA	85	62	0.00725692	0.008288	-0.455195	Conserved_gene_of_unknown_function
PGSC0003DMG400004895	43	62	706	846	0.000444605	0.000798277	0.260989	Allyl_alcohol_dehydrogenase
PGSC0003DMG400004896	0	10	63	28	6.59e-06	2.29e-05	-1.16993	Erect_panical_2
PGSC0003DMG400004897	8	0	154	63	9.91e-08	6.7e-07	-1.28951	Auxin-repressed_protein
PGSC0003DMG400004898	1181	1086	7954	4847	9.98e-09	9.91e-08	-0.714588	Transcription_factor_JERF1
PGSC0003DMG400004899	99	161	1322	845	1.84e-09	2.52e-08	-0.645699	Alanine_aminotransferase
PGSC0003DMG400004914	NA	NA	188	623	3.62e-11	1.08e-09	1.7285	Conserved_gene_of_unknown_function
PGSC0003DMG400004920	152	262	1605	654	1.41e-12	9.9e-11	-1.29521	Conserved_gene_of_unknown_function
PGSC0003DMG400004921	431	1145	249	460	2.95e-09	3.73e-08	0.885488	ANT
PGSC0003DMG400004922	11	86	235	409	4.52e-08	3.44e-07	0.79944	Basic_helix-loop-helix_protein
PGSC0003DMG400004923	80	209	4760	2214	5.01e-12	2.51e-10	-1.10431	Squalene_monooxygenase
PGSC0003DMG400004924	0	1	212	277	8.88e-05	0.000204766	0.385822	Conserved_gene_of_unknown_function
PGSC0003DMG400004929	33	0	67	82	0.0400015	0.0336616	0.291463	YEATS_domain-containing_protein
PGSC0003DMG400004932	86	106	213	298	7.17e-05	0.000171762	0.484459	Homeobox-leucine_zipper_protein_HAT22
PGSC0003DMG400004934	0	3	98	74	0.00279304	0.00374587	-0.405256	UPA25
PGSC0003DMG400004935	5	1	106	61	9.02e-06	2.99e-05	-0.797183	Conserved_gene_of_unknown_function
PGSC0003DMG400004936	0	9	354	419	0.036966	0.0316403	0.243201	50S_ribosomal_protein_6,_chloroplastic
PGSC0003DMG400004948	0	0	6	15	0.0241043	0.0221966	1.32193	MYB_transcription_factor_MYB161
PGSC0003DMG400004952	0	9	28	12	6.65e-05	0.000161561	-1.22239	Branched-chain_amino_acid_aminotransferase
PGSC0003DMG400004953	607	726	186	226	0.0134004	0.0137063	0.28102	Homeotic_protein_knotted-1
PGSC0003DMG400004954	1	0	79	97	0.0238067	0.0219757	0.296132	Xylanase_Xyn2
PGSC0003DMG400004955	315	204	614	1221	3.29e-08	2.64e-07	0.991753	Xylanase_Xyn2
PGSC0003DMG400004956	864	491	87	69	0.0433929	0.0359774	-0.334419	Erg28
PGSC0003DMG400004957	1	24	108	142	0.000690844	0.00115288	0.39486	Conserved_gene_of_unknown_function
PGSC0003DMG400004961	286	955	6382	4097	1.57e-09	2.21e-08	-0.639441	Amino_acid_transporter
PGSC0003DMG400004962	758	1201	4724	8551	2.56e-11	8.46e-10	0.856084	Alpha-tubulin
PGSC0003DMG400004963	5105	2771	2100	1708	0.000305251	0.000580886	-0.298081	Receptor_protein_kinase
PGSC0003DMG400004964	50	25	144	95	0.000205971	0.000416002	-0.600069	Zinc_finger_protein
PGSC0003DMG400004966	156	170	870	419	1.98e-11	6.9e-10	-1.05407	Receptor_protein_kinase_CLAVATA1
PGSC0003DMG400004971	1	81	17	31	0.00195607	0.00277978	0.866733	Gene_of_unknown_function
PGSC0003DMG400004977	384	574	6569	4783	3.07e-06	1.22e-05	-0.457758	Glutathione-s-transferase_theta,_gst
PGSC0003DMG400004980	595	876	4822	3086	3.93e-10	7.27e-09	-0.643894	Major_intrinsic_protein_1
PGSC0003DMG400004981	380	1316	1116	1196	0.0579719	0.0454468	0.0998804	Conserved_gene_of_unknown_function
PGSC0003DMG400004985	22	58	720	802	0.025355	0.0231454	0.155605	Atpob1
PGSC0003DMG400004992	241	180	446	1082	3.57e-12	1.95e-10	1.27858	Endo-beta-1,4-glucanase
PGSC0003DMG400004996	1	11	56	69	0.0590419	0.0461197	0.30117	UDP-glucose_4-epimerase
PGSC0003DMG400004999	429	550	1464	1924	2.53e-05	7.18e-05	0.394193	Soluble_inorganic_pyrophosphatase
PGSC0003DMG400005000	9	161	25	10	0.000346411	0.000646313	-1.32193	Metal_ion_binding_protein
PGSC0003DMG400005005	22	2	66	54	0.0337725	0.0293851	-0.289507	C-terminal_zinc-finger
PGSC0003DMG400005010	0	2	172	203	0.0440164	0.0363855	0.239071	Peptidase_C45,_acyl-coenzyme_A_6-aminopenicillanic_acid_acyl-transferase
PGSC0003DMG400005014	NA	NA	10	5	0.0622889	0.0481303	-1	Cysteine_protease
PGSC0003DMG400005015	0	4	17	12	0.0276687	0.0249052	-0.5025	Cysteine_protease
PGSC0003DMG400005016	292	184	950	856	0.0136547	0.0139152	-0.150317	Pathogenesis-induced_protein
PGSC0003DMG400005017	2	4	81	123	0.0150872	0.0151043	0.602665	Conserved_gene_of_unknown_function
PGSC0003DMG400005021	47	166	910	1460	1.51e-09	2.13e-08	0.68203	Glucan_endo-1,3-beta-glucosidase
PGSC0003DMG400005031	163	954	476	614	5.37e-05	0.000135381	0.367277	Hydrolase,_alpha_beta_fold_family_protein
PGSC0003DMG400005034	4	8	26	16	0.0528136	0.0421568	-0.70044	Conserved_gene_of_unknown_function
PGSC0003DMG400005035	161	23	106	146	0.000695676	0.00115904	0.461904	ARF_GAP-like_zinc_finger-containing_protein_ZIGA3
PGSC0003DMG400005036	63	0	228	188	0.00344919	0.00446662	-0.278301	Cotton_fiber_expressed_protein_1
PGSC0003DMG400005038	116	53	341	178	2.98e-08	2.45e-07	-0.937894	F-box_family_protein
PGSC0003DMG400005040	127	307	370	418	0.0187747	0.018122	0.175978	Protein_kinase
PGSC0003DMG400005042	876	956	591	682	0.00280897	0.00376438	0.206614	Conserved_gene_of_unknown_function
PGSC0003DMG400005048	99	161	128	201	8.16e-05	0.000190634	0.651052	Pentatricopeptide_repeat-containing_protein
PGSC0003DMG400005052	8	6	294	373	0.0278396	0.0250344	0.343359	Disease_resistance_protein_RGA3
PGSC0003DMG400005056	1	161	479	332	4.8e-07	2.56e-06	-0.528842	Sphingosine_kinase
PGSC0003DMG400005057	NA	NA	26	51	0.000701235	0.00116681	0.971986	FAD-binding_domain-containing_protein
PGSC0003DMG400005062	0	66	1098	248	2.11e-13	2.45e-11	-2.14647	Peroxidase
PGSC0003DMG400005071	106	882	195	156	0.00484976	0.0059506	-0.321928	Conserved_gene_of_unknown_function
PGSC0003DMG400005072	NA	NA	15	6	0.0134915	0.0137749	-1.32193	ATP_binding_protein
PGSC0003DMG400005075	0	30	356	302	0.0127422	0.0131551	-0.237329	Gaba(A)_receptor-associated_protein
PGSC0003DMG400005080	1012	833	2000	1654	1.44e-05	4.47e-05	-0.274041	Non-intrinsic_ABC_protein
PGSC0003DMG400005081	1472	1333	4590	5104	0.00413252	0.00520809	0.153134	Nuclear_acid_binding_protein
PGSC0003DMG400005082	133	288	490	1608	2.45e-13	2.74e-11	1.71441	Beta-glucosidase
PGSC0003DMG400005091	114	43	774	847	0.0345604	0.0299386	0.130028	40S_ribosomal_protein_S2
PGSC0003DMG400005094	0	1	52	76	0.00473481	0.00583458	0.547488	Gene_of_unknown_function
PGSC0003DMG400005097	648	814	4901	5786	0.00532896	0.00644016	0.23949	Thioredoxin_peroxidase_1
PGSC0003DMG400005098	3	24	109	79	0.0180972	0.0175961	-0.464404	Gene_of_unknown_function
PGSC0003DMG400005102	103	33	248	315	0.0018926	0.00270301	0.345012	Conserved_gene_of_unknown_function
PGSC0003DMG400005103	784	787	122	102	0.0462451	0.0378009	-0.258312	Proline_iminopeptidase
PGSC0003DMG400005106	32	100	568	939	4.05e-09	4.8e-08	0.725234	Conserved_gene_of_unknown_function
PGSC0003DMG400005107	0	7	172	220	0.000587707	0.00100749	0.355095	Conserved_gene_of_unknown_function
PGSC0003DMG400005111	NA	NA	98	21	9.71e-08	6.58e-07	-2.22239	PR1_protein
PGSC0003DMG400005118	297	488	762	964	2.56e-05	7.24e-05	0.339242	RPGR_ORF15_isoform
PGSC0003DMG400005123	0	1	33	26	0.0406189	0.0340881	-0.343954	Conserved_gene_of_unknown_function
PGSC0003DMG400005129	0	1	56	71	0.0552723	0.0436977	0.342392	Serine_threonine-protein_kinase_Cx32,_chloroplast
PGSC0003DMG400005130	1177	1002	1407	1613	0.000831911	0.00134513	0.197124	Conserved_gene_of_unknown_function
PGSC0003DMG400005136	1439	1084	2134	1331	5.12e-10	8.83e-09	-0.68105	2-hydroxyacid_dehydrogenase
PGSC0003DMG400005137	147	118	242	185	0.00458219	0.0056817	-0.387482	Conserved_gene_of_unknown_function
PGSC0003DMG400005140	1305	1980	4436	3397	0.0305788	0.0270826	-0.384998	GYF_domain-containing_protein
PGSC0003DMG400005143	0	136	273	345	0.00033864	0.000634731	0.337695	Pore_protein_of_24_kD_(OEP24)
PGSC0003DMG400005144	271	80	494	555	0.010957	0.0116188	0.167977	Uncharacterized_membrane_protein
PGSC0003DMG400005145	61	12	265	212	0.0319328	0.0280645	-0.321928	Kinase
PGSC0003DMG400005147	1013	389	592	822	4.69e-05	0.000120536	0.473541	Nucleic_acid_binding_protein
PGSC0003DMG400005148	26	17	322	400	0.000727962	0.0012048	0.312939	Cytochrome_P450
PGSC0003DMG400005149	6	74	339	445	7.91e-05	0.000186052	0.39252	Protein_phosphatase_2c
PGSC0003DMG400005150	141	239	844	1101	8.82e-06	2.94e-05	0.3835	Conserved_gene_of_unknown_function
PGSC0003DMG400005151	127	196	992	706	3.16e-07	1.8e-06	-0.490672	Conserved_gene_of_unknown_function
PGSC0003DMG400005155	291	182	825	613	1.96e-06	8.51e-06	-0.428507	Transporter
PGSC0003DMG400005157	14	11	1072	1370	4.05e-06	1.53e-05	0.353871	Gene_of_unknown_function
PGSC0003DMG400005160	196	155	887	739	0.000695628	0.00115904	-0.26336	Sugar_transporter
PGSC0003DMG400005162	17	1	53	87	0.000384275	0.000706653	0.715023	Conserved_gene_of_unknown_function
PGSC0003DMG400005179	0	45	438	508	0.00784636	0.00883182	0.213898	Polyneuridine-aldehyde_esterase
PGSC0003DMG400005187	338	165	862	937	0.0327207	0.0286359	0.120361	Transcription_initiation_factor_IIE_subunit_beta
PGSC0003DMG400005189	714	1500	4664	7496	2.81e-10	5.54e-09	0.684553	Patellin_1
PGSC0003DMG400005197	324	743	713	433	1.39e-08	1.29e-07	-0.719535	Cinnamoyl-CoA_reductase
PGSC0003DMG400005199	747	594	3985	4670	0.00629211	0.00738571	0.228843	40S_ribosomal_protein_S27a
PGSC0003DMG400005206	NA	NA	1186	992	0.000156056	0.000328223	-0.257692	Pectinesterase
PGSC0003DMG400005207	65	66	255	343	0.00144479	0.00215736	0.427711	10-deacetylbaccatin_III_10-O-acetyltransferase
PGSC0003DMG400005211	0	46	226	292	0.000341713	0.000639503	0.369646	Methyltransferase
PGSC0003DMG400005213	591	134	436	485	0.0360731	0.0309949	0.153657	Protein_phosphatase-2C
PGSC0003DMG400005214	0	42	2254	1804	0.0105359	0.0112531	-0.321288	Boron_transporter
PGSC0003DMG400005215	NA	NA	36	15	0.000481815	0.000853204	-1.26303	Zinc_finger_protein
PGSC0003DMG400005216	425	1056	3232	2102	2.01e-09	2.73e-08	-0.620665	Galactinol_synthase
PGSC0003DMG400005217	148	511	261	306	0.0192003	0.0184415	0.229482	50S_ribosomal_protein_L14
PGSC0003DMG400005219	83	8	497	422	0.0189	0.0182141	-0.236003	Gene_of_unknown_function
PGSC0003DMG400005232	457	83	1877	2105	0.00416016	0.00524003	0.165392	Peptidyl-prolyl_cis-trans_isomerase
PGSC0003DMG400005236	NA	NA	11	5	0.0259533	0.0236025	-1.1375	SAUR_family_protein
PGSC0003DMG400005245	246	1	142	105	0.0044279	0.00552584	-0.435502	Caspase
PGSC0003DMG400005246	18	17	1301	1433	0.0155137	0.0154619	0.139418	Pterin-4-alpha-carbinolamine_dehydratase
PGSC0003DMG400005247	5	11	185	281	4.54e-06	1.68e-05	0.603045	Superoxide_dismutase
PGSC0003DMG400005252	425	383	2618	2382	0.0222726	0.0208476	-0.136292	Sec10
PGSC0003DMG400005253	110	116	569	700	8.14e-05	0.000190426	0.298926	Conserved_gene_of_unknown_function
PGSC0003DMG400005254	1858	1668	764	993	0.000219989	0.000439371	0.378221	Nodulation_receptor_kinase
PGSC0003DMG400005256	8	20	264	220	0.0366463	0.0314108	-0.263034	ATP_synthase_subunit_delta,_mitochondrial
PGSC0003DMG400005260	243	354	826	917	0.0085211	0.00945068	0.15078	Proline-rich_family_protein
PGSC0003DMG400005261	42	208	478	216	4.42e-10	7.92e-09	-1.14598	Cytochrome_P450
PGSC0003DMG400005270	0	1	10	4	0.00584333	0.00695526	-1.32193	Conserved_gene_of_unknown_function
PGSC0003DMG400005271	11	9	163	201	0.0103992	0.0111383	0.302324	NADH_dehydrogenase
PGSC0003DMG400005273	0	0	144	101	4.51e-05	0.000116904	-0.511714	Peroxidase
PGSC0003DMG400005276	NA	NA	419	522	0.00420542	0.00528831	0.3171	Nitrogen_fixation_protein_nifU
PGSC0003DMG400005284	0	6	148	179	0.0415476	0.0347179	0.274362	3-dehydroquinate_dehydratase___shikimate_dehydrogenase_isoform_2
PGSC0003DMG400005285	117	103	104	131	0.0210227	0.0198604	0.332983	Sodium-bile_acid_cotransporter
PGSC0003DMG400005301	453	191	1570	1760	0.0126448	0.0130665	0.164811	Serine_threonine-protein_phosphatase
PGSC0003DMG400005303	5	0	39	60	0.0022615	0.00312693	0.621488	Gene_of_unknown_function
PGSC0003DMG400005305	496	464	656	589	0.00941159	0.0102556	-0.155428	Conserved_gene_of_unknown_function
PGSC0003DMG400005325	74	231	475	411	0.00737231	0.00838692	-0.208789	Transcription_factor
PGSC0003DMG400005327	710	549	958	1483	1.15e-06	5.4e-06	0.630421	Auxin-responsive_protein_IAA16
PGSC0003DMG400005330	19	353	216	188	0.0200974	0.0191265	-0.200299	Protein_AFR
PGSC0003DMG400005331	162	89	260	340	0.000133953	0.000289448	0.387023	WD-repeat_protein
PGSC0003DMG400005333	204	96	374	310	0.000681889	0.00114126	-0.27077	Nucleic_acid_binding_protein
PGSC0003DMG400005338	1	0	122	233	3.67e-06	1.41e-05	0.933449	Nt-iaa4.5_deduced_protein
PGSC0003DMG400005359	9	21	22	47	0.00027836	0.000537197	1.09516	Sinapyl_alcohol_dehydrogenase_2
PGSC0003DMG400005361	965	901	2085	1472	1.15e-07	7.61e-07	-0.50227	Calreticulin
PGSC0003DMG400005371	920	393	722	600	0.000501438	0.000883011	-0.267036	Acyl-CoA_thioesterase
PGSC0003DMG400005374	1826	436	905	1094	0.000177881	0.000367375	0.273623	Pentatricopeptide_repeat-containing_protein
PGSC0003DMG400005381	NA	NA	43	26	0.0105062	0.0112305	-0.725825	Brca1_associated_ring_domain
PGSC0003DMG400005386	NA	NA	11	16	0.0450889	0.0370579	0.540568	Conserved_gene_of_unknown_function
PGSC0003DMG400005390	NA	NA	12	2	0.00109537	0.00169995	-2.58496	Calmodulin-binding_protein
PGSC0003DMG400005401	0	0	15	4	0.000177591	0.000367025	-1.90689	Sigma_factor_binding_protein_1
PGSC0003DMG400005403	28	72	62	102	9.89e-05	0.000223987	0.718229	Pentatricopeptide_repeat_protein_PPR868-14
PGSC0003DMG400005404	158	101	179	360	1.46e-08	1.34e-07	1.00804	NAD(P)H:quinone_oxidoreductase
PGSC0003DMG400005405	0	94	187	217	0.0609945	0.0473292	0.214657	Trafficking_protein_particle_complex_subunit
PGSC0003DMG400005406	9	282	716	526	2.17e-06	9.27e-06	-0.444897	Peptidyl-prolyl_cis-trans_isomerase
PGSC0003DMG400005407	52	10	345	432	0.000620062	0.00105241	0.324435	Thioredoxin
PGSC0003DMG400005408	1563	2158	1634	1079	1.04e-08	1.02e-07	-0.598713	Transcription_factor
PGSC0003DMG400005410	15	2	25	65	9.67e-07	4.67e-06	1.37851	NAD(P)H:quinone_oxidoreductase
PGSC0003DMG400005415	901	683	1350	2074	6.74e-08	4.85e-07	0.619456	Gene_of_unknown_function
PGSC0003DMG400005418	13	56	142	114	0.00861421	0.00953777	-0.316857	Dopamine_beta-monooxygenase
PGSC0003DMG400005436	0	1	1058	623	2.53e-09	3.29e-08	-0.764036	Sterol_desaturase
PGSC0003DMG400005442	15	0	713	456	1.75e-08	1.56e-07	-0.644868	Uncharacterized_GPI-anchored_protein
PGSC0003DMG400005453	3	13	22	46	0.000194981	0.00039643	1.06413	Signal_transducer
PGSC0003DMG400005454	69	40	206	176	0.0357024	0.0307255	-0.227069	Histone_deacetylase_hda2
PGSC0003DMG400005455	17	8	374	440	0.0159125	0.0157837	0.234465	Neutral_amino_acid_transport_protein
PGSC0003DMG400005456	2649	572	364	284	0.000228661	0.000453524	-0.358048	Protein_phosphatase_2c
PGSC0003DMG400005464	216	202	1385	2387	1.35e-08	1.27e-07	0.785313	Rhodanese-like_domain_containing_protein
PGSC0003DMG400005466	0	17	172	198	0.0191194	0.0183829	0.203092	Ubiquitin_fusion_protein
PGSC0003DMG400005469	338	41	904	1019	0.00917564	0.0100517	0.172759	26S_proteasome_regulatory_particle_chain_RPT6
PGSC0003DMG400005470	13	124	512	441	0.0141797	0.0143606	-0.215365	Rab_GTPase_activator
PGSC0003DMG400005471	120	352	985	835	0.00177694	0.00256181	-0.238348	6-phosphogluconolactonase
PGSC0003DMG400005476	0	11	45	33	0.0312232	0.0275361	-0.447459	Ocs_element-binding_factor
PGSC0003DMG400005481	0	53	64	52	0.0319003	0.0280413	-0.29956	Gene_of_unknown_function
PGSC0003DMG400005485	1	1	86	104	0.0374993	0.0320071	0.274175	Receptor-kinase
PGSC0003DMG400005486	NA	NA	35	14	1.54e-05	4.72e-05	-1.32193	Nucleic_acid_binding_protein
PGSC0003DMG400005494	0	2	189	137	0.00154772	0.00228312	-0.46421	Gulonolactone_oxidase
PGSC0003DMG400005498	0	1	115	30	5.4e-09	6.07e-08	-1.9386	Multifunctional_protein
PGSC0003DMG400005500	11	19	644	778	0.00035402	0.000658764	0.272709	GTP_binding_protein
PGSC0003DMG400005503	1	13	371	448	0.00290463	0.00387115	0.27208	Conserved_gene_of_unknown_function
PGSC0003DMG400005526	0	2	11	92	1.09e-09	1.63e-08	3.06413	Cytochrome_P450
PGSC0003DMG400005527	469	405	709	562	1.32e-05	4.15e-05	-0.335215	GRF_domain_class_transcription_factor
PGSC0003DMG400005528	253	364	1243	701	3.83e-10	7.14e-09	-0.82634	DNA_binding_protein
PGSC0003DMG400005529	1	1	162	107	6.67e-05	0.000161995	-0.598383	Conserved_gene_of_unknown_function
PGSC0003DMG400005538	9	1	76	50	0.000390406	0.000715706	-0.604071	Hcr2-0A
PGSC0003DMG400005539	19	0	101	72	0.000815735	0.00132201	-0.488286	Hcr2-0A
PGSC0003DMG400005540	15	27	220	265	0.0207195	0.0196247	0.268489	TCH
PGSC0003DMG400005541	1	1	58	39	0.00145978	0.00217513	-0.572579	Hcr2-0A
PGSC0003DMG400005542	13	0	82	55	0.00187656	0.0026843	-0.576192	Cf-2.2
PGSC0003DMG400005545	120	157	119	100	0.0502357	0.0404739	-0.250962	GAL83
PGSC0003DMG400005550	0	48	489	560	0.00831692	0.00926125	0.195592	Cytochrome_c_biogenesis_protein_family
PGSC0003DMG400005560	11	5	251	388	2.62e-05	7.38e-05	0.628369	Transcription_factor
PGSC0003DMG400005562	232	191	543	608	0.015904	0.015777	0.163119	SIT4_phosphatase-associated_family_protein
PGSC0003DMG400005565	22	3	185	266	3.64e-05	9.72e-05	0.523901	Pentatricopeptide_repeat-containing_protein
PGSC0003DMG400005572	98	130	546	479	0.0147961	0.014856	-0.188875	ATP_binding_protein
PGSC0003DMG400005573	2	8	781	294	4.26e-11	1.24e-09	-1.40951	Heat_shock_protein_83
PGSC0003DMG400005580	NA	NA	52	187	2.54e-10	5.2e-09	1.84645	Cytochrome_P450_92B1
PGSC0003DMG400005582	10	46	354	440	0.000610356	0.00103979	0.313754	Cytochrome_P450_hydroxylase
PGSC0003DMG400005585	1	0	28	18	0.00659294	0.00766997	-0.63743	Gene_of_unknown_function
PGSC0003DMG400005586	8	13	111	67	7.18e-05	0.000171854	-0.728327	Gene_of_unknown_function
PGSC0003DMG400005591	NA	NA	18	28	0.062333	0.0481603	0.63743	Conserved_gene_of_unknown_function
PGSC0003DMG400005592	NA	NA	11	4	0.00733947	0.00836204	-1.45943	2,4-dienoyl-CoA_reductase
PGSC0003DMG400005593	224	336	1410	1142	0.00107818	0.00167683	-0.304133	Regulator_of_chromosome_condensation_beta-lactamase-inhibitor_protein_II
PGSC0003DMG400005597	606	655	1332	919	1.15e-07	7.59e-07	-0.535457	MTD1
PGSC0003DMG400005604	19	2	90	30	1.77e-07	1.09e-06	-1.58496	Conserved_gene_of_unknown_function
PGSC0003DMG400005610	50	168	865	763	0.00534777	0.00645862	-0.181017	Brca1-associated_protein
PGSC0003DMG400005611	11	186	621	826	0.00018311	0.000376475	0.411549	Esterase_lipase_thioesterase_family_protein
PGSC0003DMG400005614	0	152	75	112	0.000590307	0.00101071	0.578536	Pentatricopeptide_repeat-containing_protein
PGSC0003DMG400005615	0	45	672	790	0.0209843	0.0198262	0.233391	Conserved_gene_of_unknown_function
PGSC0003DMG400005620	1	2	130	74	1.73e-06	7.64e-06	-0.812914	OLE-5
PGSC0003DMG400005621	NA	NA	11	34	8.51e-06	2.85e-05	1.62803	AP2_ERF_domain-containing_transcription_factor
PGSC0003DMG400005625	766	412	1546	1682	0.0310694	0.0274295	0.121637	Conserved_gene_of_unknown_function
PGSC0003DMG400005626	94	35	524	627	0.000212506	0.000427034	0.258899	DNA_binding_protein
PGSC0003DMG400005627	1106	1650	2491	1902	4.65e-05	0.000119811	-0.389208	Conserved_gene_of_unknown_function
PGSC0003DMG400005628	97	183	5432	6232	0.000971871	0.00153668	0.198212	Aspartic_proteinase_nepenthesin-1
PGSC0003DMG400005629	NA	NA	10	2	0.00639833	0.00748543	-2.32193	Structural_constituent_of_cell_wall
PGSC0003DMG400005630	29	0	43	57	0.038927	0.0329308	0.406625	Non-specific_lipid-transfer_protein
PGSC0003DMG400005631	6	0	132	108	0.0202121	0.0192097	-0.289507	AP2_ERF_domain-containing_transcription_factor
PGSC0003DMG400005633	9	82	330	463	2.49e-05	7.08e-05	0.488546	Conserved_gene_of_unknown_function
PGSC0003DMG400005639	22	20	66	78	0.0598295	0.0465957	0.241008	F-box_kelch-repeat_protein
PGSC0003DMG400005643	1011	803	2185	1958	0.00732257	0.00835006	-0.158253	Amsh
PGSC0003DMG400005646	0	248	415	508	0.000315135	0.000596472	0.291717	Histidyl-tRNA_synthetase
PGSC0003DMG400005650	0	2	84	42	4.99e-06	1.81e-05	-1	Kinesin_NACK1
PGSC0003DMG400005653	62	40	589	938	6.04e-09	6.65e-08	0.67132	Conserved_gene_of_unknown_function
PGSC0003DMG400005655	254	542	1313	1478	0.00128889	0.00195584	0.170779	WD-repeat_protein
PGSC0003DMG400005656	51	96	611	1364	2.05e-12	1.3e-10	1.1586	Beta-mannosidase
PGSC0003DMG400005660	36	146	462	343	4.24e-05	0.000110801	-0.429684	Eukaryotic_peptide_chain_release_factor_GTP-binding_subunit
PGSC0003DMG400005661	159	1758	424	312	8.35e-06	2.81e-05	-0.442518	Conserved_gene_of_unknown_function
PGSC0003DMG400005662	0	7	44	56	0.0464648	0.0379293	0.347923	Pentatricopeptide_repeat-containing_protein
PGSC0003DMG400005665	276	391	1416	1665	7.99e-05	0.000187467	0.233701	T-complex_protein_1_subunit_delta
PGSC0003DMG400005667	25	42	283	365	8.01e-05	0.000187833	0.367094	UDP-N-acetylglucosamine--N-acetylmuramyl-(Pentapeptide)_pyrophosphoryl-undecaprenol_N-acetylglucosamine_transferase
PGSC0003DMG400005668	3	1	398	590	3.65e-06	1.4e-05	0.567947	Conserved_gene_of_unknown_function
PGSC0003DMG400005670	0	2	8	25	0.000387563	0.00071092	1.64386	MAEWEST_protein
PGSC0003DMG400005673	NA	NA	268	352	0.000310115	0.000588674	0.393342	Zinc_finger_(Ran-binding)_family_protein
PGSC0003DMG400005675	97	8	152	259	2.67e-06	1.09e-05	0.768881	Conserved_gene_of_unknown_function
PGSC0003DMG400005676	460	302	1623	1983	0.000586967	0.0010065	0.289022	Leucine-rich_repeat_family_protein
PGSC0003DMG400005677	910	1241	5722	6158	0.0172981	0.0169433	0.105942	Geranylgeranyl_transferase_type_II_beta_subunit
PGSC0003DMG400005683	187	70	412	350	0.00268377	0.00361948	-0.235289	Gene_of_unknown_function
PGSC0003DMG400005684	NA	NA	185	148	0.0190324	0.0183167	-0.321928	Conserved_gene_of_unknown_function
PGSC0003DMG400005685	106	291	674	794	0.00202587	0.00285897	0.23639	Conserved_gene_of_unknown_function
PGSC0003DMG400005688	135	866	201	120	1.2e-06	5.59e-06	-0.744161	Conserved_gene_of_unknown_function
PGSC0003DMG400005689	NA	NA	80	42	2.23e-05	6.45e-05	-0.929611	Receptor_protein_kinase
PGSC0003DMG400005691	76	113	355	526	6.1e-05	0.000150604	0.567244	WD-repeat_protein
PGSC0003DMG400005693	NA	NA	12	25	0.00101892	0.00159783	1.05889	Castasterone_26-hydroxylase
PGSC0003DMG400005694	7	7	718	1064	5.04e-06	1.83e-05	0.567442	Conserved_gene_of_unknown_function
PGSC0003DMG400005696	86	166	166	262	5.33e-06	1.92e-05	0.658384	Hydrolase,_alpha_beta_fold_family_protein
PGSC0003DMG400005697	22	31	39	26	0.0444381	0.0366349	-0.584963	Conserved_gene_of_unknown_function
PGSC0003DMG400005698	NA	NA	57	90	0.000519147	0.000907722	0.658963	Gibberellin_3-oxidase
PGSC0003DMG400005702	42	224	1374	1166	0.0118866	0.0124317	-0.236814	Conserved_gene_of_unknown_function
PGSC0003DMG400005703	NA	NA	25	60	0.000134854	0.000290986	1.26303	CLE12
PGSC0003DMG400005706	145	298	503	551	0.034594	0.0299575	0.131494	Histone_deacetylase_hda1
PGSC0003DMG400005713	387	358	482	297	7.19e-08	5.1e-07	-0.69857	Conserved_gene_of_unknown_function
PGSC0003DMG400005716	681	402	1287	888	3.04e-07	1.74e-06	-0.53538	Conserved_gene_of_unknown_function
PGSC0003DMG400005719	70	579	54	36	0.00208681	0.00292425	-0.584963	Conserved_gene_of_unknown_function
PGSC0003DMG400005722	331	143	1388	1064	0.000203613	0.000411786	-0.383509	Synaptotagmin
PGSC0003DMG400005723	10	152	522	732	5.1e-05	0.000129554	0.487794	Anamorsin_homolog
PGSC0003DMG400005725	200	265	2922	1168	1.72e-11	6.19e-10	-1.32292	DNA_binding_protein
PGSC0003DMG400005731	60	169	9945	8263	0.000598321	0.00102252	-0.267306	Lipid_transfer_protein
PGSC0003DMG400005732	1247	863	1797	2355	2.35e-06	9.83e-06	0.390137	Muconate_cycloisomerase
PGSC0003DMG400005734	72	61	1653	2314	1.61e-06	7.21e-06	0.485302	FK506_binding_protein
PGSC0003DMG400005736	0	5	68	99	0.00444671	0.00554602	0.541894	Tetratricopeptide-like_helical
PGSC0003DMG400005739	133	69	1018	1100	0.044291	0.0365441	0.111766	ATP-dependent_RNA_helicase
PGSC0003DMG400005742	364	610	1500	1796	6.89e-05	0.000166376	0.259825	Ring_finger_containing_protein
PGSC0003DMG400005747	NA	NA	55	76	0.03921	0.0331152	0.466568	Pentatricopeptide_repeat-containing_protein
PGSC0003DMG400005748	3	39	55	84	0.000417872	0.000758462	0.610958	Protein_P21
PGSC0003DMG400005749	2	78	204	283	2.15e-05	6.25e-05	0.472233	Phosphoethanolamine_N-methyltransferase
PGSC0003DMG400005754	276	68	1030	966	0.0611098	0.0474073	-0.0925492	Aldose-1-epimerase
PGSC0003DMG400005756	1	6	108	70	7.83e-05	0.000184417	-0.625604	Gene_of_unknown_function
PGSC0003DMG400005760	179	1740	724	854	0.000269553	0.000522734	0.238246	Sulfate_transporter
PGSC0003DMG400005762	497	81	244	117	6.72e-07	3.44e-06	-1.06037	Gene_of_unknown_function
PGSC0003DMG400005763	514	100	324	562	4.53e-06	1.68e-05	0.794576	Conserved_gene_of_unknown_function
PGSC0003DMG400005767	NA	NA	103	55	1.01e-05	3.31e-05	-0.905141	Gene_of_unknown_function
PGSC0003DMG400005773	376	232	1116	1204	0.0394715	0.0333004	0.109498	Map3k_delta-1_protein_kinase
PGSC0003DMG400005777	46	267	589	719	0.000141275	0.00030263	0.287724	ATP_binding_protein
PGSC0003DMG400005780	4	3	138	100	0.00259087	0.00351283	-0.464668	Water_channel_protein
PGSC0003DMG400005784	322	872	5849	6609	0.0105334	0.0112517	0.176242	Ubiquitin_carrier_protein
PGSC0003DMG400005788	10	7	317	354	0.0443057	0.0365488	0.159267	Conserved_gene_of_unknown_function
PGSC0003DMG400005794	0	1	194	160	0.00693691	0.00799897	-0.277985	Auxin_response_factor_9
PGSC0003DMG400005802	NA	NA	64	84	0.0248039	0.0227402	0.392317	ATP_binding_protein
PGSC0003DMG400005803	45	52	2958	4989	1.01e-09	1.52e-08	0.754129	Nodulin-26
PGSC0003DMG400005807	0	1	114	94	0.0160687	0.0159131	-0.278301	NAC_domain_protein
PGSC0003DMG400005808	NA	NA	36	17	0.00010051	0.000227217	-1.08246	Valacyclovir_hydrolase
PGSC0003DMG400005810	0	24	203	233	0.0286637	0.025662	0.19885	Conserved_gene_of_unknown_function
PGSC0003DMG400005815	NA	NA	4	15	0.000791806	0.00129008	1.90689	Cytochrome_P450
PGSC0003DMG400005817	0	2	22	38	0.000757717	0.0012443	0.788496	Cytochrome_P450
PGSC0003DMG400005818	4	0	20	62	3.97e-07	2.18e-06	1.63227	GTP_binding_protein
PGSC0003DMG400005820	170	127	1091	1248	0.0223712	0.0209192	0.193967	Serine_racemase
PGSC0003DMG400005822	210	27	133	170	0.000844017	0.0013635	0.354109	Potassium_channel_tetramerization_domain-containing_protein
PGSC0003DMG400005823	97	17	96	330	5.86e-09	6.48e-08	1.78136	Zinc_finger_protein
PGSC0003DMG400005825	397	79	642	727	0.00635132	0.00744639	0.179382	ACC_synthase
PGSC0003DMG400005829	185	419	771	1070	1.26e-06	5.85e-06	0.472808	Calcium-dependent_protein_kinase_CDPK5
PGSC0003DMG400005833	382	152	3472	4153	0.000477564	0.000846824	0.258387	Vacuolar_proton_ATPase_subunit_E
PGSC0003DMG400005834	11	117	341	404	0.0139687	0.0141723	0.244584	Conserved_gene_of_unknown_function
PGSC0003DMG400005835	123	63	52	42	0.0648862	0.0497216	-0.308122	WRKY_transcription_factor-30
PGSC0003DMG400005837	43	56	79	128	0.000722132	0.00119593	0.696219	AP2_ERF_domain-containing_transcription_factor
PGSC0003DMG400005839	68	37	351	429	0.00157149	0.0023126	0.289507	Inner_membrane_protein
PGSC0003DMG400005840	29	111	43	53	0.0585637	0.0458204	0.301656	Calcineurin_B
PGSC0003DMG400005841	6	41	6	10	0.0564925	0.0444889	0.736966	Calcineurin_B
PGSC0003DMG400005844	1389	707	520	384	0.00055899	0.000964491	-0.437405	B2_protein
PGSC0003DMG400005847	281	497	949	1072	0.00270147	0.0036396	0.175825	Kinesin_light_chain
PGSC0003DMG400005849	136	204	1250	1562	0.00252124	0.00343316	0.321466	WD-repeat_protein
PGSC0003DMG400005850	29	37	596	498	0.00308391	0.00406979	-0.259167	Fad_NAD_binding_oxidoreductases
PGSC0003DMG400005851	297	61	582	754	0.00016174	0.000338777	0.373545	2,4-dihydroxyhept-2-ene-1,7-dioic_acid_aldolase
PGSC0003DMG400005855	89	30	134	176	0.00159027	0.00233471	0.393342	S-adenosylmethionine-dependent_methyltransferase
PGSC0003DMG400005860	0	0	19	8	0.00103897	0.00162399	-1.24793	DNA_binding_protein
PGSC0003DMG400005869	37	299	277	416	4.67e-06	1.72e-05	0.586698	PPR_motif_protein
PGSC0003DMG400005871	2	38	246	182	7.17e-05	0.000171645	-0.43472	NIN_2
PGSC0003DMG400005876	36	0	178	153	0.0160752	0.0159175	-0.218346	Gene_of_unknown_function
PGSC0003DMG400005884	NA	NA	1086	805	7.94e-05	0.000186654	-0.431963	Conserved_gene_of_unknown_function
PGSC0003DMG400005888	510	366	1870	1685	0.00929343	0.0101486	-0.15029	OJ000126_13.12_protein
PGSC0003DMG400005889	90	715	1703	1158	2.59e-06	1.06e-05	-0.556443	MRNA-decapping_enzyme
PGSC0003DMG400005891	0	93	70	54	0.0446387	0.0367804	-0.374396	Conserved_gene_of_unknown_function
PGSC0003DMG400005901	15	1	117	191	1.98e-06	8.57e-06	0.707064	Aspartic_proteinase_nepenthesin-2
PGSC0003DMG400005904	399	767	32	15	5.97e-05	0.000148142	-1.09311	Conserved_gene_of_unknown_function
PGSC0003DMG400005907	40	159	1120	1278	0.0259786	0.0236208	0.190389	DNA-directed_RNA_polymerase_II
PGSC0003DMG400005908	296	212	22	13	0.0124784	0.0129266	-0.758992	Conserved_gene_of_unknown_function
PGSC0003DMG400005914	2185	1807	2590	1978	2.63e-06	1.07e-05	-0.38891	EIN3
PGSC0003DMG400005915	2131	2463	4058	2615	1.18e-08	1.14e-07	-0.633958	EIL1
PGSC0003DMG400005925	3	49	175	126	0.000784945	0.00128141	-0.473931	Cytochrome_P450
PGSC0003DMG400005926	0	23	1042	933	0.00992807	0.0107113	-0.159406	Cytochrome_P450
PGSC0003DMG400005929	4	150	325	378	0.00433396	0.00542091	0.217947	Conserved_gene_of_unknown_function
PGSC0003DMG400005931	1	0	980	63	1.11e-16	1.13e-13	-3.95936	Sterol_delta-7_reductase_DWF5
PGSC0003DMG400005933	0	0	135	52	9.05e-09	9.15e-08	-1.37638	Conserved_gene_of_unknown_function
PGSC0003DMG400005935	525	1065	503	430	0.0114292	0.0120317	-0.226222	J_domain-containing_protein_spf31
PGSC0003DMG400005936	0	8	594	426	2.3e-05	6.61e-05	-0.47961	YABBY_domain_class_transcription_factor
PGSC0003DMG400005939	464	687	1269	1078	0.00109283	0.0016963	-0.235335	Fk506_binding_protein
PGSC0003DMG400005943	28	56	862	556	6.81e-08	4.88e-07	-0.632603	Hydrolase,_hydrolyzing_O-glycosyl_compounds
PGSC0003DMG400005950	0	0	25	2	1.75e-06	7.72e-06	-3.64386	Multicystatin
PGSC0003DMG400005960	NA	NA	409	111	4.91e-12	2.48e-10	-1.88154	Glucosyltransferase
PGSC0003DMG400005961	182	130	248	170	1.27e-05	4e-05	-0.544805	Ribose-5-phosphate_isomerase
PGSC0003DMG400005962	446	472	2078	1866	0.00523201	0.00634141	-0.155247	Sulfhydryl_oxidase_2
PGSC0003DMG400005967	0	2	42	14	1.43e-06	6.54e-06	-1.58496	TRANSPARENT_TESTA_12_protein
PGSC0003DMG400005969	349	11	95	116	0.01407	0.014259	0.288125	Gene_of_unknown_function
PGSC0003DMG400005970	17	1	39	30	0.0558065	0.0440586	-0.378512	Late_blight_resistance_protein
PGSC0003DMG400005971	1221	2471	1810	2186	0.0277306	0.024956	0.272304	ATP_binding_protein
PGSC0003DMG400005972	32	73	552	457	0.000539737	0.000936923	-0.272474	Conserved_gene_of_unknown_function
PGSC0003DMG400005973	0	10	336	454	1.47e-05	4.54e-05	0.434231	Conserved_gene_of_unknown_function
PGSC0003DMG400005976	489	612	1446	1616	0.00822471	0.00918307	0.16036	Chaperone_protein_dnaJ_15
PGSC0003DMG400005978	23	11	58	85	0.00256643	0.00348588	0.55141	Conserved_gene_of_unknown_function
PGSC0003DMG400005984	1	21	319	250	0.00104265	0.0016289	-0.351628	Conserved_gene_of_unknown_function
PGSC0003DMG400005985	0	11	189	260	0.00255061	0.00346697	0.460125	Sn-2_protein
PGSC0003DMG400005986	0	0	52	35	0.00315349	0.00413953	-0.571157	Conserved_gene_of_unknown_function
PGSC0003DMG400005988	0	0	2237	1508	7.67e-06	2.62e-05	-0.568929	Metal_ion_binding_protein
PGSC0003DMG400005992	116	88	157	133	0.0277575	0.0249735	-0.239338	Conserved_gene_of_unknown_function
PGSC0003DMG400005997	NA	NA	47	20	8.22e-05	0.000191925	-1.23266	Zinc_finger_(B-box_type)_family_protein
PGSC0003DMG400005998	0	0	49	17	1.02e-06	4.9e-06	-1.52725	Helix-loop-helix_DNA-binding_domain_containing_protein
PGSC0003DMG400006004	NA	NA	6	16	0.00117873	0.00180968	1.41504	Thaumatin
PGSC0003DMG400006019	17	2	106	124	0.0426322	0.0354429	0.226276	Binding_protein
PGSC0003DMG400006020	0	34	98	60	0.00114278	0.00176127	-0.707819	Cyclin_A1
PGSC0003DMG400006022	0	0	3	10	0.00347425	0.0044923	1.73697	Kinase
PGSC0003DMG400006023	10	0	3	10	0.0365543	0.0313601	1.73697	Cytochrome_P450
PGSC0003DMG400006024	132	16	303	528	2.44e-07	1.44e-06	0.80122	Cytochrome_P450
PGSC0003DMG400006027	1212	8485	1190	921	0.0108592	0.0115418	-0.369689	Leucine-rich_repeat_extensin
PGSC0003DMG400006028	NA	NA	70	39	2.43e-05	6.92e-05	-0.843881	Phytosulfokine_receptor
PGSC0003DMG400006033	258	203	218	184	0.0159601	0.0158224	-0.244622	Ubiquitin_ligase_protein_cop1
PGSC0003DMG400006041	221	159	1661	1425	0.000940977	0.00149481	-0.22109	RING-H2_finger_protein_ATL1L
PGSC0003DMG400006043	8	4	117	69	0.000140748	0.000301778	-0.76184	RING-H2_finger_protein_ATL1L
PGSC0003DMG400006044	0	1	379	239	8.93e-07	4.37e-06	-0.665187	RING-H2_finger_protein_ATL1L
PGSC0003DMG400006045	8	5	32	17	0.00371561	0.00475668	-0.912537	RING-H2_finger_protein_ATL1L
PGSC0003DMG400006061	91	179	390	444	0.0387081	0.032802	0.187086	Prolyl_4-hydroxylase_alpha_subunit
PGSC0003DMG400006076	0	1	142	175	0.00931	0.0101643	0.301464	F-box_family_protein
PGSC0003DMG400006081	783	843	3464	3931	0.000771621	0.00126372	0.182457	Conserved_gene_of_unknown_function
PGSC0003DMG400006084	12	4	580	526	0.0589328	0.0460515	-0.14099	Conserved_gene_of_unknown_function
PGSC0003DMG400006085	0	21	822	1156	1.57e-06	7.05e-06	0.491931	Conserved_gene_of_unknown_function
PGSC0003DMG400006086	143	140	98	47	1.35e-06	6.24e-06	-1.06012	Serine-threonine_protein_kinase,_plant-type
PGSC0003DMG400006089	1032	324	1935	1675	0.00104629	0.00163403	-0.208172	Basic_helix-loop-helix_protein_BHLH3
PGSC0003DMG400006093	413	178	6503	11614	4.78e-08	3.59e-07	0.836688	Auxin_responsive_protein
PGSC0003DMG400006096	NA	NA	162	33	6.34e-11	1.75e-09	-2.29546	Gene_of_unknown_function
PGSC0003DMG400006098	17	35	222	298	0.000240044	0.000472719	0.424753	RTM1_protein
PGSC0003DMG400006100	488	384	1287	1547	0.00187601	0.00268393	0.265461	Restricted_tev_movement_1
PGSC0003DMG400006102	1	94	375	152	8.37e-11	2.15e-09	-1.30282	E3_ubiquitin_ligase_PUB14
PGSC0003DMG400006104	631	665	3153	3725	3.4e-05	9.17e-05	0.240515	MAR-binding_protein
PGSC0003DMG400006105	43	14	118	182	0.000295589	0.000564956	0.625152	Pentatricopeptide_repeat-containing_protein
PGSC0003DMG400006106	14	108	1057	1544	9.02e-09	9.15e-08	0.546697	Acylamino-acid-releasing_enzyme
PGSC0003DMG400006107	0	8	150	212	0.000454045	0.000811406	0.499102	F-Box_protein
PGSC0003DMG400006108	1057	285	3358	3928	0.00294275	0.00391227	0.226193	Nt-iaa2.3_deduced_protein
PGSC0003DMG400006110	4	112	211	259	0.0203115	0.0192941	0.295709	PRA1_family_protein_D
PGSC0003DMG400006118	NA	NA	26	35	0.0389385	0.0329375	0.428843	Gene_of_unknown_function
PGSC0003DMG400006123	0	1	6	17	0.00121467	0.00185801	1.5025	F-box_protein_SNE
PGSC0003DMG400006126	0	11	128	156	0.018834	0.018162	0.285402	Conserved_gene_of_unknown_function
PGSC0003DMG400006127	27	216	455	379	0.0015442	0.00227904	-0.263669	Membrin_11
PGSC0003DMG400006128	399	84	164	191	0.0450854	0.0370579	0.219877	Fertility_restorer
PGSC0003DMG400006129	1714	1518	355	435	0.000789517	0.00128726	0.293196	Conserved_gene_of_unknown_function
PGSC0003DMG400006131	22	146	342	276	0.000327425	0.000616484	-0.309328	RNA_binding_protein
PGSC0003DMG400006139	195	172	456	526	0.00361376	0.00464383	0.206029	Threonyl-tRNA_synthetase
PGSC0003DMG400006141	19	44	461	379	0.000543435	0.000941988	-0.282569	Ubiquitin_fusion_degradaton_protein
PGSC0003DMG400006146	760	136	885	738	7.41e-05	0.00017647	-0.262057	CONSTANS_interacting_protein_6
PGSC0003DMG400006150	58	44	404	508	0.000670037	0.00112368	0.330473	Nucleoporin
PGSC0003DMG400006151	1	2	6	12	0.0535111	0.042614	1	Glycine-rich_protein
PGSC0003DMG400006155	71	101	344	262	5.26e-05	0.0001331	-0.392842	Thermal_hysteresis_protein_STHP-64
PGSC0003DMG400006158	25	341	654	862	2.3e-06	9.68e-06	0.398397	C2_domain-containing_protein
PGSC0003DMG400006159	NA	NA	109	146	0.000418928	0.000760076	0.42164	Dopamine_beta-monooxygenase
PGSC0003DMG400006166	119	211	693	567	9.16e-05	0.000210212	-0.289507	Translation_initiation_factor_if-3
PGSC0003DMG400006169	1138	87	834	976	0.000467057	0.000830606	0.226834	Chloroplast_zebra-necrosis_protein
PGSC0003DMG400006170	407	1745	4702	8653	7.79e-09	8.14e-08	0.879926	Gene_of_unknown_function
PGSC0003DMG400006176	8	5	92	149	9.32e-05	0.000213028	0.695607	Transcription_factor
PGSC0003DMG400006179	10	56	143	288	7.52e-09	7.94e-08	1.01005	Nodulin_family_protein
PGSC0003DMG400006183	2	213	858	1709	1.29e-08	1.23e-07	0.994103	Aquaporin
PGSC0003DMG400006184	711	1059	5352	4891	0.0497652	0.0401779	-0.129949	Skp1
[truncated: 9,420 more rows]
