# Supplementary material for: Transcriptional analysis of phloem-associated cells of potato
Source: BMC Genomics. 2015 Sep 3;16(1):665. doi: 10.1186/s12864-015-1844-2 (PMC4558636; doi:10.1186/s12864-015-1844-2)
Supplement: Additional file 12: Table S10. — Abundant transcripts significantly up-regulated under long days. (XLSX 77 kb) [file 12864_2015_1844_MOESM12_ESM.xlsx]

## Sheet: Sheet1
	pet.phloem	stem.phloem	LD.mean	SD.mean	PP.P.value	PP.Q.value	log2(SD/LD)	annotation
PGSC0003DMG400000048	36	102	913	386	5.27e-09	5.94e-08	-1.24201	Cysteine_synthase
PGSC0003DMG400000156	312	143	1810	852	1.53e-11	5.66e-10	-1.08706	Conserved_gene_of_unknown_function
PGSC0003DMG400000599	1191	550	934	452	8.23e-11	2.12e-09	-1.0471	DNA-binding_protein
PGSC0003DMG400000776	48138	24287	61700	11289	9.54e-10	1.47e-08	-2.45035	Extensin_(ext)
PGSC0003DMG400000781	1156	699	2509	476	1.43e-11	5.4e-10	-2.39808	Extensin
PGSC0003DMG400000783	11687	12544	1105	456	3.81e-07	2.11e-06	-1.27694	Extensin
PGSC0003DMG400000818	253	344	1422	564	5.36e-13	4.63e-11	-1.33415	Lysine_histidine_transporter
PGSC0003DMG400001518	107	350	1126	454	4.8e-12	2.45e-10	-1.31044	Conserved_gene_of_unknown_function
PGSC0003DMG400001662	155	74	2290	912	2.68e-13	2.92e-11	-1.32824	Arginine_decarboxylase
PGSC0003DMG400002608	926	1325	2393	693	8.97e-14	1.26e-11	-1.78789	ARF_domain_class_transcription_factor
PGSC0003DMG400002724	64	139	5452	1523	2.77e-11	8.92e-10	-1.83987	Conserved_gene_of_unknown_function
PGSC0003DMG400002796	13	149	704	246	3.31e-12	1.86e-10	-1.51692	Transcription_factor
PGSC0003DMG400002928	132	55	7200	1206	1.5e-14	3.05e-12	-2.57777	Small_molecular_heat_shock_protein
PGSC0003DMG400003520	675	279	722	337	5.98e-11	1.67e-09	-1.09925	Conserved_gene_of_unknown_function
PGSC0003DMG400003726	4	141	792	260	1.05e-12	8.08e-11	-1.60699	Carboxy-lyase
PGSC0003DMG400004170	158	387	4022	1141	8.22e-15	1.86e-12	-1.81761	Asparagine_synthetase_[glutamine-hydrolyzing]
PGSC0003DMG400004291	189	21	1523	354	4e-15	1.14e-12	-2.10509	Oligopeptide_transporter
PGSC0003DMG400004808	128	110	4882	1724	2.62e-11	8.64e-10	-1.50171	Mitochondrial_small_heat_shock_protein
PGSC0003DMG400004920	152	262	1605	654	1.41e-12	9.9e-11	-1.29521	Conserved_gene_of_unknown_function
PGSC0003DMG400004923	80	209	4760	2214	5.01e-12	2.51e-10	-1.10431	Squalene_monooxygenase
PGSC0003DMG400004966	156	170	870	419	1.98e-11	6.9e-10	-1.05407	Receptor_protein_kinase_CLAVATA1
PGSC0003DMG400005725	200	265	2922	1168	1.72e-11	6.19e-10	-1.32292	DNA_binding_protein
PGSC0003DMG400006672	316	128	3618	1598	5.74e-12	2.78e-10	-1.17893	Sucrose_synthase
PGSC0003DMG400006863	133	414	793	336	3.41e-11	1.04e-09	-1.23886	YA3
PGSC0003DMG400007999	476	1265	5181	1994	3.4e-14	5.65e-12	-1.37757	Nbs-lrr_resistance_protein
PGSC0003DMG400008187	855	82	6217	2372	2.07e-10	4.43e-09	-1.39011	Class_II_small_heat_shock_protein_Le-HSP17.6
PGSC0003DMG400008492	238	255	1151	448	2.15e-12	1.34e-10	-1.36132	Polygalacturonase_inhibiting_protein
PGSC0003DMG400008496	761	821	6115	2972	2.22e-10	4.68e-09	-1.04092	AMP_deaminase
PGSC0003DMG400008571	36	112	830	392	7.18e-11	1.93e-09	-1.08226	Integral_membrane_single_C2_domain_protein
PGSC0003DMG400008660	13	102	2506	1192	1.15e-12	8.6e-11	-1.072	Sugar_transporter
PGSC0003DMG400008954	546	735	3230	1317	4.01e-13	3.74e-11	-1.29428	Carbonic_anhydrase_family_protein
PGSC0003DMG400009268	101	87	38102	8887	3.01e-13	3.17e-11	-2.1001	Proteinase_inhibitor
PGSC0003DMG400010022	609	80	657	245	2.64e-12	1.55e-10	-1.42311	Patatin_3
PGSC0003DMG400010051	936	941	9212	3244	1.2e-13	1.57e-11	-1.50574	S-adenosylmethionine_decarboxylase_proenzyme
PGSC0003DMG400010227	106	85	611	289	2.57e-10	5.24e-09	-1.0801	Alpha_galactosidase
PGSC0003DMG400010664	2365	2654	14930	6347	3.52e-13	3.4e-11	-1.23407	1,4-alpha-glucan-maltohydrolase
PGSC0003DMG400011230	152	167	1581	689	3.3e-12	1.86e-10	-1.19826	Glycine-rich_protein
PGSC0003DMG400011394	146	108	1181	244	3.77e-15	1.14e-12	-2.27506	Conserved_gene_of_unknown_function
PGSC0003DMG400011538	1	266	1369	501	3.74e-13	3.53e-11	-1.45024	Amino_acid_transporter
PGSC0003DMG400011628	261	150	1434	583	2.4e-09	3.16e-08	-1.29848	Chloroplast_small_heat_shock_protein_class_I
PGSC0003DMG400011631	455	222	2036	805	1.12e-11	4.53e-10	-1.33868	Chloroplast_small_heat_shock_protein_class_I
PGSC0003DMG400011632	100	113	783	337	7.84e-09	8.18e-08	-1.21626	Chloroplast_small_heat_shock_protein_class_I
PGSC0003DMG400011868	53	101	576	285	2.83e-09	3.6e-08	-1.01511	Alanine-glyoxylate_aminotransferase
PGSC0003DMG400011891	172	25	1368	624	2.07e-10	4.43e-09	-1.13245	NAC_domain_protein
PGSC0003DMG400012118	30	103	1694	706	2.36e-10	4.87e-09	-1.26269	Gene_of_unknown_function
PGSC0003DMG400012138	1908	880	6185	2632	1.34e-13	1.7e-11	-1.23261	N-rich_protein
PGSC0003DMG400012141	164	147	1107	424	6.51e-12	3.05e-10	-1.38452	Ubiquitin
PGSC0003DMG400012239	69	110	1366	390	6.2e-14	9.45e-12	-1.80841	Cystathionine_gamma-synthase
PGSC0003DMG400012701	1081	215	606	297	5.78e-10	9.75e-09	-1.02885	Conserved_gene_of_unknown_function
PGSC0003DMG400013209	137	247	806	398	5.93e-11	1.67e-09	-1.01801	Conserved_gene_of_unknown_function
PGSC0003DMG400013307	107	167	4514	664	1.11e-16	1.13e-13	-2.76515	Aspartic_proteinase_nepenthesin-1
PGSC0003DMG400013537	1494	1179	500	192	1.17e-10	2.8e-09	-1.38082	Proline-rich_protein
PGSC0003DMG400013810	0	115	1003	432	4.27e-10	7.72e-09	-1.21522	Nodulin_MtN3_family_protein
PGSC0003DMG400014210	1703	1280	2510	1130	2.62e-09	3.38e-08	-1.15136	DnaJ_protein
PGSC0003DMG400014212	659	177	5492	1034	6.66e-16	3.59e-13	-2.4091	Heat_shock_protein
PGSC0003DMG400014292	551	900	780	368	6.88e-11	1.86e-09	-1.08377	ATP_binding_protein
PGSC0003DMG400014627	639	1006	9104	4484	9.3e-11	2.34e-09	-1.02171	Glutathione_S-transferase
PGSC0003DMG400016155	21	217	1272	630	1.65e-10	3.72e-09	-1.01367	7-transmembrane_G-protein-coupled_receptor
PGSC0003DMG400016200	17	313	940	453	1.37e-10	3.22e-09	-1.05315	Conserved_gene_of_unknown_function
PGSC0003DMG400016284	743	1176	861	302	1.19e-11	4.75e-10	-1.51146	Ethylene_receptor
PGSC0003DMG400016714	157	18	1047	479	7.85e-11	2.05e-09	-1.12816	1-aminocyclopropane-1-carboxylate_oxidase
PGSC0003DMG400016812	497	576	1406	261	6.12e-14	9.45e-12	-2.42947	AP2_ERF-domain_protein
PGSC0003DMG400017186	74	478	899	436	7.91e-11	2.06e-09	-1.04399	Ethylene_receptor
PGSC0003DMG400017936	448	108	1278	445	6.28e-12	2.96e-10	-1.52201	Late_embryogenis_abundant_protein_5
PGSC0003DMG400018422	1262	1640	1347	507	1.53e-12	1.04e-10	-1.40969	Sulfate_bicarbonate_oxalate_exchanger_and_transporter_sat-1
PGSC0003DMG400018614	2	189	2590	784	6.66e-15	1.56e-12	-1.72403	Conserved_gene_of_unknown_function
PGSC0003DMG400019605	8	218	638	295	3.68e-10	6.89e-09	-1.11284	Pyruvate_kinase_family_protein
PGSC0003DMG400020608	161	211	1066	497	1.31e-10	3.1e-09	-1.10089	DNA-binding_protein_3
PGSC0003DMG400020906	108	1	1712	363	1.33e-15	5.81e-13	-2.23764	Plasma_membrane_intrinsic_protein
PGSC0003DMG400021603	102323	89658	71512	13574	1.07e-07	7.18e-07	-2.39734	Hydroxyproline-rich_glycoprotein_(HRGP)
PGSC0003DMG400021737	255	65	1872	714	9.62e-10	1.47e-08	-1.39058	Class_II_small_heat_shock_protein_Le-HSP17.6
PGSC0003DMG400021831	582	289	2561	1235	1.22e-11	4.78e-10	-1.0522	Inositol-3-phosphate_synthase
PGSC0003DMG400022058	587	279	3500	1673	3.21e-11	9.94e-10	-1.06492	DNA_binding_protein
PGSC0003DMG400022885	274	504	2768	1157	3.27e-13	3.32e-11	-1.25846	Aldehyde_dehydrogenase_family_7_member_A1
PGSC0003DMG400022888	216	48	647	286	1.56e-10	3.54e-09	-1.17775	Salt_responsive_protein_1
PGSC0003DMG400023622	14	139	922	456	1.35e-07	8.72e-07	-1.01573	Peroxisomal_small_heat_shock_protein
PGSC0003DMG400023979	13	139	894	257	9.05e-11	2.29e-09	-1.79851	ATPase_inhibitor
PGSC0003DMG400024197	56	139	1995	932	2.03e-12	1.3e-10	-1.09799	Major_intrinsic_protein_2
PGSC0003DMG400024357	285	384	1159	464	1.44e-10	3.35e-09	-1.32068	DnaJ_isoform
PGSC0003DMG400025957	56	113	922	352	3.28e-11	1.01e-09	-1.38919	Conserved_gene_of_unknown_function
PGSC0003DMG400026183	424	48	538	234	3.23e-10	6.14e-09	-1.2011	D-mannose_binding_lectin_family_protein
PGSC0003DMG400026220	290	7	1894	265	4.44e-16	2.9e-13	-2.83737	Major_pollen_allergen_Ory_s_1
PGSC0003DMG400026533	33	103	2611	447	1.87e-14	3.48e-12	-2.54626	Conserved_gene_of_unknown_function
PGSC0003DMG400026671	2560	1308	2720	834	1.58e-14	3.14e-12	-1.70549	Arginine_decarboxylase
PGSC0003DMG400027335	91	163	703	261	8.57e-10	1.34e-08	-1.42947	Far_upstream_element-binding_protein
PGSC0003DMG400027449	1638	1823	3270	1620	1.88e-11	6.64e-10	-1.0133	Trehalose-6-phosphate_synthase
PGSC0003DMG400027611	0	110	538	153	1.77e-10	3.95e-09	-1.81407	Heat_shock_protein_70
PGSC0003DMG400027750	1435	960	5972	2626	2.2e-13	2.49e-11	-1.18535	Hsc70
PGSC0003DMG400029153	7	807	999	326	4.75e-13	4.26e-11	-1.61561	Amino_acid_transporter
PGSC0003DMG400029328	253	63	721	320	9.97e-09	9.91e-08	-1.17193	Ring_finger_protein
PGSC0003DMG400029396	9	120	991	279	7.07e-14	1.06e-11	-1.82862	Nitrate_transporter
PGSC0003DMG400030405	3135	280	1374	580	1.5e-11	5.58e-10	-1.24426	Heat_shock_cognate_70_kDa_protein_1
PGSC0003DMG400030426	766	443	41271	15928	1.73e-10	3.89e-09	-1.37356	17.6_kD_class_I_small_heat_shock_protein
PGSC0003DMG400030688	145	39	1504	656	3.13e-12	1.8e-10	-1.19704	F-box-containing_protein_1
PGSC0003DMG400030891	1198	915	1723	783	4.7e-12	2.42e-10	-1.13784	Hydrolase,_hydrolyzing_O-glycosyl_compounds
PGSC0003DMG400030928	198	1084	1911	870	8.35e-11	2.15e-09	-1.13524	EIN3-binding_F-box_protein_1
PGSC0003DMG400031248	139	122	846	361	1.34e-07	8.67e-07	-1.22866	MRP-like_ABC_transporter
PGSC0003DMG400031750	467	76	1336	567	2.76e-11	8.92e-10	-1.2365	Protein_SIS1
PGSC0003DMG400031819	522	367	2276	1108	3.53e-12	1.94e-10	-1.03854	Ethylene_receptor_homolog
PGSC0003DMG400033882	197	67	3090	575	2.76e-13	2.97e-11	-2.42597	Acidic_endochitinase
PGSC0003DMG401000007	787	141	2359	1138	4.39e-07	2.38e-06	-1.05167	1-acylglycerophosphocholine_O-acyltransferase
PGSC0003DMG401020908	128	0	1466	319	3.11e-15	1.05e-12	-2.20026	Plasma_intrinsic_protein_2,1
PGSC0003DMG402004392	518	312	648	174	2.1e-08	1.83e-07	-1.89691	Multidrug_resistance_protein_ABC_transporter_family
PGSC0003DMG402007101	295	593	689	312	4.54e-08	3.45e-07	-1.14296	Epidermis-specific_secreted_glycoprotein_EP1
PGSC0003DMG402024074	505	325	2139	987	2.1e-10	4.46e-09	-1.11581	Conserved_gene_of_unknown_function
PGSC0003DMG400024093	49	98	1658	709	7.9e-10	1.26e-08	-1.22559	Ci21B_protein
PGSC0003DMG400009509	0	98	1923	798	1.69e-12	1.13e-10	-1.2689	Heat_shock_protein_83
PGSC0003DMG400003522	91	90	5976	2856	2.19e-10	4.63e-09	-1.06518	Galactinol_synthase
PGSC0003DMG400030341	54	90	11992	3271	7.79e-13	6.43e-11	-1.87427	17.6_kDa_class_I_heat_shock_protein
PGSC0003DMG401017804	15	71	897	399	4.4e-09	5.16e-08	-1.16872	RNA_binding_protein
PGSC0003DMG400029620	48	66	1548	218	3.08e-13	3.2e-11	-2.82801	Chalcone_synthase_1B
PGSC0003DMG400005062	0	66	1098	248	2.11e-13	2.45e-11	-2.14647	Peroxidase
PGSC0003DMG400020638	21	62	504	206	6.52e-11	1.79e-09	-1.29078	Conserved_gene_of_unknown_function
PGSC0003DMG400007679	23	61	1199	527	4.47e-12	2.34e-10	-1.18596	Lipase
PGSC0003DMG400003155	5	61	656	240	1.3e-11	5.01e-10	-1.45066	4-coumarate:CoA_ligase
PGSC0003DMG400013037	10	60	619	288	3.14e-09	3.92e-08	-1.10387	Conserved_gene_of_unknown_function
PGSC0003DMG400027031	1	55	1081	178	1.06e-11	4.38e-10	-2.60242	Hydrogen_peroxide-induced_1
PGSC0003DMG400011052	0	55	769	343	2.68e-10	5.34e-09	-1.16478	Zinc_finger_protein
PGSC0003DMG400017637	25	54	591	269	4.82e-10	8.39e-09	-1.13555	Nitrate_transporter
PGSC0003DMG400024486	31	53	548	203	3.1e-10	5.96e-09	-1.4327	Conserved_gene_of_unknown_function
PGSC0003DMG400030339	24	50	5813	1364	1.72e-14	3.28e-12	-2.09144	17.6_kD_class_I_small_heat_shock_protein
PGSC0003DMG400018114	0	46	1797	873	6.4e-10	1.06e-08	-1.04154	ATFRO8_FRO8
PGSC0003DMG400013574	34	42	774	368	8.07e-08	5.62e-07	-1.07263	CAAX_amino_terminal_protease_family_protein
PGSC0003DMG400015342	13	42	704	211	1.37e-12	9.82e-11	-1.73833	Jasmonic_acid_2
PGSC0003DMG400029242	0	41	528	122	1.99e-13	2.36e-11	-2.11366	Oligopeptide_transporter
PGSC0003DMG400027577	56	40	3398	1600	1.51e-10	3.47e-09	-1.08661	Superoxide_dismutase
PGSC0003DMG402028907	1	40	1108	446	1.43e-09	2.05e-08	-1.31284	Heat_shock_protein_90
PGSC0003DMG400000777	43	39	1774	201	8.33e-12	3.6e-10	-3.14174	Histidine-rich_glycoprotein
PGSC0003DMG400030557	95	36	598	286	1.05e-08	1.03e-07	-1.06413	Membrane_associated_ring_finger_1,8
PGSC0003DMG400021343	40	35	2950	1413	1.17e-12	8.72e-11	-1.06195	White-brown-complex_ABC_transporter_family
PGSC0003DMG401033888	23	34	764	183	1.07e-13	1.43e-11	-2.06173	Universal_stress_protein_family_protein
PGSC0003DMG400010987	11	34	734	308	1.88e-11	6.63e-10	-1.25285	WRKY_13
PGSC0003DMG400026569	0	32	1174	577	4.92e-09	5.62e-08	-1.02479	Conserved_gene_of_unknown_function
PGSC0003DMG401025958	0	29	614	296	1.93e-10	4.24e-09	-1.05264	Glycine-rich_protein
PGSC0003DMG400010638	0	27	1124	547	8.78e-10	1.37e-08	-1.03903	S-adenosylmethionine-dependent_methyltransferase
PGSC0003DMG400014234	1	24	977	400	3.17e-09	3.95e-08	-1.28836	Conserved_gene_of_unknown_function
PGSC0003DMG400030340	26	22	1595	465	1.27e-12	9.23e-11	-1.77825	17.6_kD_class_I_small_heat_shock_protein
PGSC0003DMG400002312	11	22	3270	1154	1.16e-10	2.8e-09	-1.50265	Photosystem_II_10_kDa_polypeptide,_chloroplast
PGSC0003DMG400028166	1	22	1678	655	3.54e-12	1.94e-10	-1.35718	DNA_binding_protein
PGSC0003DMG400012899	0	22	2504	1152	9.11e-12	3.87e-10	-1.12009	14-3-3_protein
PGSC0003DMG400011480	2	21	668	301	4.84e-09	5.57e-08	-1.15008	PEPC_kinase_1b
PGSC0003DMG400012836	20	19	592	288	2.92e-10	5.68e-09	-1.03953	Conserved_gene_of_unknown_function
PGSC0003DMG400025467	2	15	1033	421	7.63e-11	2.01e-09	-1.29495	Gene_of_unknown_function
PGSC0003DMG400009869	44	14	832	295	3.87e-12	2.08e-10	-1.49587	DNAJ
PGSC0003DMG400011026	6	14	628	250	3.02e-11	9.54e-10	-1.32884	Heparanase
PGSC0003DMG401010883	64	13	629	100	8.94e-14	1.26e-11	-2.65306	R2r3-myb_transcription_factor
PGSC0003DMG400011627	7	13	1058	378	3.36e-13	3.34e-11	-1.48488	Chloroplast_small_heat_shock_protein_class_I
PGSC0003DMG400019435	7	13	2634	618	2.98e-13	3.17e-11	-2.09158	Wound-induced_protein_WIN1
PGSC0003DMG400022134	2	12	608	219	1.07e-11	4.38e-10	-1.47314	Salicylic_acid-induced_protein_19
PGSC0003DMG400000248	0	11	1304	435	4.78e-13	4.26e-11	-1.58386	HB1
PGSC0003DMG400021726	43	9	1544	562	1.11e-12	8.38e-11	-1.45803	Furin
PGSC0003DMG400015169	0	9	1544	724	2.04e-10	4.43e-09	-1.09261	Esterase
PGSC0003DMG400029169	75	8	900	400	2.88e-11	9.15e-10	-1.16993	Conserved_gene_of_unknown_function
PGSC0003DMG400003109	26	8	558	243	2.51e-09	3.27e-08	-1.19931	Salt-tolerance_protein
PGSC0003DMG400005573	2	8	781	294	4.26e-11	1.24e-09	-1.40951	Heat_shock_protein_83
PGSC0003DMG400025409	17	6	900	410	4.27e-10	7.72e-09	-1.1343	DNA_binding_protein
PGSC0003DMG400012479	1	6	666	208	2.23e-12	1.37e-10	-1.67894	Nitrate_transporter
PGSC0003DMG400018517	1	5	622	296	3.88e-09	4.63e-08	-1.07132	Fad_NAD_binding_oxidoreductases
PGSC0003DMG400022422	0	5	766	152	3.48e-13	3.39e-11	-2.33327	Bromodomain_protein
PGSC0003DMG400022711	0	5	2357	1029	4.36e-12	2.29e-10	-1.19571	CBL-interacting_serine_threonine-protein_kinase
PGSC0003DMG400030089	6	4	1699	515	1.69e-14	3.28e-12	-1.72204	Heat_shock_protein_70kD
PGSC0003DMG401018962	0	4	3751	1308	3.02e-14	5.12e-12	-1.51991	Beta-amyrin_synthase
PGSC0003DMG400028167	0	4	734	364	2.54e-08	2.14e-07	-1.01184	Stress-associated_protein_9
PGSC0003DMG402010056	29	3	580	262	1.84e-10	4.08e-09	-1.14649	CONSTANS
PGSC0003DMG400031347	0	3	1747	734	6.23e-12	2.96e-10	-1.25103	Amino_acid_transporter_family_protein
PGSC0003DMG402018962	0	3	1308	532	1.85e-12	1.21e-10	-1.29786	Beta-amyrin_synthase
PGSC0003DMG400001598	0	3	17618	6411	1.35e-10	3.18e-09	-1.45843	Snakin-2
PGSC0003DMG400026758	57	2	690	216	5.85e-12	2.82e-10	-1.67557	Myb-like_DNA-binding_protein
PGSC0003DMG400020742	8	2	4894	1811	3.72e-13	3.53e-11	-1.43423	Aquaporin
PGSC0003DMG400025949	5	2	1173	531	3.37e-12	1.88e-10	-1.14342	Conserved_gene_of_unknown_function
PGSC0003DMG400011977	1	2	614	87	1.93e-13	2.33e-11	-2.81915	Small_heat_shock_protein
PGSC0003DMG400010129	0	2	2775	117	0	0	-4.56791	Aspartic_protease_inhibitor_10
PGSC0003DMG400017246	53	1	522	150	7.62e-11	2.01e-09	-1.79909	1-aminocyclopropane-1-carboxylate_oxidase_homolog
PGSC0003DMG400019315	16	1	824	364	2.79e-11	8.95e-10	-1.17871	Sulfate_bicarbonate_oxalate_exchanger_and_transporter_sat-1
PGSC0003DMG400024281	4	1	5745	2128	7.5e-12	3.33e-10	-1.43281	Gamma_aminobutyrate_transaminase_isoform2
PGSC0003DMG401028252	0	1	7159	3124	2.48e-12	1.47e-10	-1.19636	Beta-fructofuranosidase
PGSC0003DMG400011752	0	1	1930	105	1.11e-16	1.13e-13	-4.20014	Cellulose_synthase
PGSC0003DMG400019110	0	1	9279	4574	1.09e-10	2.66e-09	-1.02051	Chalcone_synthase_2
PGSC0003DMG400016847	0	1	1273	140	4.88e-15	1.28e-12	-3.18473	Conserved_gene_of_unknown_function
PGSC0003DMG400015196	0	1	740	358	3.58e-11	1.07e-09	-1.04757	Conserved_gene_of_unknown_function
PGSC0003DMG400012202	0	1	1116	501	2.3e-10	4.81e-09	-1.15545	Cytochrome_P450_fatty_acid_omega-hydroxylase
PGSC0003DMG400021142	0	1	5051	178	0	0	-4.82662	DWARF1_DIMINUTO
PGSC0003DMG400012263	0	1	1229	557	5.3e-10	9.09e-09	-1.14174	Electron_transporter
PGSC0003DMG400004598	0	1	1526	182	4.44e-16	2.9e-13	-3.06774	Embryonic_protein_DC-8
PGSC0003DMG400029773	0	1	704	268	8.14e-10	1.29e-08	-1.39334	Ethylene-responsive_transcriptional_coactivator
PGSC0003DMG400024476	0	1	1460	293	3.3e-13	3.32e-11	-2.317	Heat-shock_protein
PGSC0003DMG400030427	0	1	828	182	9e-13	7.1e-11	-2.18569	Hsp20.1_protein
PGSC0003DMG400030731	0	1	1285	218	6.3e-13	5.34e-11	-2.55937	Metallocarboxypeptidase_inhibitor
PGSC0003DMG402031237	0	1	13057	4989	2.05e-10	4.43e-09	-1.388	Non-specific_lipid-transfer_protein
PGSC0003DMG402020908	94	0	1627	333	8.93e-14	1.26e-11	-2.28862	Plasma_intrinsic_protein_2,1
PGSC0003DMG400017730	34	0	1053	176	6.15e-14	9.45e-12	-2.58086	FtsH_protease
PGSC0003DMG400007665	6	0	1607	637	1.19e-12	8.8e-11	-1.335	Cinnamoyl-CoA_reductase
PGSC0003DMG400005931	1	0	980	63	1.11e-16	1.13e-13	-3.95936	Sterol_delta-7_reductase_DWF5
PGSC0003DMG400011751	0	0	3404	260	1.89e-15	6.91e-13	-3.71065	2-oxoglutarate-dependent_dioxygenase
PGSC0003DMG400024860	0	0	907	260	6.39e-13	5.37e-11	-1.80259	Branched_chain_alpha-keto_acid_dehydrogenase_E1-alpha_subunit
PGSC0003DMG400002156	0	0	535	74	6.66e-15	1.56e-12	-2.85394	C-4_sterol_methyl_oxidase_2
PGSC0003DMG400004532	0	0	1132	408	5.5e-10	9.38e-09	-1.47223	Chloroplast_ferredoxin_I
PGSC0003DMG400026401	0	0	1266	158	0	0	-3.00228	Delta(7)-sterol-C5(6)-desaturase
PGSC0003DMG400026221	0	0	9661	1392	4.44e-16	2.9e-13	-2.79501	Major_pollen_allergen_Ory_s_1
PGSC0003DMG400008849	0	0	899	342	4.83e-12	2.46e-10	-1.39432	Monovalent_cation:proton_antiporter
PGSC0003DMG400011048	0	0	1517	427	9.5e-14	1.3e-11	-1.82891	MYB_transcription_factor
PGSC0003DMG400013966	0	0	960	402	2.85e-11	9.09e-10	-1.25584	MYB_transcription_factor
PGSC0003DMG400014539	0	0	1565	532	1.92e-13	2.33e-11	-1.55666	Nitrite_transporter
PGSC0003DMG400012838	0	0	4261	1630	1.4e-10	3.27e-09	-1.38632	Non-specific_lipid-transfer_protein
PGSC0003DMG400017779	0	0	510	254	3.09e-08	2.53e-07	-1.00567	Proline-rich_receptor_kinase_PERK7
PGSC0003DMG400015667	0	0	628	276	5.93e-11	1.67e-09	-1.1861	Pto-responsive_gene_1_protein
PGSC0003DMG400006610	0	0	2266	961	7.95e-13	6.5e-11	-1.23754	Receptor_serine-threonine_protein_kinase
PGSC0003DMG400028624	0	0	1441	254	7.78e-14	1.15e-11	-2.50417	Small_heat-shock_protein
PGSC0003DMG400009255	0	0	1025	272	2.15e-11	7.34e-10	-1.91395	Small_heat-shock_protein_homolog_protein
PGSC0003DMG402016495	0	0	3282	397	0	0	-3.04736	Stem_28_kDa_glycoprotein
PGSC0003DMG400008148	0	0	659	117	1.09e-14	2.37e-12	-2.49377	YA3
PGSC0003DMG400000685	0	0	4128	1813	1.34e-09	1.94e-08	-1.18706	Zinc_finger_protein
PGSC0003DMG400003530	NA	NA	84180	14975	5.66e-15	1.4e-12	-2.49092	Abscisic_acid_and_environmental_stress-inducible_protein_TAS14
PGSC0003DMG400024344	NA	NA	4762	2083	1.55e-11	5.69e-10	-1.1929	Anthocyanidin_3-O-glucosyltransferase
PGSC0003DMG400012763	NA	NA	582	35	1.55e-15	6.47e-13	-4.05559	C-4_sterol_methyl_oxidase
PGSC0003DMG400029575	NA	NA	1588	290	3.89e-15	1.14e-12	-2.45309	Catechol_oxidase_B,_chloroplastic
PGSC0003DMG400001528	NA	NA	2978	246	1.78e-15	6.77e-13	-3.59761	Class_II_chitinase
PGSC0003DMG400016345	NA	NA	827	228	2.67e-10	5.34e-09	-1.85885	Conserved_gene_of_unknown_function
PGSC0003DMG400028989	NA	NA	502	90	3.31e-11	1.01e-09	-2.47969	Conserved_gene_of_unknown_function
PGSC0003DMG400011750	NA	NA	784	50	6.66e-16	3.59e-13	-3.97085	Cytochrome_P-450
PGSC0003DMG400007565	NA	NA	551	194	1.99e-10	4.32e-09	-1.506	Cytochrome_P450
PGSC0003DMG400027340	NA	NA	675	261	4.67e-10	8.18e-09	-1.37084	Cytochrome_P450_77A1
PGSC0003DMG400003563	NA	NA	3916	1229	8.27e-13	6.7e-11	-1.6719	Flavanone_3_beta-hydroxylase
PGSC0003DMG400000425	NA	NA	1728	813	7.74e-09	8.12e-08	-1.08778	Flavonoid_3,5-hydroxylase
PGSC0003DMG400007815	NA	NA	19175	7026	2.83e-12	1.65e-10	-1.44845	GDSL_esterase_lipase
PGSC0003DMG400000744	NA	NA	620	286	3.22e-08	2.61e-07	-1.11625	Geraniol_10-hydroxylase
PGSC0003DMG400020315	NA	NA	673	158	8.61e-13	6.85e-11	-2.09068	Glycerol-3-phosphate_acyltransferase_6
PGSC0003DMG400031535	NA	NA	6607	1608	6.76e-12	3.11e-10	-2.03873	Glycine-rich_protein_A3
PGSC0003DMG400020718	NA	NA	1781	719	1.98e-10	4.32e-09	-1.30862	Heat-shock_protein
PGSC0003DMG400027630	NA	NA	1982	712	1.9e-11	6.67e-10	-1.47701	Heme-binding_protein
PGSC0003DMG400014293	NA	NA	2240	230	6.66e-16	3.59e-13	-3.28379	Low-temperature-induced_65_kDa_protein
PGSC0003DMG400001377	NA	NA	966	419	1.94e-10	4.25e-09	-1.20507	MADS-box_protein
PGSC0003DMG400026590	NA	NA	558	4	7.77e-16	3.95e-13	-7.12412	Major_pollen_allergen_Ory_s_1
PGSC0003DMG400008517	NA	NA	1141	81	8.88e-16	4.06e-13	-3.81623	MtN3_protein
PGSC0003DMG400016102	NA	NA	2097	961	7.45e-10	1.21e-08	-1.12572	Non-specific_lipid-transfer_protein
PGSC0003DMG400031236	NA	NA	1869	726	1.23e-10	2.92e-09	-1.36423	Non-specific_lipid-transfer_protein
PGSC0003DMG400028977	NA	NA	568	271	6.54e-09	7.11e-08	-1.0676	Non-specific_lipid-transfer_protein
PGSC0003DMG400003040	NA	NA	3081	570	3.44e-13	3.39e-11	-2.43436	Osmotin
PGSC0003DMG400003044	NA	NA	2013	297	2.05e-12	1.3e-10	-2.76081	Osmotin
PGSC0003DMG402003479	NA	NA	1194	154	4.88e-15	1.28e-12	-2.9548	Oxidoreductase,_2OG-Fe(II)_oxygenase_family_protein
PGSC0003DMG400019437	NA	NA	2954	170	0	0	-4.11906	Pathogen-and_wound-inducible_antifungal_protein_CBP20
PGSC0003DMG400014863	NA	NA	540	247	7.75e-09	8.12e-08	-1.12845	Phenylacetaldehyde_synthase
PGSC0003DMG401014160	NA	NA	954	434	6.96e-09	7.45e-08	-1.13629	Protein_WAX2
PGSC0003DMG400006502	NA	NA	868	327	4.08e-12	2.17e-10	-1.4084	Receptor-kinase
PGSC0003DMG400011740	NA	NA	1176	81	4e-15	1.14e-12	-3.85982	SGA
PGSC0003DMG400000513	NA	NA	960	159	2.14e-13	2.45e-11	-2.59401	Stachyose_synthase
PGSC0003DMG400003257	NA	NA	849	320	8.47e-12	3.64e-10	-1.40769	Taxane_13-alpha-hydroxylase_cytochrome_P450
PGSC0003DMG400000997	NA	NA	850	100	6.64e-13	5.52e-11	-3.08746	Zinc_finger_protein
