# Supplementary material for: Transcriptional analysis of phloem-associated cells of potato
Source: BMC Genomics. 2015 Sep 3;16(1):665. doi: 10.1186/s12864-015-1844-2 (PMC4558636; doi:10.1186/s12864-015-1844-2)
Supplement: Additional file 13: Table S11. — Abundant transcripts significantly up-regulated under short days. (XLSX 59 kb) [file 12864_2015_1844_MOESM13_ESM.xlsx]

## Sheet: Sheet1
	pet.phloem	stem.phloem	LD.mean	SD.mean	PP.P.value	PP.Q.value	log2(SD/LD)	annotation
PGSC0003DMG400020028	0	5	648	1297	2.48e-08	2.1e-07	1.00111	Specific_tissue_protein_2
PGSC0003DMG400029516	0	2	569	1158	5.49e-08	4.07e-07	1.02513	Conserved_gene_of_unknown_function
PGSC0003DMG400018220	0	11	384	808	4.17e-09	4.92e-08	1.07325	Conserved_gene_of_unknown_function
PGSC0003DMG400016918	0	14	354	750	7.9e-11	2.06e-09	1.08314	Phytol_kinase
PGSC0003DMG400030568	0	1	307	662	3.09e-09	3.87e-08	1.10859	GABA-specific_permease
PGSC0003DMG400015211	0	1	243	657	2.05e-08	1.8e-07	1.43494	Beta-galactosidase
PGSC0003DMG400025972	0	1	1414	4208	8.34e-12	3.6e-10	1.57335	14_kDa_proline-rich_protein_DC2.15
PGSC0003DMG400011692	0	3	287	998	9.51e-14	1.3e-11	1.79799	Nitrate_transporter
PGSC0003DMG400010232	0	36	136	558	1.51e-12	1.04e-10	2.03666	Cysteine_protease
PGSC0003DMG400028789	0	59	208	1128	4.8e-13	4.26e-11	2.43911	Conserved_gene_of_unknown_function
PGSC0003DMG400000545	0	4	62	646	2.29e-12	1.39e-10	3.38119	UP-9A
PGSC0003DMG400001735	1	244	328	672	3.87e-09	4.62e-08	1.03477	Pentatricopeptide_repeat-containing_protein,_chloroplastic
PGSC0003DMG400025299	1	29	1426	2986	9.84e-12	4.11e-10	1.06624	Alpha-galactosidase_alpha-n-acetylgalactosaminidase
PGSC0003DMG400015770	1	98	252	552	2.83e-10	5.56e-09	1.13124	Cyclin-dependent_kinase_inhibitor
PGSC0003DMG400012251	1	98	376	852	2.12e-11	7.27e-10	1.18012	Short-chain_dehydrogenase
PGSC0003DMG400028787	4	2	341	798	5.17e-12	2.56e-10	1.22662	Serine_carboxypeptidase
PGSC0003DMG400012947	5	21	412	947	2.66e-11	8.7e-10	1.20072	Cytochrome_P450_monooxygenase_CYP736B
PGSC0003DMG400013415	5	28	352	1189	3.14e-11	9.77e-10	1.7561	Chlorophyll_a-b_binding_protein_3C,_chloroplastic
PGSC0003DMG400004078	6	4	453	910	6.55e-10	1.08e-08	1.00636	Conserved_gene_of_unknown_function
PGSC0003DMG400029400	6	18	262	567	2.42e-08	2.07e-07	1.11378	Cysteine_protease_14
PGSC0003DMG400002161	6	31	2086	4656	3.3e-12	1.86e-10	1.15835	Conserved_gene_of_unknown_function
PGSC0003DMG400017175	6	164	758	1710	5.71e-10	9.65e-09	1.17373	Rhicadhesin_receptor
PGSC0003DMG400018668	7	28	346	883	1.5e-11	5.58e-10	1.35164	Auxin:hydrogen_symporter
PGSC0003DMG400028544	8	17	332	690	4.61e-09	5.37e-08	1.05541	Acyl-protein_thioesterase
PGSC0003DMG400011035	8	65	458	1052	1.12e-11	4.53e-10	1.19972	DNA-damage-inducible_protein_f
PGSC0003DMG400013414	8	28	368	999	5.89e-11	1.66e-09	1.44078	Chlorophyll_a-b_binding_protein_3C,_chloroplastic
PGSC0003DMG402015689	9	30	266	560	6.28e-08	4.55e-07	1.074	Protein_RSI-1
PGSC0003DMG400025473	10	159	304	1332	3.77e-15	1.14e-12	2.13145	CBS_domain_containing_protein
PGSC0003DMG400010095	13	100	455	1095	6.71e-12	3.11e-10	1.26699	Conserved_gene_of_unknown_function
PGSC0003DMG400028818	13	307	232	590	2.02e-11	6.99e-10	1.34659	Transcription_factor
PGSC0003DMG400013416	15	37	713	1938	1.39e-10	3.26e-09	1.44259	Chlorophyll_a-b_binding_protein_3C,_chloroplastic
PGSC0003DMG400020968	15	50	2266	7413	1.42e-12	9.9e-11	1.70991	Flavonol_4-sulfotransferase
PGSC0003DMG400003512	20	11	343	717	4.46e-08	3.4e-07	1.06376	Laccase
PGSC0003DMG400009400	21	0	142	790	4.87e-13	4.29e-11	2.47596	Fasciclin-like_arabinogalactan_protein_1
PGSC0003DMG403019771	25	112	438	1511	1.41e-12	9.9e-11	1.7865	Cytochrome_P450
PGSC0003DMG400031091	27	8	2462	5844	4.12e-10	7.52e-09	1.24713	Glutathione_S-transferase
PGSC0003DMG400008444	27	27	354	889	2.88e-10	5.64e-09	1.32843	Induced_stolon_tip_protein
PGSC0003DMG400028792	29	18	242	549	3.17e-10	6.08e-09	1.1818	O-linked_n-acetylglucosamine_transferase,_ogt
PGSC0003DMG400016013	30	411	336	867	8.24e-12	3.59e-10	1.36757	Cytochrome_P450
PGSC0003DMG400014325	31	97	136	526	8.09e-11	2.1e-09	1.95146	Sugar_isomerase_domain-containing_protein
PGSC0003DMG400026554	32	56	566	1195	7.05e-09	7.52e-08	1.07814	Conserved_gene_of_unknown_function
PGSC0003DMG400011433	33	560	466	948	6.18e-09	6.78e-08	1.02456	Promoter-binding_protein_SPL9
PGSC0003DMG400003654	37	150	630	1371	3.89e-09	4.63e-08	1.1218	Peroxidase
PGSC0003DMG400044320	38	80	323	683	1.02e-09	1.54e-08	1.08035	Glucose-6-phosphate_phosphate_translocator_1,_chloroplast
PGSC0003DMG400007137	41	61	596	1256	1.56e-11	5.69e-10	1.07545	Serine_carboxypeptidase_III
PGSC0003DMG400005656	51	96	611	1364	2.05e-12	1.3e-10	1.1586	Beta-mannosidase
PGSC0003DMG400002173	54	92	304	1770	8.88e-16	4.06e-13	2.54161	Rop_guanine_nucleotide_exchange_factor
PGSC0003DMG400009672	55	354	332	730	2.36e-09	3.12e-08	1.13671	Pom14_protein
PGSC0003DMG400004877	66	2	221	502	1.65e-08	1.49e-07	1.18364	F-box_family_protein
PGSC0003DMG400015194	67	91	450	1138	1.8e-12	1.19e-10	1.3385	Malate_synthase
PGSC0003DMG400025924	78	43	324	692	9.02e-10	1.4e-08	1.09478	2-oxoglutarate-dependent_dioxygenase
PGSC0003DMG400009604	78	0	405	1171	1.5e-12	1.04e-10	1.53175	Aquaglyceroporin_(Tonoplast_intrinsic_protein_(Tipa))
PGSC0003DMG400020844	85	563	290	2106	2.66e-14	4.78e-12	2.86038	Conserved_gene_of_unknown_function
PGSC0003DMG400010246	88	140	278	954	2.8e-14	4.91e-12	1.7789	Conserved_gene_of_unknown_function
PGSC0003DMG400020443	89	10	816	2392	5.58e-13	4.78e-11	1.55158	Conserved_gene_of_unknown_function
PGSC0003DMG400021710	98	192	700	1501	1.95e-09	2.66e-08	1.1005	Conserved_gene_of_unknown_function
PGSC0003DMG400008183	99	243	1067	2148	8.19e-12	3.59e-10	1.00943	BHLH_transcription_factor_PTF1
PGSC0003DMG400020177	105	681	290	584	1.77e-08	1.57e-07	1.00992	Conserved_gene_of_unknown_function
PGSC0003DMG400013146	116	160	1162	2422	3.16e-12	1.81e-10	1.05959	Endo-beta-mannanase
PGSC0003DMG400010334	118	153	1118	2237	1.18e-10	2.82e-09	1.00065	Peptidase,_trypsin-like_serine_and_cysteine_proteases
PGSC0003DMG400003229	118	241	471	1704	2.22e-15	7.82e-13	1.85513	Conserved_gene_of_unknown_function
PGSC0003DMG400026446	129	1200	327	684	2.53e-09	3.29e-08	1.06471	Conserved_gene_of_unknown_function
PGSC0003DMG400005082	133	288	490	1608	2.45e-13	2.74e-11	1.71441	Beta-glucosidase
PGSC0003DMG400010236	139	568	282	622	8.45e-06	2.83e-05	1.14122	Cysteine_protease_Cp5
PGSC0003DMG400006242	139	2	220	544	3.5e-10	6.59e-09	1.3061	Protein_phosphatase_2c
PGSC0003DMG400026264	144	619	458	1018	1.22e-11	4.78e-10	1.15232	Homeobox-leucine_zipper_protein
PGSC0003DMG400024631	155	341	2169	5478	1.55e-10	3.53e-09	1.33662	SP1L
PGSC0003DMG400022634	209	200	306	873	1.08e-12	8.21e-11	1.51245	Microtubule-associated_protein_TORTIFOLIA1
PGSC0003DMG400029515	219	423	796	2723	8.33e-15	1.86e-12	1.77436	Myosin_heavy_chain,_clone
PGSC0003DMG400006735	235	50	276	1052	1.22e-13	1.57e-11	1.93039	DNAJ_heat_shock_N-terminal_domain-containing_protein
PGSC0003DMG400026224	237	244	368	1145	4.94e-12	2.49e-10	1.63757	Methionine_rich_arabinogalactan
PGSC0003DMG400027536	239	513	269	578	3.68e-08	2.89e-07	1.10346	Somatic_embryogenesis_receptor-like_kinase_1
PGSC0003DMG400000386	241	70	431	922	2.4e-08	2.06e-07	1.09708	Leucine-rich_repeat_extensin_3
PGSC0003DMG400004992	241	180	446	1082	3.57e-12	1.95e-10	1.27858	Endo-beta-1,4-glucanase
PGSC0003DMG400001524	256	21	280	622	1.23e-09	1.8e-08	1.15149	Phosphoserine_aminotransferase,_chloroplastic
PGSC0003DMG400014408	263	238	539	1090	2.97e-11	9.42e-10	1.01597	Fasciclin-like_arabinogalactan_protein_10
PGSC0003DMG400030097	263	349	1338	2799	6.92e-12	3.15e-10	1.06483	Gamma-glutamyl_transferase
PGSC0003DMG400025122	304	568	259	977	1.31e-14	2.79e-12	1.91541	Rubisco_subunit_binding-protein_beta_subunit,_rubb
PGSC0003DMG400009762	310	67	520	1102	8.15e-11	2.11e-09	1.08354	Cytochrome_P450
PGSC0003DMG400029645	321	614	534	1105	4.73e-09	5.47e-08	1.04913	Pectase_lyase
PGSC0003DMG400003990	361	397	324	670	3.83e-09	4.58e-08	1.04817	Transporter
PGSC0003DMG400021513	377	380	794	2392	4.06e-13	3.75e-11	1.59101	SBT1_protein
PGSC0003DMG400028268	382	360	618	1517	3.81e-12	2.06e-10	1.29554	Cytochrome_P450_76A2
PGSC0003DMG400004081	382	485	34	696	1.38e-14	2.86e-12	4.35548	Agamous-like_MADS-box_protein_AGL8_homolog
PGSC0003DMG400016828	401	300	138	552	1.69e-13	2.09e-11	2	Phosphate-responsive_1_family_protein
PGSC0003DMG400010096	403	391	458	935	4.84e-11	1.39e-09	1.02962	Conserved_gene_of_unknown_function
PGSC0003DMG400008091	413	396	547	1141	2.32e-10	4.84e-09	1.06069	Conserved_gene_of_unknown_function
PGSC0003DMG400027240	435	473	439	1100	9.16e-12	3.87e-10	1.32521	Hydrolase,_hydrolyzing_O-glycosyl_compounds
PGSC0003DMG400014459	447	216	16816	38761	9.88e-14	1.33e-11	1.20477	Phosphoethanolamine_N-methyltransferase
PGSC0003DMG400004062	448	725	2244	4852	1.59e-11	5.77e-10	1.11251	DOF_domain_class_transcription_factor
PGSC0003DMG400025778	459	728	570	1394	4.94e-11	1.41e-09	1.2902	Myosin_heavy_chain,_fast_skeletal_muscle,_embryonic
PGSC0003DMG400024784	482	653	707	1450	1.33e-09	1.93e-08	1.03627	DnaJ
PGSC0003DMG400024749	558	199	699	1875	2.11e-10	4.46e-09	1.42353	Rapid_alkalinization_factor_2
PGSC0003DMG400009396	581	797	413	1000	2.46e-09	3.22e-08	1.27579	Arabinogalactan-protein
PGSC0003DMG400019872	605	394	246	1586	4.44e-16	2.9e-13	2.68866	Adenylyl-sulfate_reductase
PGSC0003DMG400011039	610	337	1190	2408	6.6e-10	1.09e-08	1.01687	Conserved_gene_of_unknown_function
PGSC0003DMG400019971	621	955	396	2035	4.44e-16	2.9e-13	2.36146	Circadian_clock-associated_FKF1
PGSC0003DMG400012288	647	508	1414	3499	4.57e-12	2.38e-10	1.30716	Endo-beta-1,4-D-glucanase
PGSC0003DMG400019033	713	2031	16000	33540	5.11e-13	4.45e-11	1.06781	Cysteine_proteinase_3
PGSC0003DMG402030570	721	1106	849	2992	1.78e-15	6.77e-13	1.81727	Phosphatidic_acid_phosphatase_alpha
PGSC0003DMG401022886	815	195	660	1324	6.88e-11	1.86e-09	1.00437	Inter-alpha-trypsin_inhibitor_heavy_chain
PGSC0003DMG400009938	819	2806	8253	16966	1.81e-12	1.19e-10	1.03966	Beta-tubulin
PGSC0003DMG400003759	835	642	1657	3324	2.07e-11	7.11e-10	1.00435	Auxin-induced_protein_5NG4
PGSC0003DMG400016695	911	1911	2291	5079	1.08e-09	1.62e-08	1.14857	Chlorophyll_a-b_binding_protein_50,_chloroplastic
PGSC0003DMG400004688	1086	1021	5000	10271	1.24e-11	4.83e-10	1.03858	S-adenosylmethionine_synthase_2
PGSC0003DMG400016638	1148	1079	127	580	1.53e-12	1.04e-10	2.19122	Sorghum_bicolor_protein_targeted_either_to_mitochondria_or_chloroplast_proteins_T50848
PGSC0003DMG400025967	1161	2028	1548	3243	6.73e-12	3.11e-10	1.06692	Pectinesterase
PGSC0003DMG400031221	1211	975	510	1150	2.45e-09	3.21e-08	1.17306	Hydrolase,_hydrolyzing_O-glycosyl_compounds
PGSC0003DMG400000584	1211	366	486	1487	1.95e-11	6.8e-10	1.61338	Pseudo-response_regulator_5
PGSC0003DMG400025854	1498	636	254	570	1.68e-10	3.77e-09	1.16613	Conserved_gene_of_unknown_function
PGSC0003DMG400019773	1697	966	1256	4660	4.44e-15	1.23e-12	1.89149	Sesquiterpene_synthase_2
PGSC0003DMG400023620	2000	2302	1572	3218	1.28e-11	4.96e-10	1.03356	Glutamine_synthetase
PGSC0003DMG400016477	2307	594	576	3135	1.11e-16	1.13e-13	2.44432	Adenylyl-sulfate_reductase
PGSC0003DMG400002552	2915	638	3314	7025	1.04e-11	4.32e-10	1.08392	Delta_TIP
PGSC0003DMG400004596	2971	6400	2666	5814	2e-12	1.3e-10	1.12485	Soluble_diacylglycerol_acyltransferase
PGSC0003DMG400009061	3059	2322	696	1633	1.18e-11	4.75e-10	1.23037	N-acetyl-glutamate_synthase
PGSC0003DMG400004151	3413	3332	12078	29446	1.22e-12	8.91e-11	1.28569	Thiamine_biosynthesis_protein_ThiC_variant_L1
PGSC0003DMG400007677	3495	4649	9553	20551	3.04e-08	2.49e-07	1.10518	Starch-granule-bound_R1_protein
PGSC0003DMG400020156	NA	NA	642	1302	1.15e-10	2.77e-09	1.02008	Pectase_lyase
PGSC0003DMG400012666	NA	NA	1324	2756	1.65e-08	1.5e-07	1.05767	Ribulose_bisphosphate_carboxylase_small_chain_2C,_chloroplastic
PGSC0003DMG400001304	NA	NA	288	661	2.73e-08	2.28e-07	1.19858	Protein_P21
PGSC0003DMG400004597	NA	NA	375	892	1.11e-09	1.65e-08	1.25015	Conserved_gene_of_unknown_function
PGSC0003DMG400002898	NA	NA	366	876	5.08e-09	5.77e-08	1.25909	Conserved_gene_of_unknown_function
PGSC0003DMG400030778	NA	NA	233	561	3.48e-08	2.77e-07	1.26767	Conserved_gene_of_unknown_function
PGSC0003DMG400031523	NA	NA	516	1310	3.22e-10	6.14e-09	1.34412	Glycine-rich_cell_wall_structural_protein_1.8
PGSC0003DMG400008348	NA	NA	301	779	1.61e-09	2.25e-08	1.37186	Gene_of_unknown_function
PGSC0003DMG400014461	NA	NA	200	618	2.33e-12	1.39e-10	1.62761	Microsomal_omega-6-desaturase
PGSC0003DMG400004914	NA	NA	188	623	3.62e-11	1.08e-09	1.7285	Conserved_gene_of_unknown_function
