# Supplementary material for: Transcriptional analysis of phloem-associated cells of potato
Source: BMC Genomics. 2015 Sep 3;16(1):665. doi: 10.1186/s12864-015-1844-2 (PMC4558636; doi:10.1186/s12864-015-1844-2)
Supplement: Additional file 18: Table S12. — RNA-seq of RNA-binding proteins and select TFs. (XLSX 54 kb) [file 12864_2015_1844_MOESM18_ESM.xlsx]

## Sheet: PTB
	annotation	pet. phloem	stem. phloem
PGSC0003DMG400006881	23S_rRNA_methyltransferase	1	25
PGSC0003DMG400029725	50S_ribosomal_protein_L21,_mitochondrial	108	40
PGSC0003DMG400007806	6b-interacting_protein_1	13	41
PGSC0003DMG400037972	6b-interacting_protein_1	127	388
PGSC0003DMG400012298	98b	15	37
PGSC0003DMG400008011	ABRE_binding_factor	640	794
PGSC0003DMG400022742	Acetylornithine_aminotransferase,_mitochondrial	8	103
PGSC0003DMG400004691	ADP-ribosylation_factor	575	359
PGSC0003DMG400001272	ADP-ribosylation_factor_1	449	1474
PGSC0003DMG400027460	ADP-ribosylation_factor_3	689	1201
PGSC0003DMG401024957	ADP-ribosylation_factor,_arf	9	11
PGSC0003DMG400011579	AG-motif_binding_protein-2	216	745
PGSC0003DMG400003126	AG-motif_binding_protein-4	173	111
PGSC0003DMG400027264	AG-motif_binding_protein-5	181	52
PGSC0003DMG400007432	Amine_oxidase	96	294
PGSC0003DMG400004921	ANT	431	1145
PGSC0003DMG400000681	AP2_domain_class_transcription_factor	3	53
PGSC0003DMG400004025	AP2_domain_class_transcription_factor	8	20
PGSC0003DMG400004538	AP2_domain_class_transcription_factor	72	0
PGSC0003DMG400034101	AP2_domain_class_transcription_factor	34	34
PGSC0003DMG402021429	AP2_domain-containing_transcription_factor	94	178
PGSC0003DMG400002899	AP2_ERF_domain-containing_transcription_factor	534	123
PGSC0003DMG400004024	AP2_ERF_domain-containing_transcription_factor	97	0
PGSC0003DMG400005837	AP2_ERF_domain-containing_transcription_factor	43	56
PGSC0003DMG400008734	AP2_ERF_domain-containing_transcription_factor	661	0
PGSC0003DMG400020625	AP2_ERF_domain-containing_transcription_factor	2696	1640
PGSC0003DMG400016812	AP2_ERF-domain_protein	497	576
PGSC0003DMG400027117	AP2-domain_DNA-binding_protein	221	1021
PGSC0003DMG400006604	Apetala_2	2	31
PGSC0003DMG400025390	Apetala_2	94	13
PGSC0003DMG400006482	APETALA2	5	12
PGSC0003DMG400000118	ARF_domain_class_transcription_factor	2638	2838
PGSC0003DMG400023345	ARF_domain_class_transcription_factor	500	206
PGSC0003DMG400029339	ARF_domain_class_transcription_factor	4	125
PGSC0003DMG400015919	ARF8	826	600
PGSC0003DMG402019457	Auxin_indole-3-acetic_acid_3	534	537
PGSC0003DMG400009773	Auxin_response_factor_19	540	1364
PGSC0003DMG400014179	Auxin_response_factor_2	1805	2124
PGSC0003DMG400008065	Auxin_response_factor_4	910	835
PGSC0003DMG400003771	Auxin_response_factor_5	11	149
PGSC0003DMG400002392	Auxin_response_factor_7	309	212
PGSC0003DMG401018664	Auxin_response_factor_8-1	557	508
PGSC0003DMG400006093	Auxin_responsive_protein	413	178
PGSC0003DMG400020139	Auxin-induced_protein_22B	11	23
PGSC0003DMG400005327	Auxin-responsive_protein_IAA16	710	549
PGSC0003DMG400013445	Auxin-responsive_protein_IAA4	0	61
PGSC0003DMG400026232	Avr9_Cf-9_rapidly_elicited_protein_1	209	238
PGSC0003DMG400004741	Axial_regulator_YABBY1	13	65
PGSC0003DMG400006257	Basic_helix-loop-helix_family_protein	51	248
PGSC0003DMG400014432	Basic_helix-loop-helix_protein	170	4
PGSC0003DMG400019263	Basic_helix-loop-helix_protein	365	412
PGSC0003DMG400005388	Basic_helix-loop-helix_protein_BHLH5	34	2
PGSC0003DMG400024267	Bel1_homeotic_protein	464	812
PGSC0003DMG400005930	BEL5_protein	2089	1234
PGSC0003DMG400019635	BEL5_protein	92	85
PGSC0003DMG400003750	Bell-like_homeodomain_protein_1	16	9
PGSC0003DMG400019654	BHLH_domain_class_transcription_factor	7	27
PGSC0003DMG400004501	BRASSINAZOLE-RESISTANT_1_protein	2756	3929
PGSC0003DMG400037737	BZIP_DNA-binding_protein	256	236
PGSC0003DMG400026364	BZip_protein_AtbZip21	143	167
PGSC0003DMG400009449	BZIP_transcription_factor	188	182
PGSC0003DMG400019455	BZIP_transcription_factor	185	149
PGSC0003DMG400030946	BZIP_transcription_factor	675	591
PGSC0003DMG400007175	BZIP_transcription_factor_family_protein	348	833
PGSC0003DMG400017577	BZIP_transcriptional_activator	523	1210
PGSC0003DMG400029118	BZIP_transcriptional_activator_RSG	374	377
PGSC0003DMG401026315	C2H2_zinc_finger_protein_FZF	67	192
PGSC0003DMG400009234	C2H2L_domain_class_transcription_factor	403	194
PGSC0003DMG400012684	C2H2L_domain_class_transcription_factor	110	71
PGSC0003DMG400026081	C2H2L_domain_class_transcription_factor	163	280
PGSC0003DMG400029367	C2H2L_domain_class_transcription_factor	71	223
PGSC0003DMG400009304	Calcium-dependent_protein_kinase_substrate_protein	66	0
PGSC0003DMG400009142	Callus-expressing_factor	103	139
PGSC0003DMG400004299	Ccaat-binding_transcription_factor_subunit_A	44	83
PGSC0003DMG400011385	Ccaat-binding_transcription_factor_subunit_A	18	0
PGSC0003DMG400022172	Ccaat-binding_transcription_factor_subunit_A	518	569
PGSC0003DMG400011500	CDC5	149	570
PGSC0003DMG403024509	Cell_growth_defect_factor	0	15
PGSC0003DMG400014900	Chitin-inducible_gibberellin-responsive_protein	267	1987
PGSC0003DMG400015603	Chloroplast_envelope_protein_1	278	226
PGSC0003DMG400012828	Class_II_ethylene_responsive_element_binding_factor	3	13
PGSC0003DMG402029143	Class_III_HD-Zip_protein_8	13	4
PGSC0003DMG400003711	COL_domain_class_transcription_factor	22	70
PGSC0003DMG400022345	COL_domain_class_transcription_factor	11	0
PGSC0003DMG400025024	COL_domain_class_transcription_factor	19	90
PGSC0003DMG400007259	Conserved_gene_of_unknown_function	406	409
PGSC0003DMG400023570	Conserved_gene_of_unknown_function	18	7
PGSC0003DMG400025982	Conserved_gene_of_unknown_function	44	244
PGSC0003DMG400027433	Conserved_gene_of_unknown_function	1	326
PGSC0003DMG400028740	Conserved_gene_of_unknown_function	39	24
PGSC0003DMG400026311	CONSTANS	220	182
PGSC0003DMG402010056	CONSTANS	29	3
PGSC0003DMG402015259	CONSTANS_interacting_protein_2a	51	76
PGSC0003DMG400008989	CONSTANS_interacting_protein_2b	493	503
PGSC0003DMG400003932	CPD_photolyase	132	3
PGSC0003DMG400014309	CRT_binding_factor_2	52	3
PGSC0003DMG400009340	Cytochrome_reductase	1275	880
PGSC0003DMG400000365	Dehydration_responsive_element_binding_protein	109	0
PGSC0003DMG400009475	Dehydration-responsive_element_binding_protein_3	2837	1434
PGSC0003DMG400019210	DELLA_domain_GRAS_family_transcription_factor_rga	128	1
PGSC0003DMG400015692	DELLA_protein_GAI	531	422
PGSC0003DMG400019211	DELLA_protein_GAI	76	3
PGSC0003DMG400019212	DELLA_protein_GAI	19	2
PGSC0003DMG400020730	DIV2B_protein	131	59
PGSC0003DMG400019129	DIV3B_protein	311	133
PGSC0003DMG400001594	DNA_binding_protein	246	400
PGSC0003DMG400001659	DNA_binding_protein	946	902
PGSC0003DMG400002616	DNA_binding_protein	126	190
PGSC0003DMG400004087	DNA_binding_protein	158	300
PGSC0003DMG400004662	DNA_binding_protein	394	83
PGSC0003DMG400005626	DNA_binding_protein	94	35
PGSC0003DMG400015274	DNA_binding_protein	631	500
PGSC0003DMG400015880	DNA_binding_protein	480	523
PGSC0003DMG400017485	DNA_binding_protein	3	33
PGSC0003DMG400019334	DNA_binding_protein	1047	514
PGSC0003DMG400021717	DNA_binding_protein	3014	1317
PGSC0003DMG400021969	DNA_binding_protein	9	165
PGSC0003DMG400023131	DNA_binding_protein	535	360
PGSC0003DMG400026168	DNA_binding_protein	18	168
PGSC0003DMG400026460	DNA_binding_protein	1083	1647
PGSC0003DMG400028166	DNA_binding_protein	1	22
PGSC0003DMG400033030	DNA_binding_protein	1365	1702
PGSC0003DMG401006188	DNA_binding_protein	662	270
PGSC0003DMG401008054	DNA_binding_protein	293	364
PGSC0003DMG401025742	DNA_binding_protein	8	12
PGSC0003DMG402019343	DNA_binding_protein	373	87
PGSC0003DMG400031795	DNA_binding_protein_homolog	29	9
PGSC0003DMG400009054	DNA_methyltransferase_1-associated_protein	16	83
PGSC0003DMG400026357	DNA_polymerase_epsilon_P17_subunit	202	145
PGSC0003DMG400013103	DNA-binding_protein	40	2
PGSC0003DMG400020608	DNA-binding_protein_3	161	211
PGSC0003DMG400025304	DNA-binding_protein_MNB1B	0	50
PGSC0003DMG400011444	DNA-directed_RNA_polymerase	138	604
PGSC0003DMG400011680	DOF_domain_class_transcription_factor	2	26
PGSC0003DMG400018541	Dof_zinc_finger_protein	203	199
PGSC0003DMG400008373	DP1	45	20
PGSC0003DMG400007951	DRE_binding_protein_1	27	51
PGSC0003DMG400004005	Drought_responsive_element_binding_protein	100	540
PGSC0003DMG400016418	E2F4,5	833	316
PGSC0003DMG401005482	E2F4,5	135	215
PGSC0003DMG400005915	EIL1	2131	2463
PGSC0003DMG400021381	EIL1	124	219
PGSC0003DMG400029908	EIL1	721	909
PGSC0003DMG400008712	EIL2	1589	2533
PGSC0003DMG400027507	EIL3	3019	4107
PGSC0003DMG400005914	EIN3	2185	1807
PGSC0003DMG400014621	ER33_protein	409	81
PGSC0003DMG400010750	ERF_transcription_factor	102	253
PGSC0003DMG400013257	ERF_transcription_factor_5	31	73
PGSC0003DMG400014594	Ethylene_response_factor	12	8
PGSC0003DMG400016004	Ethylene_response_factor_4	11	6
PGSC0003DMG400016003	Ethylene_responsive_element_binding_protein_C2	546	431
PGSC0003DMG400022695	Ethylene-responsive_transcription_factor	2	89
PGSC0003DMG400014417	Ethylene-responsive_transcription_factor_3	893	162
PGSC0003DMG400026821	Ethylene-responsive_transcription_factor_4	1789	961
PGSC0003DMG400009044	EZ1	1871	1618
PGSC0003DMG400034096	EZ2	283	107
PGSC0003DMG400019155	F-box_family_protein	11	25
PGSC0003DMG400024102	F-box_family_protein	53	43
PGSC0003DMG400002988	FAS_protein	129	2
PGSC0003DMG400007113	Fatty_acyl-CoA_reductase_3	15	34
PGSC0003DMG401019226	Fertilization-independent_endosperm_protein	58	215
PGSC0003DMG400012752	Forkhead-associated_domain-containing_protein	607	462
PGSC0003DMG400027017	Fructokinase_2	62	128
PGSC0003DMG400012660	G-box_binding_protein	60	2
PGSC0003DMG400018469	G-Box_binding_protein_2	168	214
PGSC0003DMG402029444	GAGA-binding_transcriptional_activator_BBR_BPC1	267	1198
PGSC0003DMG400001660	GAGA-binding_transcriptional_activator_BBR_BPC4	0	10
PGSC0003DMG400003553	GAGA-binding_transcriptional_activator_BBR_BPC6	170	995
PGSC0003DMG400003719	GAGA-binding_transcriptional_activator_BBR_BPC6	206	377
PGSC0003DMG400020491	GATA_transcription_factor	330	384
PGSC0003DMG400026248	GATA_transcription_factor	7738	961
PGSC0003DMG400026578	GATA_transcription_factor	28	15
PGSC0003DMG400033576	GATA_transcription_factor	190	208
PGSC0003DMG403025785	GATA_transcription_factor	118	27
PGSC0003DMG400023781	GATA_zinc_finger_containing_protein	272	65
PGSC0003DMG400025169	Gene_of_unknown_function	224	181
PGSC0003DMG402013892	Gene_of_unknown_function	22	94
PGSC0003DMG401003286	Gene_trap_locus_3	106	14
PGSC0003DMG400003047	GRAS_family_transcription_factor	0	15
PGSC0003DMG400004649	GRAS_family_transcription_factor	68	58
PGSC0003DMG400006132	GRAS_family_transcription_factor	850	304
PGSC0003DMG400025973	GRAS_family_transcription_factor	401	1404
PGSC0003DMG400024853	GRAS6	1010	620
PGSC0003DMG400022187	GRAS7	26	1337
PGSC0003DMG400019719	GTP_binding_protein	227	237
PGSC0003DMG400021456	Guanine_nucleotide_regulatory_protein	19	12
PGSC0003DMG400000248	HB1	0	11
PGSC0003DMG400001565	HB2_homeodomain_protein	29	145
PGSC0003DMG400018509	HD-ZIP	35	32
PGSC0003DMG400025984	HD-ZIP_protein	0	35
PGSC0003DMG400014323	Heat_shock_factor_protein	645	498
PGSC0003DMG400008223	Heat_shock_factor_protein_HSF30	567	590
PGSC0003DMG400014811	Heat_shock_factor_protein_HSF8	275	633
PGSC0003DMG400017846	Heat_shock_factor_protein_HSF8	350	758
PGSC0003DMG400027036	Heat_shock_factor_protein_HSF8	10	31
PGSC0003DMG400003160	Heat_stress_transcription_factor_A-1	341	42
PGSC0003DMG400016270	Heat_stress_transcription_factor_A-6b	145	68
PGSC0003DMG401002683	Heat_stress_transcription_factor_A3	852	742
PGSC0003DMG400005894	Helix-loop-helix_DNA-binding	153	309
PGSC0003DMG400002891	Heme_oxygenase_1	438	137
PGSC0003DMG400001567	High_mobility_group_protein	4503	4033
PGSC0003DMG400018685	High_mobility_group_protein_2_HMG2	3664	4257
PGSC0003DMG400005646	Histidyl-tRNA_synthetase	0	248
PGSC0003DMG402003328	Histone_H1.1	175	59
PGSC0003DMG400029167	Histone_H2B.11	2	48
PGSC0003DMG400008501	HMG-protein	968	1436
PGSC0003DMG400025342	Homeobox	976	941
PGSC0003DMG400006928	Homeobox_domain,_ZF-HD_class;_ZF-HD_homeobox_protein_Cys_His-rich_dimerisation_region;_Homeodomain	5	24
PGSC0003DMG400002627	Homeobox_protein	228	215
PGSC0003DMG400002835	Homeobox_protein	1	10
PGSC0003DMG400017640	Homeobox_protein	281	608
PGSC0003DMG400019912	Homeobox_protein_GLABRA2	53	0
PGSC0003DMG400034628	Homeobox_protein_GLABRA2	3	12
PGSC0003DMG400025760	Homeobox_protein_HAT3.1	35	415
PGSC0003DMG400007887	Homeobox_protein_knotted-1-like_LET12	12	13
PGSC0003DMG400030737	Homeobox_protein_knotted-1-like_LET12	1132	2984
PGSC0003DMG400002769	Knox	55	61
PGSC0003DMG400016711	Homeobox_protein_knotted-1-like_LET6	4341	3154
PGSC0003DMG400024157	Homeobox-leucine_zipper_protein	281	15
PGSC0003DMG400031777	Homeobox-leucine_zipper_protein_ATHB-52	1	23
PGSC0003DMG400006311	Homeobox-leucine_zipper_protein_HAT14	32	139
PGSC0003DMG400004932	Homeobox-leucine_zipper_protein_HAT22	86	106
PGSC0003DMG400025614	Homeobox-leucine_zipper_protein_HAT7	83	44
PGSC0003DMG400000498	Homeodomain_leucine_zipper_protein	1945	1164
PGSC0003DMG400010401	Homeodomain_leucine-zipper_1	464	733
PGSC0003DMG400021423	Homeodomain_leucine-zipper_1	214	192
PGSC0003DMG400026962	Homeodomain_protein_HOX3	1	12
PGSC0003DMG400004953	Homeotic_protein_knotted-1	607	726
PGSC0003DMG400000380	HSF_domain_class_transcription_factor	29	100
PGSC0003DMG400007603	I-box_binding_factor	726	323
PGSC0003DMG400018702	I-box_binding_factor	3	28
PGSC0003DMG400020471	Isoflavone_reductase_homolog	871	724
PGSC0003DMG400030397	Isoform_MYB48-1_of_Transcription_factor_MYB48	185	189
PGSC0003DMG400011133	Joka8	47	6
PGSC0003DMG400019264	Kinesin	30	416
PGSC0003DMG400016317	LEAUX=ARABIDOPSIS_auxin-regulated_protein_homolog	402	323
PGSC0003DMG400012792	Leucine_zipper_transcription_factor	36	99
PGSC0003DMG402023696	Leucine_zipper_transcription_factor_TGA	3212	1095
PGSC0003DMG400031752	Leucine-rich_repeat_receptor_kinase	477	582
PGSC0003DMG400009349	Mads_box_protein	1188	831
PGSC0003DMG400022748	MADS_box_transcription_factor	284	591
PGSC0003DMG400017760	MADS-box_protein_15	22	14
PGSC0003DMG400025279	MADS-box_transcription_factor_FBP22	1	31
PGSC0003DMG402024252	MADS-box_transcription_factor_FBP22	1732	736
PGSC0003DMG400026563	MADS-box_transcription_factor_FBP29	2	144
PGSC0003DMG400006345	Mas-binding_factor_MBF3	151	51
PGSC0003DMG400015424	Mature_anther-specific_protein_LAT61	3116	893
PGSC0003DMG400027849	Mature_anther-specific_protein_LAT61	1955	1452
PGSC0003DMG403026197	MIKC*_MADS-box_transcription_factor	117	43
PGSC0003DMG401017193	Mini_zinc_finger_1	192	378
PGSC0003DMG400003737	Myb_family_transcription_factor	37	54
PGSC0003DMG400015461	Myb_family_transcription_factor	152	27
PGSC0003DMG400028098	Myb_RL3	2	99
PGSC0003DMG400001504	MYB_transcription_factor	1	330
PGSC0003DMG400024572	MYB_transcription_factor	2750	3513
PGSC0003DMG400028896	MYB_transcription_factor	2	20
PGSC0003DMG400011294	MYB_transcription_factor_MYB114	0	27
PGSC0003DMG400007401	MYB-CC_type_transfactor	22	92
PGSC0003DMG400008786	MYB-CC_type_transfactor	47	94
PGSC0003DMG400025612	Myb-like_DNA-binding_protein	402	178
PGSC0003DMG400026442	MYBR_domain_class_transcription_factor	154	364
PGSC0003DMG400026241	MybSt1	495	513
PGSC0003DMG401022600	MYC1	31	3
PGSC0003DMG400000232	Myc2_bHLH_protein	364	439
PGSC0003DMG400007010	Myc2_bHLH_protein	3	113
PGSC0003DMG400011891	NAC_domain_protein	172	25
PGSC0003DMG400016896	NAC_domain_protein	117	266
PGSC0003DMG400019615	NAC_domain_protein	112	30
PGSC0003DMG400032555	NAC_domain_protein	128	4
PGSC0003DMG400018435	NAC_domain_protein_NAC2	202	104
PGSC0003DMG400017567	Nam	461	290
PGSC0003DMG400028662	Nam_2	1248	1999
PGSC0003DMG400031072	Nam_4	1998	1083
PGSC0003DMG400031149	Nam_7	347	442
PGSC0003DMG401023373	Nam_8	47	101
PGSC0003DMG400031071	Nam_9	925	1492
PGSC0003DMG402023373	Nam_9	395	216
PGSC0003DMG400005871	NIN_2	2	38
PGSC0003DMG400029643	Nodule_inception_protein	88	146
PGSC0003DMG400005080	Non-intrinsic_ABC_protein	1012	833
PGSC0003DMG400016484	Non-intrinsic_ABC_protein	7	13
PGSC0003DMG400006108	Nt-iaa2.3_deduced_protein	1057	285
PGSC0003DMG400011806	Nuclear_transcription_factor_Y_subunit_A-4	1	20
PGSC0003DMG401021124	Nuclear_transcription_factor_Y_subunit_A-4	15	165
PGSC0003DMG400014182	Nuclear_transcription_factor,_X-box_binding	231	365
PGSC0003DMG400000998	Nucleic_acid_binding_protein	0	157
PGSC0003DMG400005147	Nucleic_acid_binding_protein	1013	389
PGSC0003DMG400006803	Nucleic_acid_binding_protein	839	760
PGSC0003DMG400009859	Nucleic_acid_binding_protein	3	15
PGSC0003DMG400026809	Nucleic_acid_binding_protein	40	12
PGSC0003DMG400001387	Ocs_element-binding_factor	84	94
PGSC0003DMG400005476	Ocs_element-binding_factor	0	11
PGSC0003DMG400007523	Ocs_element-binding_factor	10	26
PGSC0003DMG400003741	Ornithine_carbamoyltransferase	29	76
PGSC0003DMG400015463	Ornithine_carbamoyltransferase	32	126
PGSC0003DMG400005374	Pentatricopeptide_repeat-containing_protein	1826	436
PGSC0003DMG400011285	Pentatricopeptide_repeat-containing_protein	76	97
PGSC0003DMG400008834	Phantastica	363	23
PGSC0003DMG400004006	PHAP2A_protein	23	54
PGSC0003DMG400025479	PHAP2A_protein	202	47
PGSC0003DMG400011810	PHAVOLUTA-like_HD-ZIPIII_protein	275	332
PGSC0003DMG400021125	PHAVOLUTA-like_HD-ZIPIII_protein	541	510
PGSC0003DMG400020456	Phenylcoumaran_benzylic_ether_reductase	222	1
PGSC0003DMG400030528	Phosphatidic_acid_phosphatase_alpha	172	109
PGSC0003DMG400010655	Phosphoric_diester_hydrolase	977	4224
PGSC0003DMG400022549	Phosphoric_diester_hydrolase	223	465
PGSC0003DMG400027061	Phytochrome-associated_serine_threonine_protein_phosphatase_3	197	80
PGSC0003DMG400018950	Phytochrome-interacting_factor	424	198
PGSC0003DMG400013493	POTH1	267	24
PGSC0003DMG400016332	Prefoldin_subunit	93	293
PGSC0003DMG400011433	Promoter-binding_protein_SPL9	33	560
PGSC0003DMG400024939	Protein_kinase_CK2_alpha_subunit	105	98
PGSC0003DMG400004780	Protein_ODORANT1	0	11
PGSC0003DMG400016833	Protein_SCARECROW	1	107
PGSC0003DMG400019518	Pseudo_response_regulator	27	65
PGSC0003DMG400016006	Pti4	35	87
PGSC0003DMG400029713	Putative_ethylene_responsive_element_binding_protein_1	99	174
PGSC0003DMG400008761	R2R3_transcription_factor_MYB108_1	25	0
PGSC0003DMG400027077	R2r3-myb_transcription_factor	2	65
PGSC0003DMG400000811	RAV_transcription_factor	1036	716
PGSC0003DMG400027904	Relative_to_APETALA2_1	0	10
PGSC0003DMG400033060	Ribosomal-protein_S6_kinase	250	530
PGSC0003DMG400014221	Ribulose_bisphosphate_carboxylase_oxygenase_activase,_chloroplast	524	16
PGSC0003DMG400024487	RNA_binding_protein	28	248
PGSC0003DMG400009072	RNA_polymerase_sigma_factor_rpoD	752	239
PGSC0003DMG400021553	RNA_polymerase_sigma_factor_rpoD	21	1
PGSC0003DMG400022134	Salicylic_acid-induced_protein_19	2	12
PGSC0003DMG400029426	Salt-tolerance_protein	150	26
PGSC0003DMG400033048	Sensory_transduction_histidine_kinase	236	404
PGSC0003DMG400015212	Serine_threonine-protein_phosphatase	137	169
PGSC0003DMG400021444	SHORT-ROOT_protein	0	39
PGSC0003DMG400024852	Shwachman-Bodian-Diamond_syndrome_protein	95	716
PGSC0003DMG400031111	SIGB_(SIGMA_FACTOR_B)	147	58
PGSC0003DMG400026491	Sigma_factor	11	16
PGSC0003DMG400027038	Sigma_factor	10	81
PGSC0003DMG401030137	Singapore_isolate_B_(sub-type_7)_whole_genome_shotgun_sequence_assembly,_scaffold_1	538	1074
PGSC0003DMG400000167	Small_nuclear_ribonucleoprotein-associated_protein	96	137
PGSC0003DMG400021647	Small_nuclear_ribonucleoprotein-associated_protein	148	48
PGSC0003DMG400032817	Squamosa_promoter_binding	153	627
PGSC0003DMG401029709	Squamosa_promoter_binding	16	1
PGSC0003DMG400021902	Squamosa_promoter-binding_protein	126	17
PGSC0003DMG400030328	StPCL1_protein	113	25
PGSC0003DMG400016590	Stress_enhanced_protein_2	83	383
PGSC0003DMG400025866	Stress-enhanced_protein_1	103	49
PGSC0003DMG400001414	Structure-specific_recognition_protein	657	578
PGSC0003DMG401018787	TAGL12_transcription_factor	828	736
PGSC0003DMG402018787	TAGL12_transcription_factor	83	240
PGSC0003DMG400004076	TATA-binding_protein-associated_phosphoprotein	463	44
PGSC0003DMG400023065	TATA-binding_protein-associated_phosphoprotein	4	417
PGSC0003DMG400003382	TCP_transcription_factor	0	43
PGSC0003DMG400003541	TDR6_protein	338	46
PGSC0003DMG401015205	TDR8_protein	160	313
PGSC0003DMG400030421	TFIIA	389	697
PGSC0003DMG400023678	TGA10_transcription_factor	0	16
PGSC0003DMG400006155	Thermal_hysteresis_protein_STHP-64	71	101
PGSC0003DMG400013405	THM18_protein	459	176
PGSC0003DMG400001114	TLP_domain_class_transcription_factor	188	229
PGSC0003DMG400011352	TLP_domain_class_transcription_factor	1313	886
PGSC0003DMG400000008	Transcription_factor	213	149
PGSC0003DMG400000009	Transcription_factor	28	82
PGSC0003DMG400001362	Transcription_factor	0	37
PGSC0003DMG400002796	Transcription_factor	13	149
PGSC0003DMG400003510	Transcription_factor	72	2
PGSC0003DMG400003746	Transcription_factor	61	95
PGSC0003DMG400008401	Transcription_factor	420	264
PGSC0003DMG400008936	Transcription_factor	1	23
PGSC0003DMG400011455	Transcription_factor	584	943
PGSC0003DMG400013215	Transcription_factor	2	85
PGSC0003DMG400014803	Transcription_factor	220	130
PGSC0003DMG400017411	Transcription_factor	14	3
PGSC0003DMG400018426	Transcription_factor	152	118
PGSC0003DMG400019629	Transcription_factor	57	481
PGSC0003DMG400020508	Transcription_factor	238	351
PGSC0003DMG400021346	Transcription_factor	69	157
PGSC0003DMG400021401	Transcription_factor	2	23
PGSC0003DMG400021771	Transcription_factor	1	44
PGSC0003DMG400026181	Transcription_factor	41	224
PGSC0003DMG400026245	Transcription_factor	51	68
PGSC0003DMG400028164	Transcription_factor	949	568
PGSC0003DMG400028381	Transcription_factor	24	1
PGSC0003DMG400029278	Transcription_factor	77	389
PGSC0003DMG400031054	Transcription_factor	16	16
PGSC0003DMG400031382	Transcription_factor	247	736
PGSC0003DMG400040232	Transcription_factor	22	13
PGSC0003DMG401005796	Transcription_factor	51	203
PGSC0003DMG402012256	Transcription_factor	169	88
PGSC0003DMG400015482	Transcription_factor_bHLH63	1908	1514
PGSC0003DMG400024523	Transcription_factor_BIM1	391	709
PGSC0003DMG400008855	Transcription_factor_BTF3	917	648
PGSC0003DMG400028726	Transcription_factor_BTF3	362	408
PGSC0003DMG400022931	Transcription_factor_BZIP1	969	786
PGSC0003DMG400012962	Transcription_factor_HBP-1b(C1)	90	15
PGSC0003DMG401020784	Transcription_factor_HY5	4	15
PGSC0003DMG400007202	Transcription_factor_IIIA	359	314
PGSC0003DMG400004898	Transcription_factor_JERF1	1181	1086
PGSC0003DMG400016435	Transcription_factor_jumonji_domain-containing_protein	524	378
PGSC0003DMG400011477	Transcription_factor_jumonji_family_protein	1333	903
PGSC0003DMG400010609	Transcription_factor_LIM	199	196
PGSC0003DMG400032552	Transcription_factor_NF-Y_CCAAT-binding	1	47
PGSC0003DMG401024930	Transcription_factor_RF2a	47	23
PGSC0003DMG400016651	Transcription_factor_RF2b	56	61
PGSC0003DMG400016363	Transcription_factor_TCP7	781	977
PGSC0003DMG400016951	Transcription_factor_TGA7	1491	1903
PGSC0003DMG400014204	Transcription_factor_TSRF1	172	14
PGSC0003DMG401003720	Transcription_factor_VSF-1	111	462
PGSC0003DMG400028335	Transcription_factor_WRKY2	97	18
PGSC0003DMG400008454	Transcriptional_adaptor	10	29
PGSC0003DMG400013609	TRANSPARENT_TESTA_1_protein	0	46
PGSC0003DMG400030271	TRANSPARENT_TESTA_1_protein	69	226
PGSC0003DMG400009799	Transporter_ATM1,_mitochondrial	1	23
PGSC0003DMG400030472	TSI1	177	57
PGSC0003DMG400024983	Tuber-specific_and_sucrose-responsive_element_binding_factor	1601	882
PGSC0003DMG400011980	Two-component_sensor_histidine_kinase_bacteria	267	236
PGSC0003DMG400003823	WERBP-1_protein	62	3
PGSC0003DMG400025797	Wound-responsive_AP2_like_factor_1	149	1
PGSC0003DMG400008248	Wound-responsive_AP2_like_factor_2	132	22
PGSC0003DMG400008264	Wound-responsive_AP2_like_factor_2	243	9
PGSC0003DMG400022143	WRKY_DNA-binding_protein	1702	1599
PGSC0003DMG400000211	WRKY_transcription_factor	520	126
PGSC0003DMG400005329	WRKY_transcription_factor	1579	946
PGSC0003DMG400015076	WRKY_transcription_factor	204	44
PGSC0003DMG400023196	WRKY_transcription_factor	27	28
PGSC0003DMG400028520	WRKY_transcription_factor_1	3534	736
PGSC0003DMG401031196	WRKY_transcription_factor_16	571	255
PGSC0003DMG400000064	WRKY_transcription_factor_23	67	37
PGSC0003DMG401033880	WRKY_transcription_factor_27	36	79
PGSC0003DMG400009530	WRKY_transcription_factor_3	974	713
PGSC0003DMG400020432	WRKY_transcription_factor_5	1	82
PGSC0003DMG400005836	WRKY_transcription_factor-30	42	0
PGSC0003DMG400001434	WRKY_transcription_factor-c	9	38
PGSC0003DMG400022063	WRKY1a_transcription_factor	17	0
PGSC0003DMG400021747	YA2	46	103
PGSC0003DMG400006863	YA3	133	414
PGSC0003DMG400007350	YA4	87	37
PGSC0003DMG400010697	YA4	7	96
PGSC0003DMG400000272	YA5	13	1
PGSC0003DMG400031256	ZF-HD_homeobox_protein	4	26
PGSC0003DMG400002507	Zinc_finger_protein	1257	76
PGSC0003DMG400007061	Zinc_finger_protein	240	38
PGSC0003DMG400010027	Zinc_finger_protein	30	39
PGSC0003DMG400015498	Zinc_finger,_C2H2_type_family_protein	157	272

## Sheet: pum
	annotation	pet.phloem	stem.phloem
PGSC0003DMG400027167	AG-motif_binding_protein-2	106	143
PGSC0003DMG400027264	AG-motif_binding_protein-5	181	52
PGSC0003DMG402021429	AP2_domain-containing_transcription_factor	94	178
PGSC0003DMG400020711	Auxin_response_factor_1	750	822
PGSC0003DMG400014179	Auxin_response_factor_2	1805	2124
PGSC0003DMG400024267	Bel1_homeotic_protein	464	812
PGSC0003DMG400019142	Bel1_homeotic_protein	301	453
PGSC0003DMG400019455	BZIP_transcription_factor	185	149
PGSC0003DMG400007175	BZIP_transcription_factor_family_protein	348	833
PGSC0003DMG400017577	BZIP_transcriptional_activator	523	1210
PGSC0003DMG400000799	BZIP_transcriptional_activator_RSG	395	151
PGSC0003DMG400029118	BZIP_transcriptional_activator_RSG	374	377
PGSC0003DMG400009142	Callus-expressing_factor	103	139
PGSC0003DMG400026311	CONSTANS	220	182
PGSC0003DMG400014311	CRT_binding_factor_3	100	0
PGSC0003DMG400020730	DIV2B_protein	131	59
PGSC0003DMG400026460	DNA_binding_protein	1083	1647
PGSC0003DMG400023131	DNA_binding_protein	535	360
PGSC0003DMG400004087	DNA_binding_protein	158	300
PGSC0003DMG400000599	DNA-binding_protein	1191	550
PGSC0003DMG400010753	Ethylene_response_factor_5	1610	818
PGSC0003DMG400016003	Ethylene_responsive_element_binding_protein_C2	546	431
PGSC0003DMG400026821	Ethylene-responsive_transcription_factor_4	1789	961
PGSC0003DMG400033576	GATA_transcription_factor	190	208
PGSC0003DMG403025785	GATA_transcription_factor	118	27
PGSC0003DMG400006132	GRAS_family_transcription_factor	850	304
PGSC0003DMG400008223	Heat_shock_factor_protein_HSF30	567	590
PGSC0003DMG400016270	Heat_stress_transcription_factor_A-6b	145	68
PGSC0003DMG401002683	Heat_stress_transcription_factor_A3	852	742
PGSC0003DMG400017640	Homeobox_protein	281	608
PGSC0003DMG400006311	Homeobox-leucine_zipper_protein_HAT14	32	139
PGSC0003DMG400007603	I-box_binding_factor	726	323
PGSC0003DMG400023495	I-box_binding_factor	88	190
PGSC0003DMG400030397	Isoform_MYB48-1_of_Transcription_factor_MYB48	185	189
PGSC0003DMG400006345	Mas-binding_factor_MBF3	151	51
PGSC0003DMG400015424	Mature_anther-specific_protein_LAT61	3116	893
PGSC0003DMG403026197	MIKC*_MADS-box_transcription_factor	117	43
PGSC0003DMG400011891	NAC_domain_protein	172	25
PGSC0003DMG400018435	NAC_domain_protein_NAC2	202	104
PGSC0003DMG400031071	Nam_9	925	1492
PGSC0003DMG400005080	Non-intrinsic_ABC_protein	1012	833
PGSC0003DMG401021124	Nuclear_transcription_factor_Y_subunit_A-4	15	165
PGSC0003DMG400031049	Nucleic_acid_binding_protein	65	297
PGSC0003DMG400021125	PHAVOLUTA-like_HD-ZIPIII_protein	541	510
PGSC0003DMG400020456	Phenylcoumaran_benzylic_ether_reductase	222	1
PGSC0003DMG400029713	Putative_ethylene_responsive_element_binding_protein_1	99	174
PGSC0003DMG400029426	Salt-tolerance_protein	150	26
PGSC0003DMG401030137	Singapore_isolate_B_(sub-type_7)_whole_genome_shotgun_sequence_assembly,_scaffold_1	538	1074
PGSC0003DMG400000167	Small_nuclear_ribonucleoprotein-associated_protein	96	137
PGSC0003DMG400016590	Stress_enhanced_protein_2	83	383
PGSC0003DMG400023065	TATA-binding_protein-associated_phosphoprotein	4	417
PGSC0003DMG400011352	TLP_domain_class_transcription_factor	1313	886
PGSC0003DMG400011455	Transcription_factor	584	943
PGSC0003DMG400008401	Transcription_factor	420	264
PGSC0003DMG402012256	Transcription_factor	169	88
PGSC0003DMG401005796	Transcription_factor	51	203
PGSC0003DMG400004898	Transcription_factor_JERF1	1181	1086
PGSC0003DMG400016363	Transcription_factor_TCP7	781	977
PGSC0003DMG400016951	Transcription_factor_TGA7	1491	1903
PGSC0003DMG400027562	Transcription_factor_TGA7	112	86
PGSC0003DMG400008248	Wound-responsive_AP2_like_factor_2	132	22
PGSC0003DMG400005329	WRKY_transcription_factor	1579	946
PGSC0003DMG400015076	WRKY_transcription_factor	204	44
PGSC0003DMG400009014	WRKY_transcription_factor_IIe-1	157	50
PGSC0003DMG400006863	YA3	133	414
PGSC0003DMG401030350	Zinc_finger_family_protein	315	768
PGSC0003DMG400012792	Leucine_zipper_transcription_factor	36	99
PGSC0003DMG400010697	YA4	7	96
PGSC0003DMG400016006	Pti4	35	87
PGSC0003DMG400009054	DNA_methyltransferase_1-associated_protein	16	83
PGSC0003DMG400027038	Sigma_factor	10	81
PGSC0003DMG400003741	Ornithine_carbamoyltransferase	29	76
PGSC0003DMG400003711	COL_domain_class_transcription_factor	22	70
PGSC0003DMG400026245	Transcription_factor	51	68
PGSC0003DMG400002769	Knox	55	61
PGSC0003DMG400013445	Auxin-responsive_protein_IAA4	0	61
PGSC0003DMG400029946	Bell-like_homeodomain_protein_4	5	60
PGSC0003DMG400005837	AP2_ERF_domain-containing_transcription_factor	43	56
PGSC0003DMG400000681	AP2_domain_class_transcription_factor	3	53
PGSC0003DMG400029167	Histone_H2B.11	2	48
PGSC0003DMG400003751	Bel1_homeotic_protein	10	47
PGSC0003DMG400005626	DNA_binding_protein	94	35
PGSC0003DMG400034101	AP2_domain_class_transcription_factor	34	34
PGSC0003DMG400018509	HD-ZIP	35	32
PGSC0003DMG400008454	Transcriptional_adaptor	10	29
PGSC0003DMG400018702	I-box_binding_factor	3	28
PGSC0003DMG400020139	Auxin-induced_protein_22B	11	23
PGSC0003DMG400031777	Homeobox-leucine_zipper_protein_ATHB-52	1	23
PGSC0003DMG400019824	JA-induced_WRKY_protein	3	18
PGSC0003DMG400031054	Transcription_factor	16	16
PGSC0003DMG400026491	Sigma_factor	11	16
PGSC0003DMG400023707	Homeobox-leucine_zipper_protein_HAT14	0	16
PGSC0003DMG400009859	Nucleic_acid_binding_protein	3	15
PGSC0003DMG400007887	Homeobox_protein_knotted-1-like_LET12	12	13
PGSC0003DMG400016484	Non-intrinsic_ABC_protein	7	13
PGSC0003DMG400021456	Guanine_nucleotide_regulatory_protein	19	12
PGSC0003DMG400022134	Salicylic_acid-induced_protein_19	2	12
PGSC0003DMG400004826	Dehydration-responsive_element_binding_protein_6	0	12
PGSC0003DMG400000248	HB1	0	11
PGSC0003DMG400014310	AP2_domain_CBF_protein	89	7
PGSC0003DMG400016004	Ethylene_response_factor_4	11	6
PGSC0003DMG400003823	WERBP-1_protein	62	3
PGSC0003DMG401022600	MYC1	31	3

## Sheet: nova
	annotation	pet.phloem	stem.phloem
PGSC0003DMG400002608	ARF_domain_class_transcription_factor	926	1325
PGSC0003DMG400014452	Auxin_response_factor_2	966	346
PGSC0003DMG400011500	CDC5	149	570
PGSC0003DMG400015603	Chloroplast_envelope_protein_1	278	226
PGSC0003DMG400027433	Conserved_gene_of_unknown_function	1	326
PGSC0003DMG400019129	DIV3B_protein	311	133
PGSC0003DMG400004662	DNA_binding_protein	394	83
PGSC0003DMG400025973	GRAS_family_transcription_factor	401	1404
PGSC0003DMG400001567	High_mobility_group_protein	4503	4033
PGSC0003DMG400005646	Histidyl-tRNA_synthetase	0	248
PGSC0003DMG400002627	Homeobox_protein	228	215
PGSC0003DMG400009363	MADS16	269	456
PGSC0003DMG400006345	Mas-binding_factor_MBF3	151	51
PGSC0003DMG401017193	Mini_zinc_finger_1	192	378
PGSC0003DMG400005147	Nucleic_acid_binding_protein	1013	389
PGSC0003DMG400031049	Nucleic_acid_binding_protein	65	297
PGSC0003DMG400011810	PHAVOLUTA-like_HD-ZIPIII_protein	275	332
PGSC0003DMG400030528	Phosphatidic_acid_phosphatase_alpha	172	109
PGSC0003DMG400015212	Serine_threonine-protein_phosphatase	137	169
PGSC0003DMG400021647	Small_nuclear_ribonucleoprotein-associated_protein	148	48
PGSC0003DMG400021902	Squamosa_promoter-binding_protein	126	17
PGSC0003DMG401013782	Transcription_factor	64	410
PGSC0003DMG400014204	Transcription_factor_TSRF1	172	14
PGSC0003DMG400028098	Myb_RL3	2	99
PGSC0003DMG402013892	Gene_of_unknown_function	22	94
PGSC0003DMG400019518	Pseudo_response_regulator	27	65
PGSC0003DMG400016651	Transcription_factor_RF2b	56	61
PGSC0003DMG400002769	Knox	55	61
PGSC0003DMG400025304	DNA-binding_protein_MNB1B	0	50
PGSC0003DMG400025614	Homeobox-leucine_zipper_protein_HAT7	83	44
PGSC0003DMG400012298	98b	15	37
PGSC0003DMG400025984	HD-ZIP_protein	0	35
PGSC0003DMG400031256	ZF-HD_homeobox_protein	4	26
PGSC0003DMG400008936	Transcription_factor	1	23
PGSC0003DMG400009799	Transporter_ATM1,_mitochondrial	1	23
PGSC0003DMG400031777	Homeobox-leucine_zipper_protein_ATHB-52	1	23
PGSC0003DMG401024957	ADP-ribosylation_factor,_arf	9	11
PGSC0003DMG400023570	Conserved_gene_of_unknown_function	18	7
PGSC0003DMG400009926	DNA_binding_protein	45	1
