# Supplementary material for: Transcriptional analysis of phloem-associated cells of potato
Source: BMC Genomics. 2015 Sep 3;16(1):665. doi: 10.1186/s12864-015-1844-2 (PMC4558636; doi:10.1186/s12864-015-1844-2)
Supplement: Additional file 19: Table S13. — Comparison to Arabidopsis phloem transcripts. (XLSX 42 kb) [file 12864_2015_1844_MOESM19_ESM.xlsx]

## Sheet: At.reads.normalized.csv
group	geneID	pet.phloem	stem. phloem	LD.mean	SD.mean	annotation
14-3-3 proteins	PGSC0003DMG400006415	1771	3858	3245	3312	14-3-3_protein_7
	PGSC0003DMG400012899	0	22	2504	1152	14-3-3_protein
	PGSC0003DMG400020425	1221	2574	4859	6185	14-3-3_protein_9
	PGSC0003DMG400024187	1356	2074	5143	5276	14-3-3_protein_4
	PGSC0003DMG400030814	142	250	2387	3612	14-3-3_protein
	PGSC0003DMG401016141	1416	1889	3070	2812	14-3-3_protein
calcium	PGSC0003DMG400001805	15	32	2220	1809	Calcium_ion_binding_protein
	PGSC0003DMG400002776	1361	1146	5026	6327	Calreticulin
	PGSC0003DMG400005745	72	107	336	352	Calcium-binding_allergen_Ole_e_8
	PGSC0003DMG400005829	185	419	771	1070	Calcium-dependent_protein_kinase_CDPK5
	PGSC0003DMG400005909	165	4	6	6	Regulator_of_gene_silencing
	PGSC0003DMG400006217	1814	1089	299	340	C2_domain-containing_protein
	PGSC0003DMG400007205	796	2712	3118	3346	Calmodulin
	PGSC0003DMG400007321	5	210	362	456	Calmodulin_binding_protein
	PGSC0003DMG400008141	94	25	300	488	Calcium_ATPase
	PGSC0003DMG400008202	283	98	1038	662	Calmodulin_binding_protein
	PGSC0003DMG400012434	496	278	1922	1864	Sodium_calcium_exchanger_family_protein
	PGSC0003DMG400018239	9315	13215	4948	6350	GRIP_and_coiled-coil_domain-containing_protein
	PGSC0003DMG400018884	56	84	400	388	Ccd1
	PGSC0003DMG400022693	1689	2556	3633	4350	Calmodulin-5_6_7_8
	PGSC0003DMG400025022	1984	151	132	121	Avr9_Cf-9_rapidly_elicited_protein_20
	PGSC0003DMG400026616	NA	NA	86	228	Wound-induced_protein
	PGSC0003DMG400027384	3703	3856	4026	4944	Calmodulin
	PGSC0003DMG400028985	38	11	524	458	Calcium_ion_binding_protein
	PGSC0003DMG400029849	10	2	27	29	PNCBP
	PGSC0003DMG400032792	NA	NA	2	1	Calmodulin-binding_protein
light	PGSC0003DMG400006393	1938	3544	9215	9467	Aux_IAA_protein
	PGSC0003DMG400011272	4	11	374	387	Signalosome_subunit
	PGSC0003DMG400011974	1617	140	5635	4664	BZIP_domain_class_transcription_factor
	PGSC0003DMG400018950	424	198	1639	1461	Phytochrome-interacting_factor
	PGSC0003DMG400025361	1572	2869	12120	15200	Phototropin-1
	PGSC0003DMG400026417	8	42	1477	2140	UPA22
	PGSC0003DMG400031263	0	94	604	534	Phytochrome_kinase_substrate_1
MAP kinase	PGSC0003DMG400000273	1468	1345	2170	1871	MAPKK
	PGSC0003DMG400030058	1697	251	676	517	MAP_kinase
	PGSC0003DMG400033696	227	106	882	622	MAPKK
	PGSC0003DMG401000057	183	4	200	203	Mitogen-activated_protein_kinase_4
	PGSC0003DMG402028796	3	14	105	121	Big_map_kinase_bmk
phosphinositides	PGSC0003DMG400000720	988	1503	3287	3089	GTP-binding_protein
	PGSC0003DMG400000917	9	356	91	80	Phosphatidylinositol-4-phosphate_5-kinase
	PGSC0003DMG400001579	617	635	829	956	Conserved_gene_of_unknown_function
	PGSC0003DMG400002778	388	234	5551	4840	Small_GTP-binding_protein_Sar1BNt
	PGSC0003DMG400006478	650	1225	7956	8450	GTP-binding_nuclear_protein_Ran1
	PGSC0003DMG400007437	99	325	1176	1026	RAB5B
	PGSC0003DMG400009038	128	459	2121	2068	NtSar1_protein
	PGSC0003DMG400009401	264	68	354	480	GTP-binding_protein
	PGSC0003DMG400012771	855	1372	3507	3561	Cytohesin_1,_2,_3
	PGSC0003DMG400013714	1431	1297	2874	3206	GDP_dissociation_inhibitor
	PGSC0003DMG400016224	42	211	699	887	NtRab11D
	PGSC0003DMG400019719	227	237	564	482	GTP_binding_protein
	PGSC0003DMG400020828	195	101	230	252	RabA2
	PGSC0003DMG400021456	19	12	495	414	Guanine_nucleotide_regulatory_protein
	PGSC0003DMG400025931	381	173	599	448	GTP-binding_protein_alpha_subunit,_gna
	PGSC0003DMG400026226	801	448	1632	1652	Small_GTP-binding_protein
	PGSC0003DMG400027130	754	666	4371	5083	Phosphoinositide-specific_phospholipase_C
	PGSC0003DMG400028795	1148	948	3324	3680	LeArcA1_protein
	PGSC0003DMG400029753	847	500	4558	5232	GTP-binding_nuclear_protein_Ran2
	PGSC0003DMG400030368	678	1849	1378	1530	Ran_binding_protein
	PGSC0003DMG400031083	163	187	1071	1221	Small_GTPase_Rab2
	PGSC0003DMG402002542	156	202	580	575	Small_GTPase_Rab2
	PGSC0003DMG403024882	178	236	1453	1596	Small_GTP-binding_protein
receptor kinases	PGSC0003DMG400012594	332	318	660	716	BRASSINOSTEROID_INSENSITIVE_1-associated_receptor_kinase_1
	PGSC0003DMG400013525	0	54	71	96	Kinase
	PGSC0003DMG400015157	20	202	952	742	Receptor_kinase
	PGSC0003DMG400015171	2	11	150	148	ATP_binding_protein
	PGSC0003DMG400017291	308	52	137	217	LRR_receptor-like_serine_threonine-protein_kinase
	PGSC0003DMG400017690	627	389	1104	1036	BRASSINOSTEROID_INSENSITIVE_1-associated_receptor_kinase_1
	PGSC0003DMG400017713	3	1	119	20	LRR_receptor-like_serine_threonine-protein_kinase
	PGSC0003DMG400018263	1	3	2175	2848	Serine_threonine-protein_kinase_PBS1
	PGSC0003DMG400019278	18	40	240	210	ATP_binding_protein
	PGSC0003DMG400022391	NA	NA	14	9	ATP_binding___carbohydrate_binding___kinase__protein_kinase__protein_serine_threonine_kinase__protein_tyrosine_kinase__sugar_binding
	PGSC0003DMG400027391	20	55	472	410	ATP_binding_protein
	PGSC0003DMG400028617	7	17	120	412	Conserved_gene_of_unknown_function
	PGSC0003DMG400030209	232	250	333	470	BRASSINOSTEROID_INSENSITIVE_1-associated_receptor_kinase_1
Sugar and nutrient physiology	PGSC0003DMG400012577	1235	1382	1074	887	Erg-1
	PGSC0003DMG400013068	1	121	1299	1108	Mitochondrial_pyruvate_dehydrogenase_kinase_isoform_2
