# Supplementary material for: Transcriptional analysis of phloem-associated cells of potato
Source: BMC Genomics. 2015 Sep 3;16(1):665. doi: 10.1186/s12864-015-1844-2 (PMC4558636; doi:10.1186/s12864-015-1844-2)
Supplement: Additional file 20: Table S14. — Source of GO information for entire potato genome. (TXT 17703 kb) [file 12864_2015_1844_MOESM20_ESM.txt]

"geneID" "annotation" "GOID" "GOterm" "GOtype"
"PGSC0003DMG400000001" "udp-galactose transporter 2" "GO:0005459" "UDP-galactose transmembrane transporter activity" "MF"
"PGSC0003DMG400000001" "udp-galactose transporter 2" "GO:0030173" "integral to Golgi membrane" "CC"
"PGSC0003DMG400000001" "udp-galactose transporter 2" "GO:0072334" "UDP-galactose transmembrane transport" "BP"
"PGSC0003DMG400000003" "spx domain-containing membrane protein at4g22990-like isoform 1" "GO:0000325" "plant-type vacuole" "CC"
"PGSC0003DMG400000003" "spx domain-containing membrane protein at4g22990-like isoform 1" "GO:0005774" "vacuolar membrane" "CC"
"PGSC0003DMG400000003" "spx domain-containing membrane protein at4g22990-like isoform 1" "GO:0016021" "integral to membrane" "CC"
"PGSC0003DMG400000003" "spx domain-containing membrane protein at4g22990-like isoform 1" "GO:0055085" "transmembrane transport" "BP"
"PGSC0003DMG400000004" "anion-transporting atpase" "GO:0005515" "protein binding" "MF"
"PGSC0003DMG400000004" "anion-transporting atpase" "GO:0005524" "ATP binding" "MF"
"PGSC0003DMG400000004" "anion-transporting atpase" "GO:0005622" "intracellular" "CC"
"PGSC0003DMG400000004" "anion-transporting atpase" "GO:0006200" "ATP catabolic process" "BP"
"PGSC0003DMG400000004" "anion-transporting atpase" "GO:0006820" "anion transport" "BP"
"PGSC0003DMG400000004" "anion-transporting atpase" "GO:0006891" "intra-Golgi vesicle-mediated transport" "BP"
"PGSC0003DMG400000004" "anion-transporting atpase" "GO:0006944" "cellular membrane fusion" "BP"
"PGSC0003DMG400000004" "anion-transporting atpase" "GO:0015446" "arsenite-transmembrane transporting ATPase activity" "MF"
"PGSC0003DMG400000004" "anion-transporting atpase" "GO:0016020" "membrane" "CC"
"PGSC0003DMG400000004" "anion-transporting atpase" "GO:0043161" "proteasomal ubiquitin-dependent protein catabolic process" "BP"
"PGSC0003DMG400000004" "anion-transporting atpase" "GO:0043248" "proteasome assembly" "BP"
"PGSC0003DMG400000004" "anion-transporting atpase" "GO:0051788" "response to misfolded protein" "BP"
"PGSC0003DMG400000004" "anion-transporting atpase" "GO:0071722" "detoxification of arsenic-containing substance" "BP"
"PGSC0003DMG400000005" "peroxisome biogenesis protein 16-like" "GO:0005777" "peroxisome" "CC"
"PGSC0003DMG400000005" "peroxisome biogenesis protein 16-like" "GO:0005789" "endoplasmic reticulum membrane" "CC"
"PGSC0003DMG400000005" "peroxisome biogenesis protein 16-like" "GO:0006633" "fatty acid biosynthetic process" "BP"
"PGSC0003DMG400000005" "peroxisome biogenesis protein 16-like" "GO:0006635" "fatty acid beta-oxidation" "BP"
"PGSC0003DMG400000005" "peroxisome biogenesis protein 16-like" "GO:0007031" "peroxisome organization" "BP"
"PGSC0003DMG400000008" "mads-box protein soc1-like" "GO:0000060" "protein import into nucleus, translocation" "BP"
"PGSC0003DMG400000008" "mads-box protein soc1-like" "GO:0003677" "DNA binding" "MF"
"PGSC0003DMG400000008" "mads-box protein soc1-like" "GO:0003700" "sequence-specific DNA binding transcription factor activity" "MF"
"PGSC0003DMG400000008" "mads-box protein soc1-like" "GO:0005634" "nucleus" "CC"
"PGSC0003DMG400000008" "mads-box protein soc1-like" "GO:0005737" "cytoplasm" "CC"
"PGSC0003DMG400000008" "mads-box protein soc1-like" "GO:0008134" "transcription factor binding" "MF"
"PGSC0003DMG400000008" "mads-box protein soc1-like" "GO:0009739" "response to gibberellin stimulus" "BP"
"PGSC0003DMG400000008" "mads-box protein soc1-like" "GO:0009911" "positive regulation of flower development" "BP"
"PGSC0003DMG400000008" "mads-box protein soc1-like" "GO:0010048" "vernalization response" "BP"
"PGSC0003DMG400000008" "mads-box protein soc1-like" "GO:0010077" "maintenance of inflorescence meristem identity" "BP"
"PGSC0003DMG400000008" "mads-box protein soc1-like" "GO:0043481" "anthocyanin accumulation in tissues in response to UV light" "BP"
"PGSC0003DMG400000008" "mads-box protein soc1-like" "GO:0045893" "positive regulation of transcription, DNA-dependent" "BP"
"PGSC0003DMG400000008" "mads-box protein soc1-like" "GO:0046983" "protein dimerization activity" "MF"
"PGSC0003DMG400000008" "mads-box protein soc1-like" "GO:0048481" "ovule development" "BP"
"PGSC0003DMG400000008" "mads-box protein soc1-like" "GO:0048510" "regulation of timing of transition from vegetative to reproductive phase" "BP"
"PGSC0003DMG400000008" "mads-box protein soc1-like" "GO:0009838" "abscission" "BP"
"PGSC0003DMG400000008" "mads-box protein soc1-like" "GO:0010150" "leaf senescence" "BP"
"PGSC0003DMG400000008" "mads-box protein soc1-like" "GO:0032440" "2-alkenal reductase [NAD(P)] activity" "MF"
"PGSC0003DMG400000008" "mads-box protein soc1-like" "GO:0055114" "oxidation-reduction process" "BP"
"PGSC0003DMG400000008" "mads-box protein soc1-like" "GO:0080187" "floral organ senescence" "BP"
"PGSC0003DMG400000008" "mads-box protein soc1-like" "GO:0016491" "oxidoreductase activity" "MF"
"PGSC0003DMG400000009" "mads-box protein soc1-like" "GO:0000060" "protein import into nucleus, translocation" "BP"
"PGSC0003DMG400000009" "mads-box protein soc1-like" "GO:0003700" "sequence-specific DNA binding transcription factor activity" "MF"
"PGSC0003DMG400000009" "mads-box protein soc1-like" "GO:0005634" "nucleus" "CC"
"PGSC0003DMG400000009" "mads-box protein soc1-like" "GO:0005737" "cytoplasm" "CC"
"PGSC0003DMG400000009" "mads-box protein soc1-like" "GO:0008134" "transcription factor binding" "MF"
"PGSC0003DMG400000009" "mads-box protein soc1-like" "GO:0009739" "response to gibberellin stimulus" "BP"
"PGSC0003DMG400000009" "mads-box protein soc1-like" "GO:0009911" "positive regulation of flower development" "BP"
"PGSC0003DMG400000009" "mads-box protein soc1-like" "GO:0010048" "vernalization response" "BP"
"PGSC0003DMG400000009" "mads-box protein soc1-like" "GO:0010077" "maintenance of inflorescence meristem identity" "BP"
"PGSC0003DMG400000009" "mads-box protein soc1-like" "GO:0016491" "oxidoreductase activity" "MF"
"PGSC0003DMG400000009" "mads-box protein soc1-like" "GO:0043481" "anthocyanin accumulation in tissues in response to UV light" "BP"
"PGSC0003DMG400000009" "mads-box protein soc1-like" "GO:0045893" "positive regulation of transcription, DNA-dependent" "BP"
"PGSC0003DMG400000009" "mads-box protein soc1-like" "GO:0048481" "ovule development" "BP"
"PGSC0003DMG400000009" "mads-box protein soc1-like" "GO:0048510" "regulation of timing of transition from vegetative to reproductive phase" "BP"
"PGSC0003DMG400000010" "alpha- -galacturonosyltransferase 1-like" "GO:0005794" "Golgi apparatus" "CC"
"PGSC0003DMG400000010" "alpha- -galacturonosyltransferase 1-like" "GO:0005886" "plasma membrane" "CC"
"PGSC0003DMG400000010" "alpha- -galacturonosyltransferase 1-like" "GO:0010075" "regulation of meristem growth" "BP"
"PGSC0003DMG400000010" "alpha- -galacturonosyltransferase 1-like" "GO:0010289" "homogalacturonan biosynthetic process" "BP"
"PGSC0003DMG400000010" "alpha- -galacturonosyltransferase 1-like" "GO:0047262" "polygalacturonate 4-alpha-galacturonosyltransferase activity" "MF"
"PGSC0003DMG400000011" "gibberellin 20-oxidase" "GO:0005506" "iron ion binding" "MF"
"PGSC0003DMG400000011" "gibberellin 20-oxidase" "GO:0005737" "cytoplasm" "CC"
"PGSC0003DMG400000011" "gibberellin 20-oxidase" "GO:0009639" "response to red or far red light" "BP"
"PGSC0003DMG400000011" "gibberellin 20-oxidase" "GO:0009686" "gibberellin biosynthetic process" "BP"
"PGSC0003DMG400000011" "gibberellin 20-oxidase" "GO:0009688" "abscisic acid biosynthetic process" "BP"
"PGSC0003DMG400000011" "gibberellin 20-oxidase" "GO:0009737" "response to abscisic acid stimulus" "BP"
"PGSC0003DMG400000011" "gibberellin 20-oxidase" "GO:0009740" "gibberellic acid mediated signaling pathway" "BP"
"PGSC0003DMG400000011" "gibberellin 20-oxidase" "GO:0009793" "embryo development ending in seed dormancy" "BP"
"PGSC0003DMG400000011" "gibberellin 20-oxidase" "GO:0009826" "unidimensional cell growth" "BP"
"PGSC0003DMG400000011" "gibberellin 20-oxidase" "GO:0009845" "seed germination" "BP"
"PGSC0003DMG400000011" "gibberellin 20-oxidase" "GO:0009908" "flower development" "BP"
"PGSC0003DMG400000011" "gibberellin 20-oxidase" "GO:0010162" "seed dormancy process" "BP"
"PGSC0003DMG400000011" "gibberellin 20-oxidase" "GO:0016216" "isopenicillin-N synthase activity" "MF"
"PGSC0003DMG400000011" "gibberellin 20-oxidase" "GO:0016707" "gibberellin 3-beta-dioxygenase activity" "MF"
"PGSC0003DMG400000011" "gibberellin 20-oxidase" "GO:0017000" "antibiotic biosynthetic process" "BP"
"PGSC0003DMG400000011" "gibberellin 20-oxidase" "GO:0045544" "gibberellin 20-oxidase activity" "MF"
"PGSC0003DMG400000011" "gibberellin 20-oxidase" "GO:0048366" "leaf development" "BP"
"PGSC0003DMG400000011" "gibberellin 20-oxidase" "GO:0048575" "short-day photoperiodism, flowering" "BP"
"PGSC0003DMG400000011" "gibberellin 20-oxidase" "GO:0055114" "oxidation-reduction process" "BP"
"PGSC0003DMG400000011" "gibberellin 20-oxidase" "GO:0080167" "response to karrikin" "BP"
"PGSC0003DMG400000011" "gibberellin 20-oxidase" "GO:0009062" "fatty acid catabolic process" "BP"
"PGSC0003DMG400000012" "neurobeachin-like protein" "GO:0000166" "nucleotide binding" "MF"
"PGSC0003DMG400000014" "3-hydroxyisobutyryl- hydrolase 1" "GO:0003860" "3-hydroxyisobutyryl-CoA hydrolase activity" "MF"
"PGSC0003DMG400000014" "3-hydroxyisobutyryl- hydrolase 1" "GO:0006574" "valine catabolic process" "BP"
"PGSC0003DMG400000014" "3-hydroxyisobutyryl- hydrolase 1" "GO:0006635" "fatty acid beta-oxidation" "BP"
"PGSC0003DMG400000014" "3-hydroxyisobutyryl- hydrolase 1" "GO:0009409" "response to cold" "BP"
"PGSC0003DMG400000014" "3-hydroxyisobutyryl- hydrolase 1" "GO:0009733" "response to auxin stimulus" "BP"
"PGSC0003DMG400000014" "3-hydroxyisobutyryl- hydrolase 1" "GO:0010291" "carotene beta-ring hydroxylase activity" "MF"
"PGSC0003DMG400000014" "3-hydroxyisobutyryl- hydrolase 1" "GO:0016119" "carotene metabolic process" "BP"
"PGSC0003DMG400000014" "3-hydroxyisobutyryl- hydrolase 1" "GO:0016123" "xanthophyll biosynthetic process" "BP"
"PGSC0003DMG400000014" "3-hydroxyisobutyryl- hydrolase 1" "GO:0000413" "protein peptidyl-prolyl isomerization" "BP"
"PGSC0003DMG400000014" "3-hydroxyisobutyryl- hydrolase 1" "GO:0003676" "nucleic acid binding" "MF"
"PGSC0003DMG400000014" "3-hydroxyisobutyryl- hydrolase 1" "GO:0003755" "peptidyl-prolyl cis-trans isomerase activity" "MF"
"PGSC0003DMG400000014" "3-hydroxyisobutyryl- hydrolase 1" "GO:0004300" "enoyl-CoA hydratase activity" "MF"
"PGSC0003DMG400000014" "3-hydroxyisobutyryl- hydrolase 1" "GO:0005506" "iron ion binding" "MF"
"PGSC0003DMG400000014" "3-hydroxyisobutyryl- hydrolase 1" "GO:0006457" "protein folding" "BP"
"PGSC0003DMG400000014" "3-hydroxyisobutyryl- hydrolase 1" "GO:0006633" "fatty acid biosynthetic process" "BP"
"PGSC0003DMG400000014" "3-hydroxyisobutyryl- hydrolase 1" "GO:0006631" "fatty acid metabolic process" "BP"
"PGSC0003DMG400000014" "3-hydroxyisobutyryl- hydrolase 1" "GO:0055114" "oxidation-reduction process" "BP"
"PGSC0003DMG400000014" "3-hydroxyisobutyryl- hydrolase 1" "GO:0016829" "lyase activity" "MF"
"PGSC0003DMG400000017" "3-hydroxyisobutyryl- hydrolase 1" "GO:0003860" "3-hydroxyisobutyryl-CoA hydrolase activity" "MF"
"PGSC0003DMG400000017" "3-hydroxyisobutyryl- hydrolase 1" "GO:0004300" "enoyl-CoA hydratase activity" "MF"
"PGSC0003DMG400000017" "3-hydroxyisobutyryl- hydrolase 1" "GO:0005506" "iron ion binding" "MF"
"PGSC0003DMG400000017" "3-hydroxyisobutyryl- hydrolase 1" "GO:0006574" "valine catabolic process" "BP"
"PGSC0003DMG400000017" "3-hydroxyisobutyryl- hydrolase 1" "GO:0006633" "fatty acid biosynthetic process" "BP"
"PGSC0003DMG400000017" "3-hydroxyisobutyryl- hydrolase 1" "GO:0006635" "fatty acid beta-oxidation" "BP"
"PGSC0003DMG400000017" "3-hydroxyisobutyryl- hydrolase 1" "GO:0009409" "response to cold" "BP"
"PGSC0003DMG400000017" "3-hydroxyisobutyryl- hydrolase 1" "GO:0009733" "response to auxin stimulus" "BP"
"PGSC0003DMG400000017" "3-hydroxyisobutyryl- hydrolase 1" "GO:0010291" "carotene beta-ring hydroxylase activity" "MF"
"PGSC0003DMG400000017" "3-hydroxyisobutyryl- hydrolase 1" "GO:0016119" "carotene metabolic process" "BP"
"PGSC0003DMG400000017" "3-hydroxyisobutyryl- hydrolase 1" "GO:0016123" "xanthophyll biosynthetic process" "BP"
"PGSC0003DMG400000017" "3-hydroxyisobutyryl- hydrolase 1" "GO:0000413" "protein peptidyl-prolyl isomerization" "BP"
"PGSC0003DMG400000017" "3-hydroxyisobutyryl- hydrolase 1" "GO:0003676" "nucleic acid binding" "MF"
"PGSC0003DMG400000017" "3-hydroxyisobutyryl- hydrolase 1" "GO:0003755" "peptidyl-prolyl cis-trans isomerase activity" "MF"
"PGSC0003DMG400000017" "3-hydroxyisobutyryl- hydrolase 1" "GO:0006457" "protein folding" "BP"
"PGSC0003DMG400000017" "3-hydroxyisobutyryl- hydrolase 1" "GO:0016829" "lyase activity" "MF"
"PGSC0003DMG400000021" "(+)-neomenthol dehydrogenase" "GO:0000166" "nucleotide binding" "MF"
"PGSC0003DMG400000021" "(+)-neomenthol dehydrogenase" "GO:0004090" "carbonyl reductase (NADPH) activity" "MF"
"PGSC0003DMG400000021" "(+)-neomenthol dehydrogenase" "GO:0005829" "cytosol" "CC"
"PGSC0003DMG400000021" "(+)-neomenthol dehydrogenase" "GO:0005886" "plasma membrane" "CC"
"PGSC0003DMG400000021" "(+)-neomenthol dehydrogenase" "GO:0006952" "defense response" "BP"
"PGSC0003DMG400000021" "(+)-neomenthol dehydrogenase" "GO:0008106" "alcohol dehydrogenase (NADP+) activity" "MF"
"PGSC0003DMG400000021" "(+)-neomenthol dehydrogenase" "GO:0009505" "plant-type cell wall" "CC"
"PGSC0003DMG400000021" "(+)-neomenthol dehydrogenase" "GO:0009744" "response to sucrose stimulus" "BP"
"PGSC0003DMG400000021" "(+)-neomenthol dehydrogenase" "GO:0009813" "flavonoid biosynthetic process" "BP"
"PGSC0003DMG400000021" "(+)-neomenthol dehydrogenase" "GO:0010224" "response to UV-B" "BP"
"PGSC0003DMG400000021" "(+)-neomenthol dehydrogenase" "GO:0047501" "(+)-neomenthol dehydrogenase activity" "MF"
"PGSC0003DMG400000021" "(+)-neomenthol dehydrogenase" "GO:0047504" "(-)-menthol dehydrogenase activity" "MF"
"PGSC0003DMG400000021" "(+)-neomenthol dehydrogenase" "GO:0050221" "prostaglandin-E2 9-reductase activity" "MF"
"PGSC0003DMG400000021" "(+)-neomenthol dehydrogenase" "GO:0055114" "oxidation-reduction process" "BP"
"PGSC0003DMG400000021" "(+)-neomenthol dehydrogenase" "GO:0080167" "response to karrikin" "BP"
"PGSC0003DMG400000021" "(+)-neomenthol dehydrogenase" "GO:0000038" "very long-chain fatty acid metabolic process" "BP"
"PGSC0003DMG400000021" "(+)-neomenthol dehydrogenase" "GO:0009409" "response to cold" "BP"
"PGSC0003DMG400000021" "(+)-neomenthol dehydrogenase" "GO:0042335" "cuticle development" "BP"
"PGSC0003DMG400000022" "(+)-neomenthol dehydrogenase" "GO:0005829" "cytosol" "CC"
"PGSC0003DMG400000022" "(+)-neomenthol dehydrogenase" "GO:0005886" "plasma membrane" "CC"
"PGSC0003DMG400000022" "(+)-neomenthol dehydrogenase" "GO:0006952" "defense response" "BP"
"PGSC0003DMG400000022" "(+)-neomenthol dehydrogenase" "GO:0008106" "alcohol dehydrogenase (NADP+) activity" "MF"
"PGSC0003DMG400000022" "(+)-neomenthol dehydrogenase" "GO:0009744" "response to sucrose stimulus" "BP"
"PGSC0003DMG400000022" "(+)-neomenthol dehydrogenase" "GO:0009813" "flavonoid biosynthetic process" "BP"
"PGSC0003DMG400000022" "(+)-neomenthol dehydrogenase" "GO:0010224" "response to UV-B" "BP"
"PGSC0003DMG400000022" "(+)-neomenthol dehydrogenase" "GO:0047501" "(+)-neomenthol dehydrogenase activity" "MF"
"PGSC0003DMG400000022" "(+)-neomenthol dehydrogenase" "GO:0047504" "(-)-menthol dehydrogenase activity" "MF"
"PGSC0003DMG400000022" "(+)-neomenthol dehydrogenase" "GO:0055114" "oxidation-reduction process" "BP"
"PGSC0003DMG400000022" "(+)-neomenthol dehydrogenase" "GO:0080167" "response to karrikin" "BP"
"PGSC0003DMG400000025" "acetyl-coenzyme a carboxylase carboxyl transferase subunit chloroplastic" "GO:0000166" "nucleotide binding" "MF"
"PGSC0003DMG400000025" "acetyl-coenzyme a carboxylase carboxyl transferase subunit chloroplastic" "GO:0000413" "protein peptidyl-prolyl isomerization" "BP"
"PGSC0003DMG400000025" "acetyl-coenzyme a carboxylase carboxyl transferase subunit chloroplastic" "GO:0003755" "peptidyl-prolyl cis-trans isomerase activity" "MF"
"PGSC0003DMG400000025" "acetyl-coenzyme a carboxylase carboxyl transferase subunit chloroplastic" "GO:0003989" "acetyl-CoA carboxylase activity" "MF"
"PGSC0003DMG400000025" "acetyl-coenzyme a carboxylase carboxyl transferase subunit chloroplastic" "GO:0006457" "protein folding" "BP"
"PGSC0003DMG400000025" "acetyl-coenzyme a carboxylase carboxyl transferase subunit chloroplastic" "GO:0006633" "fatty acid biosynthetic process" "BP"
"PGSC0003DMG400000025" "acetyl-coenzyme a carboxylase carboxyl transferase subunit chloroplastic" "GO:0006744" "ubiquinone biosynthetic process" "BP"
"PGSC0003DMG400000025" "acetyl-coenzyme a carboxylase carboxyl transferase subunit chloroplastic" "GO:0009317" "acetyl-CoA carboxylase complex" "CC"
"PGSC0003DMG400000025" "acetyl-coenzyme a carboxylase carboxyl transferase subunit chloroplastic" "GO:0009570" "chloroplast stroma" "CC"
"PGSC0003DMG400000025" "acetyl-coenzyme a carboxylase carboxyl transferase subunit chloroplastic" "GO:0009941" "chloroplast envelope" "CC"
"PGSC0003DMG400000025" "acetyl-coenzyme a carboxylase carboxyl transferase subunit chloroplastic" "GO:0016020" "membrane" "CC"
"PGSC0003DMG400000025" "acetyl-coenzyme a carboxylase carboxyl transferase subunit chloroplastic" "GO:0016740" "transferase activity" "MF"
"PGSC0003DMG400000025" "acetyl-coenzyme a carboxylase carboxyl transferase subunit chloroplastic" "GO:0031977" "thylakoid lumen" "CC"
"PGSC0003DMG400000025" "acetyl-coenzyme a carboxylase carboxyl transferase subunit chloroplastic" "GO:0003684" "damaged DNA binding" "MF"
"PGSC0003DMG400000025" "acetyl-coenzyme a carboxylase carboxyl transferase subunit chloroplastic" "GO:0003887" "DNA-directed DNA polymerase activity" "MF"
"PGSC0003DMG400000025" "acetyl-coenzyme a carboxylase carboxyl transferase subunit chloroplastic" "GO:0006281" "DNA repair" "BP"
"PGSC0003DMG400000025" "acetyl-coenzyme a carboxylase carboxyl transferase subunit chloroplastic" "GO:0000151" "ubiquitin ligase complex" "CC"
"PGSC0003DMG400000025" "acetyl-coenzyme a carboxylase carboxyl transferase subunit chloroplastic" "GO:0004842" "ubiquitin-protein ligase activity" "MF"
"PGSC0003DMG400000025" "acetyl-coenzyme a carboxylase carboxyl transferase subunit chloroplastic" "GO:0016567" "protein ubiquitination" "BP"
"PGSC0003DMG400000027" "transcription factor myb3-like" "GO:0003677" "DNA binding" "MF"
"PGSC0003DMG400000027" "transcription factor myb3-like" "GO:0003700" "sequence-specific DNA binding transcription factor activity" "MF"
"PGSC0003DMG400000027" "transcription factor myb3-like" "GO:0006355" "regulation of transcription, DNA-dependent" "BP"
"PGSC0003DMG400000027" "transcription factor myb3-like" "GO:0009751" "response to salicylic acid stimulus" "BP"
"PGSC0003DMG400000027" "transcription factor myb3-like" "GO:0009753" "response to jasmonic acid stimulus" "BP"
"PGSC0003DMG400000027" "transcription factor myb3-like" "GO:0009909" "regulation of flower development" "BP"
"PGSC0003DMG400000027" "transcription factor myb3-like" "GO:0048443" "stamen development" "BP"
"PGSC0003DMG400000030" "ripening-related protein 2-like" "GO:0005524" "ATP binding" "MF"
"PGSC0003DMG400000030" "ripening-related protein 2-like" "GO:0016818" "hydrolase activity, acting on acid anhydrides, in phosphorus-containing anhydrides" "MF"
"PGSC0003DMG400000032" "ripening-related protein 2-like" "GO:0005524" "ATP binding" "MF"
"PGSC0003DMG400000032" "ripening-related protein 2-like" "GO:0016818" "hydrolase activity, acting on acid anhydrides, in phosphorus-containing anhydrides" "MF"
"PGSC0003DMG400000033" "ripening-related protein 2-like" "GO:0005524" "ATP binding" "MF"
"PGSC0003DMG400000033" "ripening-related protein 2-like" "GO:0016818" "hydrolase activity, acting on acid anhydrides, in phosphorus-containing anhydrides" "MF"
"PGSC0003DMG400000034" "ripening-related protein 2-like" "GO:0005524" "ATP binding" "MF"
"PGSC0003DMG400000034" "ripening-related protein 2-like" "GO:0016818" "hydrolase activity, acting on acid anhydrides, in phosphorus-containing anhydrides" "MF"
"PGSC0003DMG400000036" "f-box kelch-repeat protein skip4-like" "GO:0009409" "response to cold" "BP"
"PGSC0003DMG400000037" "acyl-coenzyme a thioesterase 8-like" "GO:0005777" "peroxisome" "CC"
"PGSC0003DMG400000037" "acyl-coenzyme a thioesterase 8-like" "GO:0006637" "acyl-CoA metabolic process" "BP"
"PGSC0003DMG400000037" "acyl-coenzyme a thioesterase 8-like" "GO:0016290" "palmitoyl-CoA hydrolase activity" "MF"
"PGSC0003DMG400000038" "calmodulin-binding heat-shock" "GO:0004091" "carboxylesterase activity" "MF"
"PGSC0003DMG400000038" "calmodulin-binding heat-shock" "GO:0004806" "triglyceride lipase activity" "MF"
"PGSC0003DMG400000038" "calmodulin-binding heat-shock" "GO:0005516" "calmodulin binding" "MF"
"PGSC0003DMG400000038" "calmodulin-binding heat-shock" "GO:0006950" "response to stress" "BP"
"PGSC0003DMG400000038" "calmodulin-binding heat-shock" "GO:0016042" "lipid catabolic process" "BP"
"PGSC0003DMG400000038" "calmodulin-binding heat-shock" "GO:0006629" "lipid metabolic process" "BP"
"PGSC0003DMG400000038" "calmodulin-binding heat-shock" "GO:0052689" "carboxylic ester hydrolase activity" "MF"
"PGSC0003DMG400000040" "rop guanine nucleotide exchange factor 2-like" "GO:0005089" "Rho guanyl-nucleotide exchange factor activity" "MF"
"PGSC0003DMG400000040" "rop guanine nucleotide exchange factor 2-like" "GO:0005886" "plasma membrane" "CC"
"PGSC0003DMG400000043" "u-box domain-containing protein 33-like" "GO:0000151" "ubiquitin ligase complex" "CC"
"PGSC0003DMG400000043" "u-box domain-containing protein 33-like" "GO:0004674" "protein serine/threonine kinase activity" "MF"
"PGSC0003DMG400000043" "u-box domain-containing protein 33-like" "GO:0004842" "ubiquitin-protein ligase activity" "MF"
"PGSC0003DMG400000043" "u-box domain-containing protein 33-like" "GO:0004872" "receptor activity" "MF"
"PGSC0003DMG400000043" "u-box domain-containing protein 33-like" "GO:0005524" "ATP binding" "MF"
"PGSC0003DMG400000043" "u-box domain-containing protein 33-like" "GO:0006468" "protein phosphorylation" "BP"
"PGSC0003DMG400000043" "u-box domain-containing protein 33-like" "GO:0016567" "protein ubiquitination" "BP"
"PGSC0003DMG400000043" "u-box domain-containing protein 33-like" "GO:0009536" "plastid" "CC"
"PGSC0003DMG400000043" "u-box domain-containing protein 33-like" "GO:0006950" "response to stress" "BP"
"PGSC0003DMG400000045" "aquaporin pip1-1" "GO:0005515" "protein binding" "MF"
"PGSC0003DMG400000045" "aquaporin pip1-1" "GO:0005739" "mitochondrion" "CC"
"PGSC0003DMG400000045" "aquaporin pip1-1" "GO:0005773" "vacuole" "CC"
"PGSC0003DMG400000045" "aquaporin pip1-1" "GO:0006084" "acetyl-CoA metabolic process" "BP"
"PGSC0003DMG400000045" "aquaporin pip1-1" "GO:0006096" "glycolysis" "BP"
"PGSC0003DMG400000045" "aquaporin pip1-1" "GO:0006816" "calcium ion transport" "BP"
"PGSC0003DMG400000045" "aquaporin pip1-1" "GO:0006826" "iron ion transport" "BP"
"PGSC0003DMG400000045" "aquaporin pip1-1" "GO:0006833" "water transport" "BP"
"PGSC0003DMG400000045" "aquaporin pip1-1" "GO:0006972" "hyperosmotic response" "BP"
"PGSC0003DMG400000045" "aquaporin pip1-1" "GO:0007030" "Golgi organization" "BP"
"PGSC0003DMG400000045" "aquaporin pip1-1" "GO:0009266" "response to temperature stimulus" "BP"
"PGSC0003DMG400000045" "aquaporin pip1-1" "GO:0009414" "response to water deprivation" "BP"
"PGSC0003DMG400000045" "aquaporin pip1-1" "GO:0009506" "plasmodesma" "CC"
"PGSC0003DMG400000045" "aquaporin pip1-1" "GO:0009651" "response to salt stress" "BP"
"PGSC0003DMG400000045" "aquaporin pip1-1" "GO:0009750" "response to fructose stimulus" "BP"
"PGSC0003DMG400000045" "aquaporin pip1-1" "GO:0009941" "chloroplast envelope" "CC"
"PGSC0003DMG400000045" "aquaporin pip1-1" "GO:0010106" "cellular response to iron ion starvation" "BP"
"PGSC0003DMG400000045" "aquaporin pip1-1" "GO:0015250" "water channel activity" "MF"
"PGSC0003DMG400000045" "aquaporin pip1-1" "GO:0015670" "carbon dioxide transport" "BP"
"PGSC0003DMG400000045" "aquaporin pip1-1" "GO:0016021" "integral to membrane" "CC"
"PGSC0003DMG400000045" "aquaporin pip1-1" "GO:0016126" "sterol biosynthetic process" "BP"
"PGSC0003DMG400000045" "aquaporin pip1-1" "GO:0016132" "brassinosteroid biosynthetic process" "BP"
"PGSC0003DMG400000045" "aquaporin pip1-1" "GO:0032880" "regulation of protein localization" "BP"
"PGSC0003DMG400000045" "aquaporin pip1-1" "GO:0046658" "anchored to plasma membrane" "CC"
"PGSC0003DMG400000045" "aquaporin pip1-1" "GO:0046686" "response to cadmium ion" "BP"
"PGSC0003DMG400000045" "aquaporin pip1-1" "GO:0055085" "transmembrane transport" "BP"
"PGSC0003DMG400000046" "glycerol-3-phosphate acyltransferase 6" "GO:0000038" "very long-chain fatty acid metabolic process" "BP"
"PGSC0003DMG400000046" "glycerol-3-phosphate acyltransferase 6" "GO:0000271" "polysaccharide biosynthetic process" "BP"
"PGSC0003DMG400000046" "glycerol-3-phosphate acyltransferase 6" "GO:0003841" "1-acylglycerol-3-phosphate O-acyltransferase activity" "MF"
"PGSC0003DMG400000046" "glycerol-3-phosphate acyltransferase 6" "GO:0004366" "glycerol-3-phosphate O-acyltransferase activity" "MF"
"PGSC0003DMG400000046" "glycerol-3-phosphate acyltransferase 6" "GO:0005783" "endoplasmic reticulum" "CC"
"PGSC0003DMG400000046" "glycerol-3-phosphate acyltransferase 6" "GO:0006655" "phosphatidylglycerol biosynthetic process" "BP"
"PGSC0003DMG400000046" "glycerol-3-phosphate acyltransferase 6" "GO:0007389" "pattern specification process" "BP"
"PGSC0003DMG400000046" "glycerol-3-phosphate acyltransferase 6" "GO:0008361" "regulation of cell size" "BP"
"PGSC0003DMG400000046" "glycerol-3-phosphate acyltransferase 6" "GO:0009825" "multidimensional cell growth" "BP"
"PGSC0003DMG400000046" "glycerol-3-phosphate acyltransferase 6" "GO:0009908" "flower development" "BP"
"PGSC0003DMG400000046" "glycerol-3-phosphate acyltransferase 6" "GO:0009926" "auxin polar transport" "BP"
"PGSC0003DMG400000046" "glycerol-3-phosphate acyltransferase 6" "GO:0009932" "cell tip growth" "BP"
"PGSC0003DMG400000046" "glycerol-3-phosphate acyltransferase 6" "GO:0010143" "cutin biosynthetic process" "BP"
"PGSC0003DMG400000046" "glycerol-3-phosphate acyltransferase 6" "GO:0016020" "membrane" "CC"
"PGSC0003DMG400000046" "glycerol-3-phosphate acyltransferase 6" "GO:0042335" "cuticle development" "BP"
"PGSC0003DMG400000046" "glycerol-3-phosphate acyltransferase 6" "GO:0043481" "anthocyanin accumulation in tissues in response to UV light" "BP"
"PGSC0003DMG400000046" "glycerol-3-phosphate acyltransferase 6" "GO:0048767" "root hair elongation" "BP"
"PGSC0003DMG400000046" "glycerol-3-phosphate acyltransferase 6" "GO:0071555" "cell wall organization" "BP"
"PGSC0003DMG400000046" "er glycerol-phosphate acyltransferase" "GO:0000038" "very long-chain fatty acid metabolic process" "BP"
"PGSC0003DMG400000046" "er glycerol-phosphate acyltransferase" "GO:0000271" "polysaccharide biosynthetic process" "BP"
"PGSC0003DMG400000046" "er glycerol-phosphate acyltransferase" "GO:0003841" "1-acylglycerol-3-phosphate O-acyltransferase activity" "MF"
"PGSC0003DMG400000046" "er glycerol-phosphate acyltransferase" "GO:0004366" "glycerol-3-phosphate O-acyltransferase activity" "MF"
"PGSC0003DMG400000046" "er glycerol-phosphate acyltransferase" "GO:0005783" "endoplasmic reticulum" "CC"
"PGSC0003DMG400000046" "er glycerol-phosphate acyltransferase" "GO:0006655" "phosphatidylglycerol biosynthetic process" "BP"
"PGSC0003DMG400000046" "er glycerol-phosphate acyltransferase" "GO:0007389" "pattern specification process" "BP"
"PGSC0003DMG400000046" "er glycerol-phosphate acyltransferase" "GO:0008361" "regulation of cell size" "BP"
"PGSC0003DMG400000046" "er glycerol-phosphate acyltransferase" "GO:0009825" "multidimensional cell growth" "BP"
"PGSC0003DMG400000046" "er glycerol-phosphate acyltransferase" "GO:0009908" "flower development" "BP"
"PGSC0003DMG400000046" "er glycerol-phosphate acyltransferase" "GO:0009926" "auxin polar transport" "BP"
"PGSC0003DMG400000046" "er glycerol-phosphate acyltransferase" "GO:0009932" "cell tip growth" "BP"
"PGSC0003DMG400000046" "er glycerol-phosphate acyltransferase" "GO:0010143" "cutin biosynthetic process" "BP"
"PGSC0003DMG400000046" "er glycerol-phosphate acyltransferase" "GO:0016020" "membrane" "CC"
"PGSC0003DMG400000046" "er glycerol-phosphate acyltransferase" "GO:0042335" "cuticle development" "BP"
"PGSC0003DMG400000046" "er glycerol-phosphate acyltransferase" "GO:0043481" "anthocyanin accumulation in tissues in response to UV light" "BP"
"PGSC0003DMG400000046" "er glycerol-phosphate acyltransferase" "GO:0048767" "root hair elongation" "BP"
"PGSC0003DMG400000046" "er glycerol-phosphate acyltransferase" "GO:0071555" "cell wall organization" "BP"
"PGSC0003DMG400000047" "probable anion transporter chloroplastic-like" "GO:0005315" "inorganic phosphate transmembrane transporter activity" "MF"
"PGSC0003DMG400000047" "probable anion transporter chloroplastic-like" "GO:0009416" "response to light stimulus" "BP"
"PGSC0003DMG400000047" "probable anion transporter chloroplastic-like" "GO:0009507" "chloroplast" "CC"
"PGSC0003DMG400000047" "probable anion transporter chloroplastic-like" "GO:0009579" "thylakoid" "CC"
"PGSC0003DMG400000047" "probable anion transporter chloroplastic-like" "GO:0009624" "response to nematode" "BP"
"PGSC0003DMG400000047" "probable anion transporter chloroplastic-like" "GO:0016021" "integral to membrane" "CC"
"PGSC0003DMG400000047" "probable anion transporter chloroplastic-like" "GO:0030504" "inorganic diphosphate transmembrane transporter activity" "MF"
"PGSC0003DMG400000047" "probable anion transporter chloroplastic-like" "GO:0030505" "inorganic diphosphate transport" "BP"
"PGSC0003DMG400000047" "probable anion transporter chloroplastic-like" "GO:0055085" "transmembrane transport" "BP"
"PGSC0003DMG400000048" "cysteine chloroplastic chromoplastic-like" "GO:0004124" "cysteine synthase activity" "MF"
"PGSC0003DMG400000048" "cysteine chloroplastic chromoplastic-like" "GO:0005507" "copper ion binding" "MF"
"PGSC0003DMG400000048" "cysteine chloroplastic chromoplastic-like" "GO:0005739" "mitochondrion" "CC"
"PGSC0003DMG400000048" "cysteine chloroplastic chromoplastic-like" "GO:0006096" "glycolysis" "BP"
"PGSC0003DMG400000048" "cysteine chloroplastic chromoplastic-like" "GO:0006535" "cysteine biosynthetic process from serine" "BP"
"PGSC0003DMG400000048" "cysteine chloroplastic chromoplastic-like" "GO:0006833" "water transport" "BP"
"PGSC0003DMG400000048" "cysteine chloroplastic chromoplastic-like" "GO:0006972" "hyperosmotic response" "BP"
"PGSC0003DMG400000048" "cysteine chloroplastic chromoplastic-like" "GO:0007030" "Golgi organization" "BP"
"PGSC0003DMG400000048" "cysteine chloroplastic chromoplastic-like" "GO:0009266" "response to temperature stimulus" "BP"
"PGSC0003DMG400000048" "cysteine chloroplastic chromoplastic-like" "GO:0009507" "chloroplast" "CC"
"PGSC0003DMG400000048" "cysteine chloroplastic chromoplastic-like" "GO:0009651" "response to salt stress" "BP"
"PGSC0003DMG400000048" "cysteine chloroplastic chromoplastic-like" "GO:0009684" "indoleacetic acid biosynthetic process" "BP"
"PGSC0003DMG400000048" "cysteine chloroplastic chromoplastic-like" "GO:0009750" "response to fructose stimulus" "BP"
"PGSC0003DMG400000048" "cysteine chloroplastic chromoplastic-like" "GO:0016740" "transferase activity" "MF"
"PGSC0003DMG400000048" "cysteine chloroplastic chromoplastic-like" "GO:0019288" "isopentenyl diphosphate biosynthetic process, mevalonate-independent pathway" "BP"
"PGSC0003DMG400000048" "cysteine chloroplastic chromoplastic-like" "GO:0019500" "cyanide catabolic process" "BP"
"PGSC0003DMG400000048" "cysteine chloroplastic chromoplastic-like" "GO:0019761" "glucosinolate biosynthetic process" "BP"
"PGSC0003DMG400000048" "cysteine chloroplastic chromoplastic-like" "GO:0030170" "pyridoxal phosphate binding" "MF"
"PGSC0003DMG400000048" "cysteine chloroplastic chromoplastic-like" "GO:0032880" "regulation of protein localization" "BP"
"PGSC0003DMG400000048" "cysteine chloroplastic chromoplastic-like" "GO:0042744" "hydrogen peroxide catabolic process" "BP"
"PGSC0003DMG400000048" "cysteine chloroplastic chromoplastic-like" "GO:0046686" "response to cadmium ion" "BP"
"PGSC0003DMG400000048" "cysteine chloroplastic chromoplastic-like" "GO:0050017" "L-3-cyanoalanine synthase activity" "MF"
"PGSC0003DMG400000048" "cysteine chloroplastic chromoplastic-like" "GO:0051410" "detoxification of nitrogen compound" "BP"
"PGSC0003DMG400000048" "cysteine chloroplastic chromoplastic-like" "GO:0080147" "root hair cell development" "BP"
"PGSC0003DMG400000048" "cysteine synthase c1" "GO:0004124" "cysteine synthase activity" "MF"
"PGSC0003DMG400000048" "cysteine synthase c1" "GO:0005507" "copper ion binding" "MF"
"PGSC0003DMG400000048" "cysteine synthase c1" "GO:0005739" "mitochondrion" "CC"
"PGSC0003DMG400000048" "cysteine synthase c1" "GO:0006096" "glycolysis" "BP"
"PGSC0003DMG400000048" "cysteine synthase c1" "GO:0006535" "cysteine biosynthetic process from serine" "BP"
"PGSC0003DMG400000048" "cysteine synthase c1" "GO:0006833" "water transport" "BP"
"PGSC0003DMG400000048" "cysteine synthase c1" "GO:0006972" "hyperosmotic response" "BP"
"PGSC0003DMG400000048" "cysteine synthase c1" "GO:0007030" "Golgi organization" "BP"
"PGSC0003DMG400000048" "cysteine synthase c1" "GO:0009266" "response to temperature stimulus" "BP"
"PGSC0003DMG400000048" "cysteine synthase c1" "GO:0009507" "chloroplast" "CC"
"PGSC0003DMG400000048" "cysteine synthase c1" "GO:0009651" "response to salt stress" "BP"
"PGSC0003DMG400000048" "cysteine synthase c1" "GO:0009684" "indoleacetic acid biosynthetic process" "BP"
"PGSC0003DMG400000048" "cysteine synthase c1" "GO:0009750" "response to fructose stimulus" "BP"
"PGSC0003DMG400000048" "cysteine synthase c1" "GO:0016740" "transferase activity" "MF"
"PGSC0003DMG400000048" "cysteine synthase c1" "GO:0019288" "isopentenyl diphosphate biosynthetic process, mevalonate-independent pathway" "BP"
"PGSC0003DMG400000048" "cysteine synthase c1" "GO:0019500" "cyanide catabolic process" "BP"
"PGSC0003DMG400000048" "cysteine synthase c1" "GO:0019761" "glucosinolate biosynthetic process" "BP"
"PGSC0003DMG400000048" "cysteine synthase c1" "GO:0030170" "pyridoxal phosphate binding" "MF"
"PGSC0003DMG400000048" "cysteine synthase c1" "GO:0032880" "regulation of protein localization" "BP"
"PGSC0003DMG400000048" "cysteine synthase c1" "GO:0042744" "hydrogen peroxide catabolic process" "BP"
"PGSC0003DMG400000048" "cysteine synthase c1" "GO:0046686" "response to cadmium ion" "BP"
"PGSC0003DMG400000048" "cysteine synthase c1" "GO:0050017" "L-3-cyanoalanine synthase activity" "MF"
"PGSC0003DMG400000048" "cysteine synthase c1" "GO:0051410" "detoxification of nitrogen compound" "BP"
"PGSC0003DMG400000048" "cysteine synthase c1" "GO:0080147" "root hair cell development" "BP"
"PGSC0003DMG400000049" "ccr4-not transcription complex subunit 1-like" "GO:0009987" "cellular process" "BP"
"PGSC0003DMG400000049" "ccr4-not transcription complex subunit 1-like" "GO:0016043" "cellular component organization" "BP"
"PGSC0003DMG400000049" "ccr4-not transcription complex subunit 1-like" "GO:0000226" "microtubule cytoskeleton organization" "BP"
"PGSC0003DMG400000049" "ccr4-not transcription complex subunit 1-like" "GO:0000911" "cytokinesis by cell plate formation" "BP"
"PGSC0003DMG400000049" "ccr4-not transcription complex subunit 1-like" "GO:0005829" "cytosol" "CC"
"PGSC0003DMG400000049" "ccr4-not transcription complex subunit 1-like" "GO:0007155" "cell adhesion" "BP"
"PGSC0003DMG400000049" "ccr4-not transcription complex subunit 1-like" "GO:0010090" "trichome morphogenesis" "BP"
"PGSC0003DMG400000049" "ccr4-not transcription complex subunit 1-like" "GO:0016020" "membrane" "CC"
"PGSC0003DMG400000049" "ccr4-not transcription complex subunit 1-like" "GO:0045010" "actin nucleation" "BP"
"PGSC0003DMG400000050" "ccr4-not transcription complex subunit 1-like" "GO:0000226" "microtubule cytoskeleton organization" "BP"
"PGSC0003DMG400000050" "ccr4-not transcription complex subunit 1-like" "GO:0000911" "cytokinesis by cell plate formation" "BP"
"PGSC0003DMG400000050" "ccr4-not transcription complex subunit 1-like" "GO:0005829" "cytosol" "CC"
"PGSC0003DMG400000050" "ccr4-not transcription complex subunit 1-like" "GO:0007155" "cell adhesion" "BP"
"PGSC0003DMG400000050" "ccr4-not transcription complex subunit 1-like" "GO:0010090" "trichome morphogenesis" "BP"
"PGSC0003DMG400000050" "ccr4-not transcription complex subunit 1-like" "GO:0016020" "membrane" "CC"
"PGSC0003DMG400000050" "ccr4-not transcription complex subunit 1-like" "GO:0045010" "actin nucleation" "BP"
"PGSC0003DMG400000053" "plac8-like protein" "GO:0005886" "plasma membrane" "CC"
"PGSC0003DMG400000053" "plac8-like protein" "GO:0006970" "response to osmotic stress" "BP"
"PGSC0003DMG400000053" "plac8-like protein" "GO:0009697" "salicylic acid biosynthetic process" "BP"
"PGSC0003DMG400000053" "plac8-like protein" "GO:0009863" "salicylic acid mediated signaling pathway" "BP"
"PGSC0003DMG400000053" "plac8-like protein" "GO:0010167" "response to nitrate" "BP"
"PGSC0003DMG400000053" "plac8-like protein" "GO:0015706" "nitrate transport" "BP"
"PGSC0003DMG400000053" "plac8-like protein" "GO:0031348" "negative regulation of defense response" "BP"
"PGSC0003DMG400000053" "plac8-like protein" "GO:0045087" "innate immune response" "BP"
"PGSC0003DMG400000053" "plac8-like protein" "GO:0046686" "response to cadmium ion" "BP"
"PGSC0003DMG400000053" "plac8-like protein" "GO:0048767" "root hair elongation" "BP"
"PGSC0003DMG400000059" "udp-glycosyltransferase 91a1-like" "GO:0016758" "transferase activity, transferring hexosyl groups" "MF"
"PGSC0003DMG400000060" "uncharacterized protein" "GO:0016757" "transferase activity, transferring glycosyl groups" "MF"
"PGSC0003DMG400000063" "heavy-metal-associated domain-containing protein" "GO:0030001" "metal ion transport" "BP"
"PGSC0003DMG400000063" "heavy-metal-associated domain-containing protein" "GO:0046872" "metal ion binding" "MF"
"PGSC0003DMG400000064" "wrky transcription factor 22-like" "GO:0003700" "sequence-specific DNA binding transcription factor activity" "MF"
"PGSC0003DMG400000064" "wrky transcription factor 22-like" "GO:0006355" "regulation of transcription, DNA-dependent" "BP"
"PGSC0003DMG400000064" "wrky transcription factor 22-like" "GO:0043565" "sequence-specific DNA binding" "MF"
"PGSC0003DMG400000064" "wrky transcription factor 22-like" "GO:0050896" "response to stimulus" "BP"
"PGSC0003DMG400000064" "wrky transcription factor 22" "GO:0003700" "sequence-specific DNA binding transcription factor activity" "MF"
"PGSC0003DMG400000064" "wrky transcription factor 22" "GO:0006355" "regulation of transcription, DNA-dependent" "BP"
"PGSC0003DMG400000064" "wrky transcription factor 22" "GO:0010150" "leaf senescence" "BP"
"PGSC0003DMG400000064" "wrky transcription factor 22" "GO:0010200" "response to chitin" "BP"
"PGSC0003DMG400000064" "wrky transcription factor 22" "GO:0043565" "sequence-specific DNA binding" "MF"
"PGSC0003DMG400000065" "proline iminopeptidase-like" "GO:0004177" "aminopeptidase activity" "MF"
"PGSC0003DMG400000065" "proline iminopeptidase-like" "GO:0005773" "vacuole" "CC"
"PGSC0003DMG400000065" "proline iminopeptidase-like" "GO:0005829" "cytosol" "CC"
"PGSC0003DMG400000065" "proline iminopeptidase-like" "GO:0006508" "proteolysis" "BP"
"PGSC0003DMG400000065" "proline iminopeptidase-like" "GO:0019344" "cysteine biosynthetic process" "BP"
"PGSC0003DMG400000066" "desiccation protectant protein lea14 homolog" "GO:0005829" "cytosol" "CC"
"PGSC0003DMG400000066" "desiccation protectant protein lea14 homolog" "GO:0005886" "plasma membrane" "CC"
"PGSC0003DMG400000066" "desiccation protectant protein lea14 homolog" "GO:0009269" "response to desiccation" "BP"
"PGSC0003DMG400000066" "desiccation protectant protein lea14 homolog" "GO:0009409" "response to cold" "BP"
"PGSC0003DMG400000066" "desiccation protectant protein lea14 homolog" "GO:0009611" "response to wounding" "BP"
"PGSC0003DMG400000066" "desiccation protectant protein lea14 homolog" "GO:0009644" "response to high light intensity" "BP"
"PGSC0003DMG400000066" "desiccation protectant protein lea14 homolog" "GO:0009737" "response to abscisic acid stimulus" "BP"
"PGSC0003DMG400000066" "desiccation protectant protein lea14 homolog" "GO:0009793" "embryo development ending in seed dormancy" "BP"
"PGSC0003DMG400000066" "desiccation protectant protein lea14 homolog" "GO:0010286" "heat acclimation" "BP"
"PGSC0003DMG400000066" "desiccation protectant protein lea14 homolog" "GO:0050832" "defense response to fungus" "BP"
"PGSC0003DMG400000067" "desiccation protectant protein lea14 homolog" "GO:0005829" "cytosol" "CC"
"PGSC0003DMG400000067" "desiccation protectant protein lea14 homolog" "GO:0005886" "plasma membrane" "CC"
"PGSC0003DMG400000067" "desiccation protectant protein lea14 homolog" "GO:0009269" "response to desiccation" "BP"
"PGSC0003DMG400000067" "desiccation protectant protein lea14 homolog" "GO:0009409" "response to cold" "BP"
"PGSC0003DMG400000067" "desiccation protectant protein lea14 homolog" "GO:0009611" "response to wounding" "BP"
"PGSC0003DMG400000067" "desiccation protectant protein lea14 homolog" "GO:0009644" "response to high light intensity" "BP"
"PGSC0003DMG400000067" "desiccation protectant protein lea14 homolog" "GO:0009737" "response to abscisic acid stimulus" "BP"
"PGSC0003DMG400000067" "desiccation protectant protein lea14 homolog" "GO:0009793" "embryo development ending in seed dormancy" "BP"
"PGSC0003DMG400000067" "desiccation protectant protein lea14 homolog" "GO:0010286" "heat acclimation" "BP"
"PGSC0003DMG400000067" "desiccation protectant protein lea14 homolog" "GO:0050832" "defense response to fungus" "BP"
"PGSC0003DMG400000068" "pentatricopeptide repeat-containing protein" "GO:0031425" "chloroplast RNA processing" "BP"
"PGSC0003DMG400000069" "plant cell wall protein 88" "GO:0005886" "plasma membrane" "CC"
"PGSC0003DMG400000070" "ring-h2 finger protein atl68-like" "GO:0008270" "zinc ion binding" "MF"
"PGSC0003DMG400000071" "protein" "GO:0008168" "methyltransferase activity" "MF"
"PGSC0003DMG400000071" "protein" "GO:0016023" "cytoplasmic membrane-bounded vesicle" "CC"
"PGSC0003DMG400000071" "protein" "GO:0032259" "methylation" "BP"
"PGSC0003DMG400000071" "methyltransferase domain-containing protein" "GO:0008168" "methyltransferase activity" "MF"
"PGSC0003DMG400000071" "methyltransferase domain-containing protein" "GO:0016023" "cytoplasmic membrane-bounded vesicle" "CC"
"PGSC0003DMG400000071" "methyltransferase domain-containing protein" "GO:0032259" "methylation" "BP"
"PGSC0003DMG400000072" "uncharacterized protein loc100267262" "GO:0005773" "vacuole" "CC"
"PGSC0003DMG400000072" "uncharacterized protein loc100267262" "GO:0005794" "Golgi apparatus" "CC"
"PGSC0003DMG400000072" "uncharacterized protein loc100267262" "GO:0005886" "plasma membrane" "CC"
"PGSC0003DMG400000072" "uncharacterized protein loc100267262" "GO:0010286" "heat acclimation" "BP"
"PGSC0003DMG400000072" "uncharacterized protein loc100267262" "GO:0071458" "integral to cytosolic side of endoplasmic reticulum membrane" "CC"
"PGSC0003DMG400000072" "uncharacterized protein loc100267262" "GO:0071782" "endoplasmic reticulum tubular network" "CC"
"PGSC0003DMG400000072" "uncharacterized protein loc100267262" "GO:0071786" "endoplasmic reticulum tubular network organization" "BP"
"PGSC0003DMG400000072" "reticulon family protein" "GO:0005783" "endoplasmic reticulum" "CC"
"PGSC0003DMG400000072" "reticulon family protein" "GO:0005886" "plasma membrane" "CC"
"PGSC0003DMG400000072" "reticulon family protein" "GO:0009506" "plasmodesma" "CC"
"PGSC0003DMG400000072" "reticulon family protein" "GO:0080167" "response to karrikin" "BP"
"PGSC0003DMG400000072" "uncharacterized protein loc100267262" "GO:0009506" "plasmodesma" "CC"
"PGSC0003DMG400000073" "acidic endochitinase-like" "GO:0003796" "lysozyme activity" "MF"
"PGSC0003DMG400000073" "acidic endochitinase-like" "GO:0005975" "carbohydrate metabolic process" "BP"
"PGSC0003DMG400000073" "acidic endochitinase-like" "GO:0043169" "cation binding" "MF"
"PGSC0003DMG400000074" "acidic endochitinase-like" "GO:0003796" "lysozyme activity" "MF"
"PGSC0003DMG400000074" "acidic endochitinase-like" "GO:0005975" "carbohydrate metabolic process" "BP"
"PGSC0003DMG400000074" "acidic endochitinase-like" "GO:0043169" "cation binding" "MF"
"PGSC0003DMG400000075" "uncharacterized protein" "GO:0009627" "systemic acquired resistance" "BP"
"PGSC0003DMG400000075" "uncharacterized protein" "GO:0031347" "regulation of defense response" "BP"
"PGSC0003DMG400000077" "rhamnogalacturonan ii specific xylosyltransferase" "GO:0005783" "endoplasmic reticulum" "CC"
"PGSC0003DMG400000077" "rhamnogalacturonan ii specific xylosyltransferase" "GO:0005794" "Golgi apparatus" "CC"
"PGSC0003DMG400000077" "rhamnogalacturonan ii specific xylosyltransferase" "GO:0010306" "rhamnogalacturonan II biosynthetic process" "BP"
"PGSC0003DMG400000077" "rhamnogalacturonan ii specific xylosyltransferase" "GO:0035252" "UDP-xylosyltransferase activity" "MF"
"PGSC0003DMG400000077" "rhamnogalacturonan ii specific xylosyltransferase" "GO:0048868" "pollen tube development" "BP"
"PGSC0003DMG400000078" "transferring glycosyl" "GO:0005794" "Golgi apparatus" "CC"
"PGSC0003DMG400000078" "transferring glycosyl" "GO:0009058" "biosynthetic process" "BP"
"PGSC0003DMG400000078" "acidic endochitinase-like" "GO:0003796" "lysozyme activity" "MF"
"PGSC0003DMG400000078" "acidic endochitinase-like" "GO:0005975" "carbohydrate metabolic process" "BP"
"PGSC0003DMG400000078" "acidic endochitinase-like" "GO:0043169" "cation binding" "MF"
"PGSC0003DMG400000079" "protein" "GO:0006950" "response to stress" "BP"
"PGSC0003DMG400000079" "protein" "GO:0009628" "response to abiotic stimulus" "BP"
"PGSC0003DMG400000079" "bcl-2-associated athanogene 6" "GO:0006950" "response to stress" "BP"
"PGSC0003DMG400000079" "bcl-2-associated athanogene 6" "GO:0009628" "response to abiotic stimulus" "BP"
"PGSC0003DMG400000079" "bcl-2-associated athanogene 6" "GO:0009987" "cellular process" "BP"
"PGSC0003DMG400000080" "calcium-dependent lipid-binding domain-containing protein" "GO:0016020" "membrane" "CC"
"PGSC0003DMG400000081" "f-box kelch-repeat protein at3g61590-like" "GO:0004842" "ubiquitin-protein ligase activity" "MF"
"PGSC0003DMG400000081" "f-box kelch-repeat protein at3g61590-like" "GO:0006869" "lipid transport" "BP"
"PGSC0003DMG400000081" "f-box kelch-repeat protein at3g61590-like" "GO:0048513" "organ development" "BP"
"PGSC0003DMG400000084" "uncharacterized protein at5g41620-like" "GO:0044464" "cell part" "CC"
"PGSC0003DMG400000085" "btb poz domain-containing protein pob1-like" "GO:0005634" "nucleus" "CC"
"PGSC0003DMG400000085" "btb poz domain-containing protein pob1-like" "GO:0009954" "proximal/distal pattern formation" "BP"
"PGSC0003DMG400000085" "btb poz domain-containing protein pob1-like" "GO:0010114" "response to red light" "BP"
"PGSC0003DMG400000085" "btb poz domain-containing protein pob1-like" "GO:0010227" "floral organ abscission" "BP"
"PGSC0003DMG400000085" "btb poz domain-containing protein pob1-like" "GO:0042803" "protein homodimerization activity" "MF"
"PGSC0003DMG400000085" "btb poz domain-containing protein pob1-like" "GO:0046982" "protein heterodimerization activity" "MF"
"PGSC0003DMG400000085" "btb poz domain-containing protein pob1-like" "GO:0048439" "flower morphogenesis" "BP"
"PGSC0003DMG400000086" "eukaryotic translation initiation factor 1a-like" "GO:0003743" "translation initiation factor activity" "MF"
"PGSC0003DMG400000086" "eukaryotic translation initiation factor 1a-like" "GO:0005829" "cytosol" "CC"
"PGSC0003DMG400000086" "eukaryotic translation initiation factor 1a-like" "GO:0006413" "translational initiation" "BP"
"PGSC0003DMG400000086" "eukaryotic translation initiation factor 1a-like" "GO:0008270" "zinc ion binding" "MF"
"PGSC0003DMG400000088" "common plant regulatory factor 1-like" "GO:0000303" "response to superoxide" "BP"
"PGSC0003DMG400000088" "common plant regulatory factor 1-like" "GO:0005634" "nucleus" "CC"
"PGSC0003DMG400000088" "common plant regulatory factor 1-like" "GO:0005829" "cytosol" "CC"
"PGSC0003DMG400000088" "common plant regulatory factor 1-like" "GO:0006351" "transcription, DNA-dependent" "BP"
"PGSC0003DMG400000088" "common plant regulatory factor 1-like" "GO:0009410" "response to xenobiotic stimulus" "BP"
"PGSC0003DMG400000088" "common plant regulatory factor 1-like" "GO:0009414" "response to water deprivation" "BP"
"PGSC0003DMG400000088" "common plant regulatory factor 1-like" "GO:0009611" "response to wounding" "BP"
"PGSC0003DMG400000088" "common plant regulatory factor 1-like" "GO:0009637" "response to blue light" "BP"
"PGSC0003DMG400000088" "common plant regulatory factor 1-like" "GO:0009733" "response to auxin stimulus" "BP"
"PGSC0003DMG400000088" "common plant regulatory factor 1-like" "GO:0009738" "abscisic acid mediated signaling pathway" "BP"
"PGSC0003DMG400000088" "common plant regulatory factor 1-like" "GO:0009743" "response to carbohydrate stimulus" "BP"
"PGSC0003DMG400000088" "common plant regulatory factor 1-like" "GO:0009753" "response to jasmonic acid stimulus" "BP"
"PGSC0003DMG400000088" "common plant regulatory factor 1-like" "GO:0009873" "ethylene mediated signaling pathway" "BP"
"PGSC0003DMG400000088" "common plant regulatory factor 1-like" "GO:0030968" "endoplasmic reticulum unfolded protein response" "BP"
"PGSC0003DMG400000088" "common plant regulatory factor 1-like" "GO:0042538" "hyperosmotic salinity response" "BP"
"PGSC0003DMG400000088" "common plant regulatory factor 1-like" "GO:0043565" "sequence-specific DNA binding" "MF"
"PGSC0003DMG400000089" "glucose-6-phosphate 1-epimerase-like" "GO:0004034" "aldose 1-epimerase activity" "MF"
"PGSC0003DMG400000089" "glucose-6-phosphate 1-epimerase-like" "GO:0006012" "galactose metabolic process" "BP"
"PGSC0003DMG400000089" "glucose-6-phosphate 1-epimerase-like" "GO:0030246" "carbohydrate binding" "MF"
"PGSC0003DMG400000090" "ubiquitin-conjugating enzyme e2" "GO:0004842" "ubiquitin-protein ligase activity" "MF"
"PGSC0003DMG400000090" "ubiquitin-conjugating enzyme e2" "GO:0005524" "ATP binding" "MF"
"PGSC0003DMG400000090" "ubiquitin-conjugating enzyme e2" "GO:0005634" "nucleus" "CC"
"PGSC0003DMG400000090" "ubiquitin-conjugating enzyme e2" "GO:0005737" "cytoplasm" "CC"
"PGSC0003DMG400000090" "ubiquitin-conjugating enzyme e2" "GO:0005886" "plasma membrane" "CC"
"PGSC0003DMG400000090" "ubiquitin-conjugating enzyme e2" "GO:0006301" "postreplication repair" "BP"
"PGSC0003DMG400000090" "ubiquitin-conjugating enzyme e2" "GO:0006635" "fatty acid beta-oxidation" "BP"
"PGSC0003DMG400000090" "ubiquitin-conjugating enzyme e2" "GO:0006944" "cellular membrane fusion" "BP"
"PGSC0003DMG400000090" "ubiquitin-conjugating enzyme e2" "GO:0016558" "protein import into peroxisome matrix" "BP"
"PGSC0003DMG400000090" "ubiquitin-conjugating enzyme e2" "GO:0016567" "protein ubiquitination" "BP"
"PGSC0003DMG400000090" "ubiquitin-conjugating enzyme e2" "GO:0042023" "DNA endoreduplication" "BP"
"PGSC0003DMG400000090" "ubiquitin-conjugating enzyme e2" "GO:0043161" "proteasomal ubiquitin-dependent protein catabolic process" "BP"
"PGSC0003DMG400000090" "ubiquitin-conjugating enzyme e2" "GO:0043248" "proteasome assembly" "BP"
"PGSC0003DMG400000090" "ubiquitin-conjugating enzyme e2" "GO:0048193" "Golgi vesicle transport" "BP"
"PGSC0003DMG400000090" "ubiquitin-conjugating enzyme e2" "GO:0051510" "regulation of unidimensional cell growth" "BP"
"PGSC0003DMG400000090" "ubiquitin-conjugating enzyme e2" "GO:0051788" "response to misfolded protein" "BP"
"PGSC0003DMG400000091" "ap2 erf domain-containing transcription factor" "GO:0005515" "protein binding" "MF"
"PGSC0003DMG400000091" "ap2 erf domain-containing transcription factor" "GO:0006139" "nucleobase-containing compound metabolic process" "BP"
"PGSC0003DMG400000091" "ap2 erf domain-containing transcription factor" "GO:0042991" "transcription factor import into nucleus" "BP"
"PGSC0003DMG400000091" "ap2 erf domain-containing transcription factor" "GO:0044249" "cellular biosynthetic process" "BP"
"PGSC0003DMG400000091" "ap2 erf domain-containing transcription factor" "GO:0048366" "leaf development" "BP"
"PGSC0003DMG400000091" "ap2 erf domain-containing transcription factor" "GO:0048825" "cotyledon development" "BP"
"PGSC0003DMG400000092" "solute carrier family 25 member 39-like" "GO:0005743" "mitochondrial inner membrane" "CC"
"PGSC0003DMG400000092" "solute carrier family 25 member 39-like" "GO:0006839" "mitochondrial transport" "BP"
"PGSC0003DMG400000092" "solute carrier family 25 member 39-like" "GO:0004438" "phosphatidylinositol-3-phosphatase activity" "MF"
"PGSC0003DMG400000092" "solute carrier family 25 member 39-like" "GO:0007243" "intracellular protein kinase cascade" "BP"
"PGSC0003DMG400000092" "solute carrier family 25 member 39-like" "GO:0016021" "integral to membrane" "CC"
"PGSC0003DMG400000092" "solute carrier family 25 member 39-like" "GO:0043407" "negative regulation of MAP kinase activity" "BP"
"PGSC0003DMG400000092" "solute carrier family 25 member 39-like" "GO:0052629" "phosphatidylinositol-3,5-bisphosphate 3-phosphatase activity" "MF"
"PGSC0003DMG400000092" "solute carrier family 25 member 39-like" "GO:0055085" "transmembrane transport" "BP"
"PGSC0003DMG400000092" "solute carrier family 25 member 39-like" "GO:0004725" "protein tyrosine phosphatase activity" "MF"
"PGSC0003DMG400000092" "solute carrier family 25 member 39-like" "GO:0016311" "dephosphorylation" "BP"
"PGSC0003DMG400000093" "protein kinase-like protein" "GO:0004674" "protein serine/threonine kinase activity" "MF"
"PGSC0003DMG400000093" "protein kinase-like protein" "GO:0004712" "protein serine/threonine/tyrosine kinase activity" "MF"
"PGSC0003DMG400000093" "protein kinase-like protein" "GO:0004713" "protein tyrosine kinase activity" "MF"
"PGSC0003DMG400000093" "protein kinase-like protein" "GO:0005524" "ATP binding" "MF"
"PGSC0003DMG400000093" "protein kinase-like protein" "GO:0006468" "protein phosphorylation" "BP"
"PGSC0003DMG400000093" "protein kinase-like protein" "GO:0030968" "endoplasmic reticulum unfolded protein response" "BP"
"PGSC0003DMG400000101" "lipase class 3 family protein" "GO:0016787" "hydrolase activity" "MF"
"PGSC0003DMG400000101" "lipase class 3 family protein" "GO:0004806" "triglyceride lipase activity" "MF"
"PGSC0003DMG400000101" "lipase class 3 family protein" "GO:0005739" "mitochondrion" "CC"
"PGSC0003DMG400000101" "lipase class 3 family protein" "GO:0009536" "plastid" "CC"
"PGSC0003DMG400000101" "lipase class 3 family protein" "GO:0016036" "cellular response to phosphate starvation" "BP"
"PGSC0003DMG400000101" "lipase class 3 family protein" "GO:0019375" "galactolipid biosynthetic process" "BP"
"PGSC0003DMG400000101" "lipase class 3 family protein" "GO:0042631" "cellular response to water deprivation" "BP"
"PGSC0003DMG400000103" "anthocyanidin 3-o-glucosyltransferase" "GO:0016758" "transferase activity, transferring hexosyl groups" "MF"
"PGSC0003DMG400000110" "low quality protein: o-acyltransferase wsd1-like" "GO:0016746" "transferase activity, transferring acyl groups" "MF"
"PGSC0003DMG400000110" "o-acyltransferase wsd1" "GO:0008374" "O-acyltransferase activity" "MF"
"PGSC0003DMG400000112" "o-acyltransferase wsd1" "GO:0016746" "transferase activity, transferring acyl groups" "MF"
"PGSC0003DMG400000113" "phosphatidic acid phosphatase-related protein" "GO:0009536" "plastid" "CC"
"PGSC0003DMG400000114" "probable phosphatidylinositol 4-kinase type 2-beta at1g26270-like" "GO:0000165" "MAPK cascade" "BP"
"PGSC0003DMG400000114" "probable phosphatidylinositol 4-kinase type 2-beta at1g26270-like" "GO:0002679" "respiratory burst involved in defense response" "BP"
"PGSC0003DMG400000114" "probable phosphatidylinositol 4-kinase type 2-beta at1g26270-like" "GO:0004430" "1-phosphatidylinositol 4-kinase activity" "MF"
"PGSC0003DMG400000114" "probable phosphatidylinositol 4-kinase type 2-beta at1g26270-like" "GO:0005777" "peroxisome" "CC"
"PGSC0003DMG400000114" "probable phosphatidylinositol 4-kinase type 2-beta at1g26270-like" "GO:0005829" "cytosol" "CC"
"PGSC0003DMG400000114" "probable phosphatidylinositol 4-kinase type 2-beta at1g26270-like" "GO:0006499" "N-terminal protein myristoylation" "BP"
"PGSC0003DMG400000114" "probable phosphatidylinositol 4-kinase type 2-beta at1g26270-like" "GO:0006612" "protein targeting to membrane" "BP"
"PGSC0003DMG400000114" "probable phosphatidylinositol 4-kinase type 2-beta at1g26270-like" "GO:0006944" "cellular membrane fusion" "BP"
"PGSC0003DMG400000114" "probable phosphatidylinositol 4-kinase type 2-beta at1g26270-like" "GO:0009409" "response to cold" "BP"
"PGSC0003DMG400000114" "probable phosphatidylinositol 4-kinase type 2-beta at1g26270-like" "GO:0009414" "response to water deprivation" "BP"
"PGSC0003DMG400000114" "probable phosphatidylinositol 4-kinase type 2-beta at1g26270-like" "GO:0009605" "response to external stimulus" "BP"
"PGSC0003DMG400000114" "probable phosphatidylinositol 4-kinase type 2-beta at1g26270-like" "GO:0009611" "response to wounding" "BP"
"PGSC0003DMG400000114" "probable phosphatidylinositol 4-kinase type 2-beta at1g26270-like" "GO:0009738" "abscisic acid mediated signaling pathway" "BP"
"PGSC0003DMG400000114" "probable phosphatidylinositol 4-kinase type 2-beta at1g26270-like" "GO:0009862" "systemic acquired resistance, salicylic acid mediated signaling pathway" "BP"
"PGSC0003DMG400000114" "probable phosphatidylinositol 4-kinase type 2-beta at1g26270-like" "GO:0009867" "jasmonic acid mediated signaling pathway" "BP"
"PGSC0003DMG400000114" "probable phosphatidylinositol 4-kinase type 2-beta at1g26270-like" "GO:0010200" "response to chitin" "BP"
"PGSC0003DMG400000114" "probable phosphatidylinositol 4-kinase type 2-beta at1g26270-like" "GO:0010363" "regulation of plant-type hypersensitive response" "BP"
"PGSC0003DMG400000114" "probable phosphatidylinositol 4-kinase type 2-beta at1g26270-like" "GO:0030968" "endoplasmic reticulum unfolded protein response" "BP"
"PGSC0003DMG400000114" "probable phosphatidylinositol 4-kinase type 2-beta at1g26270-like" "GO:0031348" "negative regulation of defense response" "BP"
"PGSC0003DMG400000114" "probable phosphatidylinositol 4-kinase type 2-beta at1g26270-like" "GO:0042538" "hyperosmotic salinity response" "BP"
"PGSC0003DMG400000114" "probable phosphatidylinositol 4-kinase type 2-beta at1g26270-like" "GO:0043069" "negative regulation of programmed cell death" "BP"
"PGSC0003DMG400000114" "probable phosphatidylinositol 4-kinase type 2-beta at1g26270-like" "GO:0046854" "phosphatidylinositol phosphorylation" "BP"
"PGSC0003DMG400000114" "probable phosphatidylinositol 4-kinase type 2-beta at1g26270-like" "GO:0050832" "defense response to fungus" "BP"
"PGSC0003DMG400000115" "uncharacterized protein loc100250204" "GO:0048451" "petal formation" "BP"
"PGSC0003DMG400000115" "uncharacterized protein loc100250204" "GO:0048453" "sepal formation" "BP"
"PGSC0003DMG400000118" "auxin response factor 9-like" "GO:0003677" "DNA binding" "MF"
"PGSC0003DMG400000118" "auxin response factor 9-like" "GO:0003700" "sequence-specific DNA binding transcription factor activity" "MF"
"PGSC0003DMG400000118" "auxin response factor 9-like" "GO:0005634" "nucleus" "CC"
"PGSC0003DMG400000118" "auxin response factor 9-like" "GO:0006355" "regulation of transcription, DNA-dependent" "BP"
"PGSC0003DMG400000118" "auxin response factor 9-like" "GO:0007155" "cell adhesion" "BP"
"PGSC0003DMG400000118" "auxin response factor 9-like" "GO:0009506" "plasmodesma" "CC"
"PGSC0003DMG400000118" "auxin response factor 9-like" "GO:0009723" "response to ethylene stimulus" "BP"
"PGSC0003DMG400000118" "auxin response factor 9-like" "GO:0009734" "auxin mediated signaling pathway" "BP"
"PGSC0003DMG400000118" "auxin response factor 9-like" "GO:0009741" "response to brassinosteroid stimulus" "BP"
"PGSC0003DMG400000118" "auxin response factor 9-like" "GO:0010090" "trichome morphogenesis" "BP"
"PGSC0003DMG400000118" "auxin response factor 9-like" "GO:0010386" "lateral root primordium development" "BP"
"PGSC0003DMG400000118" "auxin response factor 9-like" "GO:0010583" "response to cyclopentenone" "BP"
"PGSC0003DMG400000118" "auxin response factor 9-like" "GO:0045010" "actin nucleation" "BP"
"PGSC0003DMG400000118" "auxin response factor 9-like" "GO:0046983" "protein dimerization activity" "MF"
"PGSC0003DMG400000118" "auxin response factor 9-like" "GO:0048366" "leaf development" "BP"
"PGSC0003DMG400000118" "auxin response factor 9-like" "GO:0048765" "root hair cell differentiation" "BP"
"PGSC0003DMG400000118" "auxin response factor 9-like" "GO:0071555" "cell wall organization" "BP"
"PGSC0003DMG400000118" "auxin response factor 9-like" "GO:0005488" "binding" "MF"
"PGSC0003DMG400000118" "auxin response factor 9-like" "GO:0009725" "response to hormone stimulus" "BP"
"PGSC0003DMG400000120" "dof zinc finger" "GO:0005634" "nucleus" "CC"
"PGSC0003DMG400000120" "dof zinc finger" "GO:0009409" "response to cold" "BP"
"PGSC0003DMG400000120" "dof zinc finger" "GO:0009639" "response to red or far red light" "BP"
"PGSC0003DMG400000120" "dof zinc finger" "GO:0009845" "seed germination" "BP"
"PGSC0003DMG400000120" "dof zinc finger" "GO:0034641" "cellular nitrogen compound metabolic process" "BP"
"PGSC0003DMG400000120" "dof zinc finger" "GO:0044238" "primary metabolic process" "BP"
"PGSC0003DMG400000120" "dof zinc finger" "GO:0044249" "cellular biosynthetic process" "BP"
"PGSC0003DMG400000122" "probable serine threonine-protein kinase wnk4-like" "GO:0000165" "MAPK cascade" "BP"
"PGSC0003DMG400000122" "probable serine threonine-protein kinase wnk4-like" "GO:0000186" "activation of MAPKK activity" "BP"
"PGSC0003DMG400000122" "probable serine threonine-protein kinase wnk4-like" "GO:0004709" "MAP kinase kinase kinase activity" "MF"
"PGSC0003DMG400000122" "probable serine threonine-protein kinase wnk4-like" "GO:0005524" "ATP binding" "MF"
"PGSC0003DMG400000122" "probable serine threonine-protein kinase wnk4-like" "GO:0005634" "nucleus" "CC"
"PGSC0003DMG400000122" "probable serine threonine-protein kinase wnk4-like" "GO:0006888" "ER to Golgi vesicle-mediated transport" "BP"
"PGSC0003DMG400000122" "probable serine threonine-protein kinase wnk4-like" "GO:0009911" "positive regulation of flower development" "BP"
"PGSC0003DMG400000122" "probable serine threonine-protein kinase wnk4-like" "GO:0016926" "protein desumoylation" "BP"
"PGSC0003DMG400000122" "probable serine threonine-protein kinase wnk4-like" "GO:0043090" "amino acid import" "BP"
"PGSC0003DMG400000122" "probable serine threonine-protein kinase wnk4-like" "GO:0046777" "protein autophosphorylation" "BP"
"PGSC0003DMG400000122" "probable serine threonine-protein kinase wnk4-like" "GO:0048573" "photoperiodism, flowering" "BP"
"PGSC0003DMG400000122" "probable serine threonine-protein kinase wnk4-like" "GO:0050665" "hydrogen peroxide biosynthetic process" "BP"
"PGSC0003DMG400000123" "calcium-transporting atpase endoplasmic reticulum-type-like" "GO:0005388" "calcium-transporting ATPase activity" "MF"
"PGSC0003DMG400000123" "calcium-transporting atpase endoplasmic reticulum-type-like" "GO:0005524" "ATP binding" "MF"
"PGSC0003DMG400000123" "calcium-transporting atpase endoplasmic reticulum-type-like" "GO:0005886" "plasma membrane" "CC"
"PGSC0003DMG400000123" "calcium-transporting atpase endoplasmic reticulum-type-like" "GO:0006754" "ATP biosynthetic process" "BP"
"PGSC0003DMG400000123" "calcium-transporting atpase endoplasmic reticulum-type-like" "GO:0006816" "calcium ion transport" "BP"
"PGSC0003DMG400000123" "calcium-transporting atpase endoplasmic reticulum-type-like" "GO:0006828" "manganese ion transport" "BP"
"PGSC0003DMG400000123" "calcium-transporting atpase endoplasmic reticulum-type-like" "GO:0010042" "response to manganese ion" "BP"
"PGSC0003DMG400000123" "calcium-transporting atpase endoplasmic reticulum-type-like" "GO:0016758" "transferase activity, transferring hexosyl groups" "MF"
"PGSC0003DMG400000123" "calcium-transporting atpase endoplasmic reticulum-type-like" "GO:0030026" "cellular manganese ion homeostasis" "BP"
"PGSC0003DMG400000123" "calcium-transporting atpase endoplasmic reticulum-type-like" "GO:0030176" "integral to endoplasmic reticulum membrane" "CC"
"PGSC0003DMG400000123" "calcium-transporting atpase endoplasmic reticulum-type-like" "GO:0046686" "response to cadmium ion" "BP"
"PGSC0003DMG400000123" "calcium-transporting atpase endoplasmic reticulum-type-like" "GO:0046872" "metal ion binding" "MF"
"PGSC0003DMG400000124" "ras-related protein raba3-like" "GO:0005525" "GTP binding" "MF"
"PGSC0003DMG400000124" "ras-related protein raba3-like" "GO:0005634" "nucleus" "CC"
"PGSC0003DMG400000124" "ras-related protein raba3-like" "GO:0005768" "endosome" "CC"
"PGSC0003DMG400000124" "ras-related protein raba3-like" "GO:0005886" "plasma membrane" "CC"
"PGSC0003DMG400000124" "ras-related protein raba3-like" "GO:0007264" "small GTPase mediated signal transduction" "BP"
"PGSC0003DMG400000124" "ras-related protein raba3-like" "GO:0009504" "cell plate" "CC"
"PGSC0003DMG400000124" "ras-related protein raba3-like" "GO:0015031" "protein transport" "BP"
"PGSC0003DMG400000124" "ras-related protein raba3-like" "GO:0016787" "hydrolase activity" "MF"
"PGSC0003DMG400000124" "ras-related protein raba3-like" "GO:0019900" "kinase binding" "MF"
"PGSC0003DMG400000124" "ras-related protein raba3-like" "GO:0032456" "endocytic recycling" "BP"
"PGSC0003DMG400000125" "uncharacterized protein" "GO:0006098" "pentose-phosphate shunt" "BP"
"PGSC0003DMG400000125" "uncharacterized protein" "GO:0006364" "rRNA processing" "BP"
"PGSC0003DMG400000125" "uncharacterized protein" "GO:0009534" "chloroplast thylakoid" "CC"
"PGSC0003DMG400000125" "uncharacterized protein" "GO:0009706" "chloroplast inner membrane" "CC"
"PGSC0003DMG400000125" "uncharacterized protein" "GO:0010027" "thylakoid membrane organization" "BP"
"PGSC0003DMG400000125" "uncharacterized protein" "GO:0010207" "photosystem II assembly" "BP"
"PGSC0003DMG400000125" "uncharacterized protein" "GO:0015995" "chlorophyll biosynthetic process" "BP"
"PGSC0003DMG400000125" "uncharacterized protein" "GO:0019288" "isopentenyl diphosphate biosynthetic process, mevalonate-independent pathway" "BP"
"PGSC0003DMG400000127" "cytochrome b5 isoform" "GO:0005774" "vacuolar membrane" "CC"
"PGSC0003DMG400000127" "cytochrome b5 isoform" "GO:0005789" "endoplasmic reticulum membrane" "CC"
"PGSC0003DMG400000127" "cytochrome b5 isoform" "GO:0005829" "cytosol" "CC"
"PGSC0003DMG400000127" "cytochrome b5 isoform" "GO:0005886" "plasma membrane" "CC"
"PGSC0003DMG400000127" "cytochrome b5 isoform" "GO:0009535" "chloroplast thylakoid membrane" "CC"
"PGSC0003DMG400000127" "cytochrome b5 isoform" "GO:0009703" "nitrate reductase (NADH) activity" "MF"
"PGSC0003DMG400000127" "cytochrome b5 isoform" "GO:0016126" "sterol biosynthetic process" "BP"
"PGSC0003DMG400000127" "cytochrome b5 isoform" "GO:0019745" "pentacyclic triterpenoid biosynthetic process" "BP"
"PGSC0003DMG400000127" "cytochrome b5 isoform" "GO:0020037" "heme binding" "MF"
"PGSC0003DMG400000127" "cytochrome b5 isoform" "GO:0042742" "defense response to bacterium" "BP"
"PGSC0003DMG400000127" "cytochrome b5 isoform" "GO:0055114" "oxidation-reduction process" "BP"
"PGSC0003DMG400000128" "ubiquitin-60s ribosomal protein l40-like" "GO:0001510" "RNA methylation" "BP"
"PGSC0003DMG400000128" "ubiquitin-60s ribosomal protein l40-like" "GO:0003735" "structural constituent of ribosome" "MF"
"PGSC0003DMG400000128" "ubiquitin-60s ribosomal protein l40-like" "GO:0005730" "nucleolus" "CC"
"PGSC0003DMG400000128" "ubiquitin-60s ribosomal protein l40-like" "GO:0006412" "translation" "BP"
"PGSC0003DMG400000128" "ubiquitin-60s ribosomal protein l40-like" "GO:0009793" "embryo development ending in seed dormancy" "BP"
"PGSC0003DMG400000128" "ubiquitin-60s ribosomal protein l40-like" "GO:0016567" "protein ubiquitination" "BP"
"PGSC0003DMG400000128" "ubiquitin-60s ribosomal protein l40-like" "GO:0022625" "cytosolic large ribosomal subunit" "CC"
"PGSC0003DMG400000129" "saur family protein" "GO:0006816" "calcium ion transport" "BP"
"PGSC0003DMG400000129" "saur family protein" "GO:0009733" "response to auxin stimulus" "BP"
"PGSC0003DMG400000130" "gtpase activating" "GO:0009987" "cellular process" "BP"
"PGSC0003DMG400000130" "gtpase activating" "GO:0050896" "response to stimulus" "BP"
"PGSC0003DMG400000130" "gtpase activating" "GO:0065007" "biological regulation" "BP"
"PGSC0003DMG400000130" "gtpase activating" "GO:0005622" "intracellular" "CC"
"PGSC0003DMG400000130" "gtpase activating" "GO:0007165" "signal transduction" "BP"
"PGSC0003DMG400000130" "gtpase activating" "GO:0009926" "auxin polar transport" "BP"
"PGSC0003DMG400000130" "gtpase activating" "GO:0010218" "response to far red light" "BP"
"PGSC0003DMG400000130" "gtpase activating" "GO:0048765" "root hair cell differentiation" "BP"
"PGSC0003DMG400000130" "rho gtpase-activating protein 4-like" "GO:0005622" "intracellular" "CC"
"PGSC0003DMG400000130" "rho gtpase-activating protein 4-like" "GO:0007165" "signal transduction" "BP"
"PGSC0003DMG400000130" "rho gtpase-activating protein 4-like" "GO:0009987" "cellular process" "BP"
"PGSC0003DMG400000130" "rho gtpase-activating protein 4-like" "GO:0050896" "response to stimulus" "BP"
"PGSC0003DMG400000130" "rho gtpase-activating protein 4-like" "GO:0065007" "biological regulation" "BP"
"PGSC0003DMG400000131" "set domain-containing protein" "GO:0003824" "catalytic activity" "MF"
"PGSC0003DMG400000131" "set domain-containing protein" "GO:0009560" "embryo sac egg cell differentiation" "BP"
"PGSC0003DMG400000131" "set domain-containing protein" "GO:0016740" "transferase activity" "MF"
"PGSC0003DMG400000131" "set domain-containing protein" "GO:0008168" "methyltransferase activity" "MF"
"PGSC0003DMG400000131" "set domain-containing protein" "GO:0032259" "methylation" "BP"
"PGSC0003DMG400000132" "ubiquitin-related modifier 1 homolog" "GO:0002098" "tRNA wobble uridine modification" "BP"
"PGSC0003DMG400000132" "ubiquitin-related modifier 1 homolog" "GO:0005737" "cytoplasm" "CC"
"PGSC0003DMG400000132" "ubiquitin-related modifier 1 homolog" "GO:0034227" "tRNA thio-modification" "BP"
"PGSC0003DMG400000133" "phospholipase d" "GO:0004630" "phospholipase D activity" "MF"
"PGSC0003DMG400000133" "phospholipase d" "GO:0005509" "calcium ion binding" "MF"
"PGSC0003DMG400000133" "phospholipase d" "GO:0005546" "phosphatidylinositol-4,5-bisphosphate binding" "MF"
"PGSC0003DMG400000133" "phospholipase d" "GO:0005886" "plasma membrane" "CC"
"PGSC0003DMG400000133" "phospholipase d" "GO:0009507" "chloroplast" "CC"
"PGSC0003DMG400000133" "phospholipase d" "GO:0009793" "embryo development ending in seed dormancy" "BP"
"PGSC0003DMG400000133" "phospholipase d" "GO:0009816" "defense response to bacterium, incompatible interaction" "BP"
"PGSC0003DMG400000133" "phospholipase d" "GO:0016042" "lipid catabolic process" "BP"
"PGSC0003DMG400000133" "phospholipase d" "GO:0022626" "cytosolic ribosome" "CC"
"PGSC0003DMG400000133" "phospholipase d" "GO:0046470" "phosphatidylcholine metabolic process" "BP"
"PGSC0003DMG400000133" "phospholipase d" "GO:0046686" "response to cadmium ion" "BP"
"PGSC0003DMG400000133" "phospholipase d" "GO:0070290" "NAPE-specific phospholipase D activity" "MF"
"PGSC0003DMG400000134" "subtilisin-like protease-like" "GO:0004252" "serine-type endopeptidase activity" "MF"
"PGSC0003DMG400000134" "subtilisin-like protease-like" "GO:0006508" "proteolysis" "BP"
"PGSC0003DMG400000134" "subtilisin-like protease-like" "GO:0008356" "asymmetric cell division" "BP"
"PGSC0003DMG400000134" "subtilisin-like protease-like" "GO:0009505" "plant-type cell wall" "CC"
"PGSC0003DMG400000134" "subtilisin-like protease-like" "GO:0031012" "extracellular matrix" "CC"
"PGSC0003DMG400000134" "subtilisin-like protease-like" "GO:0042802" "identical protein binding" "MF"
"PGSC0003DMG400000134" "subtilisin-like protease-like" "GO:0043086" "negative regulation of catalytic activity" "BP"
"PGSC0003DMG400000134" "subtilisin-like protease-like" "GO:0048046" "apoplast" "CC"
"PGSC0003DMG400000134" "subtilisin-like protease-like" "GO:0048359" "mucilage metabolic process involved seed coat development" "BP"
"PGSC0003DMG400000134" "subtilisin-like protease-like" "GO:0080001" "mucilage extrusion from seed coat" "BP"
"PGSC0003DMG400000135" "xylem serine proteinase 1" "GO:0004252" "serine-type endopeptidase activity" "MF"
"PGSC0003DMG400000135" "xylem serine proteinase 1" "GO:0005576" "extracellular region" "CC"
"PGSC0003DMG400000135" "xylem serine proteinase 1" "GO:0006508" "proteolysis" "BP"
"PGSC0003DMG400000135" "xylem serine proteinase 1" "GO:0009505" "plant-type cell wall" "CC"
"PGSC0003DMG400000135" "xylem serine proteinase 1" "GO:0032440" "2-alkenal reductase [NAD(P)] activity" "MF"
"PGSC0003DMG400000135" "xylem serine proteinase 1" "GO:0042802" "identical protein binding" "MF"
"PGSC0003DMG400000135" "xylem serine proteinase 1" "GO:0043086" "negative regulation of catalytic activity" "BP"
"PGSC0003DMG400000135" "xylem serine proteinase 1" "GO:0055114" "oxidation-reduction process" "BP"
"PGSC0003DMG400000136" "mads-box transcription factor 6-like" "GO:0005515" "protein binding" "MF"
"PGSC0003DMG400000136" "mads-box transcription factor 6-like" "GO:0006351" "transcription, DNA-dependent" "BP"
"PGSC0003DMG400000136" "mads-box transcription factor 6-like" "GO:0009628" "response to abiotic stimulus" "BP"
"PGSC0003DMG400000136" "mads-box transcription factor 6-like" "GO:0009911" "positive regulation of flower development" "BP"
"PGSC0003DMG400000136" "mads-box transcription factor 6-like" "GO:0010228" "vegetative to reproductive phase transition of meristem" "BP"
"PGSC0003DMG400000136" "mads-box transcription factor 6-like" "GO:0016491" "oxidoreductase activity" "MF"
"PGSC0003DMG400000136" "mads-box transcription factor 6-like" "GO:0048481" "ovule development" "BP"
"PGSC0003DMG400000136" "mads-box transcription factor 6-like" "GO:0001708" "cell fate specification" "BP"
"PGSC0003DMG400000136" "mads-box transcription factor 6-like" "GO:0003677" "DNA binding" "MF"
"PGSC0003DMG400000136" "mads-box transcription factor 6-like" "GO:0003700" "sequence-specific DNA binding transcription factor activity" "MF"
"PGSC0003DMG400000136" "mads-box transcription factor 6-like" "GO:0005634" "nucleus" "CC"
"PGSC0003DMG400000136" "mads-box transcription factor 6-like" "GO:0006355" "regulation of transcription, DNA-dependent" "BP"
"PGSC0003DMG400000136" "mads-box transcription factor 6-like" "GO:0010048" "vernalization response" "BP"
"PGSC0003DMG400000136" "mads-box transcription factor 6-like" "GO:0010093" "specification of floral organ identity" "BP"
"PGSC0003DMG400000136" "mads-box transcription factor 6-like" "GO:0032440" "2-alkenal reductase [NAD(P)] activity" "MF"
"PGSC0003DMG400000136" "mads-box transcription factor 6-like" "GO:0043481" "anthocyanin accumulation in tissues in response to UV light" "BP"
"PGSC0003DMG400000136" "mads-box transcription factor 6-like" "GO:0046983" "protein dimerization activity" "MF"
"PGSC0003DMG400000136" "mads-box transcription factor 6-like" "GO:0048507" "meristem development" "BP"
"PGSC0003DMG400000136" "mads-box transcription factor 6-like" "GO:0048833" "specification of floral organ number" "BP"
"PGSC0003DMG400000136" "mads-box transcription factor 6-like" "GO:0055114" "oxidation-reduction process" "BP"
"PGSC0003DMG400000138" "nucleotidyltransferase-like protein" "GO:0016779" "nucleotidyltransferase activity" "MF"
"PGSC0003DMG400000138" "nucleotidyltransferase-like protein" "GO:0044238" "primary metabolic process" "BP"
"PGSC0003DMG400000138" "nucleotidyltransferase-like protein" "GO:0044260" "cellular macromolecule metabolic process" "BP"
"PGSC0003DMG400000139" "probable carboxylesterase 8-like" "GO:0008152" "metabolic process" "BP"
"PGSC0003DMG400000139" "probable carboxylesterase 8-like" "GO:0016787" "hydrolase activity" "MF"
"PGSC0003DMG400000140" "receptor-like serine threonine-protein kinase at2g45590-like" "GO:0000166" "nucleotide binding" "MF"
"PGSC0003DMG400000140" "receptor-like serine threonine-protein kinase at2g45590-like" "GO:0004672" "protein kinase activity" "MF"
"PGSC0003DMG400000140" "receptor-like serine threonine-protein kinase at2g45590-like" "GO:0005622" "intracellular" "CC"
"PGSC0003DMG400000140" "receptor-like serine threonine-protein kinase at2g45590-like" "GO:0005886" "plasma membrane" "CC"
"PGSC0003DMG400000140" "receptor-like serine threonine-protein kinase at2g45590-like" "GO:0006612" "protein targeting to membrane" "BP"
"PGSC0003DMG400000140" "receptor-like serine threonine-protein kinase at2g45590-like" "GO:0009407" "toxin catabolic process" "BP"
"PGSC0003DMG400000140" "receptor-like serine threonine-protein kinase at2g45590-like" "GO:0009693" "ethylene biosynthetic process" "BP"
"PGSC0003DMG400000140" "receptor-like serine threonine-protein kinase at2g45590-like" "GO:0009863" "salicylic acid mediated signaling pathway" "BP"
"PGSC0003DMG400000140" "receptor-like serine threonine-protein kinase at2g45590-like" "GO:0009867" "jasmonic acid mediated signaling pathway" "BP"
"PGSC0003DMG400000140" "receptor-like serine threonine-protein kinase at2g45590-like" "GO:0010200" "response to chitin" "BP"
"PGSC0003DMG400000140" "receptor-like serine threonine-protein kinase at2g45590-like" "GO:0010363" "regulation of plant-type hypersensitive response" "BP"
"PGSC0003DMG400000140" "receptor-like serine threonine-protein kinase at2g45590-like" "GO:0010583" "response to cyclopentenone" "BP"
"PGSC0003DMG400000140" "receptor-like serine threonine-protein kinase at2g45590-like" "GO:0016310" "phosphorylation" "BP"
"PGSC0003DMG400000144" "flavonol 3-" "GO:0006569" "tryptophan catabolic process" "BP"
"PGSC0003DMG400000144" "flavonol 3-" "GO:0009684" "indoleacetic acid biosynthetic process" "BP"
"PGSC0003DMG400000144" "flavonol 3-" "GO:0019344" "cysteine biosynthetic process" "BP"
"PGSC0003DMG400000144" "flavonol 3-" "GO:0019761" "glucosinolate biosynthetic process" "BP"
"PGSC0003DMG400000144" "flavonol 3-" "GO:0042742" "defense response to bacterium" "BP"
"PGSC0003DMG400000144" "flavonol 3-" "GO:0080066" "3-methylthiopropyl-desulfoglucosinolate sulfotransferase activity" "MF"
"PGSC0003DMG400000144" "flavonol 3-" "GO:0080067" "4-methylthiobutyl-desulfoglucosinolate sulfotransferase activity" "MF"
"PGSC0003DMG400000144" "flavonol 3-" "GO:0080068" "5-methylthiopentyl-desulfoglucosinolate sulfotransferase activity" "MF"
"PGSC0003DMG400000144" "flavonol 3-" "GO:0080069" "7-methylthioheptyl-desulfoglucosinolate sulfotransferase activity" "MF"
"PGSC0003DMG400000144" "flavonol 3-" "GO:0080070" "8-methylthiooctyl-desulfoglucosinolate sulfotransferase activity" "MF"
"PGSC0003DMG400000144" "flavonol 3-" "GO:0080071" "indol-3-yl-methyl-desulfoglucosinolate sulfotransferase activity" "MF"
"PGSC0003DMG400000145" "cytochrome p450 704c1-like" "GO:0005506" "iron ion binding" "MF"
"PGSC0003DMG400000145" "cytochrome p450 704c1-like" "GO:0016491" "oxidoreductase activity" "MF"
"PGSC0003DMG400000146" "cytochrome p450 704c1-like" "GO:0004497" "monooxygenase activity" "MF"
"PGSC0003DMG400000146" "cytochrome p450 704c1-like" "GO:0009055" "electron carrier activity" "MF"
"PGSC0003DMG400000146" "cytochrome p450 704c1-like" "GO:0016705" "oxidoreductase activity, acting on paired donors, with incorporation or reduction of molecular oxygen" "MF"
"PGSC0003DMG400000146" "cytochrome p450 704c1-like" "GO:0020037" "heme binding" "MF"
"PGSC0003DMG400000146" "cytochrome p450 704c1-like" "GO:0055114" "oxidation-reduction process" "BP"
"PGSC0003DMG400000147" "cytochrome p450 704c1-like" "GO:0005506" "iron ion binding" "MF"
"PGSC0003DMG400000147" "cytochrome p450 704c1-like" "GO:0016491" "oxidoreductase activity" "MF"
"PGSC0003DMG400000148" "cytochrome p450" "GO:0003723" "RNA binding" "MF"
"PGSC0003DMG400000148" "cytochrome p450" "GO:0003964" "RNA-directed DNA polymerase activity" "MF"
"PGSC0003DMG400000148" "cytochrome p450" "GO:0005783" "endoplasmic reticulum" "CC"
"PGSC0003DMG400000148" "cytochrome p450" "GO:0006278" "RNA-dependent DNA replication" "BP"
"PGSC0003DMG400000148" "cytochrome p450" "GO:0009055" "electron carrier activity" "MF"
"PGSC0003DMG400000148" "cytochrome p450" "GO:0019825" "oxygen binding" "MF"
"PGSC0003DMG400000148" "cytochrome p450" "GO:0020037" "heme binding" "MF"
"PGSC0003DMG400000148" "cytochrome p450" "GO:0055114" "oxidation-reduction process" "BP"
"PGSC0003DMG400000148" "cytochrome p450" "GO:0070330" "aromatase activity" "MF"
"PGSC0003DMG400000149" "cytochrome p450" "GO:0003723" "RNA binding" "MF"
"PGSC0003DMG400000149" "cytochrome p450" "GO:0003964" "RNA-directed DNA polymerase activity" "MF"
"PGSC0003DMG400000149" "cytochrome p450" "GO:0005783" "endoplasmic reticulum" "CC"
"PGSC0003DMG400000149" "cytochrome p450" "GO:0006278" "RNA-dependent DNA replication" "BP"
"PGSC0003DMG400000149" "cytochrome p450" "GO:0009055" "electron carrier activity" "MF"
"PGSC0003DMG400000149" "cytochrome p450" "GO:0019825" "oxygen binding" "MF"
"PGSC0003DMG400000149" "cytochrome p450" "GO:0020037" "heme binding" "MF"
"PGSC0003DMG400000149" "cytochrome p450" "GO:0055114" "oxidation-reduction process" "BP"
"PGSC0003DMG400000149" "cytochrome p450" "GO:0070330" "aromatase activity" "MF"
"PGSC0003DMG400000151" "digalactosyldiacylglycerol synthase chloroplastic-like" "GO:0008194" "UDP-glycosyltransferase activity" "MF"
"PGSC0003DMG400000151" "digalactosyldiacylglycerol synthase chloroplastic-like" "GO:0008378" "galactosyltransferase activity" "MF"
"PGSC0003DMG400000151" "digalactosyldiacylglycerol synthase chloroplastic-like" "GO:0009247" "glycolipid biosynthetic process" "BP"
"PGSC0003DMG400000151" "digalactosyldiacylglycerol synthase chloroplastic-like" "GO:0009507" "chloroplast" "CC"
"PGSC0003DMG400000151" "digalactosyldiacylglycerol synthase chloroplastic-like" "GO:0009527" "plastid outer membrane" "CC"
"PGSC0003DMG400000151" "digalactosyldiacylglycerol synthase chloroplastic-like" "GO:0009707" "chloroplast outer membrane" "CC"
"PGSC0003DMG400000151" "digalactosyldiacylglycerol synthase chloroplastic-like" "GO:0009877" "nodulation" "BP"
"PGSC0003DMG400000151" "digalactosyldiacylglycerol synthase chloroplastic-like" "GO:0016036" "cellular response to phosphate starvation" "BP"
"PGSC0003DMG400000151" "digalactosyldiacylglycerol synthase chloroplastic-like" "GO:0019375" "galactolipid biosynthetic process" "BP"
"PGSC0003DMG400000151" "digalactosyldiacylglycerol synthase chloroplastic-like" "GO:0043661" "peribacteroid membrane" "CC"
"PGSC0003DMG400000151" "digalactosyldiacylglycerol synthase chloroplastic-like" "GO:0046481" "digalactosyldiacylglycerol synthase activity" "MF"
"PGSC0003DMG400000152" "amino acid dehydrogenase family protein" "GO:0000166" "nucleotide binding" "MF"
"PGSC0003DMG400000152" "amino acid dehydrogenase family protein" "GO:0004477" "methenyltetrahydrofolate cyclohydrolase activity" "MF"
"PGSC0003DMG400000152" "amino acid dehydrogenase family protein" "GO:0004488" "methylenetetrahydrofolate dehydrogenase (NADP+) activity" "MF"
"PGSC0003DMG400000152" "amino acid dehydrogenase family protein" "GO:0009396" "folic acid-containing compound biosynthetic process" "BP"
"PGSC0003DMG400000152" "amino acid dehydrogenase family protein" "GO:0009507" "chloroplast" "CC"
"PGSC0003DMG400000152" "amino acid dehydrogenase family protein" "GO:0055114" "oxidation-reduction process" "BP"
"PGSC0003DMG400000153" "k(+) efflux antiporter chloroplastic-like" "GO:0000166" "nucleotide binding" "MF"
"PGSC0003DMG400000153" "k(+) efflux antiporter chloroplastic-like" "GO:0009941" "chloroplast envelope" "CC"
"PGSC0003DMG400000153" "k(+) efflux antiporter chloroplastic-like" "GO:0015386" "potassium:hydrogen antiporter activity" "MF"
"PGSC0003DMG400000153" "k(+) efflux antiporter chloroplastic-like" "GO:0015992" "proton transport" "BP"
"PGSC0003DMG400000153" "k(+) efflux antiporter chloroplastic-like" "GO:0016021" "integral to membrane" "CC"
"PGSC0003DMG400000153" "k(+) efflux antiporter chloroplastic-like" "GO:0071805" "potassium ion transmembrane transport" "BP"
"PGSC0003DMG400000155" "lim domain-containing protein" "GO:0006944" "cellular membrane fusion" "BP"
"PGSC0003DMG400000155" "lim domain-containing protein" "GO:0008270" "zinc ion binding" "MF"
"PGSC0003DMG400000155" "lim domain-containing protein" "GO:0051015" "actin filament binding" "MF"
"PGSC0003DMG400000155" "lim domain-containing protein" "GO:0051017" "actin filament bundle assembly" "BP"
"PGSC0003DMG400000157" "remorin family protein" "GO:0003677" "DNA binding" "MF"
"PGSC0003DMG400000157" "remorin family protein" "GO:0005773" "vacuole" "CC"
"PGSC0003DMG400000157" "remorin family protein" "GO:0005886" "plasma membrane" "CC"
"PGSC0003DMG400000157" "remorin family protein" "GO:0042546" "cell wall biogenesis" "BP"
"PGSC0003DMG400000158" "actin depolymerizing" "GO:0003676" "nucleic acid binding" "MF"
"PGSC0003DMG400000158" "actin depolymerizing" "GO:0003779" "actin binding" "MF"
"PGSC0003DMG400000158" "actin depolymerizing" "GO:0005884" "actin filament" "CC"
"PGSC0003DMG400000158" "actin depolymerizing" "GO:0008270" "zinc ion binding" "MF"
"PGSC0003DMG400000158" "actin depolymerizing" "GO:0010054" "trichoblast differentiation" "BP"
"PGSC0003DMG400000159" "dna binding" "GO:0005634" "nucleus" "CC"
"PGSC0003DMG400000159" "dna binding" "GO:0010103" "stomatal complex morphogenesis" "BP"
"PGSC0003DMG400000159" "dna binding" "GO:0003677" "DNA binding" "MF"
"PGSC0003DMG400000162" "ccr4-not transcription complex subunit 1-like" "GO:0000226" "microtubule cytoskeleton organization" "BP"
"PGSC0003DMG400000162" "ccr4-not transcription complex subunit 1-like" "GO:0000911" "cytokinesis by cell plate formation" "BP"
"PGSC0003DMG400000162" "ccr4-not transcription complex subunit 1-like" "GO:0005829" "cytosol" "CC"
"PGSC0003DMG400000162" "ccr4-not transcription complex subunit 1-like" "GO:0007155" "cell adhesion" "BP"
"PGSC0003DMG400000162" "ccr4-not transcription complex subunit 1-like" "GO:0010090" "trichome morphogenesis" "BP"
"PGSC0003DMG400000162" "ccr4-not transcription complex subunit 1-like" "GO:0016020" "membrane" "CC"
"PGSC0003DMG400000162" "ccr4-not transcription complex subunit 1-like" "GO:0045010" "actin nucleation" "BP"
"PGSC0003DMG400000164" "riboflavin biosynthesis protein" "GO:0008270" "zinc ion binding" "MF"
"PGSC0003DMG400000164" "riboflavin biosynthesis protein" "GO:0008835" "diaminohydroxyphosphoribosylaminopyrimidine deaminase activity" "MF"
"PGSC0003DMG400000164" "riboflavin biosynthesis protein" "GO:0009231" "riboflavin biosynthetic process" "BP"
"PGSC0003DMG400000164" "riboflavin biosynthesis protein" "GO:0009570" "chloroplast stroma" "CC"
"PGSC0003DMG400000164" "riboflavin biosynthesis protein" "GO:0055114" "oxidation-reduction process" "BP"
"PGSC0003DMG400000165" "f-box kelch-repeat protein skip4-like" "GO:0009409" "response to cold" "BP"
"PGSC0003DMG400000166" "acyl-coenzyme a thioesterase 8-like" "GO:0005777" "peroxisome" "CC"
"PGSC0003DMG400000166" "acyl-coenzyme a thioesterase 8-like" "GO:0006637" "acyl-CoA metabolic process" "BP"
"PGSC0003DMG400000166" "acyl-coenzyme a thioesterase 8-like" "GO:0016290" "palmitoyl-CoA hydrolase activity" "MF"
"PGSC0003DMG400000167" "small nuclear ribonucleoprotein associated protein b" "GO:0000398" "nuclear mRNA splicing, via spliceosome" "BP"
"PGSC0003DMG400000167" "small nuclear ribonucleoprotein associated protein b" "GO:0001510" "RNA methylation" "BP"
"PGSC0003DMG400000167" "small nuclear ribonucleoprotein associated protein b" "GO:0003677" "DNA binding" "MF"
"PGSC0003DMG400000167" "small nuclear ribonucleoprotein associated protein b" "GO:0003700" "sequence-specific DNA binding transcription factor activity" "MF"
"PGSC0003DMG400000167" "small nuclear ribonucleoprotein associated protein b" "GO:0003723" "RNA binding" "MF"
"PGSC0003DMG400000167" "small nuclear ribonucleoprotein associated protein b" "GO:0005730" "nucleolus" "CC"
"PGSC0003DMG400000167" "small nuclear ribonucleoprotein associated protein b" "GO:0005732" "small nucleolar ribonucleoprotein complex" "CC"
"PGSC0003DMG400000167" "small nuclear ribonucleoprotein associated protein b" "GO:0005829" "cytosol" "CC"
"PGSC0003DMG400000167" "small nuclear ribonucleoprotein associated protein b" "GO:0006355" "regulation of transcription, DNA-dependent" "BP"
"PGSC0003DMG400000167" "small nuclear ribonucleoprotein associated protein b" "GO:0009536" "plastid" "CC"
"PGSC0003DMG400000167" "small nuclear ribonucleoprotein associated protein b" "GO:0009834" "secondary cell wall biogenesis" "BP"
"PGSC0003DMG400000167" "small nuclear ribonucleoprotein associated protein b" "GO:0010455" "positive regulation of cell fate commitment" "BP"
"PGSC0003DMG400000167" "small nuclear ribonucleoprotein associated protein b" "GO:0015030" "Cajal body" "CC"
"PGSC0003DMG400000167" "small nuclear ribonucleoprotein associated protein b" "GO:0048829" "root cap development" "BP"
"PGSC0003DMG400000168" "60s ribosomal protein l36-3-like" "GO:0003735" "structural constituent of ribosome" "MF"
"PGSC0003DMG400000168" "60s ribosomal protein l36-3-like" "GO:0005774" "vacuolar membrane" "CC"
"PGSC0003DMG400000168" "60s ribosomal protein l36-3-like" "GO:0005886" "plasma membrane" "CC"
"PGSC0003DMG400000168" "60s ribosomal protein l36-3-like" "GO:0006412" "translation" "BP"
"PGSC0003DMG400000168" "60s ribosomal protein l36-3-like" "GO:0022625" "cytosolic large ribosomal subunit" "CC"
"PGSC0003DMG400000169" "beta-amylase 7-like" "GO:0000272" "polysaccharide catabolic process" "BP"
"PGSC0003DMG400000169" "beta-amylase 7-like" "GO:0009507" "chloroplast" "CC"
"PGSC0003DMG400000169" "beta-amylase 7-like" "GO:0016161" "beta-amylase activity" "MF"
"PGSC0003DMG400000169" "beta-amylase 7-like" "GO:0043169" "cation binding" "MF"
"PGSC0003DMG400000170" "2-oxoglutarate-dependent dioxygenase" "GO:0009686" "gibberellin biosynthetic process" "BP"
"PGSC0003DMG400000170" "2-oxoglutarate-dependent dioxygenase" "GO:0016702" "oxidoreductase activity, acting on single donors with incorporation of molecular oxygen, incorporation of two atoms of oxygen" "MF"
"PGSC0003DMG400000170" "2-oxoglutarate-dependent dioxygenase" "GO:0016707" "gibberellin 3-beta-dioxygenase activity" "MF"
"PGSC0003DMG400000170" "2-oxoglutarate-dependent dioxygenase" "GO:0055114" "oxidation-reduction process" "BP"
"PGSC0003DMG400000170" "gibberellin 20-" "GO:0009686" "gibberellin biosynthetic process" "BP"
"PGSC0003DMG400000170" "gibberellin 20-" "GO:0016702" "oxidoreductase activity, acting on single donors with incorporation of molecular oxygen, incorporation of two atoms of oxygen" "MF"
"PGSC0003DMG400000170" "gibberellin 20-" "GO:0016707" "gibberellin 3-beta-dioxygenase activity" "MF"
"PGSC0003DMG400000170" "gibberellin 20-" "GO:0055114" "oxidation-reduction process" "BP"
"PGSC0003DMG400000171" "uncharacterized protein loc100263628" "GO:0050793" "regulation of developmental process" "BP"
"PGSC0003DMG400000172" "uncharacterized protein" "GO:0005886" "plasma membrane" "CC"
"PGSC0003DMG400000172" "uncharacterized protein" "GO:0009506" "plasmodesma" "CC"
"PGSC0003DMG400000172" "uncharacterized protein" "GO:0009739" "response to gibberellin stimulus" "BP"
"PGSC0003DMG400000173" "protein pair1-like" "GO:0005634" "nucleus" "CC"
"PGSC0003DMG400000173" "protein pair1-like" "GO:0007128" "meiotic prophase I" "BP"
"PGSC0003DMG400000173" "protein pair1-like" "GO:0007133" "meiotic anaphase I" "BP"
"PGSC0003DMG400000173" "protein pair1-like" "GO:0007134" "meiotic telophase I" "BP"
"PGSC0003DMG400000173" "protein pair1-like" "GO:0009554" "megasporogenesis" "BP"
"PGSC0003DMG400000173" "protein pair1-like" "GO:0009556" "microsporogenesis" "BP"
"PGSC0003DMG400000174" "origin recognition complex subunit 5-like" "GO:0005488" "binding" "MF"
"PGSC0003DMG400000174" "origin recognition complex subunit 5-like" "GO:0043229" "intracellular organelle" "CC"
"PGSC0003DMG400000175" "uncharacterized protein" "GO:0005515" "protein binding" "MF"
"PGSC0003DMG400000175" "uncharacterized protein" "GO:0005783" "endoplasmic reticulum" "CC"
"PGSC0003DMG400000175" "uncharacterized protein" "GO:0044237" "cellular metabolic process" "BP"
"PGSC0003DMG400000175" "uncharacterized protein" "GO:0048193" "Golgi vesicle transport" "BP"
"PGSC0003DMG400000175" "uncharacterized protein" "GO:0016192" "vesicle-mediated transport" "BP"
"PGSC0003DMG400000175" "uncharacterized protein" "GO:0043231" "intracellular membrane-bounded organelle" "CC"
"PGSC0003DMG400000175" "uncharacterized protein" "GO:0046907" "intracellular transport" "BP"
"PGSC0003DMG400000177" "ubiquitin-conjugating enzyme e2 5-like" "GO:0004842" "ubiquitin-protein ligase activity" "MF"
"PGSC0003DMG400000177" "ubiquitin-conjugating enzyme e2 5-like" "GO:0005524" "ATP binding" "MF"
"PGSC0003DMG400000177" "ubiquitin-conjugating enzyme e2 5-like" "GO:0005829" "cytosol" "CC"
"PGSC0003DMG400000177" "ubiquitin-conjugating enzyme e2 5-like" "GO:0006301" "postreplication repair" "BP"
"PGSC0003DMG400000177" "ubiquitin-conjugating enzyme e2 5-like" "GO:0006511" "ubiquitin-dependent protein catabolic process" "BP"
"PGSC0003DMG400000177" "ubiquitin-conjugating enzyme e2 5-like" "GO:0009408" "response to heat" "BP"
"PGSC0003DMG400000177" "ubiquitin-conjugating enzyme e2 5-like" "GO:0016567" "protein ubiquitination" "BP"
"PGSC0003DMG400000178" "dna binding" "GO:0005622" "intracellular" "CC"
"PGSC0003DMG400000179" "g-type lectin s-receptor-like serine threonine-protein kinase at2g19130-like" "GO:0004674" "protein serine/threonine kinase activity" "MF"
"PGSC0003DMG400000179" "g-type lectin s-receptor-like serine threonine-protein kinase at2g19130-like" "GO:0005524" "ATP binding" "MF"
"PGSC0003DMG400000179" "g-type lectin s-receptor-like serine threonine-protein kinase at2g19130-like" "GO:0005886" "plasma membrane" "CC"
"PGSC0003DMG400000179" "g-type lectin s-receptor-like serine threonine-protein kinase at2g19130-like" "GO:0006468" "protein phosphorylation" "BP"
"PGSC0003DMG400000179" "g-type lectin s-receptor-like serine threonine-protein kinase at2g19130-like" "GO:0048544" "recognition of pollen" "BP"
"PGSC0003DMG400000179" "g-type lectin s-receptor-like serine threonine-protein kinase at2g19130-like" "GO:0006855" "drug transmembrane transport" "BP"
"PGSC0003DMG400000179" "g-type lectin s-receptor-like serine threonine-protein kinase at2g19130-like" "GO:0015238" "drug transmembrane transporter activity" "MF"
"PGSC0003DMG400000179" "g-type lectin s-receptor-like serine threonine-protein kinase at2g19130-like" "GO:0015297" "antiporter activity" "MF"
"PGSC0003DMG400000180" "e3 ubiquitin-protein ligase at3g02290-like" "GO:0046872" "metal ion binding" "MF"
"PGSC0003DMG400000181" "transmembrane protein 8b" "GO:0016020" "membrane" "CC"
"PGSC0003DMG400000184" "ferric reduction oxidase 2" "GO:0000293" "ferric-chelate reductase activity" "MF"
"PGSC0003DMG400000184" "ferric reduction oxidase 2" "GO:0005488" "binding" "MF"
"PGSC0003DMG400000184" "ferric reduction oxidase 2" "GO:0005739" "mitochondrion" "CC"
"PGSC0003DMG400000184" "ferric reduction oxidase 2" "GO:0005886" "plasma membrane" "CC"
"PGSC0003DMG400000184" "ferric reduction oxidase 2" "GO:0009617" "response to bacterium" "BP"
"PGSC0003DMG400000184" "ferric reduction oxidase 2" "GO:0015688" "iron chelate transport" "BP"
"PGSC0003DMG400000184" "ferric reduction oxidase 2" "GO:0016021" "integral to membrane" "CC"
"PGSC0003DMG400000184" "ferric reduction oxidase 2" "GO:0016174" "NAD(P)H oxidase activity" "MF"
"PGSC0003DMG400000184" "ferric reduction oxidase 2" "GO:0033215" "iron assimilation by reduction and transport" "BP"
"PGSC0003DMG400000184" "ferric reduction oxidase 2" "GO:0033216" "ferric iron import" "BP"
"PGSC0003DMG400000184" "ferric reduction oxidase 2" "GO:0055114" "oxidation-reduction process" "BP"
"PGSC0003DMG400000184" "ferric reduction oxidase 2" "GO:0055072" "iron ion homeostasis" "BP"
"PGSC0003DMG400000185" "probable receptor-like protein kinase at5g24010-like" "GO:0005886" "plasma membrane" "CC"
"PGSC0003DMG400000185" "probable receptor-like protein kinase at5g24010-like" "GO:0009506" "plasmodesma" "CC"
"PGSC0003DMG400000185" "probable receptor-like protein kinase at5g24010-like" "GO:0016301" "kinase activity" "MF"
"PGSC0003DMG400000185" "probable receptor-like protein kinase at5g24010-like" "GO:0051510" "regulation of unidimensional cell growth" "BP"
"PGSC0003DMG400000186" "probable polygalacturonase-like" "GO:0004650" "polygalacturonase activity" "MF"
"PGSC0003DMG400000186" "probable polygalacturonase-like" "GO:0005576" "extracellular region" "CC"
"PGSC0003DMG400000186" "probable polygalacturonase-like" "GO:0005618" "cell wall" "CC"
"PGSC0003DMG400000186" "probable polygalacturonase-like" "GO:0005975" "carbohydrate metabolic process" "BP"
"PGSC0003DMG400000186" "probable polygalacturonase-like" "GO:0007047" "cellular cell wall organization" "BP"
"PGSC0003DMG400000188" "diacylglycerol kinase-like" "GO:0003951" "NAD+ kinase activity" "MF"
"PGSC0003DMG400000188" "diacylglycerol kinase-like" "GO:0004143" "diacylglycerol kinase activity" "MF"
"PGSC0003DMG400000188" "diacylglycerol kinase-like" "GO:0005739" "mitochondrion" "CC"
"PGSC0003DMG400000188" "diacylglycerol kinase-like" "GO:0007205" "protein kinase C-activating G-protein coupled receptor signaling pathway" "BP"
"PGSC0003DMG400000188" "diacylglycerol kinase-like" "GO:0009536" "plastid" "CC"
"PGSC0003DMG400000188" "diacylglycerol kinase-like" "GO:0016310" "phosphorylation" "BP"
"PGSC0003DMG400000188" "diacylglycerol kinase-like" "GO:0017050" "D-erythro-sphingosine kinase activity" "MF"
"PGSC0003DMG400000189" "transcription factor asg4-like" "GO:0009651" "response to salt stress" "BP"
"PGSC0003DMG400000189" "transcription factor asg4-like" "GO:0009723" "response to ethylene stimulus" "BP"
"PGSC0003DMG400000189" "transcription factor asg4-like" "GO:0009737" "response to abscisic acid stimulus" "BP"
"PGSC0003DMG400000189" "transcription factor asg4-like" "GO:0009739" "response to gibberellin stimulus" "BP"
"PGSC0003DMG400000189" "transcription factor asg4-like" "GO:0009751" "response to salicylic acid stimulus" "BP"
"PGSC0003DMG400000189" "transcription factor asg4-like" "GO:0009753" "response to jasmonic acid stimulus" "BP"
"PGSC0003DMG400000189" "transcription factor asg4-like" "GO:0046686" "response to cadmium ion" "BP"
"PGSC0003DMG400000190" "c-terminal binding protein an-like" "GO:0000166" "nucleotide binding" "MF"
"PGSC0003DMG400000190" "c-terminal binding protein an-like" "GO:0005829" "cytosol" "CC"
"PGSC0003DMG400000190" "c-terminal binding protein an-like" "GO:0006342" "chromatin silencing" "BP"
"PGSC0003DMG400000190" "c-terminal binding protein an-like" "GO:0007155" "cell adhesion" "BP"
"PGSC0003DMG400000190" "c-terminal binding protein an-like" "GO:0008360" "regulation of cell shape" "BP"
"PGSC0003DMG400000190" "c-terminal binding protein an-like" "GO:0008465" "glycerate dehydrogenase activity" "MF"
"PGSC0003DMG400000190" "c-terminal binding protein an-like" "GO:0009965" "leaf morphogenesis" "BP"
"PGSC0003DMG400000190" "c-terminal binding protein an-like" "GO:0010091" "trichome branching" "BP"
"PGSC0003DMG400000190" "c-terminal binding protein an-like" "GO:0010482" "regulation of epidermal cell division" "BP"
"PGSC0003DMG400000190" "c-terminal binding protein an-like" "GO:0016572" "histone phosphorylation" "BP"
"PGSC0003DMG400000190" "c-terminal binding protein an-like" "GO:0031129" "inductive cell-cell signaling" "BP"
"PGSC0003DMG400000190" "c-terminal binding protein an-like" "GO:0042803" "protein homodimerization activity" "MF"
"PGSC0003DMG400000190" "c-terminal binding protein an-like" "GO:0042814" "monopolar cell growth" "BP"
"PGSC0003DMG400000190" "c-terminal binding protein an-like" "GO:0045010" "actin nucleation" "BP"
"PGSC0003DMG400000190" "c-terminal binding protein an-like" "GO:0048037" "cofactor binding" "MF"
"PGSC0003DMG400000190" "c-terminal binding protein an-like" "GO:0048444" "floral organ morphogenesis" "BP"
"PGSC0003DMG400000190" "c-terminal binding protein an-like" "GO:0048530" "fruit morphogenesis" "BP"
"PGSC0003DMG400000190" "c-terminal binding protein an-like" "GO:0051225" "spindle assembly" "BP"
"PGSC0003DMG400000190" "c-terminal binding protein an-like" "GO:0051322" "anaphase" "BP"
"PGSC0003DMG400000190" "c-terminal binding protein an-like" "GO:0051567" "histone H3-K9 methylation" "BP"
"PGSC0003DMG400000190" "c-terminal binding protein an-like" "GO:0055114" "oxidation-reduction process" "BP"
"PGSC0003DMG400000190" "c-terminal binding protein an-like" "GO:2000039" "regulation of trichome morphogenesis" "BP"
"PGSC0003DMG400000191" "camp-regulated phosphoprotein 19-related protein" "GO:0005886" "plasma membrane" "CC"
"PGSC0003DMG400000192" "uncharacterized protein at1g01500-like" "GO:0005488" "binding" "MF"
"PGSC0003DMG400000192" "uncharacterized protein at1g01500-like" "GO:0016616" "oxidoreductase activity, acting on the CH-OH group of donors, NAD or NADP as acceptor" "MF"
"PGSC0003DMG400000193" "1-aminocyclopropane-1-carboxylate synthase-like" "GO:0008631" "induction of apoptosis by oxidative stress" "BP"
"PGSC0003DMG400000193" "1-aminocyclopropane-1-carboxylate synthase-like" "GO:0009611" "response to wounding" "BP"
"PGSC0003DMG400000193" "1-aminocyclopropane-1-carboxylate synthase-like" "GO:0009612" "response to mechanical stimulus" "BP"
"PGSC0003DMG400000193" "1-aminocyclopropane-1-carboxylate synthase-like" "GO:0009693" "ethylene biosynthetic process" "BP"
"PGSC0003DMG400000193" "1-aminocyclopropane-1-carboxylate synthase-like" "GO:0009723" "response to ethylene stimulus" "BP"
"PGSC0003DMG400000193" "1-aminocyclopropane-1-carboxylate synthase-like" "GO:0009733" "response to auxin stimulus" "BP"
"PGSC0003DMG400000193" "1-aminocyclopropane-1-carboxylate synthase-like" "GO:0009753" "response to jasmonic acid stimulus" "BP"
"PGSC0003DMG400000193" "1-aminocyclopropane-1-carboxylate synthase-like" "GO:0009835" "fruit ripening" "BP"
"PGSC0003DMG400000193" "1-aminocyclopropane-1-carboxylate synthase-like" "GO:0016740" "transferase activity" "MF"
"PGSC0003DMG400000193" "1-aminocyclopropane-1-carboxylate synthase-like" "GO:0016847" "1-aminocyclopropane-1-carboxylate synthase activity" "MF"
"PGSC0003DMG400000193" "1-aminocyclopropane-1-carboxylate synthase-like" "GO:0030170" "pyridoxal phosphate binding" "MF"
"PGSC0003DMG400000193" "1-aminocyclopropane-1-carboxylate synthase-like" "GO:0042218" "1-aminocyclopropane-1-carboxylate biosynthetic process" "BP"
"PGSC0003DMG400000193" "1-aminocyclopropane-1-carboxylate synthase-like" "GO:0042802" "identical protein binding" "MF"
"PGSC0003DMG400000193" "1-aminocyclopropane-1-carboxylate synthase-like" "GO:0071281" "cellular response to iron ion" "BP"
"PGSC0003DMG400000194" "traf-interacting protein" "GO:0046872" "metal ion binding" "MF"
"PGSC0003DMG400000194" "uncharacterized protein loc100265462" "GO:0008270" "zinc ion binding" "MF"
"PGSC0003DMG400000195" "pentatricopeptide repeat-containing protein" "GO:0005739" "mitochondrion" "CC"
"PGSC0003DMG400000197" "golgin candidate 3-like" "GO:0005794" "Golgi apparatus" "CC"
"PGSC0003DMG400000197" "golgin candidate 3-like" "GO:0007030" "Golgi organization" "BP"
"PGSC0003DMG400000197" "golgin candidate 3-like" "GO:0030244" "cellulose biosynthetic process" "BP"
"PGSC0003DMG400000197" "golgin candidate 3-like" "GO:0048193" "Golgi vesicle transport" "BP"
"PGSC0003DMG400000197" "golgin candidate 3-like" "GO:0009987" "cellular process" "BP"
"PGSC0003DMG400000200" "acyl-coenzyme a thioesterase 8-like" "GO:0016787" "hydrolase activity" "MF"
"PGSC0003DMG400000203" "copper ion binding protein" "GO:0000085" "G2 phase of mitotic cell cycle" "BP"
"PGSC0003DMG400000203" "copper ion binding protein" "GO:0005507" "copper ion binding" "MF"
"PGSC0003DMG400000203" "copper ion binding protein" "GO:0005739" "mitochondrion" "CC"
"PGSC0003DMG400000203" "copper ion binding protein" "GO:0009640" "photomorphogenesis" "BP"
"PGSC0003DMG400000203" "copper ion binding protein" "GO:0010388" "cullin deneddylation" "BP"
"PGSC0003DMG400000203" "copper ion binding protein" "GO:0016567" "protein ubiquitination" "BP"
"PGSC0003DMG400000203" "copper ion binding protein" "GO:0016571" "histone methylation" "BP"
"PGSC0003DMG400000203" "copper ion binding protein" "GO:0016579" "protein deubiquitination" "BP"
"PGSC0003DMG400000203" "copper ion binding protein" "GO:0045893" "positive regulation of transcription, DNA-dependent" "BP"
"PGSC0003DMG400000204" "uncharacterized protein chloroplastic-like" "GO:0009535" "chloroplast thylakoid membrane" "CC"
"PGSC0003DMG400000204" "uncharacterized protein chloroplastic-like" "GO:0009941" "chloroplast envelope" "CC"
"PGSC0003DMG400000204" "uncharacterized protein chloroplastic-like" "GO:0010287" "plastoglobule" "CC"
"PGSC0003DMG400000205" "gdsl esterase lipase" "GO:0004091" "carboxylesterase activity" "MF"
"PGSC0003DMG400000205" "gdsl esterase lipase" "GO:0006629" "lipid metabolic process" "BP"
"PGSC0003DMG400000205" "gdsl esterase lipase" "GO:0016023" "cytoplasmic membrane-bounded vesicle" "CC"
"PGSC0003DMG400000206" "exosome complex component rrp41" "GO:0000175" "3'-5'-exoribonuclease activity" "MF"
"PGSC0003DMG400000206" "exosome complex component rrp41" "GO:0003723" "RNA binding" "MF"
"PGSC0003DMG400000206" "exosome complex component rrp41" "GO:0005829" "cytosol" "CC"
"PGSC0003DMG400000206" "exosome complex component rrp41" "GO:0006396" "RNA processing" "BP"
"PGSC0003DMG400000206" "exosome complex component rrp41" "GO:0009022" "tRNA nucleotidyltransferase activity" "MF"
"PGSC0003DMG400000207" "agp16 precursor" "GO:0009612" "response to mechanical stimulus" "BP"
"PGSC0003DMG400000207" "agp16 precursor" "GO:0016023" "cytoplasmic membrane-bounded vesicle" "CC"
"PGSC0003DMG400000207" "agp16 precursor" "GO:0031225" "anchored to membrane" "CC"
"PGSC0003DMG400000209" "nucleotide-sugar transporter family protein" "GO:0000139" "Golgi membrane" "CC"
"PGSC0003DMG400000209" "nucleotide-sugar transporter family protein" "GO:0000394" "RNA splicing, via endonucleolytic cleavage and ligation" "BP"
"PGSC0003DMG400000209" "nucleotide-sugar transporter family protein" "GO:0005351" "sugar:hydrogen symporter activity" "MF"
"PGSC0003DMG400000209" "nucleotide-sugar transporter family protein" "GO:0005456" "CMP-N-acetylneuraminate transmembrane transporter activity" "MF"
"PGSC0003DMG400000209" "nucleotide-sugar transporter family protein" "GO:0009086" "methionine biosynthetic process" "BP"
"PGSC0003DMG400000209" "nucleotide-sugar transporter family protein" "GO:0015136" "sialic acid transmembrane transporter activity" "MF"
"PGSC0003DMG400000209" "nucleotide-sugar transporter family protein" "GO:0015739" "sialic acid transport" "BP"
"PGSC0003DMG400000209" "nucleotide-sugar transporter family protein" "GO:0015780" "nucleotide-sugar transport" "BP"
"PGSC0003DMG400000209" "nucleotide-sugar transporter family protein" "GO:0016021" "integral to membrane" "CC"
"PGSC0003DMG400000210" "mitochondrial substrate carrier family protein b-like" "GO:0005347" "ATP transmembrane transporter activity" "MF"
"PGSC0003DMG400000210" "mitochondrial substrate carrier family protein b-like" "GO:0005634" "nucleus" "CC"
"PGSC0003DMG400000210" "mitochondrial substrate carrier family protein b-like" "GO:0005743" "mitochondrial inner membrane" "CC"
"PGSC0003DMG400000210" "mitochondrial substrate carrier family protein b-like" "GO:0005774" "vacuolar membrane" "CC"
"PGSC0003DMG400000210" "mitochondrial substrate carrier family protein b-like" "GO:0005886" "plasma membrane" "CC"
"PGSC0003DMG400000210" "mitochondrial substrate carrier family protein b-like" "GO:0006096" "glycolysis" "BP"
"PGSC0003DMG400000210" "mitochondrial substrate carrier family protein b-like" "GO:0006098" "pentose-phosphate shunt" "BP"
"PGSC0003DMG400000210" "mitochondrial substrate carrier family protein b-like" "GO:0006839" "mitochondrial transport" "BP"
"PGSC0003DMG400000210" "mitochondrial substrate carrier family protein b-like" "GO:0009060" "aerobic respiration" "BP"
"PGSC0003DMG400000210" "mitochondrial substrate carrier family protein b-like" "GO:0009536" "plastid" "CC"
"PGSC0003DMG400000210" "mitochondrial substrate carrier family protein b-like" "GO:0009651" "response to salt stress" "BP"
"PGSC0003DMG400000210" "mitochondrial substrate carrier family protein b-like" "GO:0015217" "ADP transmembrane transporter activity" "MF"
"PGSC0003DMG400000210" "mitochondrial substrate carrier family protein b-like" "GO:0015866" "ADP transport" "BP"
"PGSC0003DMG400000210" "mitochondrial substrate carrier family protein b-like" "GO:0015867" "ATP transport" "BP"
"PGSC0003DMG400000210" "mitochondrial substrate carrier family protein b-like" "GO:0016021" "integral to membrane" "CC"
"PGSC0003DMG400000210" "mitochondrial substrate carrier family protein b-like" "GO:0046686" "response to cadmium ion" "BP"
"PGSC0003DMG400000210" "mitochondrial substrate carrier family protein b-like" "GO:0080121" "AMP transport" "BP"
"PGSC0003DMG400000210" "mitochondrial substrate carrier family protein b-like" "GO:0080122" "AMP transmembrane transporter activity" "MF"
"PGSC0003DMG400000211" "wrky transcription factor" "GO:0003700" "sequence-specific DNA binding transcription factor activity" "MF"
"PGSC0003DMG400000211" "wrky transcription factor" "GO:0006355" "regulation of transcription, DNA-dependent" "BP"
"PGSC0003DMG400000211" "wrky transcription factor" "GO:0043565" "sequence-specific DNA binding" "MF"
"PGSC0003DMG400000211" "probable wrky transcription factor 41-like" "GO:0003700" "sequence-specific DNA binding transcription factor activity" "MF"
"PGSC0003DMG400000211" "probable wrky transcription factor 41-like" "GO:0006355" "regulation of transcription, DNA-dependent" "BP"
"PGSC0003DMG400000211" "probable wrky transcription factor 41-like" "GO:0043565" "sequence-specific DNA binding" "MF"
"PGSC0003DMG400000212" "transcription factor try" "GO:0003677" "DNA binding" "MF"
"PGSC0003DMG400000212" "transcription factor try" "GO:0003700" "sequence-specific DNA binding transcription factor activity" "MF"
"PGSC0003DMG400000212" "transcription factor try" "GO:0005515" "protein binding" "MF"
"PGSC0003DMG400000212" "transcription factor try" "GO:0005634" "nucleus" "CC"
"PGSC0003DMG400000212" "transcription factor try" "GO:0009651" "response to salt stress" "BP"
"PGSC0003DMG400000212" "transcription factor try" "GO:0009737" "response to abscisic acid stimulus" "BP"
"PGSC0003DMG400000212" "transcription factor try" "GO:0009751" "response to salicylic acid stimulus" "BP"
"PGSC0003DMG400000212" "transcription factor try" "GO:0009753" "response to jasmonic acid stimulus" "BP"
"PGSC0003DMG400000212" "transcription factor try" "GO:0010063" "positive regulation of trichoblast fate specification" "BP"
"PGSC0003DMG400000212" "transcription factor try" "GO:0010091" "trichome branching" "BP"
"PGSC0003DMG400000212" "transcription factor try" "GO:0010228" "vegetative to reproductive phase transition of meristem" "BP"
"PGSC0003DMG400000212" "transcription factor try" "GO:0045892" "negative regulation of transcription, DNA-dependent" "BP"
"PGSC0003DMG400000212" "transcription factor try" "GO:0048765" "root hair cell differentiation" "BP"
"PGSC0003DMG400000212" "transcription factor try" "GO:1900033" "negative regulation of trichome patterning" "BP"
"PGSC0003DMG400000212" "transcription factor try" "GO:2000039" "regulation of trichome morphogenesis" "BP"
"PGSC0003DMG400000213" "histone h3" "GO:0000776" "kinetochore" "CC"
"PGSC0003DMG400000213" "histone h3" "GO:0000786" "nucleosome" "CC"
"PGSC0003DMG400000213" "histone h3" "GO:0000911" "cytokinesis by cell plate formation" "BP"
"PGSC0003DMG400000213" "histone h3" "GO:0003677" "DNA binding" "MF"
"PGSC0003DMG400000213" "histone h3" "GO:0005515" "protein binding" "MF"
"PGSC0003DMG400000213" "histone h3" "GO:0005634" "nucleus" "CC"
"PGSC0003DMG400000213" "histone h3" "GO:0006270" "DNA-dependent DNA replication initiation" "BP"
"PGSC0003DMG400000213" "histone h3" "GO:0006275" "regulation of DNA replication" "BP"
"PGSC0003DMG400000213" "histone h3" "GO:0006334" "nucleosome assembly" "BP"
"PGSC0003DMG400000213" "histone h3" "GO:0006346" "methylation-dependent chromatin silencing" "BP"
"PGSC0003DMG400000213" "histone h3" "GO:0008283" "cell proliferation" "BP"
"PGSC0003DMG400000213" "histone h3" "GO:0009536" "plastid" "CC"
"PGSC0003DMG400000213" "histone h3" "GO:0009567" "double fertilization forming a zygote and endosperm" "BP"
"PGSC0003DMG400000213" "histone h3" "GO:0009909" "regulation of flower development" "BP"
"PGSC0003DMG400000213" "histone h3" "GO:0010389" "regulation of G2/M transition of mitotic cell cycle" "BP"
"PGSC0003DMG400000213" "histone h3" "GO:0031048" "chromatin silencing by small RNA" "BP"
"PGSC0003DMG400000213" "histone h3" "GO:0048451" "petal formation" "BP"
"PGSC0003DMG400000213" "histone h3" "GO:0048453" "sepal formation" "BP"
"PGSC0003DMG400000213" "histone h3" "GO:0051307" "meiotic chromosome separation" "BP"
"PGSC0003DMG400000213" "histone h3" "GO:0051322" "anaphase" "BP"
"PGSC0003DMG400000213" "histone h3" "GO:0051567" "histone H3-K9 methylation" "BP"
"PGSC0003DMG400000213" "histone h3" "GO:0000775" "chromosome, centromeric region" "CC"
"PGSC0003DMG400000213" "histone h3" "GO:0000785" "chromatin" "CC"
"PGSC0003DMG400000213" "histone h3" "GO:0032991" "macromolecular complex" "CC"
"PGSC0003DMG400000214" "uncharacterized protein chloroplastic-like" "GO:0000165" "MAPK cascade" "BP"
"PGSC0003DMG400000214" "uncharacterized protein chloroplastic-like" "GO:0002831" "regulation of response to biotic stimulus" "BP"
"PGSC0003DMG400000214" "uncharacterized protein chloroplastic-like" "GO:0003824" "catalytic activity" "MF"
"PGSC0003DMG400000214" "uncharacterized protein chloroplastic-like" "GO:0005515" "protein binding" "MF"
"PGSC0003DMG400000214" "uncharacterized protein chloroplastic-like" "GO:0006364" "rRNA processing" "BP"
"PGSC0003DMG400000214" "uncharacterized protein chloroplastic-like" "GO:0006546" "glycine catabolic process" "BP"
"PGSC0003DMG400000214" "uncharacterized protein chloroplastic-like" "GO:0006612" "protein targeting to membrane" "BP"
"PGSC0003DMG400000214" "uncharacterized protein chloroplastic-like" "GO:0006636" "unsaturated fatty acid biosynthetic process" "BP"
"PGSC0003DMG400000214" "uncharacterized protein chloroplastic-like" "GO:0006733" "oxidoreduction coenzyme metabolic process" "BP"
"PGSC0003DMG400000214" "uncharacterized protein chloroplastic-like" "GO:0006766" "vitamin metabolic process" "BP"
"PGSC0003DMG400000214" "uncharacterized protein chloroplastic-like" "GO:0009072" "aromatic amino acid family metabolic process" "BP"
"PGSC0003DMG400000214" "uncharacterized protein chloroplastic-like" "GO:0009106" "lipoate metabolic process" "BP"
"PGSC0003DMG400000214" "uncharacterized protein chloroplastic-like" "GO:0009108" "coenzyme biosynthetic process" "BP"
"PGSC0003DMG400000214" "uncharacterized protein chloroplastic-like" "GO:0009117" "nucleotide metabolic process" "BP"
"PGSC0003DMG400000214" "uncharacterized protein chloroplastic-like" "GO:0009409" "response to cold" "BP"
"PGSC0003DMG400000214" "uncharacterized protein chloroplastic-like" "GO:0009535" "chloroplast thylakoid membrane" "CC"
"PGSC0003DMG400000214" "uncharacterized protein chloroplastic-like" "GO:0009595" "detection of biotic stimulus" "BP"
"PGSC0003DMG400000214" "uncharacterized protein chloroplastic-like" "GO:0009637" "response to blue light" "BP"
"PGSC0003DMG400000214" "uncharacterized protein chloroplastic-like" "GO:0009695" "jasmonic acid biosynthetic process" "BP"
"PGSC0003DMG400000214" "uncharacterized protein chloroplastic-like" "GO:0009697" "salicylic acid biosynthetic process" "BP"
"PGSC0003DMG400000214" "uncharacterized protein chloroplastic-like" "GO:0009744" "response to sucrose stimulus" "BP"
"PGSC0003DMG400000214" "uncharacterized protein chloroplastic-like" "GO:0009749" "response to glucose stimulus" "BP"
"PGSC0003DMG400000214" "uncharacterized protein chloroplastic-like" "GO:0009772" "photosynthetic electron transport in photosystem II" "BP"
"PGSC0003DMG400000214" "uncharacterized protein chloroplastic-like" "GO:0009773" "photosynthetic electron transport in photosystem I" "BP"
"PGSC0003DMG400000214" "uncharacterized protein chloroplastic-like" "GO:0009862" "systemic acquired resistance, salicylic acid mediated signaling pathway" "BP"
"PGSC0003DMG400000214" "uncharacterized protein chloroplastic-like" "GO:0009867" "jasmonic acid mediated signaling pathway" "BP"
"PGSC0003DMG400000214" "uncharacterized protein chloroplastic-like" "GO:0009902" "chloroplast relocation" "BP"
"PGSC0003DMG400000214" "uncharacterized protein chloroplastic-like" "GO:0009941" "chloroplast envelope" "CC"
"PGSC0003DMG400000214" "uncharacterized protein chloroplastic-like" "GO:0010027" "thylakoid membrane organization" "BP"
"PGSC0003DMG400000214" "uncharacterized protein chloroplastic-like" "GO:0010114" "response to red light" "BP"
"PGSC0003DMG400000214" "uncharacterized protein chloroplastic-like" "GO:0010200" "response to chitin" "BP"
"PGSC0003DMG400000214" "uncharacterized protein chloroplastic-like" "GO:0010207" "photosystem II assembly" "BP"
"PGSC0003DMG400000214" "uncharacterized protein chloroplastic-like" "GO:0010218" "response to far red light" "BP"
"PGSC0003DMG400000214" "uncharacterized protein chloroplastic-like" "GO:0010310" "regulation of hydrogen peroxide metabolic process" "BP"
"PGSC0003DMG400000214" "uncharacterized protein chloroplastic-like" "GO:0010363" "regulation of plant-type hypersensitive response" "BP"
"PGSC0003DMG400000214" "uncharacterized protein chloroplastic-like" "GO:0015995" "chlorophyll biosynthetic process" "BP"
"PGSC0003DMG400000214" "uncharacterized protein chloroplastic-like" "GO:0019216" "regulation of lipid metabolic process" "BP"
"PGSC0003DMG400000214" "uncharacterized protein chloroplastic-like" "GO:0019288" "isopentenyl diphosphate biosynthetic process, mevalonate-independent pathway" "BP"
"PGSC0003DMG400000214" "uncharacterized protein chloroplastic-like" "GO:0019344" "cysteine biosynthetic process" "BP"
"PGSC0003DMG400000214" "uncharacterized protein chloroplastic-like" "GO:0019748" "secondary metabolic process" "BP"
"PGSC0003DMG400000214" "uncharacterized protein chloroplastic-like" "GO:0031348" "negative regulation of defense response" "BP"
"PGSC0003DMG400000214" "uncharacterized protein chloroplastic-like" "GO:0035304" "regulation of protein dephosphorylation" "BP"
"PGSC0003DMG400000214" "uncharacterized protein chloroplastic-like" "GO:0042742" "defense response to bacterium" "BP"
"PGSC0003DMG400000214" "uncharacterized protein chloroplastic-like" "GO:0043900" "regulation of multi-organism process" "BP"
"PGSC0003DMG400000214" "uncharacterized protein chloroplastic-like" "GO:0050832" "defense response to fungus" "BP"
"PGSC0003DMG400000215" "abscisic acid receptor pyl9" "GO:0004872" "receptor activity" "MF"
"PGSC0003DMG400000215" "abscisic acid receptor pyl9" "GO:0005515" "protein binding" "MF"
"PGSC0003DMG400000215" "abscisic acid receptor pyl9" "GO:0005634" "nucleus" "CC"
"PGSC0003DMG400000215" "abscisic acid receptor pyl9" "GO:0005737" "cytoplasm" "CC"
"PGSC0003DMG400000215" "abscisic acid receptor pyl9" "GO:0006950" "response to stress" "BP"
"PGSC0003DMG400000215" "abscisic acid receptor pyl9" "GO:0009789" "positive regulation of abscisic acid mediated signaling pathway" "BP"
"PGSC0003DMG400000215" "abscisic acid receptor pyl9" "GO:0010427" "abscisic acid binding" "MF"
"PGSC0003DMG400000217" "cyclic nucleotide-gated ion channel 1-like" "GO:0005221" "intracellular cyclic nucleotide activated cation channel activity" "MF"
"PGSC0003DMG400000217" "cyclic nucleotide-gated ion channel 1-like" "GO:0005242" "inward rectifier potassium channel activity" "MF"
"PGSC0003DMG400000217" "cyclic nucleotide-gated ion channel 1-like" "GO:0005516" "calmodulin binding" "MF"
"PGSC0003DMG400000217" "cyclic nucleotide-gated ion channel 1-like" "GO:0005886" "plasma membrane" "CC"
"PGSC0003DMG400000217" "cyclic nucleotide-gated ion channel 1-like" "GO:0006813" "potassium ion transport" "BP"
"PGSC0003DMG400000217" "cyclic nucleotide-gated ion channel 1-like" "GO:0006816" "calcium ion transport" "BP"
"PGSC0003DMG400000217" "cyclic nucleotide-gated ion channel 1-like" "GO:0009620" "response to fungus" "BP"
"PGSC0003DMG400000217" "cyclic nucleotide-gated ion channel 1-like" "GO:0016021" "integral to membrane" "CC"
"PGSC0003DMG400000217" "cyclic nucleotide-gated ion channel 1-like" "GO:0030551" "cyclic nucleotide binding" "MF"
"PGSC0003DMG400000217" "cyclic nucleotide-gated ion channel 1-like" "GO:0055085" "transmembrane transport" "BP"
"PGSC0003DMG400000219" "ring-h2 finger protein atl21a-like" "GO:0008270" "zinc ion binding" "MF"
"PGSC0003DMG400000219" "ring-h2 finger protein atl21a-like" "GO:0030247" "polysaccharide binding" "MF"
"PGSC0003DMG400000221" "ring-h2 finger protein atl21a-like" "GO:0005488" "binding" "MF"
"PGSC0003DMG400000222" "probable f-box protein at3g61730-like" "GO:0005634" "nucleus" "CC"
"PGSC0003DMG400000222" "probable f-box protein at3g61730-like" "GO:0048658" "tapetal layer development" "BP"
"PGSC0003DMG400000222" "probable f-box protein at3g61730-like" "GO:0055046" "microgametogenesis" "BP"
"PGSC0003DMG400000226" "o-acyltransferase wsd1" "GO:0016746" "transferase activity, transferring acyl groups" "MF"
"PGSC0003DMG400000227" "dynamin-related protein 1a" "GO:0003924" "GTPase activity" "MF"
"PGSC0003DMG400000227" "dynamin-related protein 1a" "GO:0005525" "GTP binding" "MF"
"PGSC0003DMG400000227" "dynamin-related protein 1a" "GO:0005774" "vacuolar membrane" "CC"
"PGSC0003DMG400000227" "dynamin-related protein 1a" "GO:0005829" "cytosol" "CC"
"PGSC0003DMG400000227" "dynamin-related protein 1a" "GO:0005874" "microtubule" "CC"
"PGSC0003DMG400000227" "dynamin-related protein 1a" "GO:0005886" "plasma membrane" "CC"
"PGSC0003DMG400000227" "dynamin-related protein 1a" "GO:0006184" "GTP catabolic process" "BP"
"PGSC0003DMG400000227" "dynamin-related protein 1a" "GO:0009504" "cell plate" "CC"
"PGSC0003DMG400000227" "dynamin-related protein 1a" "GO:0009506" "plasmodesma" "CC"
"PGSC0003DMG400000227" "dynamin-related protein 1a" "GO:0009524" "phragmoplast" "CC"
"PGSC0003DMG400000227" "dynamin-related protein 1a" "GO:0009535" "chloroplast thylakoid membrane" "CC"
"PGSC0003DMG400000227" "dynamin-related protein 1a" "GO:0009793" "embryo development ending in seed dormancy" "BP"
"PGSC0003DMG400000227" "dynamin-related protein 1a" "GO:0009920" "cell plate formation involved in plant-type cell wall biogenesis" "BP"
"PGSC0003DMG400000227" "dynamin-related protein 1a" "GO:0010051" "xylem and phloem pattern formation" "BP"
"PGSC0003DMG400000227" "dynamin-related protein 1a" "GO:0010091" "trichome branching" "BP"
"PGSC0003DMG400000227" "dynamin-related protein 1a" "GO:0030276" "clathrin binding" "MF"
"PGSC0003DMG400000227" "dynamin-related protein 1a" "GO:0032880" "regulation of protein localization" "BP"
"PGSC0003DMG400000227" "dynamin-related protein 1a" "GO:0043424" "protein histidine kinase binding" "MF"
"PGSC0003DMG400000227" "dynamin-related protein 1a" "GO:0048488" "synaptic vesicle endocytosis" "BP"
"PGSC0003DMG400000227" "dynamin-related protein 1a" "GO:0072583" "clathrin-mediated endocytosis" "BP"
"PGSC0003DMG400000227" "dynamin-related protein 5a" "GO:0003924" "GTPase activity" "MF"
"PGSC0003DMG400000227" "dynamin-related protein 5a" "GO:0005525" "GTP binding" "MF"
"PGSC0003DMG400000227" "dynamin-related protein 5a" "GO:0005774" "vacuolar membrane" "CC"
"PGSC0003DMG400000227" "dynamin-related protein 5a" "GO:0005829" "cytosol" "CC"
"PGSC0003DMG400000227" "dynamin-related protein 5a" "GO:0005874" "microtubule" "CC"
"PGSC0003DMG400000227" "dynamin-related protein 5a" "GO:0005886" "plasma membrane" "CC"
"PGSC0003DMG400000227" "dynamin-related protein 5a" "GO:0006184" "GTP catabolic process" "BP"
"PGSC0003DMG400000227" "dynamin-related protein 5a" "GO:0009504" "cell plate" "CC"
"PGSC0003DMG400000227" "dynamin-related protein 5a" "GO:0009506" "plasmodesma" "CC"
"PGSC0003DMG400000227" "dynamin-related protein 5a" "GO:0009524" "phragmoplast" "CC"
"PGSC0003DMG400000227" "dynamin-related protein 5a" "GO:0009535" "chloroplast thylakoid membrane" "CC"
"PGSC0003DMG400000227" "dynamin-related protein 5a" "GO:0009793" "embryo development ending in seed dormancy" "BP"
"PGSC0003DMG400000227" "dynamin-related protein 5a" "GO:0009920" "cell plate formation involved in plant-type cell wall biogenesis" "BP"
"PGSC0003DMG400000227" "dynamin-related protein 5a" "GO:0010051" "xylem and phloem pattern formation" "BP"
"PGSC0003DMG400000227" "dynamin-related protein 5a" "GO:0010091" "trichome branching" "BP"
"PGSC0003DMG400000227" "dynamin-related protein 5a" "GO:0030276" "clathrin binding" "MF"
"PGSC0003DMG400000227" "dynamin-related protein 5a" "GO:0032880" "regulation of protein localization" "BP"
"PGSC0003DMG400000227" "dynamin-related protein 5a" "GO:0043424" "protein histidine kinase binding" "MF"
"PGSC0003DMG400000227" "dynamin-related protein 5a" "GO:0048488" "synaptic vesicle endocytosis" "BP"
"PGSC0003DMG400000227" "dynamin-related protein 5a" "GO:0072583" "clathrin-mediated endocytosis" "BP"
"PGSC0003DMG400000229" "ubiquitin ligase" "GO:0004842" "ubiquitin-protein ligase activity" "MF"
"PGSC0003DMG400000229" "ubiquitin ligase" "GO:0005634" "nucleus" "CC"
"PGSC0003DMG400000229" "ubiquitin ligase" "GO:0005739" "mitochondrion" "CC"
"PGSC0003DMG400000229" "ubiquitin ligase" "GO:0006511" "ubiquitin-dependent protein catabolic process" "BP"
"PGSC0003DMG400000229" "ubiquitin ligase" "GO:0007275" "multicellular organismal development" "BP"
"PGSC0003DMG400000229" "ubiquitin ligase" "GO:0008270" "zinc ion binding" "MF"
"PGSC0003DMG400000229" "ubiquitin ligase" "GO:0016567" "protein ubiquitination" "BP"
"PGSC0003DMG400000231" "aspartic proteinase nepenthesin-1-like" "GO:0004190" "aspartic-type endopeptidase activity" "MF"
"PGSC0003DMG400000231" "aspartic proteinase nepenthesin-1-like" "GO:0006508" "proteolysis" "BP"
"PGSC0003DMG400000231" "aspartic proteinase nepenthesin-1-like" "GO:0009505" "plant-type cell wall" "CC"
"PGSC0003DMG400000231" "aspartic proteinase nepenthesin-1-like" "GO:0009506" "plasmodesma" "CC"
"PGSC0003DMG400000231" "aspartic proteinase nepenthesin-1-like" "GO:0009664" "plant-type cell wall organization" "BP"
"PGSC0003DMG400000231" "aspartic proteinase nepenthesin-1-like" "GO:0016020" "membrane" "CC"
"PGSC0003DMG400000231" "aspartic proteinase nepenthesin-1-like" "GO:0016023" "cytoplasmic membrane-bounded vesicle" "CC"
"PGSC0003DMG400000231" "aspartic proteinase nepenthesin-1-like" "GO:0042545" "cell wall modification" "BP"
"PGSC0003DMG400000231" "aspartic proteinase nepenthesin-1-like" "GO:0080167" "response to karrikin" "BP"
"PGSC0003DMG400000232" "transcription factor bhlh13" "GO:0003700" "sequence-specific DNA binding transcription factor activity" "MF"
"PGSC0003DMG400000232" "transcription factor bhlh13" "GO:0005634" "nucleus" "CC"
"PGSC0003DMG400000232" "transcription factor bhlh13" "GO:0006355" "regulation of transcription, DNA-dependent" "BP"
"PGSC0003DMG400000232" "transcription factor bhlh13" "GO:0006612" "protein targeting to membrane" "BP"
"PGSC0003DMG400000232" "transcription factor bhlh13" "GO:0009414" "response to water deprivation" "BP"
"PGSC0003DMG400000232" "transcription factor bhlh13" "GO:0009611" "response to wounding" "BP"
"PGSC0003DMG400000232" "transcription factor bhlh13" "GO:0009620" "response to fungus" "BP"
"PGSC0003DMG400000232" "transcription factor bhlh13" "GO:0009695" "jasmonic acid biosynthetic process" "BP"
"PGSC0003DMG400000232" "transcription factor bhlh13" "GO:0009723" "response to ethylene stimulus" "BP"
"PGSC0003DMG400000232" "transcription factor bhlh13" "GO:0009733" "response to auxin stimulus" "BP"
"PGSC0003DMG400000232" "transcription factor bhlh13" "GO:0009738" "abscisic acid mediated signaling pathway" "BP"
"PGSC0003DMG400000232" "transcription factor bhlh13" "GO:0009863" "salicylic acid mediated signaling pathway" "BP"
"PGSC0003DMG400000232" "transcription factor bhlh13" "GO:0009867" "jasmonic acid mediated signaling pathway" "BP"
"PGSC0003DMG400000232" "transcription factor bhlh13" "GO:0010363" "regulation of plant-type hypersensitive response" "BP"
"PGSC0003DMG400000232" "transcription factor bhlh13" "GO:0016491" "oxidoreductase activity" "MF"
"PGSC0003DMG400000232" "transcription factor bhlh13" "GO:0042538" "hyperosmotic salinity response" "BP"
"PGSC0003DMG400000232" "transcription factor bhlh13" "GO:0003677" "DNA binding" "MF"
"PGSC0003DMG400000232" "transcription factor bhlh13" "GO:0009628" "response to abiotic stimulus" "BP"
"PGSC0003DMG400000232" "transcription factor bhlh13" "GO:0009694" "jasmonic acid metabolic process" "BP"
"PGSC0003DMG400000232" "transcription factor bhlh13" "GO:0009737" "response to abscisic acid stimulus" "BP"
"PGSC0003DMG400000232" "transcription factor bhlh13" "GO:0009753" "response to jasmonic acid stimulus" "BP"
"PGSC0003DMG400000232" "transcription factor bhlh13" "GO:0009755" "hormone-mediated signaling pathway" "BP"
"PGSC0003DMG400000233" "uncharacterized protein" "GO:0005739" "mitochondrion" "CC"
"PGSC0003DMG400000233" "uncharacterized protein" "GO:0016020" "membrane" "CC"
"PGSC0003DMG400000233" "uncharacterized protein" "GO:0016023" "cytoplasmic membrane-bounded vesicle" "CC"
"PGSC0003DMG400000236" "uncharacterized protein isoform 1" "GO:0005783" "endoplasmic reticulum" "CC"
"PGSC0003DMG400000236" "uncharacterized protein isoform 1" "GO:0006457" "protein folding" "BP"
"PGSC0003DMG400000236" "uncharacterized protein isoform 1" "GO:0006661" "phosphatidylinositol biosynthetic process" "BP"
"PGSC0003DMG400000236" "uncharacterized protein isoform 1" "GO:0010286" "heat acclimation" "BP"
"PGSC0003DMG400000236" "uncharacterized protein isoform 1" "GO:0016021" "integral to membrane" "CC"
"PGSC0003DMG400000237" "nc domain-containing protein" "GO:0005739" "mitochondrion" "CC"
"PGSC0003DMG400000237" "nc domain-containing protein" "GO:0010089" "xylem development" "BP"
"PGSC0003DMG400000237" "nc domain-containing protein" "GO:0010382" "cellular cell wall macromolecule metabolic process" "BP"
"PGSC0003DMG400000238" "bifunctional fucokinase fucose pyrophosphorylase-like" "GO:0004335" "galactokinase activity" "MF"
"PGSC0003DMG400000238" "bifunctional fucokinase fucose pyrophosphorylase-like" "GO:0005524" "ATP binding" "MF"
"PGSC0003DMG400000238" "bifunctional fucokinase fucose pyrophosphorylase-like" "GO:0005737" "cytoplasm" "CC"
"PGSC0003DMG400000238" "bifunctional fucokinase fucose pyrophosphorylase-like" "GO:0016310" "phosphorylation" "BP"
"PGSC0003DMG400000238" "bifunctional fucokinase fucose pyrophosphorylase-like" "GO:0030244" "cellulose biosynthetic process" "BP"
"PGSC0003DMG400000238" "bifunctional fucokinase fucose pyrophosphorylase-like" "GO:0042352" "GDP-L-fucose salvage" "BP"
"PGSC0003DMG400000238" "bifunctional fucokinase fucose pyrophosphorylase-like" "GO:0047341" "fucose-1-phosphate guanylyltransferase activity" "MF"
"PGSC0003DMG400000238" "bifunctional fucokinase fucose pyrophosphorylase-like" "GO:0048193" "Golgi vesicle transport" "BP"
"PGSC0003DMG400000238" "bifunctional fucokinase fucose pyrophosphorylase-like" "GO:0050201" "fucokinase activity" "MF"
"PGSC0003DMG400000239" "arginine serine-rich-splicing factor rsp31-like" "GO:0000398" "nuclear mRNA splicing, via spliceosome" "BP"
"PGSC0003DMG400000239" "arginine serine-rich-splicing factor rsp31-like" "GO:0003676" "nucleic acid binding" "MF"
"PGSC0003DMG400000239" "arginine serine-rich-splicing factor rsp31-like" "GO:0005681" "spliceosomal complex" "CC"
"PGSC0003DMG400000239" "arginine serine-rich-splicing factor rsp31-like" "GO:0016607" "nuclear speck" "CC"
"PGSC0003DMG400000239" "arginine serine-rich-splicing factor rsp31-like" "GO:0030422" "production of siRNA involved in RNA interference" "BP"
"PGSC0003DMG400000239" "arginine serine-rich-splicing factor rsp31-like" "GO:0035196" "production of miRNAs involved in gene silencing by miRNA" "BP"
"PGSC0003DMG400000239" "arginine serine-rich-splicing factor rsp31-like" "GO:0043687" "post-translational protein modification" "BP"
"PGSC0003DMG400000239" "arginine serine-rich-splicing factor rsp31-like" "GO:0045893" "positive regulation of transcription, DNA-dependent" "BP"
"PGSC0003DMG400000239" "arginine serine-rich-splicing factor rsp31-like" "GO:0000166" "nucleotide binding" "MF"
"PGSC0003DMG400000239" "arginine serine-rich-splicing factor rsp31-like" "GO:0003723" "RNA binding" "MF"
"PGSC0003DMG400000241" "u-box domain-containing protein 43-like" "GO:0016874" "ligase activity" "MF"
"PGSC0003DMG400000241" "u-box domain-containing protein 43-like" "GO:0000151" "ubiquitin ligase complex" "CC"
"PGSC0003DMG400000241" "u-box domain-containing protein 43-like" "GO:0004842" "ubiquitin-protein ligase activity" "MF"
"PGSC0003DMG400000241" "u-box domain-containing protein 43-like" "GO:0016567" "protein ubiquitination" "BP"
"PGSC0003DMG400000242" "pentatricopeptide repeat-containing protein" "GO:0009791" "post-embryonic development" "BP"
"PGSC0003DMG400000242" "pentatricopeptide repeat-containing protein" "GO:0048608" "reproductive structure development" "BP"
"PGSC0003DMG400000243" "atp binding" "GO:0005524" "ATP binding" "MF"
"PGSC0003DMG400000243" "atp binding" "GO:0017111" "nucleoside-triphosphatase activity" "MF"
"PGSC0003DMG400000244" "cytochrome p450" "GO:0004497" "monooxygenase activity" "MF"
"PGSC0003DMG400000244" "cytochrome p450" "GO:0009055" "electron carrier activity" "MF"
"PGSC0003DMG400000244" "cytochrome p450" "GO:0016705" "oxidoreductase activity, acting on paired donors, with incorporation or reduction of molecular oxygen" "MF"
"PGSC0003DMG400000244" "cytochrome p450" "GO:0019825" "oxygen binding" "MF"
"PGSC0003DMG400000244" "cytochrome p450" "GO:0020037" "heme binding" "MF"
"PGSC0003DMG400000244" "cytochrome p450" "GO:0048316" "seed development" "BP"
"PGSC0003DMG400000244" "cytochrome p450" "GO:0055114" "oxidation-reduction process" "BP"
"PGSC0003DMG400000246" "#NAME?" "GO:0000023" "maltose metabolic process" "BP"
"PGSC0003DMG400000246" "#NAME?" "GO:0003825" "alpha,alpha-trehalose-phosphate synthase (UDP-forming) activity" "MF"
"PGSC0003DMG400000246" "#NAME?" "GO:0004805" "trehalose-phosphatase activity" "MF"
"PGSC0003DMG400000246" "#NAME?" "GO:0005739" "mitochondrion" "CC"
"PGSC0003DMG400000246" "#NAME?" "GO:0005992" "trehalose biosynthetic process" "BP"
"PGSC0003DMG400000246" "#NAME?" "GO:0019252" "starch biosynthetic process" "BP"
"PGSC0003DMG400000246" "#NAME?" "GO:0033828" "glucosylglycerol-phosphate synthase activity" "MF"
"PGSC0003DMG400000246" "#NAME?" "GO:0043085" "positive regulation of catalytic activity" "BP"
"PGSC0003DMG400000247" "hypothetical protein SORBIDRAFT_05g001950 [Sorghum bicolor]" "GO:0005739" "mitochondrion" "CC"
"PGSC0003DMG400000248" "low quality protein: homeobox-leucine zipper protein athb-7-like" "GO:0000976" "transcription regulatory region sequence-specific DNA binding" "MF"
"PGSC0003DMG400000248" "low quality protein: homeobox-leucine zipper protein athb-7-like" "GO:0003700" "sequence-specific DNA binding transcription factor activity" "MF"
"PGSC0003DMG400000248" "low quality protein: homeobox-leucine zipper protein athb-7-like" "GO:0005634" "nucleus" "CC"
"PGSC0003DMG400000248" "low quality protein: homeobox-leucine zipper protein athb-7-like" "GO:0006944" "cellular membrane fusion" "BP"
"PGSC0003DMG400000248" "low quality protein: homeobox-leucine zipper protein athb-7-like" "GO:0009409" "response to cold" "BP"
"PGSC0003DMG400000248" "low quality protein: homeobox-leucine zipper protein athb-7-like" "GO:0009414" "response to water deprivation" "BP"
"PGSC0003DMG400000248" "low quality protein: homeobox-leucine zipper protein athb-7-like" "GO:0009615" "response to virus" "BP"
"PGSC0003DMG400000248" "low quality protein: homeobox-leucine zipper protein athb-7-like" "GO:0009738" "abscisic acid mediated signaling pathway" "BP"
"PGSC0003DMG400000248" "low quality protein: homeobox-leucine zipper protein athb-7-like" "GO:0042538" "hyperosmotic salinity response" "BP"
"PGSC0003DMG400000248" "low quality protein: homeobox-leucine zipper protein athb-7-like" "GO:0045893" "positive regulation of transcription, DNA-dependent" "BP"
"PGSC0003DMG400000251" "adenosine 3 -phospho 5 -phosphosulfate transporter" "GO:0016021" "integral to membrane" "CC"
"PGSC0003DMG400000251" "adenosine 3 -phospho 5 -phosphosulfate transporter" "GO:0055085" "transmembrane transport" "BP"
"PGSC0003DMG400000256" "uncharacterized protein loc100807511" "GO:0008152" "metabolic process" "BP"
"PGSC0003DMG400000256" "uncharacterized protein loc100807511" "GO:0016772" "transferase activity, transferring phosphorus-containing groups" "MF"
"PGSC0003DMG400000259" "hat family dimerization domain containing protein" "GO:0005488" "binding" "MF"
"PGSC0003DMG400000259" "hat family dimerization domain containing protein" "GO:0005739" "mitochondrion" "CC"
"PGSC0003DMG400000259" "hat family dimerization domain containing protein" "GO:0009506" "plasmodesma" "CC"
"PGSC0003DMG400000261" "udp-glycosyltransferase family protein" "GO:0005794" "Golgi apparatus" "CC"
"PGSC0003DMG400000261" "udp-glycosyltransferase family protein" "GO:0009058" "biosynthetic process" "BP"
"PGSC0003DMG400000261" "udp-glycosyltransferase family protein" "GO:0016740" "transferase activity" "MF"
"PGSC0003DMG400000270" "-norcoclaurine 6-o-methyltransferase" "GO:0005829" "cytosol" "CC"
"PGSC0003DMG400000270" "-norcoclaurine 6-o-methyltransferase" "GO:0008171" "O-methyltransferase activity" "MF"
"PGSC0003DMG400000270" "-norcoclaurine 6-o-methyltransferase" "GO:0032259" "methylation" "BP"
"PGSC0003DMG400000270" "-norcoclaurine 6-o-methyltransferase" "GO:0046983" "protein dimerization activity" "MF"
"PGSC0003DMG400000271" "protein" "GO:0046872" "metal ion binding" "MF"
"PGSC0003DMG400000272" "nuclear transcription factor y subunit a-3-like" "GO:0005634" "nucleus" "CC"
"PGSC0003DMG400000272" "nuclear transcription factor y subunit a-3-like" "GO:0050789" "regulation of biological process" "BP"
"PGSC0003DMG400000272" "nuclear transcription factor y subunit a-3-like" "GO:0003700" "sequence-specific DNA binding transcription factor activity" "MF"
"PGSC0003DMG400000272" "nuclear transcription factor y subunit a-3-like" "GO:0009414" "response to water deprivation" "BP"
"PGSC0003DMG400000272" "nuclear transcription factor y subunit a-3-like" "GO:0009738" "abscisic acid mediated signaling pathway" "BP"
"PGSC0003DMG400000272" "nuclear transcription factor y subunit a-3-like" "GO:0009785" "blue light signaling pathway" "BP"
"PGSC0003DMG400000272" "nuclear transcription factor y subunit a-3-like" "GO:0016023" "cytoplasmic membrane-bounded vesicle" "CC"
"PGSC0003DMG400000272" "nuclear transcription factor y subunit a-3-like" "GO:0016036" "cellular response to phosphate starvation" "BP"
"PGSC0003DMG400000272" "nuclear transcription factor y subunit a-3-like" "GO:0019375" "galactolipid biosynthetic process" "BP"
"PGSC0003DMG400000272" "nuclear transcription factor y subunit a-3-like" "GO:0045892" "negative regulation of transcription, DNA-dependent" "BP"
"PGSC0003DMG400000273" "mitogen-activated protein kinase kinase 2" "GO:0000023" "maltose metabolic process" "BP"
"PGSC0003DMG400000273" "mitogen-activated protein kinase kinase 2" "GO:0000165" "MAPK cascade" "BP"
"PGSC0003DMG400000273" "mitogen-activated protein kinase kinase 2" "GO:0000187" "activation of MAPK activity" "BP"
"PGSC0003DMG400000273" "mitogen-activated protein kinase kinase 2" "GO:0002237" "response to molecule of bacterial origin" "BP"
"PGSC0003DMG400000273" "mitogen-activated protein kinase kinase 2" "GO:0002679" "respiratory burst involved in defense response" "BP"
"PGSC0003DMG400000273" "mitogen-activated protein kinase kinase 2" "GO:0002831" "regulation of response to biotic stimulus" "BP"
"PGSC0003DMG400000273" "mitogen-activated protein kinase kinase 2" "GO:0004674" "protein serine/threonine kinase activity" "MF"
"PGSC0003DMG400000273" "mitogen-activated protein kinase kinase 2" "GO:0004708" "MAP kinase kinase activity" "MF"
"PGSC0003DMG400000273" "mitogen-activated protein kinase kinase 2" "GO:0004713" "protein tyrosine kinase activity" "MF"
"PGSC0003DMG400000273" "mitogen-activated protein kinase kinase 2" "GO:0005515" "protein binding" "MF"
"PGSC0003DMG400000273" "mitogen-activated protein kinase kinase 2" "GO:0005524" "ATP binding" "MF"
"PGSC0003DMG400000273" "mitogen-activated protein kinase kinase 2" "GO:0005737" "cytoplasm" "CC"
"PGSC0003DMG400000273" "mitogen-activated protein kinase kinase 2" "GO:0005886" "plasma membrane" "CC"
"PGSC0003DMG400000273" "mitogen-activated protein kinase kinase 2" "GO:0006096" "glycolysis" "BP"
"PGSC0003DMG400000273" "mitogen-activated protein kinase kinase 2" "GO:0006355" "regulation of transcription, DNA-dependent" "BP"
"PGSC0003DMG400000273" "mitogen-activated protein kinase kinase 2" "GO:0006612" "protein targeting to membrane" "BP"
"PGSC0003DMG400000273" "mitogen-activated protein kinase kinase 2" "GO:0006833" "water transport" "BP"
"PGSC0003DMG400000273" "mitogen-activated protein kinase kinase 2" "GO:0006944" "cellular membrane fusion" "BP"
"PGSC0003DMG400000273" "mitogen-activated protein kinase kinase 2" "GO:0006972" "hyperosmotic response" "BP"
"PGSC0003DMG400000273" "mitogen-activated protein kinase kinase 2" "GO:0006995" "cellular response to nitrogen starvation" "BP"
"PGSC0003DMG400000273" "mitogen-activated protein kinase kinase 2" "GO:0007030" "Golgi organization" "BP"
"PGSC0003DMG400000273" "mitogen-activated protein kinase kinase 2" "GO:0009414" "response to water deprivation" "BP"
"PGSC0003DMG400000273" "mitogen-activated protein kinase kinase 2" "GO:0009595" "detection of biotic stimulus" "BP"
"PGSC0003DMG400000273" "mitogen-activated protein kinase kinase 2" "GO:0009611" "response to wounding" "BP"
"PGSC0003DMG400000273" "mitogen-activated protein kinase kinase 2" "GO:0009625" "response to insect" "BP"
"PGSC0003DMG400000273" "mitogen-activated protein kinase kinase 2" "GO:0009631" "cold acclimation" "BP"
"PGSC0003DMG400000273" "mitogen-activated protein kinase kinase 2" "GO:0009651" "response to salt stress" "BP"
"PGSC0003DMG400000273" "mitogen-activated protein kinase kinase 2" "GO:0009697" "salicylic acid biosynthetic process" "BP"
"PGSC0003DMG400000273" "mitogen-activated protein kinase kinase 2" "GO:0009738" "abscisic acid mediated signaling pathway" "BP"
"PGSC0003DMG400000273" "mitogen-activated protein kinase kinase 2" "GO:0009862" "systemic acquired resistance, salicylic acid mediated signaling pathway" "BP"
"PGSC0003DMG400000273" "mitogen-activated protein kinase kinase 2" "GO:0009867" "jasmonic acid mediated signaling pathway" "BP"
"PGSC0003DMG400000273" "mitogen-activated protein kinase kinase 2" "GO:0010200" "response to chitin" "BP"
"PGSC0003DMG400000273" "mitogen-activated protein kinase kinase 2" "GO:0010310" "regulation of hydrogen peroxide metabolic process" "BP"
"PGSC0003DMG400000273" "mitogen-activated protein kinase kinase 2" "GO:0010363" "regulation of plant-type hypersensitive response" "BP"
"PGSC0003DMG400000273" "mitogen-activated protein kinase kinase 2" "GO:0010374" "stomatal complex development" "BP"
"PGSC0003DMG400000273" "mitogen-activated protein kinase kinase 2" "GO:0019252" "starch biosynthetic process" "BP"
"PGSC0003DMG400000273" "mitogen-activated protein kinase kinase 2" "GO:0019684" "photosynthesis, light reaction" "BP"
"PGSC0003DMG400000273" "mitogen-activated protein kinase kinase 2" "GO:0019761" "glucosinolate biosynthetic process" "BP"
"PGSC0003DMG400000273" "mitogen-activated protein kinase kinase 2" "GO:0030968" "endoplasmic reticulum unfolded protein response" "BP"
"PGSC0003DMG400000273" "mitogen-activated protein kinase kinase 2" "GO:0031348" "negative regulation of defense response" "BP"
"PGSC0003DMG400000273" "mitogen-activated protein kinase kinase 2" "GO:0035304" "regulation of protein dephosphorylation" "BP"
"PGSC0003DMG400000273" "mitogen-activated protein kinase kinase 2" "GO:0042542" "response to hydrogen peroxide" "BP"
"PGSC0003DMG400000273" "mitogen-activated protein kinase kinase 2" "GO:0042742" "defense response to bacterium" "BP"
"PGSC0003DMG400000273" "mitogen-activated protein kinase kinase 2" "GO:0043069" "negative regulation of programmed cell death" "BP"
"PGSC0003DMG400000273" "mitogen-activated protein kinase kinase 2" "GO:0043900" "regulation of multi-organism process" "BP"
"PGSC0003DMG400000273" "mitogen-activated protein kinase kinase 2" "GO:0045727" "positive regulation of translation" "BP"
"PGSC0003DMG400000273" "mitogen-activated protein kinase kinase 2" "GO:0046686" "response to cadmium ion" "BP"
"PGSC0003DMG400000273" "mitogen-activated protein kinase kinase 2" "GO:0048481" "ovule development" "BP"
"PGSC0003DMG400000273" "mitogen-activated protein kinase kinase 2" "GO:0050832" "defense response to fungus" "BP"
"PGSC0003DMG400000273" "mitogen-activated protein kinase kinase 2-like" "GO:0000023" "maltose metabolic process" "BP"
"PGSC0003DMG400000273" "mitogen-activated protein kinase kinase 2-like" "GO:0000165" "MAPK cascade" "BP"
"PGSC0003DMG400000273" "mitogen-activated protein kinase kinase 2-like" "GO:0000187" "activation of MAPK activity" "BP"
"PGSC0003DMG400000273" "mitogen-activated protein kinase kinase 2-like" "GO:0002237" "response to molecule of bacterial origin" "BP"
"PGSC0003DMG400000273" "mitogen-activated protein kinase kinase 2-like" "GO:0002679" "respiratory burst involved in defense response" "BP"
"PGSC0003DMG400000273" "mitogen-activated protein kinase kinase 2-like" "GO:0002831" "regulation of response to biotic stimulus" "BP"
"PGSC0003DMG400000273" "mitogen-activated protein kinase kinase 2-like" "GO:0004674" "protein serine/threonine kinase activity" "MF"
"PGSC0003DMG400000273" "mitogen-activated protein kinase kinase 2-like" "GO:0004708" "MAP kinase kinase activity" "MF"
"PGSC0003DMG400000273" "mitogen-activated protein kinase kinase 2-like" "GO:0005515" "protein binding" "MF"
"PGSC0003DMG400000273" "mitogen-activated protein kinase kinase 2-like" "GO:0005524" "ATP binding" "MF"
"PGSC0003DMG400000273" "mitogen-activated protein kinase kinase 2-like" "GO:0005737" "cytoplasm" "CC"
"PGSC0003DMG400000273" "mitogen-activated protein kinase kinase 2-like" "GO:0005886" "plasma membrane" "CC"
"PGSC0003DMG400000273" "mitogen-activated protein kinase kinase 2-like" "GO:0006355" "regulation of transcription, DNA-dependent" "BP"
"PGSC0003DMG400000273" "mitogen-activated protein kinase kinase 2-like" "GO:0006612" "protein targeting to membrane" "BP"
"PGSC0003DMG400000273" "mitogen-activated protein kinase kinase 2-like" "GO:0006944" "cellular membrane fusion" "BP"
"PGSC0003DMG400000273" "mitogen-activated protein kinase kinase 2-like" "GO:0006995" "cellular response to nitrogen starvation" "BP"
"PGSC0003DMG400000273" "mitogen-activated protein kinase kinase 2-like" "GO:0009414" "response to water deprivation" "BP"
"PGSC0003DMG400000273" "mitogen-activated protein kinase kinase 2-like" "GO:0009595" "detection of biotic stimulus" "BP"
"PGSC0003DMG400000273" "mitogen-activated protein kinase kinase 2-like" "GO:0009611" "response to wounding" "BP"
"PGSC0003DMG400000273" "mitogen-activated protein kinase kinase 2-like" "GO:0009625" "response to insect" "BP"
"PGSC0003DMG400000273" "mitogen-activated protein kinase kinase 2-like" "GO:0009631" "cold acclimation" "BP"
"PGSC0003DMG400000273" "mitogen-activated protein kinase kinase 2-like" "GO:0009651" "response to salt stress" "BP"
"PGSC0003DMG400000273" "mitogen-activated protein kinase kinase 2-like" "GO:0009697" "salicylic acid biosynthetic process" "BP"
"PGSC0003DMG400000273" "mitogen-activated protein kinase kinase 2-like" "GO:0009862" "systemic acquired resistance, salicylic acid mediated signaling pathway" "BP"
"PGSC0003DMG400000273" "mitogen-activated protein kinase kinase 2-like" "GO:0009867" "jasmonic acid mediated signaling pathway" "BP"
"PGSC0003DMG400000273" "mitogen-activated protein kinase kinase 2-like" "GO:0010200" "response to chitin" "BP"
"PGSC0003DMG400000273" "mitogen-activated protein kinase kinase 2-like" "GO:0010310" "regulation of hydrogen peroxide metabolic process" "BP"
"PGSC0003DMG400000273" "mitogen-activated protein kinase kinase 2-like" "GO:0010363" "regulation of plant-type hypersensitive response" "BP"
"PGSC0003DMG400000273" "mitogen-activated protein kinase kinase 2-like" "GO:0019252" "starch biosynthetic process" "BP"
"PGSC0003DMG400000273" "mitogen-activated protein kinase kinase 2-like" "GO:0019684" "photosynthesis, light reaction" "BP"
"PGSC0003DMG400000273" "mitogen-activated protein kinase kinase 2-like" "GO:0019761" "glucosinolate biosynthetic process" "BP"
"PGSC0003DMG400000273" "mitogen-activated protein kinase kinase 2-like" "GO:0031348" "negative regulation of defense response" "BP"
"PGSC0003DMG400000273" "mitogen-activated protein kinase kinase 2-like" "GO:0035304" "regulation of protein dephosphorylation" "BP"
"PGSC0003DMG400000273" "mitogen-activated protein kinase kinase 2-like" "GO:0042542" "response to hydrogen peroxide" "BP"
"PGSC0003DMG400000273" "mitogen-activated protein kinase kinase 2-like" "GO:0042742" "defense response to bacterium" "BP"
"PGSC0003DMG400000273" "mitogen-activated protein kinase kinase 2-like" "GO:0043069" "negative regulation of programmed cell death" "BP"
"PGSC0003DMG400000273" "mitogen-activated protein kinase kinase 2-like" "GO:0043900" "regulation of multi-organism process" "BP"
"PGSC0003DMG400000273" "mitogen-activated protein kinase kinase 2-like" "GO:0045727" "positive regulation of translation" "BP"
"PGSC0003DMG400000273" "mitogen-activated protein kinase kinase 2-like" "GO:0050832" "defense response to fungus" "BP"
"PGSC0003DMG400000274" "diacylglycerol acyltransferase" "GO:0003677" "DNA binding" "MF"
"PGSC0003DMG400000274" "diacylglycerol acyltransferase" "GO:0004144" "diacylglycerol O-acyltransferase activity" "MF"
"PGSC0003DMG400000274" "diacylglycerol acyltransferase" "GO:0004803" "transposase activity" "MF"
"PGSC0003DMG400000274" "diacylglycerol acyltransferase" "GO:0005634" "nucleus" "CC"
"PGSC0003DMG400000274" "diacylglycerol acyltransferase" "GO:0005975" "carbohydrate metabolic process" "BP"
"PGSC0003DMG400000274" "diacylglycerol acyltransferase" "GO:0006313" "transposition, DNA-mediated" "BP"
"PGSC0003DMG400000274" "diacylglycerol acyltransferase" "GO:0007568" "aging" "BP"
"PGSC0003DMG400000274" "diacylglycerol acyltransferase" "GO:0007623" "circadian rhythm" "BP"
"PGSC0003DMG400000274" "diacylglycerol acyltransferase" "GO:0009409" "response to cold" "BP"
"PGSC0003DMG400000274" "diacylglycerol acyltransferase" "GO:0009651" "response to salt stress" "BP"
"PGSC0003DMG400000274" "diacylglycerol acyltransferase" "GO:0009737" "response to abscisic acid stimulus" "BP"
"PGSC0003DMG400000274" "diacylglycerol acyltransferase" "GO:0009749" "response to glucose stimulus" "BP"
"PGSC0003DMG400000274" "diacylglycerol acyltransferase" "GO:0009793" "embryo development ending in seed dormancy" "BP"
"PGSC0003DMG400000274" "diacylglycerol acyltransferase" "GO:0009941" "chloroplast envelope" "CC"
"PGSC0003DMG400000274" "diacylglycerol acyltransferase" "GO:0010030" "positive regulation of seed germination" "BP"
"PGSC0003DMG400000274" "diacylglycerol acyltransferase" "GO:0016021" "integral to membrane" "CC"
"PGSC0003DMG400000274" "diacylglycerol acyltransferase" "GO:0019432" "triglyceride biosynthetic process" "BP"
"PGSC0003DMG400000274" "diacylglycerol acyltransferase" "GO:0045995" "regulation of embryonic development" "BP"
"PGSC0003DMG400000276" "nucleosome assembly protein 1 2" "GO:0003677" "DNA binding" "MF"
"PGSC0003DMG400000276" "nucleosome assembly protein 1 2" "GO:0003682" "chromatin binding" "MF"
"PGSC0003DMG400000276" "nucleosome assembly protein 1 2" "GO:0005634" "nucleus" "CC"
"PGSC0003DMG400000276" "nucleosome assembly protein 1 2" "GO:0005829" "cytosol" "CC"
"PGSC0003DMG400000276" "nucleosome assembly protein 1 2" "GO:0005886" "plasma membrane" "CC"
"PGSC0003DMG400000276" "nucleosome assembly protein 1 2" "GO:0006289" "nucleotide-excision repair" "BP"
"PGSC0003DMG400000276" "nucleosome assembly protein 1 2" "GO:0006334" "nucleosome assembly" "BP"
"PGSC0003DMG400000276" "nucleosome assembly protein 1 2" "GO:0009294" "DNA mediated transformation" "BP"
"PGSC0003DMG400000276" "nucleosome assembly protein 1 2" "GO:0046686" "response to cadmium ion" "BP"
"PGSC0003DMG400000276" "nucleosome assembly protein 1 2" "GO:0006281" "DNA repair" "BP"
"PGSC0003DMG400000277" "cytokinin dehydrogenase 3" "GO:0005773" "vacuole" "CC"
"PGSC0003DMG400000277" "cytokinin dehydrogenase 3" "GO:0008131" "primary amine oxidase activity" "MF"
"PGSC0003DMG400000277" "cytokinin dehydrogenase 3" "GO:0008762" "UDP-N-acetylmuramate dehydrogenase activity" "MF"
"PGSC0003DMG400000277" "cytokinin dehydrogenase 3" "GO:0009823" "cytokinin catabolic process" "BP"
"PGSC0003DMG400000277" "cytokinin dehydrogenase 3" "GO:0016023" "cytoplasmic membrane-bounded vesicle" "CC"
"PGSC0003DMG400000277" "cytokinin dehydrogenase 3" "GO:0019139" "cytokinin dehydrogenase activity" "MF"
"PGSC0003DMG400000277" "cytokinin dehydrogenase 3" "GO:0022900" "electron transport chain" "BP"
"PGSC0003DMG400000277" "cytokinin dehydrogenase 3" "GO:0032940" "secretion by cell" "BP"
"PGSC0003DMG400000277" "cytokinin dehydrogenase 3" "GO:0050660" "flavin adenine dinucleotide binding" "MF"
"PGSC0003DMG400000278" "zinc finger ccch domain-containing protein 64-like" "GO:0005488" "binding" "MF"
"PGSC0003DMG400000278" "zinc finger ccch domain-containing protein 64-like" "GO:0003676" "nucleic acid binding" "MF"
"PGSC0003DMG400000278" "zinc finger ccch domain-containing protein 64-like" "GO:0003824" "catalytic activity" "MF"
"PGSC0003DMG400000278" "zinc finger ccch domain-containing protein 64-like" "GO:0008152" "metabolic process" "BP"
"PGSC0003DMG400000278" "zinc finger ccch domain-containing protein 64-like" "GO:0008270" "zinc ion binding" "MF"
"PGSC0003DMG400000279" "uncharacterized protein" "GO:0004674" "protein serine/threonine kinase activity" "MF"
"PGSC0003DMG400000279" "uncharacterized protein" "GO:0005524" "ATP binding" "MF"
"PGSC0003DMG400000279" "uncharacterized protein" "GO:0006468" "protein phosphorylation" "BP"
"PGSC0003DMG400000280" "gata transcription factor 22-like" "GO:0003700" "sequence-specific DNA binding transcription factor activity" "MF"
"PGSC0003DMG400000280" "gata transcription factor 22-like" "GO:0005515" "protein binding" "MF"
"PGSC0003DMG400000280" "gata transcription factor 22-like" "GO:0006355" "regulation of transcription, DNA-dependent" "BP"
"PGSC0003DMG400000280" "gata transcription factor 22-like" "GO:0007623" "circadian rhythm" "BP"
"PGSC0003DMG400000280" "gata transcription factor 22-like" "GO:0008270" "zinc ion binding" "MF"
"PGSC0003DMG400000280" "gata transcription factor 22-like" "GO:0009416" "response to light stimulus" "BP"
"PGSC0003DMG400000280" "gata transcription factor 22-like" "GO:0009740" "gibberellic acid mediated signaling pathway" "BP"
"PGSC0003DMG400000280" "gata transcription factor 22-like" "GO:0009910" "negative regulation of flower development" "BP"
"PGSC0003DMG400000280" "gata transcription factor 22-like" "GO:0010187" "negative regulation of seed germination" "BP"
"PGSC0003DMG400000280" "gata transcription factor 22-like" "GO:0010255" "glucose mediated signaling pathway" "BP"
"PGSC0003DMG400000280" "gata transcription factor 22-like" "GO:0010380" "regulation of chlorophyll biosynthetic process" "BP"
"PGSC0003DMG400000280" "gata transcription factor 22-like" "GO:0043565" "sequence-specific DNA binding" "MF"
"PGSC0003DMG400000280" "gata transcription factor 22-like" "GO:0044212" "transcription regulatory region DNA binding" "MF"
"PGSC0003DMG400000280" "gata transcription factor 21-like" "GO:0003677" "DNA binding" "MF"
"PGSC0003DMG400000280" "gata transcription factor 21-like" "GO:0006355" "regulation of transcription, DNA-dependent" "BP"
"PGSC0003DMG400000280" "gata transcription factor 21-like" "GO:0007165" "signal transduction" "BP"
"PGSC0003DMG400000280" "gata transcription factor 21-like" "GO:0048581" "negative regulation of post-embryonic development" "BP"
"PGSC0003DMG400000280" "gata transcription factor 21-like" "GO:0048856" "anatomical structure development" "BP"
"PGSC0003DMG400000280" "gata transcription factor 21-like" "GO:0071310" "cellular response to organic substance" "BP"
"PGSC0003DMG400000281" "uncharacterized protein at4g29660-like" "GO:0005739" "mitochondrion" "CC"
"PGSC0003DMG400000281" "uncharacterized protein at4g29660-like" "GO:0009793" "embryo development ending in seed dormancy" "BP"
"PGSC0003DMG400000282" "serine acetyltransferase 5-like" "GO:0003924" "GTPase activity" "MF"
"PGSC0003DMG400000282" "serine acetyltransferase 5-like" "GO:0005198" "structural molecule activity" "MF"
"PGSC0003DMG400000282" "serine acetyltransferase 5-like" "GO:0005525" "GTP binding" "MF"
"PGSC0003DMG400000282" "serine acetyltransferase 5-like" "GO:0005634" "nucleus" "CC"
"PGSC0003DMG400000282" "serine acetyltransferase 5-like" "GO:0005739" "mitochondrion" "CC"
"PGSC0003DMG400000282" "serine acetyltransferase 5-like" "GO:0005829" "cytosol" "CC"
"PGSC0003DMG400000282" "serine acetyltransferase 5-like" "GO:0005874" "microtubule" "CC"
"PGSC0003DMG400000282" "serine acetyltransferase 5-like" "GO:0006184" "GTP catabolic process" "BP"
"PGSC0003DMG400000282" "serine acetyltransferase 5-like" "GO:0006535" "cysteine biosynthetic process from serine" "BP"
"PGSC0003DMG400000282" "serine acetyltransferase 5-like" "GO:0006612" "protein targeting to membrane" "BP"
"PGSC0003DMG400000282" "serine acetyltransferase 5-like" "GO:0007018" "microtubule-based movement" "BP"
"PGSC0003DMG400000282" "serine acetyltransferase 5-like" "GO:0008270" "zinc ion binding" "MF"
"PGSC0003DMG400000282" "serine acetyltransferase 5-like" "GO:0009001" "serine O-acetyltransferase activity" "MF"
"PGSC0003DMG400000282" "serine acetyltransferase 5-like" "GO:0009409" "response to cold" "BP"
"PGSC0003DMG400000282" "serine acetyltransferase 5-like" "GO:0009507" "chloroplast" "CC"
"PGSC0003DMG400000282" "serine acetyltransferase 5-like" "GO:0009611" "response to wounding" "BP"
"PGSC0003DMG400000282" "serine acetyltransferase 5-like" "GO:0009620" "response to fungus" "BP"
"PGSC0003DMG400000282" "serine acetyltransferase 5-like" "GO:0009695" "jasmonic acid biosynthetic process" "BP"
"PGSC0003DMG400000282" "serine acetyltransferase 5-like" "GO:0009863" "salicylic acid mediated signaling pathway" "BP"
"PGSC0003DMG400000282" "serine acetyltransferase 5-like" "GO:0009867" "jasmonic acid mediated signaling pathway" "BP"
"PGSC0003DMG400000282" "serine acetyltransferase 5-like" "GO:0009970" "cellular response to sulfate starvation" "BP"
"PGSC0003DMG400000282" "serine acetyltransferase 5-like" "GO:0010363" "regulation of plant-type hypersensitive response" "BP"
"PGSC0003DMG400000282" "serine acetyltransferase 5-like" "GO:0046686" "response to cadmium ion" "BP"
"PGSC0003DMG400000282" "serine acetyltransferase 5-like" "GO:0051258" "protein polymerization" "BP"
"PGSC0003DMG400000284" "1-aminocyclopropane-1-carboxylate synthase 7-like" "GO:0006865" "amino acid transport" "BP"
"PGSC0003DMG400000284" "1-aminocyclopropane-1-carboxylate synthase 7-like" "GO:0008483" "transaminase activity" "MF"
"PGSC0003DMG400000284" "1-aminocyclopropane-1-carboxylate synthase 7-like" "GO:0009693" "ethylene biosynthetic process" "BP"
"PGSC0003DMG400000284" "1-aminocyclopropane-1-carboxylate synthase 7-like" "GO:0010200" "response to chitin" "BP"
"PGSC0003DMG400000284" "1-aminocyclopropane-1-carboxylate synthase 7-like" "GO:0016847" "1-aminocyclopropane-1-carboxylate synthase activity" "MF"
"PGSC0003DMG400000284" "1-aminocyclopropane-1-carboxylate synthase 7-like" "GO:0030170" "pyridoxal phosphate binding" "MF"
"PGSC0003DMG400000284" "1-aminocyclopropane-1-carboxylate synthase 7-like" "GO:0042218" "1-aminocyclopropane-1-carboxylate biosynthetic process" "BP"
"PGSC0003DMG400000284" "1-aminocyclopropane-1-carboxylate synthase 7-like" "GO:0042802" "identical protein binding" "MF"
"PGSC0003DMG400000285" "mitochondrial atp synthase g subunit family protein" "GO:0000276" "mitochondrial proton-transporting ATP synthase complex, coupling factor F(o)" "CC"
"PGSC0003DMG400000285" "mitochondrial atp synthase g subunit family protein" "GO:0006511" "ubiquitin-dependent protein catabolic process" "BP"
"PGSC0003DMG400000285" "mitochondrial atp synthase g subunit family protein" "GO:0006626" "protein targeting to mitochondrion" "BP"
"PGSC0003DMG400000285" "mitochondrial atp synthase g subunit family protein" "GO:0009853" "photorespiration" "BP"
"PGSC0003DMG400000285" "mitochondrial atp synthase g subunit family protein" "GO:0015078" "hydrogen ion transmembrane transporter activity" "MF"
"PGSC0003DMG400000285" "mitochondrial atp synthase g subunit family protein" "GO:0015986" "ATP synthesis coupled proton transport" "BP"
"PGSC0003DMG400000285" "mitochondrial atp synthase g subunit family protein" "GO:0019932" "second-messenger-mediated signaling" "BP"
"PGSC0003DMG400000285" "mitochondrial atp synthase g subunit family protein" "GO:0046686" "response to cadmium ion" "BP"
"PGSC0003DMG400000285" "mitochondrial atp synthase g subunit family protein" "GO:0051788" "response to misfolded protein" "BP"
"PGSC0003DMG400000285" "mitochondrial atp synthase g subunit family protein" "GO:0080129" "proteasome core complex assembly" "BP"
"PGSC0003DMG400000286" "40s ribosomal protein s30" "GO:0001510" "RNA methylation" "BP"
"PGSC0003DMG400000286" "40s ribosomal protein s30" "GO:0003735" "structural constituent of ribosome" "MF"
"PGSC0003DMG400000286" "40s ribosomal protein s30" "GO:0005730" "nucleolus" "CC"
"PGSC0003DMG400000286" "40s ribosomal protein s30" "GO:0005739" "mitochondrion" "CC"
"PGSC0003DMG400000286" "40s ribosomal protein s30" "GO:0006412" "translation" "BP"
"PGSC0003DMG400000286" "40s ribosomal protein s30" "GO:0006886" "intracellular protein transport" "BP"
"PGSC0003DMG400000286" "40s ribosomal protein s30" "GO:0008565" "protein transporter activity" "MF"
"PGSC0003DMG400000286" "40s ribosomal protein s30" "GO:0022627" "cytosolic small ribosomal subunit" "CC"
"PGSC0003DMG400000288" "gamma-glutamyltranspeptidase 1-like" "GO:0001666" "response to hypoxia" "BP"
"PGSC0003DMG400000288" "gamma-glutamyltranspeptidase 1-like" "GO:0003840" "gamma-glutamyltransferase activity" "MF"
"PGSC0003DMG400000288" "gamma-glutamyltranspeptidase 1-like" "GO:0004021" "L-alanine:2-oxoglutarate aminotransferase activity" "MF"
"PGSC0003DMG400000288" "gamma-glutamyltranspeptidase 1-like" "GO:0005773" "vacuole" "CC"
"PGSC0003DMG400000288" "gamma-glutamyltranspeptidase 1-like" "GO:0005777" "peroxisome" "CC"
"PGSC0003DMG400000288" "gamma-glutamyltranspeptidase 1-like" "GO:0005829" "cytosol" "CC"
"PGSC0003DMG400000288" "gamma-glutamyltranspeptidase 1-like" "GO:0006751" "glutathione catabolic process" "BP"
"PGSC0003DMG400000288" "gamma-glutamyltranspeptidase 1-like" "GO:0006805" "xenobiotic metabolic process" "BP"
"PGSC0003DMG400000288" "gamma-glutamyltranspeptidase 1-like" "GO:0006833" "water transport" "BP"
"PGSC0003DMG400000288" "gamma-glutamyltranspeptidase 1-like" "GO:0008453" "alanine-glyoxylate transaminase activity" "MF"
"PGSC0003DMG400000288" "gamma-glutamyltranspeptidase 1-like" "GO:0009505" "plant-type cell wall" "CC"
"PGSC0003DMG400000288" "gamma-glutamyltranspeptidase 1-like" "GO:0009506" "plasmodesma" "CC"
"PGSC0003DMG400000288" "gamma-glutamyltranspeptidase 1-like" "GO:0009507" "chloroplast" "CC"
"PGSC0003DMG400000288" "gamma-glutamyltranspeptidase 1-like" "GO:0009611" "response to wounding" "BP"
"PGSC0003DMG400000288" "gamma-glutamyltranspeptidase 1-like" "GO:0009625" "response to insect" "BP"
"PGSC0003DMG400000288" "gamma-glutamyltranspeptidase 1-like" "GO:0009651" "response to salt stress" "BP"
"PGSC0003DMG400000288" "gamma-glutamyltranspeptidase 1-like" "GO:0009750" "response to fructose stimulus" "BP"
"PGSC0003DMG400000288" "gamma-glutamyltranspeptidase 1-like" "GO:0009853" "photorespiration" "BP"
"PGSC0003DMG400000288" "gamma-glutamyltranspeptidase 1-like" "GO:0009862" "systemic acquired resistance, salicylic acid mediated signaling pathway" "BP"
"PGSC0003DMG400000288" "gamma-glutamyltranspeptidase 1-like" "GO:0016020" "membrane" "CC"
"PGSC0003DMG400000288" "gamma-glutamyltranspeptidase 1-like" "GO:0016756" "glutathione gamma-glutamylcysteinyltransferase activity" "MF"
"PGSC0003DMG400000288" "gamma-glutamyltranspeptidase 1-like" "GO:0019344" "cysteine biosynthetic process" "BP"
"PGSC0003DMG400000288" "gamma-glutamyltranspeptidase 1-like" "GO:0031348" "negative regulation of defense response" "BP"
"PGSC0003DMG400000288" "gamma-glutamyltranspeptidase 1-like" "GO:0042744" "hydrogen peroxide catabolic process" "BP"
"PGSC0003DMG400000288" "gamma-glutamyltranspeptidase 1-like" "GO:0044242" "cellular lipid catabolic process" "BP"
"PGSC0003DMG400000288" "gamma-glutamyltranspeptidase 1-like" "GO:0047958" "glycine:2-oxoglutarate aminotransferase activity" "MF"
"PGSC0003DMG400000288" "gamma-glutamyltranspeptidase 1-like" "GO:0048046" "apoplast" "CC"
"PGSC0003DMG400000289" "mitochondrial-processing peptidase subunit alpha-like" "GO:0004222" "metalloendopeptidase activity" "MF"
"PGSC0003DMG400000289" "mitochondrial-processing peptidase subunit alpha-like" "GO:0005524" "ATP binding" "MF"
"PGSC0003DMG400000289" "mitochondrial-processing peptidase subunit alpha-like" "GO:0005741" "mitochondrial outer membrane" "CC"
"PGSC0003DMG400000289" "mitochondrial-processing peptidase subunit alpha-like" "GO:0005750" "mitochondrial respiratory chain complex III" "CC"
"PGSC0003DMG400000289" "mitochondrial-processing peptidase subunit alpha-like" "GO:0005758" "mitochondrial intermembrane space" "CC"
"PGSC0003DMG400000289" "mitochondrial-processing peptidase subunit alpha-like" "GO:0005759" "mitochondrial matrix" "CC"
"PGSC0003DMG400000289" "mitochondrial-processing peptidase subunit alpha-like" "GO:0005886" "plasma membrane" "CC"
"PGSC0003DMG400000289" "mitochondrial-processing peptidase subunit alpha-like" "GO:0006508" "proteolysis" "BP"
"PGSC0003DMG400000289" "mitochondrial-processing peptidase subunit alpha-like" "GO:0008270" "zinc ion binding" "MF"
"PGSC0003DMG400000289" "mitochondrial-processing peptidase subunit alpha-like" "GO:0009507" "chloroplast" "CC"
"PGSC0003DMG400000289" "mitochondrial-processing peptidase subunit alpha-like" "GO:0009651" "response to salt stress" "BP"
"PGSC0003DMG400000291" "profilin-1 isoform 1" "GO:0003779" "actin binding" "MF"
"PGSC0003DMG400000291" "profilin-1 isoform 1" "GO:0005618" "cell wall" "CC"
"PGSC0003DMG400000291" "profilin-1 isoform 1" "GO:0005730" "nucleolus" "CC"
"PGSC0003DMG400000291" "profilin-1 isoform 1" "GO:0005819" "spindle" "CC"
"PGSC0003DMG400000291" "profilin-1 isoform 1" "GO:0005886" "plasma membrane" "CC"
"PGSC0003DMG400000291" "profilin-1 isoform 1" "GO:0008154" "actin polymerization or depolymerization" "BP"
"PGSC0003DMG400000291" "profilin-1 isoform 1" "GO:0009507" "chloroplast" "CC"
"PGSC0003DMG400000291" "profilin-1 isoform 1" "GO:0009524" "phragmoplast" "CC"
"PGSC0003DMG400000291" "profilin-1 isoform 1" "GO:0009826" "unidimensional cell growth" "BP"
"PGSC0003DMG400000291" "profilin-1 isoform 1" "GO:0015629" "actin cytoskeleton" "CC"
"PGSC0003DMG400000293" "probable pectinesterase 53-like" "GO:0009411" "response to UV" "BP"
"PGSC0003DMG400000293" "probable pectinesterase 53-like" "GO:0009505" "plant-type cell wall" "CC"
"PGSC0003DMG400000293" "probable pectinesterase 53-like" "GO:0009813" "flavonoid biosynthetic process" "BP"
"PGSC0003DMG400000293" "probable pectinesterase 53-like" "GO:0016023" "cytoplasmic membrane-bounded vesicle" "CC"
"PGSC0003DMG400000293" "probable pectinesterase 53-like" "GO:0030599" "pectinesterase activity" "MF"
"PGSC0003DMG400000293" "probable pectinesterase 53-like" "GO:0042545" "cell wall modification" "BP"
"PGSC0003DMG400000293" "probable pectinesterase 53-like" "GO:0045330" "aspartyl esterase activity" "MF"
"PGSC0003DMG400000295" "receptor-like protein kinase hsl1-like" "GO:0002679" "respiratory burst involved in defense response" "BP"
"PGSC0003DMG400000295" "receptor-like protein kinase hsl1-like" "GO:0004674" "protein serine/threonine kinase activity" "MF"
"PGSC0003DMG400000295" "receptor-like protein kinase hsl1-like" "GO:0005524" "ATP binding" "MF"
"PGSC0003DMG400000295" "receptor-like protein kinase hsl1-like" "GO:0005622" "intracellular" "CC"
"PGSC0003DMG400000295" "receptor-like protein kinase hsl1-like" "GO:0005886" "plasma membrane" "CC"
"PGSC0003DMG400000295" "receptor-like protein kinase hsl1-like" "GO:0006096" "glycolysis" "BP"
"PGSC0003DMG400000295" "receptor-like protein kinase hsl1-like" "GO:0006468" "protein phosphorylation" "BP"
"PGSC0003DMG400000295" "receptor-like protein kinase hsl1-like" "GO:0006612" "protein targeting to membrane" "BP"
"PGSC0003DMG400000295" "receptor-like protein kinase hsl1-like" "GO:0006944" "cellular membrane fusion" "BP"
"PGSC0003DMG400000295" "receptor-like protein kinase hsl1-like" "GO:0009723" "response to ethylene stimulus" "BP"
"PGSC0003DMG400000295" "receptor-like protein kinase hsl1-like" "GO:0009738" "abscisic acid mediated signaling pathway" "BP"
"PGSC0003DMG400000295" "receptor-like protein kinase hsl1-like" "GO:0010200" "response to chitin" "BP"
"PGSC0003DMG400000295" "receptor-like protein kinase hsl1-like" "GO:0010363" "regulation of plant-type hypersensitive response" "BP"
"PGSC0003DMG400000295" "receptor-like protein kinase hsl1-like" "GO:0016491" "oxidoreductase activity" "MF"
"PGSC0003DMG400000295" "receptor-like protein kinase hsl1-like" "GO:0035556" "intracellular signal transduction" "BP"
"PGSC0003DMG400000295" "receptor-like protein kinase hsl1-like" "GO:0043069" "negative regulation of programmed cell death" "BP"
"PGSC0003DMG400000295" "receptor-like protein kinase hsl1-like" "GO:0052542" "defense response by callose deposition" "BP"
"PGSC0003DMG400000295" "receptor-like protein kinase hsl1-like" "GO:0016021" "integral to membrane" "CC"
"PGSC0003DMG400000296" "nucleotide-diphospho-sugar transferase domain-containing protein" "GO:0008120" "ceramide glucosyltransferase activity" "MF"
"PGSC0003DMG400000298" "trna a64-2 -o-ribosylphosphate transferase" "GO:0006417" "regulation of translation" "BP"
"PGSC0003DMG400000298" "trna a64-2 -o-ribosylphosphate transferase" "GO:0009536" "plastid" "CC"
"PGSC0003DMG400000298" "trna a64-2 -o-ribosylphosphate transferase" "GO:0016763" "transferase activity, transferring pentosyl groups" "MF"
"PGSC0003DMG400000301" "e3 ubiquitin-protein ligase atl42-like" "GO:0046872" "metal ion binding" "MF"
"PGSC0003DMG400000302" "probable lactoylglutathione chloroplast-like" "GO:0004462" "lactoylglutathione lyase activity" "MF"
"PGSC0003DMG400000302" "probable lactoylglutathione chloroplast-like" "GO:0005975" "carbohydrate metabolic process" "BP"
"PGSC0003DMG400000302" "probable lactoylglutathione chloroplast-like" "GO:0009409" "response to cold" "BP"
"PGSC0003DMG400000302" "probable lactoylglutathione chloroplast-like" "GO:0009570" "chloroplast stroma" "CC"
"PGSC0003DMG400000302" "probable lactoylglutathione chloroplast-like" "GO:0010319" "stromule" "CC"
"PGSC0003DMG400000302" "probable lactoylglutathione chloroplast-like" "GO:0019243" "methylglyoxal catabolic process to D-lactate" "BP"
"PGSC0003DMG400000302" "probable lactoylglutathione chloroplast-like" "GO:0031977" "thylakoid lumen" "CC"
"PGSC0003DMG400000302" "probable lactoylglutathione chloroplast-like" "GO:0046872" "metal ion binding" "MF"
"PGSC0003DMG400000303" "probable peptide transporter at1g52190-like" "GO:0005215" "transporter activity" "MF"
"PGSC0003DMG400000303" "probable peptide transporter at1g52190-like" "GO:0005886" "plasma membrane" "CC"
"PGSC0003DMG400000303" "probable peptide transporter at1g52190-like" "GO:0006857" "oligopeptide transport" "BP"
"PGSC0003DMG400000304" "rac-like gtp-binding protein arac7-like" "GO:0000226" "microtubule cytoskeleton organization" "BP"
"PGSC0003DMG400000304" "rac-like gtp-binding protein arac7-like" "GO:0003924" "GTPase activity" "MF"
"PGSC0003DMG400000304" "rac-like gtp-binding protein arac7-like" "GO:0004767" "sphingomyelin phosphodiesterase activity" "MF"
"PGSC0003DMG400000304" "rac-like gtp-binding protein arac7-like" "GO:0005525" "GTP binding" "MF"
"PGSC0003DMG400000304" "rac-like gtp-binding protein arac7-like" "GO:0005730" "nucleolus" "CC"
"PGSC0003DMG400000304" "rac-like gtp-binding protein arac7-like" "GO:0005819" "spindle" "CC"
"PGSC0003DMG400000304" "rac-like gtp-binding protein arac7-like" "GO:0005886" "plasma membrane" "CC"
"PGSC0003DMG400000304" "rac-like gtp-binding protein arac7-like" "GO:0006184" "GTP catabolic process" "BP"
"PGSC0003DMG400000304" "rac-like gtp-binding protein arac7-like" "GO:0007264" "small GTPase mediated signal transduction" "BP"
"PGSC0003DMG400000304" "rac-like gtp-binding protein arac7-like" "GO:0009416" "response to light stimulus" "BP"
"PGSC0003DMG400000304" "rac-like gtp-binding protein arac7-like" "GO:0009524" "phragmoplast" "CC"
"PGSC0003DMG400000304" "rac-like gtp-binding protein arac7-like" "GO:0009734" "auxin mediated signaling pathway" "BP"
"PGSC0003DMG400000304" "rac-like gtp-binding protein arac7-like" "GO:0009860" "pollen tube growth" "BP"
"PGSC0003DMG400000304" "rac-like gtp-binding protein arac7-like" "GO:0010119" "regulation of stomatal movement" "BP"
"PGSC0003DMG400000304" "rac-like gtp-binding protein arac7-like" "GO:0015031" "protein transport" "BP"
"PGSC0003DMG400000304" "rac-like gtp-binding protein arac7-like" "GO:0017157" "regulation of exocytosis" "BP"
"PGSC0003DMG400000304" "rac-like gtp-binding protein arac7-like" "GO:0030427" "site of polarized growth" "CC"
"PGSC0003DMG400000304" "rac-like gtp-binding protein arac7-like" "GO:0030833" "regulation of actin filament polymerization" "BP"
"PGSC0003DMG400000304" "rac-like gtp-binding protein arac7-like" "GO:0030834" "regulation of actin filament depolymerization" "BP"
"PGSC0003DMG400000304" "rac-like gtp-binding protein arac7-like" "GO:0032794" "GTPase activating protein binding" "MF"
"PGSC0003DMG400000304" "rac-like gtp-binding protein arac7-like" "GO:0045177" "apical part of cell" "CC"
"PGSC0003DMG400000304" "rac-like gtp-binding protein arac7-like" "GO:0051650" "establishment of vesicle localization" "BP"
"PGSC0003DMG400000304" "rho family gtpase" "GO:0000226" "microtubule cytoskeleton organization" "BP"
"PGSC0003DMG400000304" "rho family gtpase" "GO:0003924" "GTPase activity" "MF"
"PGSC0003DMG400000304" "rho family gtpase" "GO:0004767" "sphingomyelin phosphodiesterase activity" "MF"
"PGSC0003DMG400000304" "rho family gtpase" "GO:0005525" "GTP binding" "MF"
"PGSC0003DMG400000304" "rho family gtpase" "GO:0005730" "nucleolus" "CC"
"PGSC0003DMG400000304" "rho family gtpase" "GO:0005819" "spindle" "CC"
"PGSC0003DMG400000304" "rho family gtpase" "GO:0005886" "plasma membrane" "CC"
"PGSC0003DMG400000304" "rho family gtpase" "GO:0006184" "GTP catabolic process" "BP"
"PGSC0003DMG400000304" "rho family gtpase" "GO:0007264" "small GTPase mediated signal transduction" "BP"
"PGSC0003DMG400000304" "rho family gtpase" "GO:0009416" "response to light stimulus" "BP"
"PGSC0003DMG400000304" "rho family gtpase" "GO:0009524" "phragmoplast" "CC"
"PGSC0003DMG400000304" "rho family gtpase" "GO:0009734" "auxin mediated signaling pathway" "BP"
"PGSC0003DMG400000304" "rho family gtpase" "GO:0009860" "pollen tube growth" "BP"
"PGSC0003DMG400000304" "rho family gtpase" "GO:0010119" "regulation of stomatal movement" "BP"
"PGSC0003DMG400000304" "rho family gtpase" "GO:0015031" "protein transport" "BP"
"PGSC0003DMG400000304" "rho family gtpase" "GO:0017157" "regulation of exocytosis" "BP"
"PGSC0003DMG400000304" "rho family gtpase" "GO:0030427" "site of polarized growth" "CC"
"PGSC0003DMG400000304" "rho family gtpase" "GO:0030833" "regulation of actin filament polymerization" "BP"
"PGSC0003DMG400000304" "rho family gtpase" "GO:0030834" "regulation of actin filament depolymerization" "BP"
"PGSC0003DMG400000304" "rho family gtpase" "GO:0032794" "GTPase activating protein binding" "MF"
"PGSC0003DMG400000304" "rho family gtpase" "GO:0045177" "apical part of cell" "CC"
"PGSC0003DMG400000304" "rho family gtpase" "GO:0051650" "establishment of vesicle localization" "BP"
"PGSC0003DMG400000305" "cyclin-dependent kinase f-1-like" "GO:0000278" "mitotic cell cycle" "BP"
"PGSC0003DMG400000305" "cyclin-dependent kinase f-1-like" "GO:0004693" "cyclin-dependent protein kinase activity" "MF"
"PGSC0003DMG400000305" "cyclin-dependent kinase f-1-like" "GO:0004713" "protein tyrosine kinase activity" "MF"
"PGSC0003DMG400000305" "cyclin-dependent kinase f-1-like" "GO:0005515" "protein binding" "MF"
"PGSC0003DMG400000305" "cyclin-dependent kinase f-1-like" "GO:0005524" "ATP binding" "MF"
"PGSC0003DMG400000305" "cyclin-dependent kinase f-1-like" "GO:0005634" "nucleus" "CC"
"PGSC0003DMG400000305" "cyclin-dependent kinase f-1-like" "GO:0005829" "cytosol" "CC"
"PGSC0003DMG400000305" "cyclin-dependent kinase f-1-like" "GO:0010078" "maintenance of root meristem identity" "BP"
"PGSC0003DMG400000305" "cyclin-dependent kinase f-1-like" "GO:0010440" "stomatal lineage progression" "BP"
"PGSC0003DMG400000305" "cyclin-dependent kinase f-1-like" "GO:0019912" "cyclin-dependent protein kinase activating kinase activity" "MF"
"PGSC0003DMG400000305" "cyclin-dependent kinase f-1-like" "GO:0042023" "DNA endoreduplication" "BP"
"PGSC0003DMG400000305" "cyclin-dependent kinase f-1-like" "GO:0045736" "negative regulation of cyclin-dependent protein kinase activity" "BP"
"PGSC0003DMG400000305" "cyclin-dependent kinase f-1-like" "GO:0045860" "positive regulation of protein kinase activity" "BP"
"PGSC0003DMG400000305" "cyclin-dependent kinase f-1-like" "GO:0050254" "rhodopsin kinase activity" "MF"
"PGSC0003DMG400000305" "cyclin-dependent kinase f-1-like" "GO:0000166" "nucleotide binding" "MF"
"PGSC0003DMG400000305" "cyclin-dependent kinase f-1-like" "GO:0004674" "protein serine/threonine kinase activity" "MF"
"PGSC0003DMG400000305" "cyclin-dependent kinase f-1-like" "GO:0060271" "cilium morphogenesis" "BP"
"PGSC0003DMG400000307" "probable protein abil5-like" "GO:0048513" "organ development" "BP"
"PGSC0003DMG400000309" "uncharacterized protein loc100262854" "GO:0005794" "Golgi apparatus" "CC"
"PGSC0003DMG400000309" "uncharacterized protein loc100262854" "GO:0010222" "stem vascular tissue pattern formation" "BP"
"PGSC0003DMG400000309" "uncharacterized protein loc100262854" "GO:0016020" "membrane" "CC"
"PGSC0003DMG400000309" "uncharacterized protein loc100305375" "GO:0005794" "Golgi apparatus" "CC"
"PGSC0003DMG400000309" "uncharacterized protein loc100305375" "GO:0010222" "stem vascular tissue pattern formation" "BP"
"PGSC0003DMG400000309" "uncharacterized protein loc100305375" "GO:0016020" "membrane" "CC"
"PGSC0003DMG400000311" "protein chromosomal-like" "GO:0005524" "ATP binding" "MF"
"PGSC0003DMG400000311" "protein chromosomal-like" "GO:0009507" "chloroplast" "CC"
"PGSC0003DMG400000311" "protein chromosomal-like" "GO:0016887" "ATPase activity" "MF"
"PGSC0003DMG400000311" "protein chromosomal-like" "GO:0019538" "protein metabolic process" "BP"
"PGSC0003DMG400000311" "protein chromosomal-like" "GO:0051537" "2 iron, 2 sulfur cluster binding" "MF"
"PGSC0003DMG400000313" "ovate protein" "GO:0045892" "negative regulation of transcription, DNA-dependent" "BP"
"PGSC0003DMG400000321" "aldehyde dehydrogenase family 2 member c4-like" "GO:0001758" "retinal dehydrogenase activity" "MF"
"PGSC0003DMG400000321" "aldehyde dehydrogenase family 2 member c4-like" "GO:0009699" "phenylpropanoid biosynthetic process" "BP"
"PGSC0003DMG400000321" "aldehyde dehydrogenase family 2 member c4-like" "GO:0050269" "coniferyl-aldehyde dehydrogenase activity" "MF"
"PGSC0003DMG400000321" "aldehyde dehydrogenase family 2 member c4-like" "GO:0055114" "oxidation-reduction process" "BP"
"PGSC0003DMG400000322" "probable adp-ribosylation factor gtpase-activating protein agd14-like" "GO:0005488" "binding" "MF"
"PGSC0003DMG400000322" "probable adp-ribosylation factor gtpase-activating protein agd14-like" "GO:0005737" "cytoplasm" "CC"
"PGSC0003DMG400000322" "probable adp-ribosylation factor gtpase-activating protein agd14-like" "GO:0009987" "cellular process" "BP"
"PGSC0003DMG400000323" "mediator of rna polymerase ii transcription subunit 20-like" "GO:0001104" "RNA polymerase II transcription cofactor activity" "MF"
"PGSC0003DMG400000323" "mediator of rna polymerase ii transcription subunit 20-like" "GO:0006357" "regulation of transcription from RNA polymerase II promoter" "BP"
"PGSC0003DMG400000323" "mediator of rna polymerase ii transcription subunit 20-like" "GO:0016592" "mediator complex" "CC"
"PGSC0003DMG400000324" "uncharacterized protein loc100261240" "GO:0009751" "response to salicylic acid stimulus" "BP"
"PGSC0003DMG400000325" "ultraviolet-b-repressible protein" "GO:0009523" "photosystem II" "CC"
"PGSC0003DMG400000325" "ultraviolet-b-repressible protein" "GO:0009535" "chloroplast thylakoid membrane" "CC"
"PGSC0003DMG400000325" "ultraviolet-b-repressible protein" "GO:0015979" "photosynthesis" "BP"
"PGSC0003DMG400000326" "ultraviolet-b-repressible protein" "GO:0009523" "photosystem II" "CC"
"PGSC0003DMG400000326" "ultraviolet-b-repressible protein" "GO:0009535" "chloroplast thylakoid membrane" "CC"
"PGSC0003DMG400000326" "ultraviolet-b-repressible protein" "GO:0015979" "photosynthesis" "BP"
"PGSC0003DMG400000327" "ultraviolet-b-repressible protein" "GO:0009523" "photosystem II" "CC"
"PGSC0003DMG400000327" "ultraviolet-b-repressible protein" "GO:0009535" "chloroplast thylakoid membrane" "CC"
"PGSC0003DMG400000327" "ultraviolet-b-repressible protein" "GO:0015979" "photosynthesis" "BP"
"PGSC0003DMG400000328" "vacuolar protein sorting-associated protein 2 homolog 1-like" "GO:0000815" "ESCRT III complex" "CC"
"PGSC0003DMG400000328" "vacuolar protein sorting-associated protein 2 homolog 1-like" "GO:0005515" "protein binding" "MF"
"PGSC0003DMG400000328" "vacuolar protein sorting-associated protein 2 homolog 1-like" "GO:0005771" "multivesicular body" "CC"
"PGSC0003DMG400000328" "vacuolar protein sorting-associated protein 2 homolog 1-like" "GO:0006944" "cellular membrane fusion" "BP"
"PGSC0003DMG400000328" "vacuolar protein sorting-associated protein 2 homolog 1-like" "GO:0009644" "response to high light intensity" "BP"
"PGSC0003DMG400000328" "vacuolar protein sorting-associated protein 2 homolog 1-like" "GO:0010200" "response to chitin" "BP"
"PGSC0003DMG400000328" "vacuolar protein sorting-associated protein 2 homolog 1-like" "GO:0015031" "protein transport" "BP"
"PGSC0003DMG400000328" "vacuolar protein sorting-associated protein 2 homolog 1-like" "GO:0042542" "response to hydrogen peroxide" "BP"
"PGSC0003DMG400000328" "vacuolar protein sorting-associated protein 2 homolog 1-like" "GO:0048193" "Golgi vesicle transport" "BP"
"PGSC0003DMG400000329" "long chain acyl- synthetase 8-like" "GO:0004467" "long-chain fatty acid-CoA ligase activity" "MF"
"PGSC0003DMG400000329" "long chain acyl- synthetase 8-like" "GO:0005783" "endoplasmic reticulum" "CC"
"PGSC0003DMG400000329" "long chain acyl- synthetase 8-like" "GO:0005794" "Golgi apparatus" "CC"
"PGSC0003DMG400000329" "long chain acyl- synthetase 8-like" "GO:0006633" "fatty acid biosynthetic process" "BP"
"PGSC0003DMG400000329" "long chain acyl- synthetase 8-like" "GO:0009941" "chloroplast envelope" "CC"
"PGSC0003DMG400000329" "long chain acyl- synthetase 8-like" "GO:0016020" "membrane" "CC"
"PGSC0003DMG400000330" "wd repeat-containing protein 61" "GO:0000166" "nucleotide binding" "MF"
"PGSC0003DMG400000330" "wd repeat-containing protein 61" "GO:0005515" "protein binding" "MF"
"PGSC0003DMG400000330" "wd repeat-containing protein 61" "GO:0005829" "cytosol" "CC"
"PGSC0003DMG400000330" "wd repeat-containing protein 61" "GO:0005834" "heterotrimeric G-protein complex" "CC"
"PGSC0003DMG400000330" "wd repeat-containing protein 61" "GO:0009910" "negative regulation of flower development" "BP"
"PGSC0003DMG400000330" "wd repeat-containing protein 61" "GO:0010452" "histone H3-K36 methylation" "BP"
"PGSC0003DMG400000330" "wd repeat-containing protein 61" "GO:0043229" "intracellular organelle" "CC"
"PGSC0003DMG400000330" "wd repeat-containing protein 61" "GO:0051568" "histone H3-K4 methylation" "BP"
"PGSC0003DMG400000330" "wd repeat-containing protein 61" "GO:0080008" "Cul4-RING ubiquitin ligase complex" "CC"
"PGSC0003DMG400000331" "serine threonine-protein kinase cbk1-like" "GO:0004697" "protein kinase C activity" "MF"
"PGSC0003DMG400000331" "serine threonine-protein kinase cbk1-like" "GO:0005524" "ATP binding" "MF"
"PGSC0003DMG400000331" "serine threonine-protein kinase cbk1-like" "GO:0006468" "protein phosphorylation" "BP"
"PGSC0003DMG400000332" "nuclease harbi1-like" "GO:0005774" "vacuolar membrane" "CC"
"PGSC0003DMG400000332" "nuclease harbi1-like" "GO:0005886" "plasma membrane" "CC"
"PGSC0003DMG400000332" "nuclease harbi1-like" "GO:0009507" "chloroplast" "CC"
"PGSC0003DMG400000332" "nuclease harbi1-like" "GO:0015824" "proline transport" "BP"
"PGSC0003DMG400000333" "lycopene epsilon chloroplastic-like" "GO:0009507" "chloroplast" "CC"
"PGSC0003DMG400000333" "lycopene epsilon chloroplastic-like" "GO:0009765" "photosynthesis, light harvesting" "BP"
"PGSC0003DMG400000333" "lycopene epsilon chloroplastic-like" "GO:0010103" "stomatal complex morphogenesis" "BP"
"PGSC0003DMG400000333" "lycopene epsilon chloroplastic-like" "GO:0016120" "carotene biosynthetic process" "BP"
"PGSC0003DMG400000333" "lycopene epsilon chloroplastic-like" "GO:0016123" "xanthophyll biosynthetic process" "BP"
"PGSC0003DMG400000333" "lycopene epsilon chloroplastic-like" "GO:0016705" "oxidoreductase activity, acting on paired donors, with incorporation or reduction of molecular oxygen" "MF"
"PGSC0003DMG400000333" "lycopene epsilon chloroplastic-like" "GO:0045435" "lycopene epsilon cyclase activity" "MF"
"PGSC0003DMG400000333" "lycopene epsilon chloroplastic-like" "GO:0052727" "capsanthin synthase activity" "MF"
"PGSC0003DMG400000333" "lycopene epsilon chloroplastic-like" "GO:0052728" "capsorubin synthase activity" "MF"
"PGSC0003DMG400000334" "calmodulin binding" "GO:0005385" "zinc ion transmembrane transporter activity" "MF"
"PGSC0003DMG400000334" "calmodulin binding" "GO:0005516" "calmodulin binding" "MF"
"PGSC0003DMG400000334" "calmodulin binding" "GO:0010197" "polar nucleus fusion" "BP"
"PGSC0003DMG400000334" "calmodulin binding" "GO:0010200" "response to chitin" "BP"
"PGSC0003DMG400000334" "calmodulin binding" "GO:0071577" "zinc ion transmembrane transport" "BP"
"PGSC0003DMG400000334" "calmodulin binding" "GO:0006829" "zinc ion transport" "BP"
"PGSC0003DMG400000335" "cytokinin dehydrogenase 3" "GO:0005773" "vacuole" "CC"
"PGSC0003DMG400000335" "cytokinin dehydrogenase 3" "GO:0008131" "primary amine oxidase activity" "MF"
"PGSC0003DMG400000335" "cytokinin dehydrogenase 3" "GO:0008762" "UDP-N-acetylmuramate dehydrogenase activity" "MF"
"PGSC0003DMG400000335" "cytokinin dehydrogenase 3" "GO:0009823" "cytokinin catabolic process" "BP"
"PGSC0003DMG400000335" "cytokinin dehydrogenase 3" "GO:0016023" "cytoplasmic membrane-bounded vesicle" "CC"
"PGSC0003DMG400000335" "cytokinin dehydrogenase 3" "GO:0019139" "cytokinin dehydrogenase activity" "MF"
"PGSC0003DMG400000335" "cytokinin dehydrogenase 3" "GO:0022900" "electron transport chain" "BP"
"PGSC0003DMG400000335" "cytokinin dehydrogenase 3" "GO:0032940" "secretion by cell" "BP"
"PGSC0003DMG400000335" "cytokinin dehydrogenase 3" "GO:0050660" "flavin adenine dinucleotide binding" "MF"
"PGSC0003DMG400000335" "transcription factor bhlh041-like" "GO:0010200" "response to chitin" "BP"
"PGSC0003DMG400000336" "translation machinery-associated protein 22" "GO:0003743" "translation initiation factor activity" "MF"
"PGSC0003DMG400000336" "translation machinery-associated protein 22" "GO:0006413" "translational initiation" "BP"
"PGSC0003DMG400000337" "carbamoyl-phosphate synthase small chain" "GO:0001510" "RNA methylation" "BP"
"PGSC0003DMG400000337" "carbamoyl-phosphate synthase small chain" "GO:0004088" "carbamoyl-phosphate synthase (glutamine-hydrolyzing) activity" "MF"
"PGSC0003DMG400000337" "carbamoyl-phosphate synthase small chain" "GO:0005829" "cytosol" "CC"
"PGSC0003DMG400000337" "carbamoyl-phosphate synthase small chain" "GO:0005951" "carbamoyl-phosphate synthase complex" "CC"
"PGSC0003DMG400000337" "carbamoyl-phosphate synthase small chain" "GO:0006164" "purine nucleotide biosynthetic process" "BP"
"PGSC0003DMG400000337" "carbamoyl-phosphate synthase small chain" "GO:0006543" "glutamine catabolic process" "BP"
"PGSC0003DMG400000337" "carbamoyl-phosphate synthase small chain" "GO:0009220" "pyrimidine ribonucleotide biosynthetic process" "BP"
"PGSC0003DMG400000337" "carbamoyl-phosphate synthase small chain" "GO:0009570" "chloroplast stroma" "CC"
"PGSC0003DMG400000337" "carbamoyl-phosphate synthase small chain" "GO:0016036" "cellular response to phosphate starvation" "BP"
"PGSC0003DMG400000337" "carbamoyl-phosphate synthase small chain" "GO:0070409" "carbamoyl phosphate biosynthetic process" "BP"
"PGSC0003DMG400000338" "probable polyamine oxidase 5-like" "GO:0007020" "microtubule nucleation" "BP"
"PGSC0003DMG400000338" "probable polyamine oxidase 5-like" "GO:0008131" "primary amine oxidase activity" "MF"
"PGSC0003DMG400000338" "probable polyamine oxidase 5-like" "GO:0008152" "metabolic process" "BP"
"PGSC0003DMG400000338" "probable polyamine oxidase 5-like" "GO:0009736" "cytokinin mediated signaling pathway" "BP"
"PGSC0003DMG400000339" "beta-galactosidase 12" "GO:0004565" "beta-galactosidase activity" "MF"
"PGSC0003DMG400000339" "beta-galactosidase 12" "GO:0005829" "cytosol" "CC"
"PGSC0003DMG400000339" "beta-galactosidase 12" "GO:0005975" "carbohydrate metabolic process" "BP"
"PGSC0003DMG400000339" "beta-galactosidase 12" "GO:0009505" "plant-type cell wall" "CC"
"PGSC0003DMG400000339" "beta-galactosidase 12" "GO:0009506" "plasmodesma" "CC"
"PGSC0003DMG400000339" "beta-galactosidase 12" "GO:0016023" "cytoplasmic membrane-bounded vesicle" "CC"
"PGSC0003DMG400000339" "beta-galactosidase 12" "GO:0030246" "carbohydrate binding" "MF"
"PGSC0003DMG400000339" "beta-galactosidase 12" "GO:0032880" "regulation of protein localization" "BP"
"PGSC0003DMG400000339" "beta-galactosidase 12" "GO:0042744" "hydrogen peroxide catabolic process" "BP"
"PGSC0003DMG400000339" "beta-galactosidase 12" "GO:0043169" "cation binding" "MF"
"PGSC0003DMG400000339" "beta-galactosidase 12" "GO:0048046" "apoplast" "CC"
"PGSC0003DMG400000339" "beta-galactosidase 12" "GO:0048767" "root hair elongation" "BP"
"PGSC0003DMG400000339" "beta-galactosidase 1-like" "GO:0004565" "beta-galactosidase activity" "MF"
"PGSC0003DMG400000339" "beta-galactosidase 1-like" "GO:0005829" "cytosol" "CC"
"PGSC0003DMG400000339" "beta-galactosidase 1-like" "GO:0005975" "carbohydrate metabolic process" "BP"
"PGSC0003DMG400000339" "beta-galactosidase 1-like" "GO:0008270" "zinc ion binding" "MF"
"PGSC0003DMG400000339" "beta-galactosidase 1-like" "GO:0009505" "plant-type cell wall" "CC"
"PGSC0003DMG400000339" "beta-galactosidase 1-like" "GO:0009506" "plasmodesma" "CC"
"PGSC0003DMG400000339" "beta-galactosidase 1-like" "GO:0030246" "carbohydrate binding" "MF"
"PGSC0003DMG400000339" "beta-galactosidase 1-like" "GO:0032880" "regulation of protein localization" "BP"
"PGSC0003DMG400000339" "beta-galactosidase 1-like" "GO:0042744" "hydrogen peroxide catabolic process" "BP"
"PGSC0003DMG400000339" "beta-galactosidase 1-like" "GO:0048046" "apoplast" "CC"
"PGSC0003DMG400000339" "beta-galactosidase 1-like" "GO:0048767" "root hair elongation" "BP"
"PGSC0003DMG400000340" "transcription factor myb1r1-like" "GO:0005488" "binding" "MF"
"PGSC0003DMG400000340" "transcription factor myb1r1-like" "GO:0003676" "nucleic acid binding" "MF"
"PGSC0003DMG400000340" "transcription factor myb1r1" "GO:0003677" "DNA binding" "MF"
"PGSC0003DMG400000340" "transcription factor myb1r1" "GO:0008270" "zinc ion binding" "MF"
"PGSC0003DMG400000340" "transcription factor myb1r1" "GO:0009725" "response to hormone stimulus" "BP"
"PGSC0003DMG400000341" "udp-n-acetylglucosamine o-acyltransferase domain-containing protein" "GO:0005739" "mitochondrion" "CC"
"PGSC0003DMG400000341" "udp-n-acetylglucosamine o-acyltransferase domain-containing protein" "GO:0008780" "acyl-[acyl-carrier-protein]-UDP-N-acetylglucosamine O-acyltransferase activity" "MF"
"PGSC0003DMG400000341" "udp-n-acetylglucosamine o-acyltransferase domain-containing protein" "GO:0019408" "dolichol biosynthetic process" "BP"
"PGSC0003DMG400000341" "udp-n-acetylglucosamine o-acyltransferase domain-containing protein" "GO:2001289" "lipid X metabolic process" "BP"
"PGSC0003DMG400000341" "acyl-" "GO:0005739" "mitochondrion" "CC"
"PGSC0003DMG400000341" "acyl-" "GO:0008780" "acyl-[acyl-carrier-protein]-UDP-N-acetylglucosamine O-acyltransferase activity" "MF"
"PGSC0003DMG400000341" "acyl-" "GO:0019408" "dolichol biosynthetic process" "BP"
"PGSC0003DMG400000341" "acyl-" "GO:2001289" "lipid X metabolic process" "BP"
"PGSC0003DMG400000341" "udp-n-acetylglucosamine acyltransferase" "GO:0005739" "mitochondrion" "CC"
"PGSC0003DMG400000341" "udp-n-acetylglucosamine acyltransferase" "GO:0008780" "acyl-[acyl-carrier-protein]-UDP-N-acetylglucosamine O-acyltransferase activity" "MF"
"PGSC0003DMG400000341" "udp-n-acetylglucosamine acyltransferase" "GO:0019408" "dolichol biosynthetic process" "BP"
"PGSC0003DMG400000341" "udp-n-acetylglucosamine acyltransferase" "GO:2001289" "lipid X metabolic process" "BP"
"PGSC0003DMG400000341" "lpxa gene product" "GO:0005739" "mitochondrion" "CC"
"PGSC0003DMG400000341" "lpxa gene product" "GO:0008780" "acyl-[acyl-carrier-protein]-UDP-N-acetylglucosamine O-acyltransferase activity" "MF"
"PGSC0003DMG400000341" "lpxa gene product" "GO:0019408" "dolichol biosynthetic process" "BP"
"PGSC0003DMG400000341" "lpxa gene product" "GO:2001289" "lipid X metabolic process" "BP"
"PGSC0003DMG400000342" "graves disease carrier" "GO:0005215" "transporter activity" "MF"
"PGSC0003DMG400000342" "graves disease carrier" "GO:0005743" "mitochondrial inner membrane" "CC"
"PGSC0003DMG400000342" "graves disease carrier" "GO:0006839" "mitochondrial transport" "BP"
"PGSC0003DMG400000342" "graves disease carrier" "GO:0016021" "integral to membrane" "CC"
"PGSC0003DMG400000342" "graves disease carrier" "GO:0055085" "transmembrane transport" "BP"
"PGSC0003DMG400000342" "graves disease carrier" "GO:0005829" "cytosol" "CC"
"PGSC0003DMG400000342" "graves disease carrier" "GO:0006535" "cysteine biosynthetic process from serine" "BP"
"PGSC0003DMG400000342" "graves disease carrier" "GO:0009001" "serine O-acetyltransferase activity" "MF"
"PGSC0003DMG400000343" "protein arginine n-methyltransferase" "GO:0005730" "nucleolus" "CC"
"PGSC0003DMG400000343" "protein arginine n-methyltransferase" "GO:0005829" "cytosol" "CC"
"PGSC0003DMG400000343" "protein arginine n-methyltransferase" "GO:0008469" "histone-arginine N-methyltransferase activity" "MF"
"PGSC0003DMG400000343" "protein arginine n-methyltransferase" "GO:0009909" "regulation of flower development" "BP"
"PGSC0003DMG400000343" "protein arginine n-methyltransferase" "GO:0034968" "histone lysine methylation" "BP"
"PGSC0003DMG400000343" "protein arginine n-methyltransferase" "GO:0034969" "histone arginine methylation" "BP"
"PGSC0003DMG400000343" "protein arginine n-methyltransferase" "GO:0035246" "peptidyl-arginine N-methylation" "BP"
"PGSC0003DMG400000343" "protein arginine n-methyltransferase" "GO:0042802" "identical protein binding" "MF"
"PGSC0003DMG400000344" "splicing factor u2af large subunit b" "GO:0000166" "nucleotide binding" "MF"
"PGSC0003DMG400000344" "splicing factor u2af large subunit b" "GO:0000398" "nuclear mRNA splicing, via spliceosome" "BP"
"PGSC0003DMG400000344" "splicing factor u2af large subunit b" "GO:0003723" "RNA binding" "MF"
"PGSC0003DMG400000344" "splicing factor u2af large subunit b" "GO:0005634" "nucleus" "CC"
"PGSC0003DMG400000344" "splicing factor u2af large subunit b" "GO:0042742" "defense response to bacterium" "BP"
"PGSC0003DMG400000345" "60s ribosomal protein l31" "GO:0003735" "structural constituent of ribosome" "MF"
"PGSC0003DMG400000345" "60s ribosomal protein l31" "GO:0005618" "cell wall" "CC"
"PGSC0003DMG400000345" "60s ribosomal protein l31" "GO:0005886" "plasma membrane" "CC"
"PGSC0003DMG400000345" "60s ribosomal protein l31" "GO:0006412" "translation" "BP"
"PGSC0003DMG400000345" "60s ribosomal protein l31" "GO:0009506" "plasmodesma" "CC"
"PGSC0003DMG400000345" "60s ribosomal protein l31" "GO:0009507" "chloroplast" "CC"
"PGSC0003DMG400000345" "60s ribosomal protein l31" "GO:0022625" "cytosolic large ribosomal subunit" "CC"
"PGSC0003DMG400000345" "60s ribosomal protein l31" "GO:0042254" "ribosome biogenesis" "BP"
"PGSC0003DMG400000347" "iaa-amino acid hydrolase ilr1-like 4-like" "GO:0005783" "endoplasmic reticulum" "CC"
"PGSC0003DMG400000347" "iaa-amino acid hydrolase ilr1-like 4-like" "GO:0005886" "plasma membrane" "CC"
"PGSC0003DMG400000347" "iaa-amino acid hydrolase ilr1-like 4-like" "GO:0006508" "proteolysis" "BP"
"PGSC0003DMG400000347" "iaa-amino acid hydrolase ilr1-like 4-like" "GO:0008237" "metallopeptidase activity" "MF"
"PGSC0003DMG400000347" "iaa-amino acid hydrolase ilr1-like 4-like" "GO:0009611" "response to wounding" "BP"
"PGSC0003DMG400000347" "iaa-amino acid hydrolase ilr1-like 4-like" "GO:0009850" "auxin metabolic process" "BP"
"PGSC0003DMG400000347" "iaa-amino acid hydrolase ilr1-like 4-like" "GO:0010112" "regulation of systemic acquired resistance" "BP"
"PGSC0003DMG400000347" "iaa-amino acid hydrolase ilr1-like 4-like" "GO:0010179" "IAA-Ala conjugate hydrolase activity" "MF"
"PGSC0003DMG400000347" "iaa-amino acid hydrolase ilr1-like 4-like" "GO:0016023" "cytoplasmic membrane-bounded vesicle" "CC"
"PGSC0003DMG400000347" "iaa-amino acid hydrolase ilr1-like 4-like" "GO:0047980" "hippurate hydrolase activity" "MF"
"PGSC0003DMG400000348" "arabinogalactan peptide 20" "GO:0006826" "iron ion transport" "BP"
"PGSC0003DMG400000348" "arabinogalactan peptide 20" "GO:0009612" "response to mechanical stimulus" "BP"
"PGSC0003DMG400000348" "arabinogalactan peptide 20" "GO:0010054" "trichoblast differentiation" "BP"
"PGSC0003DMG400000348" "arabinogalactan peptide 20" "GO:0010106" "cellular response to iron ion starvation" "BP"
"PGSC0003DMG400000348" "arabinogalactan peptide 20" "GO:0010167" "response to nitrate" "BP"
"PGSC0003DMG400000348" "arabinogalactan peptide 20" "GO:0015706" "nitrate transport" "BP"
"PGSC0003DMG400000348" "arabinogalactan peptide 20" "GO:0016132" "brassinosteroid biosynthetic process" "BP"
"PGSC0003DMG400000348" "arabinogalactan peptide 20" "GO:0031225" "anchored to membrane" "CC"
"PGSC0003DMG400000348" "meiotic nuclear division protein 1 homolog" "GO:0000724" "double-strand break repair via homologous recombination" "BP"
"PGSC0003DMG400000348" "meiotic nuclear division protein 1 homolog" "GO:0005515" "protein binding" "MF"
"PGSC0003DMG400000348" "meiotic nuclear division protein 1 homolog" "GO:0005622" "intracellular" "CC"
"PGSC0003DMG400000348" "meiotic nuclear division protein 1 homolog" "GO:0006261" "DNA-dependent DNA replication" "BP"
"PGSC0003DMG400000348" "meiotic nuclear division protein 1 homolog" "GO:0006275" "regulation of DNA replication" "BP"
"PGSC0003DMG400000348" "meiotic nuclear division protein 1 homolog" "GO:0006306" "DNA methylation" "BP"
"PGSC0003DMG400000348" "meiotic nuclear division protein 1 homolog" "GO:0006312" "mitotic recombination" "BP"
"PGSC0003DMG400000348" "meiotic nuclear division protein 1 homolog" "GO:0007062" "sister chromatid cohesion" "BP"
"PGSC0003DMG400000348" "meiotic nuclear division protein 1 homolog" "GO:0007129" "synapsis" "BP"
"PGSC0003DMG400000348" "meiotic nuclear division protein 1 homolog" "GO:0007131" "reciprocal meiotic recombination" "BP"
"PGSC0003DMG400000348" "meiotic nuclear division protein 1 homolog" "GO:0009555" "pollen development" "BP"
"PGSC0003DMG400000348" "meiotic nuclear division protein 1 homolog" "GO:0009560" "embryo sac egg cell differentiation" "BP"
"PGSC0003DMG400000348" "meiotic nuclear division protein 1 homolog" "GO:0010332" "response to gamma radiation" "BP"
"PGSC0003DMG400000348" "meiotic nuclear division protein 1 homolog" "GO:0016444" "somatic cell DNA recombination" "BP"
"PGSC0003DMG400000348" "meiotic nuclear division protein 1 homolog" "GO:0016568" "chromatin modification" "BP"
"PGSC0003DMG400000348" "meiotic nuclear division protein 1 homolog" "GO:0031047" "gene silencing by RNA" "BP"
"PGSC0003DMG400000348" "meiotic nuclear division protein 1 homolog" "GO:0042138" "meiotic DNA double-strand break formation" "BP"
"PGSC0003DMG400000348" "meiotic nuclear division protein 1 homolog" "GO:0042991" "transcription factor import into nucleus" "BP"
"PGSC0003DMG400000348" "meiotic nuclear division protein 1 homolog" "GO:0043687" "post-translational protein modification" "BP"
"PGSC0003DMG400000348" "meiotic nuclear division protein 1 homolog" "GO:0045132" "meiotic chromosome segregation" "BP"
"PGSC0003DMG400000348" "meiotic nuclear division protein 1 homolog" "GO:0045893" "positive regulation of transcription, DNA-dependent" "BP"
"PGSC0003DMG400000348" "meiotic nuclear division protein 1 homolog" "GO:0051726" "regulation of cell cycle" "BP"
"PGSC0003DMG400000349" "myb-related protein 308-like" "GO:0003677" "DNA binding" "MF"
"PGSC0003DMG400000349" "myb-related protein 308-like" "GO:0003700" "sequence-specific DNA binding transcription factor activity" "MF"
"PGSC0003DMG400000349" "myb-related protein 308-like" "GO:0006355" "regulation of transcription, DNA-dependent" "BP"
"PGSC0003DMG400000350" "zinc finger ccch domain-containing protein 20-like" "GO:0003676" "nucleic acid binding" "MF"
"PGSC0003DMG400000350" "zinc finger ccch domain-containing protein 20-like" "GO:0005634" "nucleus" "CC"
"PGSC0003DMG400000350" "zinc finger ccch domain-containing protein 20-like" "GO:0005886" "plasma membrane" "CC"
"PGSC0003DMG400000350" "zinc finger ccch domain-containing protein 20-like" "GO:0006355" "regulation of transcription, DNA-dependent" "BP"
"PGSC0003DMG400000350" "zinc finger ccch domain-containing protein 20-like" "GO:0006661" "phosphatidylinositol biosynthetic process" "BP"
"PGSC0003DMG400000350" "zinc finger ccch domain-containing protein 20-like" "GO:0006979" "response to oxidative stress" "BP"
"PGSC0003DMG400000350" "zinc finger ccch domain-containing protein 20-like" "GO:0009867" "jasmonic acid mediated signaling pathway" "BP"
"PGSC0003DMG400000350" "zinc finger ccch domain-containing protein 20-like" "GO:0010150" "leaf senescence" "BP"
"PGSC0003DMG400000350" "zinc finger ccch domain-containing protein 20-like" "GO:0015996" "chlorophyll catabolic process" "BP"
"PGSC0003DMG400000351" "protein-tyrosine phosphatase mitochondrial 1-like" "GO:0004725" "protein tyrosine phosphatase activity" "MF"
"PGSC0003DMG400000351" "protein-tyrosine phosphatase mitochondrial 1-like" "GO:0008138" "protein tyrosine/serine/threonine phosphatase activity" "MF"
"PGSC0003DMG400000351" "protein-tyrosine phosphatase mitochondrial 1-like" "GO:0035335" "peptidyl-tyrosine dephosphorylation" "BP"
"PGSC0003DMG400000352" "atp synthase cf1 alpha subunit" "GO:0005524" "ATP binding" "MF"
"PGSC0003DMG400000352" "atp synthase cf1 alpha subunit" "GO:0005739" "mitochondrion" "CC"
"PGSC0003DMG400000352" "atp synthase cf1 alpha subunit" "GO:0009535" "chloroplast thylakoid membrane" "CC"
"PGSC0003DMG400000352" "atp synthase cf1 alpha subunit" "GO:0015991" "ATP hydrolysis coupled proton transport" "BP"
"PGSC0003DMG400000352" "atp synthase cf1 alpha subunit" "GO:0042777" "plasma membrane ATP synthesis coupled proton transport" "BP"
"PGSC0003DMG400000352" "atp synthase cf1 alpha subunit" "GO:0045261" "proton-transporting ATP synthase complex, catalytic core F(1)" "CC"
"PGSC0003DMG400000352" "atp synthase cf1 alpha subunit" "GO:0046933" "hydrogen ion transporting ATP synthase activity, rotational mechanism" "MF"
"PGSC0003DMG400000352" "atp synthase cf1 alpha subunit" "GO:0046961" "proton-transporting ATPase activity, rotational mechanism" "MF"
"PGSC0003DMG400000353" "uncharacterized protein" "GO:0009505" "plant-type cell wall" "CC"
"PGSC0003DMG400000354" "glucan endo- -beta-glucosidase 13-like" "GO:0000226" "microtubule cytoskeleton organization" "BP"
"PGSC0003DMG400000354" "glucan endo- -beta-glucosidase 13-like" "GO:0000911" "cytokinesis by cell plate formation" "BP"
"PGSC0003DMG400000354" "glucan endo- -beta-glucosidase 13-like" "GO:0005975" "carbohydrate metabolic process" "BP"
"PGSC0003DMG400000354" "glucan endo- -beta-glucosidase 13-like" "GO:0006306" "DNA methylation" "BP"
"PGSC0003DMG400000354" "glucan endo- -beta-glucosidase 13-like" "GO:0006346" "methylation-dependent chromatin silencing" "BP"
"PGSC0003DMG400000354" "glucan endo- -beta-glucosidase 13-like" "GO:0009505" "plant-type cell wall" "CC"
"PGSC0003DMG400000354" "glucan endo- -beta-glucosidase 13-like" "GO:0009909" "regulation of flower development" "BP"
"PGSC0003DMG400000354" "glucan endo- -beta-glucosidase 13-like" "GO:0009965" "leaf morphogenesis" "BP"
"PGSC0003DMG400000354" "glucan endo- -beta-glucosidase 13-like" "GO:0016023" "cytoplasmic membrane-bounded vesicle" "CC"
"PGSC0003DMG400000354" "glucan endo- -beta-glucosidase 13-like" "GO:0031048" "chromatin silencing by small RNA" "BP"
"PGSC0003DMG400000354" "glucan endo- -beta-glucosidase 13-like" "GO:0042127" "regulation of cell proliferation" "BP"
"PGSC0003DMG400000354" "glucan endo- -beta-glucosidase 13-like" "GO:0042973" "glucan endo-1,3-beta-D-glucosidase activity" "MF"
"PGSC0003DMG400000354" "glucan endo- -beta-glucosidase 13-like" "GO:0043169" "cation binding" "MF"
"PGSC0003DMG400000354" "glucan endo- -beta-glucosidase 13-like" "GO:0046658" "anchored to plasma membrane" "CC"
"PGSC0003DMG400000354" "glucan endo- -beta-glucosidase 13-like" "GO:0048449" "floral organ formation" "BP"
"PGSC0003DMG400000354" "glucan endo- -beta-glucosidase 13-like" "GO:0051322" "anaphase" "BP"
"PGSC0003DMG400000354" "glucan endo- -beta-glucosidase 13-like" "GO:0051567" "histone H3-K9 methylation" "BP"
"PGSC0003DMG400000355" "arginyl-trna synthetase" "GO:0004814" "arginine-tRNA ligase activity" "MF"
"PGSC0003DMG400000355" "arginyl-trna synthetase" "GO:0005524" "ATP binding" "MF"
"PGSC0003DMG400000355" "arginyl-trna synthetase" "GO:0005739" "mitochondrion" "CC"
"PGSC0003DMG400000355" "arginyl-trna synthetase" "GO:0005829" "cytosol" "CC"
"PGSC0003DMG400000355" "arginyl-trna synthetase" "GO:0006164" "purine nucleotide biosynthetic process" "BP"
"PGSC0003DMG400000355" "arginyl-trna synthetase" "GO:0006420" "arginyl-tRNA aminoacylation" "BP"
"PGSC0003DMG400000355" "arginyl-trna synthetase" "GO:0009570" "chloroplast stroma" "CC"
"PGSC0003DMG400000355" "arginyl-trna synthetase" "GO:0010162" "seed dormancy process" "BP"
"PGSC0003DMG400000355" "arginyl-trna synthetase" "GO:0010564" "regulation of cell cycle process" "BP"
"PGSC0003DMG400000355" "arginyl-trna synthetase" "GO:0048366" "leaf development" "BP"
"PGSC0003DMG400000355" "arginyl-trna synthetase" "GO:0048825" "cotyledon development" "BP"
"PGSC0003DMG400000356" "probable glutamate carboxypeptidase 2-like isoform 1" "GO:0005773" "vacuole" "CC"
"PGSC0003DMG400000356" "probable glutamate carboxypeptidase 2-like isoform 1" "GO:0006508" "proteolysis" "BP"
"PGSC0003DMG400000356" "probable glutamate carboxypeptidase 2-like isoform 1" "GO:0008233" "peptidase activity" "MF"
"PGSC0003DMG400000356" "probable glutamate carboxypeptidase 2-like isoform 1" "GO:0016491" "oxidoreductase activity" "MF"
"PGSC0003DMG400000356" "probable glutamate carboxypeptidase 2-like isoform 1" "GO:0032440" "2-alkenal reductase [NAD(P)] activity" "MF"
"PGSC0003DMG400000356" "probable glutamate carboxypeptidase 2-like isoform 1" "GO:0055114" "oxidation-reduction process" "BP"
"PGSC0003DMG400000358" "receptor-like protein kinase hsl1-like" "GO:0000166" "nucleotide binding" "MF"
"PGSC0003DMG400000358" "receptor-like protein kinase hsl1-like" "GO:0002679" "respiratory burst involved in defense response" "BP"
"PGSC0003DMG400000358" "receptor-like protein kinase hsl1-like" "GO:0004674" "protein serine/threonine kinase activity" "MF"
"PGSC0003DMG400000358" "receptor-like protein kinase hsl1-like" "GO:0005622" "intracellular" "CC"
"PGSC0003DMG400000358" "receptor-like protein kinase hsl1-like" "GO:0005886" "plasma membrane" "CC"
"PGSC0003DMG400000358" "receptor-like protein kinase hsl1-like" "GO:0006468" "protein phosphorylation" "BP"
"PGSC0003DMG400000358" "receptor-like protein kinase hsl1-like" "GO:0006612" "protein targeting to membrane" "BP"
"PGSC0003DMG400000358" "receptor-like protein kinase hsl1-like" "GO:0006944" "cellular membrane fusion" "BP"
"PGSC0003DMG400000358" "receptor-like protein kinase hsl1-like" "GO:0009723" "response to ethylene stimulus" "BP"
"PGSC0003DMG400000358" "receptor-like protein kinase hsl1-like" "GO:0009738" "abscisic acid mediated signaling pathway" "BP"
"PGSC0003DMG400000358" "receptor-like protein kinase hsl1-like" "GO:0010200" "response to chitin" "BP"
"PGSC0003DMG400000358" "receptor-like protein kinase hsl1-like" "GO:0010363" "regulation of plant-type hypersensitive response" "BP"
"PGSC0003DMG400000358" "receptor-like protein kinase hsl1-like" "GO:0035556" "intracellular signal transduction" "BP"
"PGSC0003DMG400000358" "receptor-like protein kinase hsl1-like" "GO:0043069" "negative regulation of programmed cell death" "BP"
"PGSC0003DMG400000358" "receptor-like protein kinase hsl1-like" "GO:0052542" "defense response by callose deposition" "BP"
"PGSC0003DMG400000359" "cytochrome b5-like" "GO:0016126" "sterol biosynthetic process" "BP"
"PGSC0003DMG400000359" "cytochrome b5-like" "GO:0020037" "heme binding" "MF"
"PGSC0003DMG400000360" "nadp-dependent malic enzyme-like" "GO:0004473" "malate dehydrogenase (oxaloacetate-decarboxylating) (NADP+) activity" "MF"
"PGSC0003DMG400000360" "nadp-dependent malic enzyme-like" "GO:0005618" "cell wall" "CC"
"PGSC0003DMG400000360" "nadp-dependent malic enzyme-like" "GO:0005829" "cytosol" "CC"
"PGSC0003DMG400000360" "nadp-dependent malic enzyme-like" "GO:0005886" "plasma membrane" "CC"
"PGSC0003DMG400000360" "nadp-dependent malic enzyme-like" "GO:0006108" "malate metabolic process" "BP"
"PGSC0003DMG400000360" "nadp-dependent malic enzyme-like" "GO:0008270" "zinc ion binding" "MF"
"PGSC0003DMG400000360" "nadp-dependent malic enzyme-like" "GO:0009507" "chloroplast" "CC"
"PGSC0003DMG400000360" "nadp-dependent malic enzyme-like" "GO:0016619" "malate dehydrogenase (oxaloacetate-decarboxylating) activity" "MF"
"PGSC0003DMG400000360" "nadp-dependent malic enzyme-like" "GO:0042803" "protein homodimerization activity" "MF"
"PGSC0003DMG400000360" "nadp-dependent malic enzyme-like" "GO:0046686" "response to cadmium ion" "BP"
"PGSC0003DMG400000360" "nadp-dependent malic enzyme-like" "GO:0048046" "apoplast" "CC"
"PGSC0003DMG400000360" "nadp-dependent malic enzyme-like" "GO:0050897" "cobalt ion binding" "MF"
"PGSC0003DMG400000360" "nadp-dependent malic enzyme-like" "GO:0051287" "NAD binding" "MF"
"PGSC0003DMG400000360" "nadp-dependent malic enzyme-like" "GO:0051289" "protein homotetramerization" "BP"
"PGSC0003DMG400000360" "nadp-dependent malic enzyme-like" "GO:0055114" "oxidation-reduction process" "BP"
"PGSC0003DMG400000364" "chromatin protein family" "GO:0000398" "nuclear mRNA splicing, via spliceosome" "BP"
"PGSC0003DMG400000364" "chromatin protein family" "GO:0000956" "nuclear-transcribed mRNA catabolic process" "BP"
"PGSC0003DMG400000364" "chromatin protein family" "GO:0005681" "spliceosomal complex" "CC"
"PGSC0003DMG400000364" "chromatin protein family" "GO:0005730" "nucleolus" "CC"
"PGSC0003DMG400000364" "chromatin protein family" "GO:0006499" "N-terminal protein myristoylation" "BP"
"PGSC0003DMG400000364" "chromatin protein family" "GO:0009651" "response to salt stress" "BP"
"PGSC0003DMG400000364" "chromatin protein family" "GO:0009737" "response to abscisic acid stimulus" "BP"
"PGSC0003DMG400000364" "chromatin protein family" "GO:0010555" "response to mannitol stimulus" "BP"
"PGSC0003DMG400000364" "chromatin protein family" "GO:0045893" "positive regulation of transcription, DNA-dependent" "BP"
"PGSC0003DMG400000365" "dehydration-responsive element-binding protein 3-like" "GO:0003677" "DNA binding" "MF"
"PGSC0003DMG400000365" "dehydration-responsive element-binding protein 3-like" "GO:0003700" "sequence-specific DNA binding transcription factor activity" "MF"
"PGSC0003DMG400000365" "dehydration-responsive element-binding protein 3-like" "GO:0005634" "nucleus" "CC"
"PGSC0003DMG400000365" "dehydration-responsive element-binding protein 3-like" "GO:0006355" "regulation of transcription, DNA-dependent" "BP"
"PGSC0003DMG400000365" "dehydration-responsive element-binding protein 3-like" "GO:0009825" "multidimensional cell growth" "BP"
"PGSC0003DMG400000366" "probable glycosyltransferase at5g03795-like" "GO:0010413" "glucuronoxylan metabolic process" "BP"
"PGSC0003DMG400000366" "probable glycosyltransferase at5g03795-like" "GO:0016020" "membrane" "CC"
"PGSC0003DMG400000366" "probable glycosyltransferase at5g03795-like" "GO:0045492" "xylan biosynthetic process" "BP"
"PGSC0003DMG400000366" "probable glycosyltransferase at5g03795-like" "GO:0050508" "glucuronosyl-N-acetylglucosaminyl-proteoglycan 4-alpha-N-acetylglucosaminyltransferase activity" "MF"
"PGSC0003DMG400000367" "sugar transport protein 14" "GO:0004386" "helicase activity" "MF"
"PGSC0003DMG400000367" "sugar transport protein 14" "GO:0005351" "sugar:hydrogen symporter activity" "MF"
"PGSC0003DMG400000367" "sugar transport protein 14" "GO:0005354" "galactose transmembrane transporter activity" "MF"
"PGSC0003DMG400000367" "sugar transport protein 14" "GO:0005524" "ATP binding" "MF"
"PGSC0003DMG400000367" "sugar transport protein 14" "GO:0005886" "plasma membrane" "CC"
"PGSC0003DMG400000367" "sugar transport protein 14" "GO:0015757" "galactose transport" "BP"
"PGSC0003DMG400000367" "sugar transport protein 14" "GO:0016021" "integral to membrane" "CC"
"PGSC0003DMG400000367" "sugar transport protein 14" "GO:0016023" "cytoplasmic membrane-bounded vesicle" "CC"
"PGSC0003DMG400000367" "sugar transport protein 14" "GO:0032440" "2-alkenal reductase [NAD(P)] activity" "MF"
"PGSC0003DMG400000367" "sugar transport protein 14" "GO:0055085" "transmembrane transport" "BP"
"PGSC0003DMG400000367" "sugar transport protein 14" "GO:0055114" "oxidation-reduction process" "BP"
"PGSC0003DMG400000368" "ap2 b3 domain-containing protein" "GO:0016020" "membrane" "CC"
"PGSC0003DMG400000372" "casein kinase i isoform delta-like" "GO:0016301" "kinase activity" "MF"
"PGSC0003DMG400000372" "casein kinase i isoform delta-like" "GO:0004674" "protein serine/threonine kinase activity" "MF"
"PGSC0003DMG400000372" "casein kinase i isoform delta-like" "GO:0005634" "nucleus" "CC"
"PGSC0003DMG400000372" "casein kinase i isoform delta-like" "GO:0005737" "cytoplasm" "CC"
"PGSC0003DMG400000372" "casein kinase i isoform delta-like" "GO:0046777" "protein autophosphorylation" "BP"
"PGSC0003DMG400000372" "casein kinase i isoform delta-like" "GO:0005524" "ATP binding" "MF"
"PGSC0003DMG400000375" "auxin-responsive protein iaa27-like" "GO:0010467" "gene expression" "BP"
"PGSC0003DMG400000375" "auxin-responsive protein iaa27-like" "GO:0034645" "cellular macromolecule biosynthetic process" "BP"
"PGSC0003DMG400000375" "auxin-responsive protein iaa27-like" "GO:0044238" "primary metabolic process" "BP"
"PGSC0003DMG400000375" "auxin-responsive protein iaa27-like" "GO:0044424" "intracellular part" "CC"
"PGSC0003DMG400000375" "auxin-responsive protein iaa27-like" "GO:0050794" "regulation of cellular process" "BP"
"PGSC0003DMG400000376" "glyoxysomal fatty acid beta-oxidation multifunctional protein mfp-a-like" "GO:0000166" "nucleotide binding" "MF"
"PGSC0003DMG400000376" "glyoxysomal fatty acid beta-oxidation multifunctional protein mfp-a-like" "GO:0003729" "mRNA binding" "MF"
"PGSC0003DMG400000376" "glyoxysomal fatty acid beta-oxidation multifunctional protein mfp-a-like" "GO:0003857" "3-hydroxyacyl-CoA dehydrogenase activity" "MF"
"PGSC0003DMG400000376" "glyoxysomal fatty acid beta-oxidation multifunctional protein mfp-a-like" "GO:0004300" "enoyl-CoA hydratase activity" "MF"
"PGSC0003DMG400000376" "glyoxysomal fatty acid beta-oxidation multifunctional protein mfp-a-like" "GO:0005618" "cell wall" "CC"
"PGSC0003DMG400000376" "glyoxysomal fatty acid beta-oxidation multifunctional protein mfp-a-like" "GO:0005777" "peroxisome" "CC"
"PGSC0003DMG400000376" "glyoxysomal fatty acid beta-oxidation multifunctional protein mfp-a-like" "GO:0006635" "fatty acid beta-oxidation" "BP"
"PGSC0003DMG400000376" "glyoxysomal fatty acid beta-oxidation multifunctional protein mfp-a-like" "GO:0008017" "microtubule binding" "MF"
"PGSC0003DMG400000376" "glyoxysomal fatty acid beta-oxidation multifunctional protein mfp-a-like" "GO:0008692" "3-hydroxybutyryl-CoA epimerase activity" "MF"
"PGSC0003DMG400000376" "glyoxysomal fatty acid beta-oxidation multifunctional protein mfp-a-like" "GO:0009506" "plasmodesma" "CC"
"PGSC0003DMG400000376" "glyoxysomal fatty acid beta-oxidation multifunctional protein mfp-a-like" "GO:0009507" "chloroplast" "CC"
"PGSC0003DMG400000376" "glyoxysomal fatty acid beta-oxidation multifunctional protein mfp-a-like" "GO:0009695" "jasmonic acid biosynthetic process" "BP"
"PGSC0003DMG400000376" "glyoxysomal fatty acid beta-oxidation multifunctional protein mfp-a-like" "GO:0009845" "seed germination" "BP"
"PGSC0003DMG400000376" "glyoxysomal fatty acid beta-oxidation multifunctional protein mfp-a-like" "GO:0009908" "flower development" "BP"
"PGSC0003DMG400000376" "glyoxysomal fatty acid beta-oxidation multifunctional protein mfp-a-like" "GO:0018812" "3-hydroxyacyl-CoA dehydratase activity" "MF"
"PGSC0003DMG400000376" "glyoxysomal fatty acid beta-oxidation multifunctional protein mfp-a-like" "GO:0050662" "coenzyme binding" "MF"
"PGSC0003DMG400000376" "peroxisomal fatty acid beta-oxidation multifunctional protein aim1-like" "GO:0000166" "nucleotide binding" "MF"
"PGSC0003DMG400000376" "peroxisomal fatty acid beta-oxidation multifunctional protein aim1-like" "GO:0003729" "mRNA binding" "MF"
"PGSC0003DMG400000376" "peroxisomal fatty acid beta-oxidation multifunctional protein aim1-like" "GO:0003857" "3-hydroxyacyl-CoA dehydrogenase activity" "MF"
"PGSC0003DMG400000376" "peroxisomal fatty acid beta-oxidation multifunctional protein aim1-like" "GO:0004300" "enoyl-CoA hydratase activity" "MF"
"PGSC0003DMG400000376" "peroxisomal fatty acid beta-oxidation multifunctional protein aim1-like" "GO:0005618" "cell wall" "CC"
"PGSC0003DMG400000376" "peroxisomal fatty acid beta-oxidation multifunctional protein aim1-like" "GO:0005777" "peroxisome" "CC"
"PGSC0003DMG400000376" "peroxisomal fatty acid beta-oxidation multifunctional protein aim1-like" "GO:0006635" "fatty acid beta-oxidation" "BP"
"PGSC0003DMG400000376" "peroxisomal fatty acid beta-oxidation multifunctional protein aim1-like" "GO:0008017" "microtubule binding" "MF"
"PGSC0003DMG400000376" "peroxisomal fatty acid beta-oxidation multifunctional protein aim1-like" "GO:0008692" "3-hydroxybutyryl-CoA epimerase activity" "MF"
"PGSC0003DMG400000376" "peroxisomal fatty acid beta-oxidation multifunctional protein aim1-like" "GO:0009506" "plasmodesma" "CC"
"PGSC0003DMG400000376" "peroxisomal fatty acid beta-oxidation multifunctional protein aim1-like" "GO:0009507" "chloroplast" "CC"
"PGSC0003DMG400000376" "peroxisomal fatty acid beta-oxidation multifunctional protein aim1-like" "GO:0009695" "jasmonic acid biosynthetic process" "BP"
"PGSC0003DMG400000376" "peroxisomal fatty acid beta-oxidation multifunctional protein aim1-like" "GO:0009845" "seed germination" "BP"
"PGSC0003DMG400000376" "peroxisomal fatty acid beta-oxidation multifunctional protein aim1-like" "GO:0009908" "flower development" "BP"
"PGSC0003DMG400000376" "peroxisomal fatty acid beta-oxidation multifunctional protein aim1-like" "GO:0018812" "3-hydroxyacyl-CoA dehydratase activity" "MF"
"PGSC0003DMG400000376" "peroxisomal fatty acid beta-oxidation multifunctional protein aim1-like" "GO:0050662" "coenzyme binding" "MF"
"PGSC0003DMG400000376" "peroxisomal fatty acid beta-oxidation multifunctional protein aim1-like" "GO:0005730" "nucleolus" "CC"
"PGSC0003DMG400000376" "peroxisomal fatty acid beta-oxidation multifunctional protein aim1-like" "GO:0005829" "cytosol" "CC"
"PGSC0003DMG400000376" "peroxisomal fatty acid beta-oxidation multifunctional protein aim1-like" "GO:0007031" "peroxisome organization" "BP"
"PGSC0003DMG400000376" "peroxisomal fatty acid beta-oxidation multifunctional protein aim1-like" "GO:0009407" "toxin catabolic process" "BP"
"PGSC0003DMG400000376" "peroxisomal fatty acid beta-oxidation multifunctional protein aim1-like" "GO:0016508" "long-chain-enoyl-CoA hydratase activity" "MF"
"PGSC0003DMG400000376" "peroxisomal fatty acid beta-oxidation multifunctional protein aim1-like" "GO:0043161" "proteasomal ubiquitin-dependent protein catabolic process" "BP"
"PGSC0003DMG400000376" "peroxisomal fatty acid beta-oxidation multifunctional protein aim1-like" "GO:0051788" "response to misfolded protein" "BP"
"PGSC0003DMG400000376" "peroxisomal fatty acid beta-oxidation multifunctional protein aim1-like" "GO:0080129" "proteasome core complex assembly" "BP"
"PGSC0003DMG400000377" "rho guanine nucleotide exchange factor 8-like" "GO:0005089" "Rho guanyl-nucleotide exchange factor activity" "MF"
"PGSC0003DMG400000377" "rho guanine nucleotide exchange factor 8-like" "GO:0005634" "nucleus" "CC"
"PGSC0003DMG400000377" "rho guanine nucleotide exchange factor 8-like" "GO:0005737" "cytoplasm" "CC"
"PGSC0003DMG400000377" "rho guanine nucleotide exchange factor 8-like" "GO:0005886" "plasma membrane" "CC"
"PGSC0003DMG400000377" "rho guanine nucleotide exchange factor 8-like" "GO:0006944" "cellular membrane fusion" "BP"
"PGSC0003DMG400000377" "rho guanine nucleotide exchange factor 8-like" "GO:0009793" "embryo development ending in seed dormancy" "BP"
"PGSC0003DMG400000377" "rho guanine nucleotide exchange factor 8-like" "GO:0009827" "plant-type cell wall modification" "BP"
"PGSC0003DMG400000377" "rho guanine nucleotide exchange factor 8-like" "GO:0009860" "pollen tube growth" "BP"
"PGSC0003DMG400000377" "rho guanine nucleotide exchange factor 8-like" "GO:0010048" "vernalization response" "BP"
"PGSC0003DMG400000377" "rho guanine nucleotide exchange factor 8-like" "GO:0042802" "identical protein binding" "MF"
"PGSC0003DMG400000377" "rho guanine nucleotide exchange factor 8-like" "GO:0080147" "root hair cell development" "BP"
"PGSC0003DMG400000377" "rho guanine nucleotide exchange factor 8-like" "GO:0090406" "pollen tube" "CC"
"PGSC0003DMG400000378" "chloroplast processing peptidase" "GO:0006508" "proteolysis" "BP"
"PGSC0003DMG400000378" "chloroplast processing peptidase" "GO:0008236" "serine-type peptidase activity" "MF"
"PGSC0003DMG400000378" "chloroplast processing peptidase" "GO:0009526" "plastid envelope" "CC"
"PGSC0003DMG400000378" "chloroplast processing peptidase" "GO:0009535" "chloroplast thylakoid membrane" "CC"
"PGSC0003DMG400000378" "chloroplast processing peptidase" "GO:0010027" "thylakoid membrane organization" "BP"
"PGSC0003DMG400000378" "chloroplast processing peptidase" "GO:0016021" "integral to membrane" "CC"
"PGSC0003DMG400000378" "chloroplast processing peptidase" "GO:0051604" "protein maturation" "BP"
"PGSC0003DMG400000379" "proline-rich receptor-like protein kinase perk1-like" "GO:0004674" "protein serine/threonine kinase activity" "MF"
"PGSC0003DMG400000379" "proline-rich receptor-like protein kinase perk1-like" "GO:0004872" "receptor activity" "MF"
"PGSC0003DMG400000379" "proline-rich receptor-like protein kinase perk1-like" "GO:0005524" "ATP binding" "MF"
"PGSC0003DMG400000379" "proline-rich receptor-like protein kinase perk1-like" "GO:0005886" "plasma membrane" "CC"
"PGSC0003DMG400000379" "proline-rich receptor-like protein kinase perk1-like" "GO:0009536" "plastid" "CC"
"PGSC0003DMG400000379" "proline-rich receptor-like protein kinase perk1-like" "GO:0009611" "response to wounding" "BP"
"PGSC0003DMG400000379" "proline-rich receptor-like protein kinase perk1-like" "GO:0009620" "response to fungus" "BP"
"PGSC0003DMG400000379" "proline-rich receptor-like protein kinase perk1-like" "GO:0046777" "protein autophosphorylation" "BP"
"PGSC0003DMG400000379" "proline-rich receptor-like protein kinase perk1-like" "GO:0051510" "regulation of unidimensional cell growth" "BP"
"PGSC0003DMG400000379" "proline-rich receptor-like protein kinase perk1-like" "GO:0052541" "plant-type cell wall cellulose metabolic process" "BP"
"PGSC0003DMG400000379" "proline-rich receptor-like protein kinase perk1-like" "GO:0052546" "cell wall pectin metabolic process" "BP"
"PGSC0003DMG400000380" "heat stress transcription factor c-1" "GO:0003700" "sequence-specific DNA binding transcription factor activity" "MF"
"PGSC0003DMG400000380" "heat stress transcription factor c-1" "GO:0005634" "nucleus" "CC"
"PGSC0003DMG400000380" "heat stress transcription factor c-1" "GO:0006355" "regulation of transcription, DNA-dependent" "BP"
"PGSC0003DMG400000380" "heat stress transcription factor c-1" "GO:0009407" "toxin catabolic process" "BP"
"PGSC0003DMG400000380" "heat stress transcription factor c-1" "GO:0043565" "sequence-specific DNA binding" "MF"
"PGSC0003DMG400000381" "uncharacterized protein" "GO:0005829" "cytosol" "CC"
"PGSC0003DMG400000383" "protein mrp homolog" "GO:0000023" "maltose metabolic process" "BP"
"PGSC0003DMG400000383" "protein mrp homolog" "GO:0005524" "ATP binding" "MF"
"PGSC0003DMG400000383" "protein mrp homolog" "GO:0006098" "pentose-phosphate shunt" "BP"
"PGSC0003DMG400000383" "protein mrp homolog" "GO:0006364" "rRNA processing" "BP"
"PGSC0003DMG400000383" "protein mrp homolog" "GO:0009570" "chloroplast stroma" "CC"
"PGSC0003DMG400000383" "protein mrp homolog" "GO:0009902" "chloroplast relocation" "BP"
"PGSC0003DMG400000383" "protein mrp homolog" "GO:0010027" "thylakoid membrane organization" "BP"
"PGSC0003DMG400000383" "protein mrp homolog" "GO:0015979" "photosynthesis" "BP"
"PGSC0003DMG400000383" "protein mrp homolog" "GO:0015995" "chlorophyll biosynthetic process" "BP"
"PGSC0003DMG400000383" "protein mrp homolog" "GO:0016117" "carotenoid biosynthetic process" "BP"
"PGSC0003DMG400000383" "protein mrp homolog" "GO:0016226" "iron-sulfur cluster assembly" "BP"
"PGSC0003DMG400000383" "protein mrp homolog" "GO:0019252" "starch biosynthetic process" "BP"
"PGSC0003DMG400000383" "protein mrp homolog" "GO:0019288" "isopentenyl diphosphate biosynthetic process, mevalonate-independent pathway" "BP"
"PGSC0003DMG400000383" "protein mrp homolog" "GO:0043085" "positive regulation of catalytic activity" "BP"
"PGSC0003DMG400000384" "uncharacterized protein loc100261125 isoform 1" "GO:0006635" "fatty acid beta-oxidation" "BP"
"PGSC0003DMG400000384" "uncharacterized protein loc100261125 isoform 1" "GO:0016023" "cytoplasmic membrane-bounded vesicle" "CC"
"PGSC0003DMG400000384" "uncharacterized protein loc100261125 isoform 1" "GO:0016558" "protein import into peroxisome matrix" "BP"
"PGSC0003DMG400000385" "uncharacterized protein loc100244080" "GO:0005507" "copper ion binding" "MF"
"PGSC0003DMG400000385" "uncharacterized protein loc100244080" "GO:0005739" "mitochondrion" "CC"
"PGSC0003DMG400000385" "uncharacterized protein loc100244080" "GO:0006825" "copper ion transport" "BP"
"PGSC0003DMG400000385" "uncharacterized protein loc100244080" "GO:0016023" "cytoplasmic membrane-bounded vesicle" "CC"
"PGSC0003DMG400000386" "extensin-like protein" "GO:0005199" "structural constituent of cell wall" "MF"
"PGSC0003DMG400000386" "extensin-like protein" "GO:0005515" "protein binding" "MF"
"PGSC0003DMG400000386" "extensin-like protein" "GO:0009505" "plant-type cell wall" "CC"
"PGSC0003DMG400000386" "extensin-like protein" "GO:0009506" "plasmodesma" "CC"
"PGSC0003DMG400000386" "extensin-like protein" "GO:0016301" "kinase activity" "MF"
"PGSC0003DMG400000386" "extensin-like protein" "GO:0016310" "phosphorylation" "BP"
"PGSC0003DMG400000386" "extensin-like protein" "GO:0032440" "2-alkenal reductase [NAD(P)] activity" "MF"
"PGSC0003DMG400000386" "extensin-like protein" "GO:0055114" "oxidation-reduction process" "BP"
"PGSC0003DMG400000387" "hypothetical protein NitaMp125 [Nicotiana tabacum]" "GO:0005739" "mitochondrion" "CC"
"PGSC0003DMG400000389" "e3 ubiquitin-protein ligase ring1-like" "GO:0046872" "metal ion binding" "MF"
"PGSC0003DMG400000394" "u3 small nucleolar ribonucleoprotein protein imp4" "GO:0000478" "endonucleolytic cleavage involved in rRNA processing" "BP"
"PGSC0003DMG400000394" "u3 small nucleolar ribonucleoprotein protein imp4" "GO:0001510" "RNA methylation" "BP"
"PGSC0003DMG400000394" "u3 small nucleolar ribonucleoprotein protein imp4" "GO:0003676" "nucleic acid binding" "MF"
"PGSC0003DMG400000394" "u3 small nucleolar ribonucleoprotein protein imp4" "GO:0005730" "nucleolus" "CC"
"PGSC0003DMG400000394" "u3 small nucleolar ribonucleoprotein protein imp4" "GO:0005732" "small nucleolar ribonucleoprotein complex" "CC"
"PGSC0003DMG400000394" "u3 small nucleolar ribonucleoprotein protein imp4" "GO:0005739" "mitochondrion" "CC"
"PGSC0003DMG400000394" "u3 small nucleolar ribonucleoprotein protein imp4" "GO:0015030" "Cajal body" "CC"
"PGSC0003DMG400000394" "u3 small nucleolar ribonucleoprotein protein imp4" "GO:0016363" "nuclear matrix" "CC"
"PGSC0003DMG400000396" "u-box domain-containing protein 13-like" "GO:0000151" "ubiquitin ligase complex" "CC"
"PGSC0003DMG400000396" "u-box domain-containing protein 13-like" "GO:0000902" "cell morphogenesis" "BP"
"PGSC0003DMG400000396" "u-box domain-containing protein 13-like" "GO:0004842" "ubiquitin-protein ligase activity" "MF"
"PGSC0003DMG400000396" "u-box domain-containing protein 13-like" "GO:0005634" "nucleus" "CC"
"PGSC0003DMG400000396" "u-box domain-containing protein 13-like" "GO:0005829" "cytosol" "CC"
"PGSC0003DMG400000396" "u-box domain-containing protein 13-like" "GO:0006487" "protein N-linked glycosylation" "BP"
"PGSC0003DMG400000396" "u-box domain-containing protein 13-like" "GO:0006499" "N-terminal protein myristoylation" "BP"
"PGSC0003DMG400000396" "u-box domain-containing protein 13-like" "GO:0010200" "response to chitin" "BP"
"PGSC0003DMG400000396" "u-box domain-containing protein 13-like" "GO:0016567" "protein ubiquitination" "BP"
"PGSC0003DMG400000396" "u-box domain-containing protein 13-like" "GO:0019894" "kinesin binding" "MF"
"PGSC0003DMG400000396" "u-box domain-containing protein 13-like" "GO:0032880" "regulation of protein localization" "BP"
"PGSC0003DMG400000396" "u-box domain-containing protein 13-like" "GO:0042742" "defense response to bacterium" "BP"
"PGSC0003DMG400000396" "u-box domain-containing protein 13-like" "GO:0046777" "protein autophosphorylation" "BP"
"PGSC0003DMG400000396" "u-box domain-containing protein 13-like" "GO:0048193" "Golgi vesicle transport" "BP"
"PGSC0003DMG400000396" "u-box domain-containing protein 13-like" "GO:0048767" "root hair elongation" "BP"
"PGSC0003DMG400000396" "u-box domain-containing protein 13-like" "GO:0070696" "transmembrane receptor protein serine/threonine kinase binding" "MF"
"PGSC0003DMG400000398" "heat shock" "GO:0005524" "ATP binding" "MF"
"PGSC0003DMG400000398" "heat shock" "GO:0005618" "cell wall" "CC"
"PGSC0003DMG400000398" "heat shock" "GO:0005730" "nucleolus" "CC"
"PGSC0003DMG400000398" "heat shock" "GO:0005773" "vacuole" "CC"
"PGSC0003DMG400000398" "heat shock" "GO:0005886" "plasma membrane" "CC"
"PGSC0003DMG400000398" "heat shock" "GO:0009408" "response to heat" "BP"
"PGSC0003DMG400000398" "heat shock" "GO:0009409" "response to cold" "BP"
"PGSC0003DMG400000398" "heat shock" "GO:0009615" "response to virus" "BP"
"PGSC0003DMG400000398" "heat shock" "GO:0009617" "response to bacterium" "BP"
"PGSC0003DMG400000398" "heat shock" "GO:0009941" "chloroplast envelope" "CC"
"PGSC0003DMG400000398" "heat shock" "GO:0022626" "cytosolic ribosome" "CC"
"PGSC0003DMG400000398" "heat shock" "GO:0032440" "2-alkenal reductase [NAD(P)] activity" "MF"
"PGSC0003DMG400000398" "heat shock" "GO:0046686" "response to cadmium ion" "BP"
"PGSC0003DMG400000398" "heat shock" "GO:0048046" "apoplast" "CC"
"PGSC0003DMG400000398" "heat shock" "GO:0055114" "oxidation-reduction process" "BP"
"PGSC0003DMG400000398" "heat shock" "GO:0080167" "response to karrikin" "BP"
"PGSC0003DMG400000399" "protein fyd" "GO:0006487" "protein N-linked glycosylation" "BP"
"PGSC0003DMG400000399" "protein fyd" "GO:0009408" "response to heat" "BP"
"PGSC0003DMG400000399" "protein fyd" "GO:0009644" "response to high light intensity" "BP"
"PGSC0003DMG400000399" "protein fyd" "GO:0009941" "chloroplast envelope" "CC"
"PGSC0003DMG400000399" "protein fyd" "GO:0042538" "hyperosmotic salinity response" "BP"
"PGSC0003DMG400000399" "protein fyd" "GO:0042542" "response to hydrogen peroxide" "BP"
"PGSC0003DMG400000401" "inner membrane protein albino3" "GO:0005515" "protein binding" "MF"
"PGSC0003DMG400000401" "inner membrane protein albino3" "GO:0006364" "rRNA processing" "BP"
"PGSC0003DMG400000401" "inner membrane protein albino3" "GO:0009535" "chloroplast thylakoid membrane" "CC"
"PGSC0003DMG400000401" "inner membrane protein albino3" "GO:0009902" "chloroplast relocation" "BP"
"PGSC0003DMG400000401" "inner membrane protein albino3" "GO:0010027" "thylakoid membrane organization" "BP"
"PGSC0003DMG400000401" "inner membrane protein albino3" "GO:0010207" "photosystem II assembly" "BP"
"PGSC0003DMG400000401" "inner membrane protein albino3" "GO:0015450" "P-P-bond-hydrolysis-driven protein transmembrane transporter activity" "MF"
"PGSC0003DMG400000401" "inner membrane protein albino3" "GO:0016021" "integral to membrane" "CC"
"PGSC0003DMG400000401" "inner membrane protein albino3" "GO:0035304" "regulation of protein dephosphorylation" "BP"
"PGSC0003DMG400000401" "inner membrane protein albino3" "GO:0042744" "hydrogen peroxide catabolic process" "BP"
"PGSC0003DMG400000401" "inner membrane protein albino3" "GO:0042793" "transcription from plastid promoter" "BP"
"PGSC0003DMG400000401" "inner membrane protein albino3" "GO:0045038" "protein import into chloroplast thylakoid membrane" "BP"
"PGSC0003DMG400000401" "inner membrane protein albino3" "GO:0045893" "positive regulation of transcription, DNA-dependent" "BP"
"PGSC0003DMG400000401" "inner membrane protein albino3" "GO:0051205" "protein insertion into membrane" "BP"
"PGSC0003DMG400000401" "inner membrane protein albino3" "GO:0090342" "regulation of cell aging" "BP"
"PGSC0003DMG400000402" "osmotin-like protein precursor" "GO:0000911" "cytokinesis by cell plate formation" "BP"
"PGSC0003DMG400000402" "osmotin-like protein precursor" "GO:0005576" "extracellular region" "CC"
"PGSC0003DMG400000402" "osmotin-like protein precursor" "GO:0009505" "plant-type cell wall" "CC"
"PGSC0003DMG400000402" "osmotin-like protein precursor" "GO:0009506" "plasmodesma" "CC"
"PGSC0003DMG400000402" "osmotin-like protein precursor" "GO:0009664" "plant-type cell wall organization" "BP"
"PGSC0003DMG400000402" "osmotin-like protein precursor" "GO:0016023" "cytoplasmic membrane-bounded vesicle" "CC"
"PGSC0003DMG400000402" "osmotin-like protein precursor" "GO:0042545" "cell wall modification" "BP"
"PGSC0003DMG400000402" "osmotin-like protein precursor" "GO:0051322" "anaphase" "BP"
"PGSC0003DMG400000402" "osmotin-like protein precursor" "GO:0051707" "response to other organism" "BP"
"PGSC0003DMG400000404" "udp-xyl synthase 5" "GO:0000166" "nucleotide binding" "MF"
"PGSC0003DMG400000404" "udp-xyl synthase 5" "GO:0005829" "cytosol" "CC"
"PGSC0003DMG400000404" "udp-xyl synthase 5" "GO:0005886" "plasma membrane" "CC"
"PGSC0003DMG400000404" "udp-xyl synthase 5" "GO:0009225" "nucleotide-sugar metabolic process" "BP"
"PGSC0003DMG400000404" "udp-xyl synthase 5" "GO:0009744" "response to sucrose stimulus" "BP"
"PGSC0003DMG400000404" "udp-xyl synthase 5" "GO:0009749" "response to glucose stimulus" "BP"
"PGSC0003DMG400000404" "udp-xyl synthase 5" "GO:0009750" "response to fructose stimulus" "BP"
"PGSC0003DMG400000404" "udp-xyl synthase 5" "GO:0042732" "D-xylose metabolic process" "BP"
"PGSC0003DMG400000404" "udp-xyl synthase 5" "GO:0048040" "UDP-glucuronate decarboxylase activity" "MF"
"PGSC0003DMG400000404" "udp-xyl synthase 5" "GO:0050662" "coenzyme binding" "MF"
"PGSC0003DMG400000405" "histone h4-like" "GO:0000723" "telomere maintenance" "BP"
"PGSC0003DMG400000405" "histone h4-like" "GO:0000786" "nucleosome" "CC"
"PGSC0003DMG400000405" "histone h4-like" "GO:0001503" "ossification" "BP"
"PGSC0003DMG400000405" "histone h4-like" "GO:0003677" "DNA binding" "MF"
"PGSC0003DMG400000405" "histone h4-like" "GO:0005515" "protein binding" "MF"
"PGSC0003DMG400000405" "histone h4-like" "GO:0005576" "extracellular region" "CC"
"PGSC0003DMG400000405" "histone h4-like" "GO:0005654" "nucleoplasm" "CC"
"PGSC0003DMG400000405" "histone h4-like" "GO:0005730" "nucleolus" "CC"
"PGSC0003DMG400000405" "histone h4-like" "GO:0005739" "mitochondrion" "CC"
"PGSC0003DMG400000405" "histone h4-like" "GO:0005774" "vacuolar membrane" "CC"
"PGSC0003DMG400000405" "histone h4-like" "GO:0005794" "Golgi apparatus" "CC"
"PGSC0003DMG400000405" "histone h4-like" "GO:0005829" "cytosol" "CC"
"PGSC0003DMG400000405" "histone h4-like" "GO:0005886" "plasma membrane" "CC"
"PGSC0003DMG400000405" "histone h4-like" "GO:0009414" "response to water deprivation" "BP"
"PGSC0003DMG400000405" "histone h4-like" "GO:0009506" "plasmodesma" "CC"
"PGSC0003DMG400000405" "histone h4-like" "GO:0009507" "chloroplast" "CC"
"PGSC0003DMG400000405" "histone h4-like" "GO:0009579" "thylakoid" "CC"
"PGSC0003DMG400000405" "histone h4-like" "GO:0034080" "CenH3-containing nucleosome assembly at centromere" "BP"
"PGSC0003DMG400000405" "histone h4-like" "GO:0045653" "negative regulation of megakaryocyte differentiation" "BP"
"PGSC0003DMG400000405" "histone h4-like" "GO:0048015" "phosphatidylinositol-mediated signaling" "BP"
"PGSC0003DMG400000406" "wd repeat-containing protein 48-like" "GO:0005622" "intracellular" "CC"
"PGSC0003DMG400000406" "wd repeat-containing protein 48-like" "GO:0010311" "lateral root formation" "BP"
"PGSC0003DMG400000406" "wd repeat-containing protein 48-like" "GO:0044237" "cellular metabolic process" "BP"
"PGSC0003DMG400000406" "wd repeat-containing protein 48-like" "GO:0044238" "primary metabolic process" "BP"
"PGSC0003DMG400000407" "serine carboxypeptidase-like 48-like" "GO:0004185" "serine-type carboxypeptidase activity" "MF"
"PGSC0003DMG400000407" "serine carboxypeptidase-like 48-like" "GO:0005773" "vacuole" "CC"
"PGSC0003DMG400000407" "serine carboxypeptidase-like 48-like" "GO:0005777" "peroxisome" "CC"
"PGSC0003DMG400000407" "serine carboxypeptidase-like 48-like" "GO:0005789" "endoplasmic reticulum membrane" "CC"
"PGSC0003DMG400000407" "serine carboxypeptidase-like 48-like" "GO:0006508" "proteolysis" "BP"
"PGSC0003DMG400000407" "serine carboxypeptidase-like 48-like" "GO:0016023" "cytoplasmic membrane-bounded vesicle" "CC"
"PGSC0003DMG400000408" "probable xyloglucan endotransglucosylase hydrolase protein 32-like" "GO:0004553" "hydrolase activity, hydrolyzing O-glycosyl compounds" "MF"
"PGSC0003DMG400000408" "probable xyloglucan endotransglucosylase hydrolase protein 32-like" "GO:0005618" "cell wall" "CC"
"PGSC0003DMG400000408" "probable xyloglucan endotransglucosylase hydrolase protein 32-like" "GO:0006073" "cellular glucan metabolic process" "BP"
"PGSC0003DMG400000408" "probable xyloglucan endotransglucosylase hydrolase protein 32-like" "GO:0016762" "xyloglucan:xyloglucosyl transferase activity" "MF"
"PGSC0003DMG400000408" "probable xyloglucan endotransglucosylase hydrolase protein 32-like" "GO:0042546" "cell wall biogenesis" "BP"
"PGSC0003DMG400000408" "probable xyloglucan endotransglucosylase hydrolase protein 32-like" "GO:0048046" "apoplast" "CC"
"PGSC0003DMG400000409" "ribosome production factor" "GO:0003676" "nucleic acid binding" "MF"
"PGSC0003DMG400000409" "ribosome production factor" "GO:0005829" "cytosol" "CC"
"PGSC0003DMG400000409" "ribosome production factor" "GO:0006626" "protein targeting to mitochondrion" "BP"
"PGSC0003DMG400000409" "ribosome production factor" "GO:0009640" "photomorphogenesis" "BP"
"PGSC0003DMG400000409" "ribosome production factor" "GO:0009845" "seed germination" "BP"
"PGSC0003DMG400000409" "ribosome production factor" "GO:0009909" "regulation of flower development" "BP"
"PGSC0003DMG400000409" "ribosome production factor" "GO:0009933" "meristem structural organization" "BP"
"PGSC0003DMG400000409" "ribosome production factor" "GO:0010162" "seed dormancy process" "BP"
"PGSC0003DMG400000409" "ribosome production factor" "GO:0010182" "sugar mediated signaling pathway" "BP"
"PGSC0003DMG400000409" "ribosome production factor" "GO:0010228" "vegetative to reproductive phase transition of meristem" "BP"
"PGSC0003DMG400000409" "ribosome production factor" "GO:0010564" "regulation of cell cycle process" "BP"
"PGSC0003DMG400000409" "ribosome production factor" "GO:0016567" "protein ubiquitination" "BP"
"PGSC0003DMG400000409" "ribosome production factor" "GO:0019915" "lipid storage" "BP"
"PGSC0003DMG400000409" "ribosome production factor" "GO:0030529" "ribonucleoprotein complex" "CC"
"PGSC0003DMG400000409" "ribosome production factor" "GO:0048366" "leaf development" "BP"
"PGSC0003DMG400000409" "ribosome production factor" "GO:0048825" "cotyledon development" "BP"
"PGSC0003DMG400000409" "ribosome production factor" "GO:0050826" "response to freezing" "BP"
"PGSC0003DMG400000409" "ribosome production factor" "GO:0051301" "cell division" "BP"
"PGSC0003DMG400000411" "probable glucuronoxylan glucuronosyltransferase irx7-like" "GO:0005794" "Golgi apparatus" "CC"
"PGSC0003DMG400000411" "probable glucuronoxylan glucuronosyltransferase irx7-like" "GO:0009834" "secondary cell wall biogenesis" "BP"
"PGSC0003DMG400000411" "probable glucuronoxylan glucuronosyltransferase irx7-like" "GO:0010417" "glucuronoxylan biosynthetic process" "BP"
"PGSC0003DMG400000411" "probable glucuronoxylan glucuronosyltransferase irx7-like" "GO:0016020" "membrane" "CC"
"PGSC0003DMG400000411" "probable glucuronoxylan glucuronosyltransferase irx7-like" "GO:0016740" "transferase activity" "MF"
"PGSC0003DMG400000412" "nodulin family protein" "GO:0005622" "intracellular" "CC"
"PGSC0003DMG400000412" "nodulin family protein" "GO:0005886" "plasma membrane" "CC"
"PGSC0003DMG400000412" "nodulin family protein" "GO:0006888" "ER to Golgi vesicle-mediated transport" "BP"
"PGSC0003DMG400000412" "nodulin family protein" "GO:0009506" "plasmodesma" "CC"
"PGSC0003DMG400000412" "nodulin family protein" "GO:0009627" "systemic acquired resistance" "BP"
"PGSC0003DMG400000412" "nodulin family protein" "GO:0016021" "integral to membrane" "CC"
"PGSC0003DMG400000412" "nodulin family protein" "GO:0034976" "response to endoplasmic reticulum stress" "BP"
"PGSC0003DMG400000412" "nodulin family protein" "GO:0043090" "amino acid import" "BP"
"PGSC0003DMG400000412" "nodulin family protein" "GO:0050832" "defense response to fungus" "BP"
"PGSC0003DMG400000412" "nodulin family protein" "GO:0055085" "transmembrane transport" "BP"
"PGSC0003DMG400000413" "uncharacterized protein loc100265349" "GO:0006259" "DNA metabolic process" "BP"
"PGSC0003DMG400000413" "uncharacterized protein loc100265349" "GO:0016874" "ligase activity" "MF"
"PGSC0003DMG400000414" "hap1 n-terminal conserved region and shugoshin c terminus domain-containing protein" "GO:0000775" "chromosome, centromeric region" "CC"
"PGSC0003DMG400000414" "hap1 n-terminal conserved region and shugoshin c terminus domain-containing protein" "GO:0005634" "nucleus" "CC"
"PGSC0003DMG400000414" "hap1 n-terminal conserved region and shugoshin c terminus domain-containing protein" "GO:0006310" "DNA recombination" "BP"
"PGSC0003DMG400000414" "hap1 n-terminal conserved region and shugoshin c terminus domain-containing protein" "GO:0006396" "RNA processing" "BP"
"PGSC0003DMG400000414" "hap1 n-terminal conserved region and shugoshin c terminus domain-containing protein" "GO:0009165" "nucleotide biosynthetic process" "BP"
"PGSC0003DMG400000414" "hap1 n-terminal conserved region and shugoshin c terminus domain-containing protein" "GO:0009887" "organ morphogenesis" "BP"
"PGSC0003DMG400000414" "hap1 n-terminal conserved region and shugoshin c terminus domain-containing protein" "GO:0009888" "tissue development" "BP"
"PGSC0003DMG400000414" "hap1 n-terminal conserved region and shugoshin c terminus domain-containing protein" "GO:0010332" "response to gamma radiation" "BP"
"PGSC0003DMG400000414" "hap1 n-terminal conserved region and shugoshin c terminus domain-containing protein" "GO:0010638" "positive regulation of organelle organization" "BP"
"PGSC0003DMG400000414" "hap1 n-terminal conserved region and shugoshin c terminus domain-containing protein" "GO:0032204" "regulation of telomere maintenance" "BP"
"PGSC0003DMG400000414" "hap1 n-terminal conserved region and shugoshin c terminus domain-containing protein" "GO:0043247" "telomere maintenance in response to DNA damage" "BP"
"PGSC0003DMG400000414" "hap1 n-terminal conserved region and shugoshin c terminus domain-containing protein" "GO:0045132" "meiotic chromosome segregation" "BP"
"PGSC0003DMG400000414" "hap1 n-terminal conserved region and shugoshin c terminus domain-containing protein" "GO:0005694" "chromosome" "CC"
"PGSC0003DMG400000414" "hap1 n-terminal conserved region and shugoshin c terminus domain-containing protein" "GO:0006996" "organelle organization" "BP"
"PGSC0003DMG400000414" "hap1 n-terminal conserved region and shugoshin c terminus domain-containing protein" "GO:0007059" "chromosome segregation" "BP"
"PGSC0003DMG400000414" "hap1 n-terminal conserved region and shugoshin c terminus domain-containing protein" "GO:0007126" "meiosis" "BP"
"PGSC0003DMG400000414" "hap1 n-terminal conserved region and shugoshin c terminus domain-containing protein" "GO:0044260" "cellular macromolecule metabolic process" "BP"
"PGSC0003DMG400000414" "hap1 n-terminal conserved region and shugoshin c terminus domain-containing protein" "GO:0065007" "biological regulation" "BP"
"PGSC0003DMG400000414" "hap1 n-terminal conserved region and shugoshin c terminus domain-containing protein" "GO:0090304" "nucleic acid metabolic process" "BP"
"PGSC0003DMG400000416" "auxin-regulated protein" "GO:0005886" "plasma membrane" "CC"
"PGSC0003DMG400000416" "uncharacterized protein loc100253409" "GO:0005886" "plasma membrane" "CC"
"PGSC0003DMG400000417" "superoxide dismutase" "GO:0004784" "superoxide dismutase activity" "MF"
"PGSC0003DMG400000417" "superoxide dismutase" "GO:0005507" "copper ion binding" "MF"
"PGSC0003DMG400000417" "superoxide dismutase" "GO:0008270" "zinc ion binding" "MF"
"PGSC0003DMG400000417" "superoxide dismutase" "GO:0009407" "toxin catabolic process" "BP"
"PGSC0003DMG400000417" "superoxide dismutase" "GO:0009570" "chloroplast stroma" "CC"
"PGSC0003DMG400000417" "superoxide dismutase" "GO:0009579" "thylakoid" "CC"
"PGSC0003DMG400000417" "superoxide dismutase" "GO:0010039" "response to iron ion" "BP"
"PGSC0003DMG400000417" "superoxide dismutase" "GO:0019430" "removal of superoxide radicals" "BP"
"PGSC0003DMG400000417" "superoxide dismutase" "GO:0035195" "gene silencing by miRNA" "BP"
"PGSC0003DMG400000417" "superoxide dismutase" "GO:0046688" "response to copper ion" "BP"
"PGSC0003DMG400000417" "superoxide dismutase" "GO:0048046" "apoplast" "CC"
"PGSC0003DMG400000417" "superoxide dismutase" "GO:0055114" "oxidation-reduction process" "BP"
"PGSC0003DMG400000417" "superoxide dismutase" "GO:0071329" "cellular response to sucrose stimulus" "BP"
"PGSC0003DMG400000417" "superoxide dismutase" "GO:0071457" "cellular response to ozone" "BP"
"PGSC0003DMG400000417" "superoxide dismutase" "GO:0071472" "cellular response to salt stress" "BP"
"PGSC0003DMG400000417" "superoxide dismutase" "GO:0071484" "cellular response to light intensity" "BP"
"PGSC0003DMG400000417" "superoxide dismutase" "GO:0071493" "cellular response to UV-B" "BP"
"PGSC0003DMG400000419" "protein sensitive to proton rhizotoxicity 1-like" "GO:0003676" "nucleic acid binding" "MF"
"PGSC0003DMG400000419" "protein sensitive to proton rhizotoxicity 1-like" "GO:0005739" "mitochondrion" "CC"
"PGSC0003DMG400000419" "protein sensitive to proton rhizotoxicity 1-like" "GO:0008270" "zinc ion binding" "MF"
"PGSC0003DMG400000419" "protein sensitive to proton rhizotoxicity 1-like" "GO:0010200" "response to chitin" "BP"
"PGSC0003DMG400000420" "histone h2b" "GO:0000786" "nucleosome" "CC"
"PGSC0003DMG400000420" "histone h2b" "GO:0003677" "DNA binding" "MF"
"PGSC0003DMG400000420" "histone h2b" "GO:0005730" "nucleolus" "CC"
"PGSC0003DMG400000420" "histone h2b" "GO:0006334" "nucleosome assembly" "BP"
"PGSC0003DMG400000420" "histone h2b" "GO:0009507" "chloroplast" "CC"
"PGSC0003DMG400000421" "ring u-box domain-containing protein" "GO:0046872" "metal ion binding" "MF"
"PGSC0003DMG400000422" "serine carboxypeptidase-like 51-like" "GO:0004185" "serine-type carboxypeptidase activity" "MF"
"PGSC0003DMG400000422" "serine carboxypeptidase-like 51-like" "GO:0006508" "proteolysis" "BP"
"PGSC0003DMG400000422" "serine carboxypeptidase-like 51-like" "GO:0009627" "systemic acquired resistance" "BP"
"PGSC0003DMG400000422" "serine carboxypeptidase-like 51-like" "GO:0016023" "cytoplasmic membrane-bounded vesicle" "CC"
"PGSC0003DMG400000422" "serine carboxypeptidase-like 51-like" "GO:0034976" "response to endoplasmic reticulum stress" "BP"
"PGSC0003DMG400000425" "flavonoid 3 -hydroxylase 2" "GO:0004497" "monooxygenase activity" "MF"
"PGSC0003DMG400000425" "flavonoid 3 -hydroxylase 2" "GO:0009055" "electron carrier activity" "MF"
"PGSC0003DMG400000425" "flavonoid 3 -hydroxylase 2" "GO:0016705" "oxidoreductase activity, acting on paired donors, with incorporation or reduction of molecular oxygen" "MF"
"PGSC0003DMG400000425" "flavonoid 3 -hydroxylase 2" "GO:0020037" "heme binding" "MF"
"PGSC0003DMG400000425" "flavonoid 3 -hydroxylase 2" "GO:0055114" "oxidation-reduction process" "BP"
"PGSC0003DMG400000427" "uncharacterized protein" "GO:0005743" "mitochondrial inner membrane" "CC"
"PGSC0003DMG400000427" "uncharacterized protein" "GO:0033615" "mitochondrial proton-transporting ATP synthase complex assembly" "BP"
"PGSC0003DMG400000429" "agmatine coumaroyltransferase-2-like" "GO:0047672" "anthranilate N-benzoyltransferase activity" "MF"
"PGSC0003DMG400000431" "zeatin o-glucosyltransferase-like" "GO:0016757" "transferase activity, transferring glycosyl groups" "MF"
"PGSC0003DMG400000432" "zeatin o-glucosyltransferase-like" "GO:0016757" "transferase activity, transferring glycosyl groups" "MF"
"PGSC0003DMG400000433" "bifunctional polymyxin resistance" "GO:0005829" "cytosol" "CC"
"PGSC0003DMG400000433" "bifunctional polymyxin resistance" "GO:0008460" "dTDP-glucose 4,6-dehydratase activity" "MF"
"PGSC0003DMG400000433" "bifunctional polymyxin resistance" "GO:0009226" "nucleotide-sugar biosynthetic process" "BP"
"PGSC0003DMG400000433" "bifunctional polymyxin resistance" "GO:0048040" "UDP-glucuronate decarboxylase activity" "MF"
"PGSC0003DMG400000433" "bifunctional polymyxin resistance" "GO:0048046" "apoplast" "CC"
"PGSC0003DMG400000433" "bifunctional polymyxin resistance" "GO:0051287" "NAD binding" "MF"
"PGSC0003DMG400000434" "btb poz domain-containing protein at1g30440-like" "GO:0004871" "signal transducer activity" "MF"
"PGSC0003DMG400000434" "btb poz domain-containing protein at1g30440-like" "GO:0005886" "plasma membrane" "CC"
"PGSC0003DMG400000434" "btb poz domain-containing protein at1g30440-like" "GO:0007165" "signal transduction" "BP"
"PGSC0003DMG400000434" "btb poz domain-containing protein at1g30440-like" "GO:0009416" "response to light stimulus" "BP"
"PGSC0003DMG400000435" "uncharacterized protein loc100854755" "GO:0005739" "mitochondrion" "CC"
"PGSC0003DMG400000435" "uncharacterized protein loc100854755" "GO:0009706" "chloroplast inner membrane" "CC"
"PGSC0003DMG400000435" "uncharacterized protein loc100854755" "GO:0048366" "leaf development" "BP"
"PGSC0003DMG400000438" "u-box domain-containing protein 33-like" "GO:0000166" "nucleotide binding" "MF"
"PGSC0003DMG400000438" "u-box domain-containing protein 33-like" "GO:0004672" "protein kinase activity" "MF"
"PGSC0003DMG400000438" "u-box domain-containing protein 33-like" "GO:0006464" "cellular protein modification process" "BP"
"PGSC0003DMG400000438" "u-box domain-containing protein 33-like" "GO:0009536" "plastid" "CC"
"PGSC0003DMG400000438" "u-box domain-containing protein 33-like" "GO:0016310" "phosphorylation" "BP"
"PGSC0003DMG400000439" "actin 4" "GO:0005200" "structural constituent of cytoskeleton" "MF"
"PGSC0003DMG400000439" "actin 4" "GO:0005524" "ATP binding" "MF"
"PGSC0003DMG400000439" "actin 4" "GO:0005618" "cell wall" "CC"
"PGSC0003DMG400000439" "actin 4" "GO:0005634" "nucleus" "CC"
"PGSC0003DMG400000439" "actin 4" "GO:0005739" "mitochondrion" "CC"
"PGSC0003DMG400000439" "actin 4" "GO:0005856" "cytoskeleton" "CC"
"PGSC0003DMG400000439" "actin 4" "GO:0005886" "plasma membrane" "CC"
"PGSC0003DMG400000439" "actin 4" "GO:0006094" "gluconeogenesis" "BP"
"PGSC0003DMG400000439" "actin 4" "GO:0009506" "plasmodesma" "CC"
"PGSC0003DMG400000439" "actin 4" "GO:0009570" "chloroplast stroma" "CC"
"PGSC0003DMG400000439" "actin 4" "GO:0009941" "chloroplast envelope" "CC"
"PGSC0003DMG400000439" "actin 4" "GO:0010498" "proteasomal protein catabolic process" "BP"
"PGSC0003DMG400000439" "actin 4" "GO:0030036" "actin cytoskeleton organization" "BP"
"PGSC0003DMG400000439" "actin 4" "GO:0048767" "root hair elongation" "BP"
"PGSC0003DMG400000440" "e3 ubiquitin-protein ligase xbat31-like" "GO:0016567" "protein ubiquitination" "BP"
"PGSC0003DMG400000440" "e3 ubiquitin-protein ligase xbat31-like" "GO:0046872" "metal ion binding" "MF"
"PGSC0003DMG400000440" "e3 ubiquitin-protein ligase xbat31-like" "GO:0051049" "regulation of transport" "BP"
"PGSC0003DMG400000440" "e3 ubiquitin-protein ligase xbat31-like" "GO:0004842" "ubiquitin-protein ligase activity" "MF"
"PGSC0003DMG400000440" "e3 ubiquitin-protein ligase xbat31-like" "GO:0008270" "zinc ion binding" "MF"
"PGSC0003DMG400000440" "e3 ubiquitin-protein ligase xbat31-like" "GO:0042742" "defense response to bacterium" "BP"
"PGSC0003DMG400000440" "e3 ubiquitin-protein ligase xbat31-like" "GO:0051865" "protein autoubiquitination" "BP"
"PGSC0003DMG400000441" "dof zinc finger" "GO:0003677" "DNA binding" "MF"
"PGSC0003DMG400000441" "dof zinc finger" "GO:0006355" "regulation of transcription, DNA-dependent" "BP"
"PGSC0003DMG400000441" "dof zinc finger" "GO:0008270" "zinc ion binding" "MF"
"PGSC0003DMG400000444" "heat shock" "GO:0005524" "ATP binding" "MF"
"PGSC0003DMG400000444" "heat shock" "GO:0005618" "cell wall" "CC"
"PGSC0003DMG400000444" "heat shock" "GO:0005730" "nucleolus" "CC"
"PGSC0003DMG400000444" "heat shock" "GO:0005773" "vacuole" "CC"
"PGSC0003DMG400000444" "heat shock" "GO:0005886" "plasma membrane" "CC"
"PGSC0003DMG400000444" "heat shock" "GO:0009408" "response to heat" "BP"
"PGSC0003DMG400000444" "heat shock" "GO:0009409" "response to cold" "BP"
"PGSC0003DMG400000444" "heat shock" "GO:0009615" "response to virus" "BP"
"PGSC0003DMG400000444" "heat shock" "GO:0009617" "response to bacterium" "BP"
"PGSC0003DMG400000444" "heat shock" "GO:0009941" "chloroplast envelope" "CC"
"PGSC0003DMG400000444" "heat shock" "GO:0022626" "cytosolic ribosome" "CC"
"PGSC0003DMG400000444" "heat shock" "GO:0032440" "2-alkenal reductase [NAD(P)] activity" "MF"
"PGSC0003DMG400000444" "heat shock" "GO:0046686" "response to cadmium ion" "BP"
"PGSC0003DMG400000444" "heat shock" "GO:0048046" "apoplast" "CC"
"PGSC0003DMG400000444" "heat shock" "GO:0055114" "oxidation-reduction process" "BP"
"PGSC0003DMG400000444" "heat shock" "GO:0080167" "response to karrikin" "BP"
"PGSC0003DMG400000444" "heat shock cognate 70 kda protein isoform 1" "GO:0005524" "ATP binding" "MF"
"PGSC0003DMG400000444" "heat shock cognate 70 kda protein isoform 1" "GO:0005618" "cell wall" "CC"
"PGSC0003DMG400000444" "heat shock cognate 70 kda protein isoform 1" "GO:0005730" "nucleolus" "CC"
"PGSC0003DMG400000444" "heat shock cognate 70 kda protein isoform 1" "GO:0005773" "vacuole" "CC"
"PGSC0003DMG400000444" "heat shock cognate 70 kda protein isoform 1" "GO:0005886" "plasma membrane" "CC"
"PGSC0003DMG400000444" "heat shock cognate 70 kda protein isoform 1" "GO:0009408" "response to heat" "BP"
"PGSC0003DMG400000444" "heat shock cognate 70 kda protein isoform 1" "GO:0009409" "response to cold" "BP"
"PGSC0003DMG400000444" "heat shock cognate 70 kda protein isoform 1" "GO:0009615" "response to virus" "BP"
"PGSC0003DMG400000444" "heat shock cognate 70 kda protein isoform 1" "GO:0009617" "response to bacterium" "BP"
"PGSC0003DMG400000444" "heat shock cognate 70 kda protein isoform 1" "GO:0009941" "chloroplast envelope" "CC"
"PGSC0003DMG400000444" "heat shock cognate 70 kda protein isoform 1" "GO:0022626" "cytosolic ribosome" "CC"
"PGSC0003DMG400000444" "heat shock cognate 70 kda protein isoform 1" "GO:0032440" "2-alkenal reductase [NAD(P)] activity" "MF"
"PGSC0003DMG400000444" "heat shock cognate 70 kda protein isoform 1" "GO:0046686" "response to cadmium ion" "BP"
"PGSC0003DMG400000444" "heat shock cognate 70 kda protein isoform 1" "GO:0048046" "apoplast" "CC"
"PGSC0003DMG400000444" "heat shock cognate 70 kda protein isoform 1" "GO:0055114" "oxidation-reduction process" "BP"
"PGSC0003DMG400000444" "heat shock cognate 70 kda protein isoform 1" "GO:0080167" "response to karrikin" "BP"
"PGSC0003DMG400000448" "serine carboxypeptidase-like 48-like" "GO:0004185" "serine-type carboxypeptidase activity" "MF"
"PGSC0003DMG400000448" "serine carboxypeptidase-like 48-like" "GO:0005773" "vacuole" "CC"
"PGSC0003DMG400000448" "serine carboxypeptidase-like 48-like" "GO:0005777" "peroxisome" "CC"
"PGSC0003DMG400000448" "serine carboxypeptidase-like 48-like" "GO:0005789" "endoplasmic reticulum membrane" "CC"
"PGSC0003DMG400000448" "serine carboxypeptidase-like 48-like" "GO:0006508" "proteolysis" "BP"
"PGSC0003DMG400000448" "serine carboxypeptidase-like 48-like" "GO:0016023" "cytoplasmic membrane-bounded vesicle" "CC"
"PGSC0003DMG400000448" "serine carboxypeptidase-like 49-like" "GO:0004185" "serine-type carboxypeptidase activity" "MF"
"PGSC0003DMG400000448" "serine carboxypeptidase-like 49-like" "GO:0006508" "proteolysis" "BP"
"PGSC0003DMG400000448" "serine carboxypeptidase-like 49-like" "GO:0043231" "intracellular membrane-bounded organelle" "CC"
"PGSC0003DMG400000448" "serine carboxypeptidase-like 49-like" "GO:0044444" "cytoplasmic part" "CC"
"PGSC0003DMG400000448" "serine carboxypeptidase-like 49-like" "GO:0005773" "vacuole" "CC"
"PGSC0003DMG400000448" "serine carboxypeptidase-like 49-like" "GO:0005829" "cytosol" "CC"
"PGSC0003DMG400000449" "vacuolar protein sorting-associated protein 24 homolog 1-like" "GO:0000815" "ESCRT III complex" "CC"
"PGSC0003DMG400000449" "vacuolar protein sorting-associated protein 24 homolog 1-like" "GO:0006623" "protein targeting to vacuole" "BP"
"PGSC0003DMG400000449" "vacuolar protein sorting-associated protein 24 homolog 1-like" "GO:0016192" "vesicle-mediated transport" "BP"
"PGSC0003DMG400000451" "signal recognition particle receptor subunit beta-like" "GO:0004872" "receptor activity" "MF"
"PGSC0003DMG400000451" "signal recognition particle receptor subunit beta-like" "GO:0005047" "signal recognition particle binding" "MF"
"PGSC0003DMG400000451" "signal recognition particle receptor subunit beta-like" "GO:0005525" "GTP binding" "MF"
"PGSC0003DMG400000451" "signal recognition particle receptor subunit beta-like" "GO:0005783" "endoplasmic reticulum" "CC"
"PGSC0003DMG400000451" "signal recognition particle receptor subunit beta-like" "GO:0005886" "plasma membrane" "CC"
"PGSC0003DMG400000451" "signal recognition particle receptor subunit beta-like" "GO:0006302" "double-strand break repair" "BP"
"PGSC0003DMG400000451" "signal recognition particle receptor subunit beta-like" "GO:0006312" "mitotic recombination" "BP"
"PGSC0003DMG400000451" "signal recognition particle receptor subunit beta-like" "GO:0007062" "sister chromatid cohesion" "BP"
"PGSC0003DMG400000451" "signal recognition particle receptor subunit beta-like" "GO:0007129" "synapsis" "BP"
"PGSC0003DMG400000451" "signal recognition particle receptor subunit beta-like" "GO:0007131" "reciprocal meiotic recombination" "BP"
"PGSC0003DMG400000451" "signal recognition particle receptor subunit beta-like" "GO:0007264" "small GTPase mediated signal transduction" "BP"
"PGSC0003DMG400000451" "signal recognition particle receptor subunit beta-like" "GO:0009560" "embryo sac egg cell differentiation" "BP"
"PGSC0003DMG400000451" "signal recognition particle receptor subunit beta-like" "GO:0009855" "determination of bilateral symmetry" "BP"
"PGSC0003DMG400000451" "signal recognition particle receptor subunit beta-like" "GO:0009909" "regulation of flower development" "BP"
"PGSC0003DMG400000451" "signal recognition particle receptor subunit beta-like" "GO:0009944" "polarity specification of adaxial/abaxial axis" "BP"
"PGSC0003DMG400000451" "signal recognition particle receptor subunit beta-like" "GO:0010014" "meristem initiation" "BP"
"PGSC0003DMG400000451" "signal recognition particle receptor subunit beta-like" "GO:0010075" "regulation of meristem growth" "BP"
"PGSC0003DMG400000451" "signal recognition particle receptor subunit beta-like" "GO:0016126" "sterol biosynthetic process" "BP"
"PGSC0003DMG400000451" "signal recognition particle receptor subunit beta-like" "GO:0016570" "histone modification" "BP"
"PGSC0003DMG400000451" "signal recognition particle receptor subunit beta-like" "GO:0031507" "heterochromatin assembly" "BP"
"PGSC0003DMG400000451" "signal recognition particle receptor subunit beta-like" "GO:0042138" "meiotic DNA double-strand break formation" "BP"
"PGSC0003DMG400000451" "signal recognition particle receptor subunit beta-like" "GO:0045132" "meiotic chromosome segregation" "BP"
"PGSC0003DMG400000451" "signal recognition particle receptor subunit beta-like" "GO:0045787" "positive regulation of cell cycle" "BP"
"PGSC0003DMG400000451" "signal recognition particle receptor subunit beta-like" "GO:0046520" "sphingoid biosynthetic process" "BP"
"PGSC0003DMG400000451" "signal recognition particle receptor subunit beta-like" "GO:0048449" "floral organ formation" "BP"
"PGSC0003DMG400000453" "dna ligase 1-like" "GO:0006259" "DNA metabolic process" "BP"
"PGSC0003DMG400000453" "dna ligase 1-like" "GO:0043231" "intracellular membrane-bounded organelle" "CC"
"PGSC0003DMG400000456" "50s ribosomal protein l9" "GO:0000311" "plastid large ribosomal subunit" "CC"
"PGSC0003DMG400000456" "50s ribosomal protein l9" "GO:0003735" "structural constituent of ribosome" "MF"
"PGSC0003DMG400000456" "50s ribosomal protein l9" "GO:0006412" "translation" "BP"
"PGSC0003DMG400000456" "50s ribosomal protein l9" "GO:0009570" "chloroplast stroma" "CC"
"PGSC0003DMG400000456" "50s ribosomal protein l9" "GO:0009941" "chloroplast envelope" "CC"
"PGSC0003DMG400000456" "50s ribosomal protein l9" "GO:0019288" "isopentenyl diphosphate biosynthetic process, mevalonate-independent pathway" "BP"
"PGSC0003DMG400000456" "50s ribosomal protein l9" "GO:0042254" "ribosome biogenesis" "BP"
"PGSC0003DMG400000457" "pheophorbide a oxygenase" "GO:0005739" "mitochondrion" "CC"
"PGSC0003DMG400000457" "pheophorbide a oxygenase" "GO:0005829" "cytosol" "CC"
"PGSC0003DMG400000457" "pheophorbide a oxygenase" "GO:0006094" "gluconeogenesis" "BP"
"PGSC0003DMG400000457" "pheophorbide a oxygenase" "GO:0006096" "glycolysis" "BP"
"PGSC0003DMG400000457" "pheophorbide a oxygenase" "GO:0008219" "cell death" "BP"
"PGSC0003DMG400000457" "pheophorbide a oxygenase" "GO:0008660" "1-aminocyclopropane-1-carboxylate deaminase activity" "MF"
"PGSC0003DMG400000457" "pheophorbide a oxygenase" "GO:0009534" "chloroplast thylakoid" "CC"
"PGSC0003DMG400000457" "pheophorbide a oxygenase" "GO:0009651" "response to salt stress" "BP"
"PGSC0003DMG400000457" "pheophorbide a oxygenase" "GO:0009693" "ethylene biosynthetic process" "BP"
"PGSC0003DMG400000457" "pheophorbide a oxygenase" "GO:0009706" "chloroplast inner membrane" "CC"
"PGSC0003DMG400000457" "pheophorbide a oxygenase" "GO:0009793" "embryo development ending in seed dormancy" "BP"
"PGSC0003DMG400000457" "pheophorbide a oxygenase" "GO:0009816" "defense response to bacterium, incompatible interaction" "BP"
"PGSC0003DMG400000457" "pheophorbide a oxygenase" "GO:0009965" "leaf morphogenesis" "BP"
"PGSC0003DMG400000457" "pheophorbide a oxygenase" "GO:0010027" "thylakoid membrane organization" "BP"
"PGSC0003DMG400000457" "pheophorbide a oxygenase" "GO:0010228" "vegetative to reproductive phase transition of meristem" "BP"
"PGSC0003DMG400000457" "pheophorbide a oxygenase" "GO:0010277" "chlorophyllide a oxygenase [overall] activity" "MF"
"PGSC0003DMG400000457" "pheophorbide a oxygenase" "GO:0015996" "chlorophyll catabolic process" "BP"
"PGSC0003DMG400000457" "pheophorbide a oxygenase" "GO:0016226" "iron-sulfur cluster assembly" "BP"
"PGSC0003DMG400000457" "pheophorbide a oxygenase" "GO:0016630" "protochlorophyllide reductase activity" "MF"
"PGSC0003DMG400000457" "pheophorbide a oxygenase" "GO:0019148" "D-cysteine desulfhydrase activity" "MF"
"PGSC0003DMG400000457" "pheophorbide a oxygenase" "GO:0019288" "isopentenyl diphosphate biosynthetic process, mevalonate-independent pathway" "BP"
"PGSC0003DMG400000457" "pheophorbide a oxygenase" "GO:0019761" "glucosinolate biosynthetic process" "BP"
"PGSC0003DMG400000457" "pheophorbide a oxygenase" "GO:0022900" "electron transport chain" "BP"
"PGSC0003DMG400000457" "pheophorbide a oxygenase" "GO:0030154" "cell differentiation" "BP"
"PGSC0003DMG400000457" "pheophorbide a oxygenase" "GO:0030170" "pyridoxal phosphate binding" "MF"
"PGSC0003DMG400000457" "pheophorbide a oxygenase" "GO:0032441" "pheophorbide a oxygenase activity" "MF"
"PGSC0003DMG400000457" "pheophorbide a oxygenase" "GO:0032880" "regulation of protein localization" "BP"
"PGSC0003DMG400000457" "pheophorbide a oxygenase" "GO:0042744" "hydrogen peroxide catabolic process" "BP"
"PGSC0003DMG400000457" "pheophorbide a oxygenase" "GO:0045893" "positive regulation of transcription, DNA-dependent" "BP"
"PGSC0003DMG400000457" "pheophorbide a oxygenase" "GO:0046686" "response to cadmium ion" "BP"
"PGSC0003DMG400000457" "pheophorbide a oxygenase" "GO:0048481" "ovule development" "BP"
"PGSC0003DMG400000457" "pheophorbide a oxygenase" "GO:0050897" "cobalt ion binding" "MF"
"PGSC0003DMG400000457" "pheophorbide a oxygenase" "GO:0051537" "2 iron, 2 sulfur cluster binding" "MF"
"PGSC0003DMG400000459" "acyl- n-acyltransferase with ring fyve phd-type zinc finger domain-containing protein" "GO:0003677" "DNA binding" "MF"
"PGSC0003DMG400000459" "acyl- n-acyltransferase with ring fyve phd-type zinc finger domain-containing protein" "GO:0003824" "catalytic activity" "MF"
"PGSC0003DMG400000459" "acyl- n-acyltransferase with ring fyve phd-type zinc finger domain-containing protein" "GO:0005634" "nucleus" "CC"
"PGSC0003DMG400000459" "acyl- n-acyltransferase with ring fyve phd-type zinc finger domain-containing protein" "GO:0006355" "regulation of transcription, DNA-dependent" "BP"
"PGSC0003DMG400000459" "acyl- n-acyltransferase with ring fyve phd-type zinc finger domain-containing protein" "GO:0008270" "zinc ion binding" "MF"
"PGSC0003DMG400000459" "acyl- n-acyltransferase with ring fyve phd-type zinc finger domain-containing protein" "GO:0009630" "gravitropism" "BP"
"PGSC0003DMG400000460" "e3 ubiquitin-protein ligase atl6-like" "GO:0008152" "metabolic process" "BP"
"PGSC0003DMG400000460" "e3 ubiquitin-protein ligase atl6-like" "GO:0009814" "defense response, incompatible interaction" "BP"
"PGSC0003DMG400000460" "e3 ubiquitin-protein ligase atl6-like" "GO:0009987" "cellular process" "BP"
"PGSC0003DMG400000460" "e3 ubiquitin-protein ligase atl6-like" "GO:0044464" "cell part" "CC"
"PGSC0003DMG400000462" "mki67 fha domain-interacting nucleolar phospho" "GO:0000166" "nucleotide binding" "MF"
"PGSC0003DMG400000462" "mki67 fha domain-interacting nucleolar phospho" "GO:0001510" "RNA methylation" "BP"
"PGSC0003DMG400000462" "mki67 fha domain-interacting nucleolar phospho" "GO:0003723" "RNA binding" "MF"
"PGSC0003DMG400000462" "mki67 fha domain-interacting nucleolar phospho" "GO:0005730" "nucleolus" "CC"
"PGSC0003DMG400000462" "mki67 fha domain-interacting nucleolar phospho" "GO:0005739" "mitochondrion" "CC"
"PGSC0003DMG400000462" "mki67 fha domain-interacting nucleolar phospho" "GO:0006333" "chromatin assembly or disassembly" "BP"
"PGSC0003DMG400000462" "mki67 fha domain-interacting nucleolar phospho" "GO:0006606" "protein import into nucleus" "BP"
"PGSC0003DMG400000462" "mki67 fha domain-interacting nucleolar phospho" "GO:0051604" "protein maturation" "BP"
"PGSC0003DMG400000465" "gdsl esterase lipase" "GO:0004091" "carboxylesterase activity" "MF"
"PGSC0003DMG400000465" "gdsl esterase lipase" "GO:0006629" "lipid metabolic process" "BP"
"PGSC0003DMG400000465" "gdsl esterase lipase" "GO:0016023" "cytoplasmic membrane-bounded vesicle" "CC"
"PGSC0003DMG400000465" "gdsl esterase lipase" "GO:0016298" "lipase activity" "MF"
"PGSC0003DMG400000466" "phospholipid:diacylglycerol acyltransferase 1-like" "GO:0004607" "phosphatidylcholine-sterol O-acyltransferase activity" "MF"
"PGSC0003DMG400000466" "phospholipid:diacylglycerol acyltransferase 1-like" "GO:0004674" "protein serine/threonine kinase activity" "MF"
"PGSC0003DMG400000466" "phospholipid:diacylglycerol acyltransferase 1-like" "GO:0005524" "ATP binding" "MF"
"PGSC0003DMG400000466" "phospholipid:diacylglycerol acyltransferase 1-like" "GO:0005773" "vacuole" "CC"
"PGSC0003DMG400000466" "phospholipid:diacylglycerol acyltransferase 1-like" "GO:0005783" "endoplasmic reticulum" "CC"
"PGSC0003DMG400000466" "phospholipid:diacylglycerol acyltransferase 1-like" "GO:0006468" "protein phosphorylation" "BP"
"PGSC0003DMG400000466" "phospholipid:diacylglycerol acyltransferase 1-like" "GO:0006629" "lipid metabolic process" "BP"
"PGSC0003DMG400000466" "phospholipid:diacylglycerol acyltransferase 1-like" "GO:0009873" "ethylene mediated signaling pathway" "BP"
"PGSC0003DMG400000466" "phospholipid:diacylglycerol acyltransferase 1-like" "GO:0046027" "phospholipid:diacylglycerol acyltransferase activity" "MF"
"PGSC0003DMG400000466" "phospholipid:diacylglycerol acyltransferase 1-like" "GO:0000166" "nucleotide binding" "MF"
"PGSC0003DMG400000466" "phospholipid:diacylglycerol acyltransferase 1-like" "GO:0004672" "protein kinase activity" "MF"
"PGSC0003DMG400000466" "phospholipid:diacylglycerol acyltransferase 1-like" "GO:0043231" "intracellular membrane-bounded organelle" "CC"
"PGSC0003DMG400000466" "phospholipid:diacylglycerol acyltransferase 1-like" "GO:0044444" "cytoplasmic part" "CC"
"PGSC0003DMG400000466" "phospholipid:diacylglycerol acyltransferase 1" "GO:0004607" "phosphatidylcholine-sterol O-acyltransferase activity" "MF"
"PGSC0003DMG400000466" "phospholipid:diacylglycerol acyltransferase 1" "GO:0005773" "vacuole" "CC"
"PGSC0003DMG400000466" "phospholipid:diacylglycerol acyltransferase 1" "GO:0005783" "endoplasmic reticulum" "CC"
"PGSC0003DMG400000466" "phospholipid:diacylglycerol acyltransferase 1" "GO:0006629" "lipid metabolic process" "BP"
"PGSC0003DMG400000466" "phospholipid:diacylglycerol acyltransferase 1" "GO:0009873" "ethylene mediated signaling pathway" "BP"
"PGSC0003DMG400000466" "phospholipid:diacylglycerol acyltransferase 1" "GO:0046027" "phospholipid:diacylglycerol acyltransferase activity" "MF"
"PGSC0003DMG400000468" "lysine histidine transporter 1-like" "GO:0005886" "plasma membrane" "CC"
"PGSC0003DMG400000468" "lysine histidine transporter 1-like" "GO:0015185" "L-gamma-aminobutyric acid transmembrane transporter activity" "MF"
"PGSC0003DMG400000468" "lysine histidine transporter 1-like" "GO:0015812" "gamma-aminobutyric acid transport" "BP"
"PGSC0003DMG400000468" "lysine histidine transporter 1-like" "GO:0015837" "amine transport" "BP"
"PGSC0003DMG400000468" "lysine histidine transporter 1-like" "GO:0016021" "integral to membrane" "CC"
"PGSC0003DMG400000476" "uncharacterized protein at1g08160-like" "GO:0009536" "plastid" "CC"
"PGSC0003DMG400000476" "uncharacterized protein at1g08160-like" "GO:0051707" "response to other organism" "BP"
"PGSC0003DMG400000477" "sirohydrochlorin ferrochelatase" "GO:0006979" "response to oxidative stress" "BP"
"PGSC0003DMG400000477" "sirohydrochlorin ferrochelatase" "GO:0009236" "cobalamin biosynthetic process" "BP"
"PGSC0003DMG400000477" "sirohydrochlorin ferrochelatase" "GO:0009507" "chloroplast" "CC"
"PGSC0003DMG400000477" "sirohydrochlorin ferrochelatase" "GO:0016852" "sirohydrochlorin cobaltochelatase activity" "MF"
"PGSC0003DMG400000477" "sirohydrochlorin ferrochelatase" "GO:0019354" "siroheme biosynthetic process" "BP"
"PGSC0003DMG400000477" "sirohydrochlorin ferrochelatase" "GO:0046872" "metal ion binding" "MF"
"PGSC0003DMG400000477" "sirohydrochlorin ferrochelatase" "GO:0051266" "sirohydrochlorin ferrochelatase activity" "MF"
"PGSC0003DMG400000477" "sirohydrochlorin ferrochelatase-like" "GO:0006979" "response to oxidative stress" "BP"
"PGSC0003DMG400000477" "sirohydrochlorin ferrochelatase-like" "GO:0009236" "cobalamin biosynthetic process" "BP"
"PGSC0003DMG400000477" "sirohydrochlorin ferrochelatase-like" "GO:0009507" "chloroplast" "CC"
"PGSC0003DMG400000477" "sirohydrochlorin ferrochelatase-like" "GO:0016852" "sirohydrochlorin cobaltochelatase activity" "MF"
"PGSC0003DMG400000477" "sirohydrochlorin ferrochelatase-like" "GO:0019354" "siroheme biosynthetic process" "BP"
"PGSC0003DMG400000477" "sirohydrochlorin ferrochelatase-like" "GO:0046872" "metal ion binding" "MF"
"PGSC0003DMG400000477" "sirohydrochlorin ferrochelatase-like" "GO:0051266" "sirohydrochlorin ferrochelatase activity" "MF"
"PGSC0003DMG400000478" "pentatricopeptide repeat-containing protein" "GO:0003676" "nucleic acid binding" "MF"
"PGSC0003DMG400000478" "pentatricopeptide repeat-containing protein" "GO:0005524" "ATP binding" "MF"
"PGSC0003DMG400000478" "pentatricopeptide repeat-containing protein" "GO:0008026" "ATP-dependent helicase activity" "MF"
"PGSC0003DMG400000480" "cytochrome c oxidase subunit 5c-like" "GO:0004129" "cytochrome-c oxidase activity" "MF"
"PGSC0003DMG400000480" "cytochrome c oxidase subunit 5c-like" "GO:0005751" "mitochondrial respiratory chain complex IV" "CC"
"PGSC0003DMG400000480" "cytochrome c oxidase subunit 5c-like" "GO:0006123" "mitochondrial electron transport, cytochrome c to oxygen" "BP"
"PGSC0003DMG400000480" "cytochrome c oxidase subunit 5c-like" "GO:0009060" "aerobic respiration" "BP"
"PGSC0003DMG400000481" "isocitrate dehydrogenase" "GO:0000287" "magnesium ion binding" "MF"
"PGSC0003DMG400000481" "isocitrate dehydrogenase" "GO:0004450" "isocitrate dehydrogenase (NADP+) activity" "MF"
"PGSC0003DMG400000481" "isocitrate dehydrogenase" "GO:0005507" "copper ion binding" "MF"
"PGSC0003DMG400000481" "isocitrate dehydrogenase" "GO:0005739" "mitochondrion" "CC"
"PGSC0003DMG400000481" "isocitrate dehydrogenase" "GO:0005777" "peroxisome" "CC"
"PGSC0003DMG400000481" "isocitrate dehydrogenase" "GO:0005886" "plasma membrane" "CC"
"PGSC0003DMG400000481" "isocitrate dehydrogenase" "GO:0006099" "tricarboxylic acid cycle" "BP"
"PGSC0003DMG400000481" "isocitrate dehydrogenase" "GO:0006102" "isocitrate metabolic process" "BP"
"PGSC0003DMG400000481" "isocitrate dehydrogenase" "GO:0006739" "NADP metabolic process" "BP"
"PGSC0003DMG400000481" "isocitrate dehydrogenase" "GO:0009507" "chloroplast" "CC"
"PGSC0003DMG400000481" "isocitrate dehydrogenase" "GO:0009651" "response to salt stress" "BP"
"PGSC0003DMG400000481" "isocitrate dehydrogenase" "GO:0010043" "response to zinc ion" "BP"
"PGSC0003DMG400000481" "isocitrate dehydrogenase" "GO:0042742" "defense response to bacterium" "BP"
"PGSC0003DMG400000481" "isocitrate dehydrogenase" "GO:0046686" "response to cadmium ion" "BP"
"PGSC0003DMG400000481" "isocitrate dehydrogenase" "GO:0048046" "apoplast" "CC"
"PGSC0003DMG400000481" "isocitrate dehydrogenase" "GO:0051287" "NAD binding" "MF"
"PGSC0003DMG400000481" "isocitrate dehydrogenase" "GO:0016491" "oxidoreductase activity" "MF"
"PGSC0003DMG400000481" "isocitrate dehydrogenase" "GO:0044237" "cellular metabolic process" "BP"
"PGSC0003DMG400000481" "isocitrate dehydrogenase" "GO:0044464" "cell part" "CC"
"PGSC0003DMG400000481" "isocitrate dehydrogenase" "GO:0046872" "metal ion binding" "MF"
"PGSC0003DMG400000482" "cpyc type glutaredoxin" "GO:0005773" "vacuole" "CC"
"PGSC0003DMG400000482" "cpyc type glutaredoxin" "GO:0005794" "Golgi apparatus" "CC"
"PGSC0003DMG400000482" "cpyc type glutaredoxin" "GO:0005829" "cytosol" "CC"
"PGSC0003DMG400000482" "cpyc type glutaredoxin" "GO:0005886" "plasma membrane" "CC"
"PGSC0003DMG400000482" "cpyc type glutaredoxin" "GO:0008794" "arsenate reductase (glutaredoxin) activity" "MF"
"PGSC0003DMG400000482" "cpyc type glutaredoxin" "GO:0009055" "electron carrier activity" "MF"
"PGSC0003DMG400000482" "cpyc type glutaredoxin" "GO:0015035" "protein disulfide oxidoreductase activity" "MF"
"PGSC0003DMG400000482" "cpyc type glutaredoxin" "GO:0019243" "methylglyoxal catabolic process to D-lactate" "BP"
"PGSC0003DMG400000482" "cpyc type glutaredoxin" "GO:0022900" "electron transport chain" "BP"
"PGSC0003DMG400000482" "cpyc type glutaredoxin" "GO:0045454" "cell redox homeostasis" "BP"
"PGSC0003DMG400000483" "trna (adenine-n -)-methyltransferase catalytic subunit trmt61a" "GO:0016429" "tRNA (adenine-N1-)-methyltransferase activity" "MF"
"PGSC0003DMG400000483" "trna (adenine-n -)-methyltransferase catalytic subunit trmt61a" "GO:0030488" "tRNA methylation" "BP"
"PGSC0003DMG400000483" "trna (adenine-n -)-methyltransferase catalytic subunit trmt61a" "GO:0031515" "tRNA (m1A) methyltransferase complex" "CC"
"PGSC0003DMG400000484" "phosphoenolpyruvate phosphate translocator chloroplastic-like" "GO:0005739" "mitochondrion" "CC"
"PGSC0003DMG400000484" "phosphoenolpyruvate phosphate translocator chloroplastic-like" "GO:0006863" "purine nucleobase transport" "BP"
"PGSC0003DMG400000484" "phosphoenolpyruvate phosphate translocator chloroplastic-like" "GO:0009718" "anthocyanin-containing compound biosynthetic process" "BP"
"PGSC0003DMG400000484" "phosphoenolpyruvate phosphate translocator chloroplastic-like" "GO:0009941" "chloroplast envelope" "CC"
"PGSC0003DMG400000484" "phosphoenolpyruvate phosphate translocator chloroplastic-like" "GO:0015120" "phosphoglycerate transmembrane transporter activity" "MF"
"PGSC0003DMG400000484" "phosphoenolpyruvate phosphate translocator chloroplastic-like" "GO:0015121" "phosphoenolpyruvate:phosphate antiporter activity" "MF"
"PGSC0003DMG400000484" "phosphoenolpyruvate phosphate translocator chloroplastic-like" "GO:0015713" "phosphoglycerate transport" "BP"
"PGSC0003DMG400000484" "phosphoenolpyruvate phosphate translocator chloroplastic-like" "GO:0015714" "phosphoenolpyruvate transport" "BP"
"PGSC0003DMG400000484" "phosphoenolpyruvate phosphate translocator chloroplastic-like" "GO:0016021" "integral to membrane" "CC"
"PGSC0003DMG400000485" "myb transcription factor myb181" "GO:0003677" "DNA binding" "MF"
"PGSC0003DMG400000485" "myb transcription factor myb181" "GO:0003700" "sequence-specific DNA binding transcription factor activity" "MF"
"PGSC0003DMG400000485" "myb transcription factor myb181" "GO:0006355" "regulation of transcription, DNA-dependent" "BP"
"PGSC0003DMG400000485" "myb transcription factor myb181" "GO:0009651" "response to salt stress" "BP"
"PGSC0003DMG400000485" "myb transcription factor myb181" "GO:0009737" "response to abscisic acid stimulus" "BP"
"PGSC0003DMG400000485" "myb transcription factor myb181" "GO:0009740" "gibberellic acid mediated signaling pathway" "BP"
"PGSC0003DMG400000485" "myb transcription factor myb181" "GO:0009867" "jasmonic acid mediated signaling pathway" "BP"
"PGSC0003DMG400000485" "myb transcription factor myb181" "GO:0080086" "stamen filament development" "BP"
"PGSC0003DMG400000486" "probable monodehydroascorbate cytoplasmic isoform 2-like" "GO:0005778" "peroxisomal membrane" "CC"
"PGSC0003DMG400000486" "probable monodehydroascorbate cytoplasmic isoform 2-like" "GO:0009055" "electron carrier activity" "MF"
"PGSC0003DMG400000486" "probable monodehydroascorbate cytoplasmic isoform 2-like" "GO:0009628" "response to abiotic stimulus" "BP"
"PGSC0003DMG400000486" "probable monodehydroascorbate cytoplasmic isoform 2-like" "GO:0009941" "chloroplast envelope" "CC"
"PGSC0003DMG400000486" "probable monodehydroascorbate cytoplasmic isoform 2-like" "GO:0015036" "disulfide oxidoreductase activity" "MF"
"PGSC0003DMG400000486" "probable monodehydroascorbate cytoplasmic isoform 2-like" "GO:0016656" "monodehydroascorbate reductase (NADH) activity" "MF"
"PGSC0003DMG400000486" "probable monodehydroascorbate cytoplasmic isoform 2-like" "GO:0019761" "glucosinolate biosynthetic process" "BP"
"PGSC0003DMG400000486" "probable monodehydroascorbate cytoplasmic isoform 2-like" "GO:0022900" "electron transport chain" "BP"
"PGSC0003DMG400000486" "probable monodehydroascorbate cytoplasmic isoform 2-like" "GO:0042744" "hydrogen peroxide catabolic process" "BP"
"PGSC0003DMG400000486" "probable monodehydroascorbate cytoplasmic isoform 2-like" "GO:0045454" "cell redox homeostasis" "BP"
"PGSC0003DMG400000486" "probable monodehydroascorbate cytoplasmic isoform 2-like" "GO:0046686" "response to cadmium ion" "BP"
"PGSC0003DMG400000486" "probable monodehydroascorbate cytoplasmic isoform 2-like" "GO:0050660" "flavin adenine dinucleotide binding" "MF"
"PGSC0003DMG400000486" "probable monodehydroascorbate cytoplasmic isoform 2-like" "GO:0051704" "multi-organism process" "BP"
"PGSC0003DMG400000486" "probable monodehydroascorbate cytoplasmic isoform 2" "GO:0005778" "peroxisomal membrane" "CC"
"PGSC0003DMG400000486" "probable monodehydroascorbate cytoplasmic isoform 2" "GO:0009055" "electron carrier activity" "MF"
"PGSC0003DMG400000486" "probable monodehydroascorbate cytoplasmic isoform 2" "GO:0009628" "response to abiotic stimulus" "BP"
"PGSC0003DMG400000486" "probable monodehydroascorbate cytoplasmic isoform 2" "GO:0009941" "chloroplast envelope" "CC"
"PGSC0003DMG400000486" "probable monodehydroascorbate cytoplasmic isoform 2" "GO:0015036" "disulfide oxidoreductase activity" "MF"
"PGSC0003DMG400000486" "probable monodehydroascorbate cytoplasmic isoform 2" "GO:0016656" "monodehydroascorbate reductase (NADH) activity" "MF"
"PGSC0003DMG400000486" "probable monodehydroascorbate cytoplasmic isoform 2" "GO:0019761" "glucosinolate biosynthetic process" "BP"
"PGSC0003DMG400000486" "probable monodehydroascorbate cytoplasmic isoform 2" "GO:0022900" "electron transport chain" "BP"
"PGSC0003DMG400000486" "probable monodehydroascorbate cytoplasmic isoform 2" "GO:0042744" "hydrogen peroxide catabolic process" "BP"
"PGSC0003DMG400000486" "probable monodehydroascorbate cytoplasmic isoform 2" "GO:0045454" "cell redox homeostasis" "BP"
"PGSC0003DMG400000486" "probable monodehydroascorbate cytoplasmic isoform 2" "GO:0046686" "response to cadmium ion" "BP"
"PGSC0003DMG400000486" "probable monodehydroascorbate cytoplasmic isoform 2" "GO:0050660" "flavin adenine dinucleotide binding" "MF"
"PGSC0003DMG400000486" "probable monodehydroascorbate cytoplasmic isoform 2" "GO:0051704" "multi-organism process" "BP"
"PGSC0003DMG400000487" "50s ribosomal protein chloroplastic-like" "GO:0000311" "plastid large ribosomal subunit" "CC"
"PGSC0003DMG400000487" "50s ribosomal protein chloroplastic-like" "GO:0003735" "structural constituent of ribosome" "MF"
"PGSC0003DMG400000487" "50s ribosomal protein chloroplastic-like" "GO:0006354" "DNA-dependent transcription, elongation" "BP"
"PGSC0003DMG400000487" "50s ribosomal protein chloroplastic-like" "GO:0006412" "translation" "BP"
"PGSC0003DMG400000487" "50s ribosomal protein chloroplastic-like" "GO:0009295" "nucleoid" "CC"
"PGSC0003DMG400000487" "50s ribosomal protein chloroplastic-like" "GO:0009506" "plasmodesma" "CC"
"PGSC0003DMG400000487" "50s ribosomal protein chloroplastic-like" "GO:0009535" "chloroplast thylakoid membrane" "CC"
"PGSC0003DMG400000487" "50s ribosomal protein chloroplastic-like" "GO:0009570" "chloroplast stroma" "CC"
"PGSC0003DMG400000487" "50s ribosomal protein chloroplastic-like" "GO:0009941" "chloroplast envelope" "CC"
"PGSC0003DMG400000487" "50s ribosomal protein chloroplastic-like" "GO:0042742" "defense response to bacterium" "BP"
"PGSC0003DMG400000488" "50s ribosomal protein chloroplastic-like" "GO:0000311" "plastid large ribosomal subunit" "CC"
"PGSC0003DMG400000488" "50s ribosomal protein chloroplastic-like" "GO:0003735" "structural constituent of ribosome" "MF"
"PGSC0003DMG400000488" "50s ribosomal protein chloroplastic-like" "GO:0006354" "DNA-dependent transcription, elongation" "BP"
"PGSC0003DMG400000488" "50s ribosomal protein chloroplastic-like" "GO:0006412" "translation" "BP"
"PGSC0003DMG400000488" "50s ribosomal protein chloroplastic-like" "GO:0009295" "nucleoid" "CC"
"PGSC0003DMG400000488" "50s ribosomal protein chloroplastic-like" "GO:0009506" "plasmodesma" "CC"
"PGSC0003DMG400000488" "50s ribosomal protein chloroplastic-like" "GO:0009535" "chloroplast thylakoid membrane" "CC"
"PGSC0003DMG400000488" "50s ribosomal protein chloroplastic-like" "GO:0009570" "chloroplast stroma" "CC"
"PGSC0003DMG400000488" "50s ribosomal protein chloroplastic-like" "GO:0009941" "chloroplast envelope" "CC"
"PGSC0003DMG400000488" "50s ribosomal protein chloroplastic-like" "GO:0042742" "defense response to bacterium" "BP"
"PGSC0003DMG400000490" "proteasome assembly chaperone 3-like" "GO:0000502" "proteasome complex" "CC"
"PGSC0003DMG400000490" "proteasome assembly chaperone 3-like" "GO:0009062" "fatty acid catabolic process" "BP"
"PGSC0003DMG400000490" "proteasome assembly chaperone 3" "GO:0000502" "proteasome complex" "CC"
"PGSC0003DMG400000490" "proteasome assembly chaperone 3" "GO:0009062" "fatty acid catabolic process" "BP"
"PGSC0003DMG400000491" "phospholipid-translocating atpase" "GO:0000287" "magnesium ion binding" "MF"
"PGSC0003DMG400000491" "phospholipid-translocating atpase" "GO:0004012" "phospholipid-translocating ATPase activity" "MF"
"PGSC0003DMG400000491" "phospholipid-translocating atpase" "GO:0005524" "ATP binding" "MF"
"PGSC0003DMG400000491" "phospholipid-translocating atpase" "GO:0005886" "plasma membrane" "CC"
"PGSC0003DMG400000491" "phospholipid-translocating atpase" "GO:0006812" "cation transport" "BP"
"PGSC0003DMG400000491" "phospholipid-translocating atpase" "GO:0009941" "chloroplast envelope" "CC"
"PGSC0003DMG400000491" "phospholipid-translocating atpase" "GO:0015662" "ATPase activity, coupled to transmembrane movement of ions, phosphorylative mechanism" "MF"
"PGSC0003DMG400000491" "phospholipid-translocating atpase" "GO:0015914" "phospholipid transport" "BP"
"PGSC0003DMG400000491" "phospholipid-translocating atpase" "GO:0016021" "integral to membrane" "CC"
"PGSC0003DMG400000491" "phospholipid-transporting atpase 9-like" "GO:0000287" "magnesium ion binding" "MF"
"PGSC0003DMG400000491" "phospholipid-transporting atpase 9-like" "GO:0004012" "phospholipid-translocating ATPase activity" "MF"
"PGSC0003DMG400000491" "phospholipid-transporting atpase 9-like" "GO:0005524" "ATP binding" "MF"
"PGSC0003DMG400000491" "phospholipid-transporting atpase 9-like" "GO:0006812" "cation transport" "BP"
"PGSC0003DMG400000491" "phospholipid-transporting atpase 9-like" "GO:0015662" "ATPase activity, coupled to transmembrane movement of ions, phosphorylative mechanism" "MF"
"PGSC0003DMG400000491" "phospholipid-transporting atpase 9-like" "GO:0015914" "phospholipid transport" "BP"
"PGSC0003DMG400000491" "phospholipid-transporting atpase 9-like" "GO:0016021" "integral to membrane" "CC"
"PGSC0003DMG400000491" "phospholipid-transporting atpase 9-like" "GO:0044464" "cell part" "CC"
"PGSC0003DMG400000491" "phospholipid-transporting atpase 9-like" "GO:0005886" "plasma membrane" "CC"
"PGSC0003DMG400000491" "phospholipid-transporting atpase 9-like" "GO:0008152" "metabolic process" "BP"
"PGSC0003DMG400000491" "phospholipid-transporting atpase 9-like" "GO:0009941" "chloroplast envelope" "CC"
"PGSC0003DMG400000492" "uncharacterized protein" "GO:0006950" "response to stress" "BP"
"PGSC0003DMG400000492" "uncharacterized protein" "GO:0009628" "response to abiotic stimulus" "BP"
"PGSC0003DMG400000493" "carbonic anhydrase" "GO:0000165" "MAPK cascade" "BP"
"PGSC0003DMG400000493" "carbonic anhydrase" "GO:0002831" "regulation of response to biotic stimulus" "BP"
"PGSC0003DMG400000493" "carbonic anhydrase" "GO:0004089" "carbonate dehydratase activity" "MF"
"PGSC0003DMG400000493" "carbonic anhydrase" "GO:0005829" "cytosol" "CC"
"PGSC0003DMG400000493" "carbonic anhydrase" "GO:0006098" "pentose-phosphate shunt" "BP"
"PGSC0003DMG400000493" "carbonic anhydrase" "GO:0006612" "protein targeting to membrane" "BP"
"PGSC0003DMG400000493" "carbonic anhydrase" "GO:0008270" "zinc ion binding" "MF"
"PGSC0003DMG400000493" "carbonic anhydrase" "GO:0009409" "response to cold" "BP"
"PGSC0003DMG400000493" "carbonic anhydrase" "GO:0009535" "chloroplast thylakoid membrane" "CC"
"PGSC0003DMG400000493" "carbonic anhydrase" "GO:0009570" "chloroplast stroma" "CC"
"PGSC0003DMG400000493" "carbonic anhydrase" "GO:0009595" "detection of biotic stimulus" "BP"
"PGSC0003DMG400000493" "carbonic anhydrase" "GO:0009697" "salicylic acid biosynthetic process" "BP"
"PGSC0003DMG400000493" "carbonic anhydrase" "GO:0009817" "defense response to fungus, incompatible interaction" "BP"
"PGSC0003DMG400000493" "carbonic anhydrase" "GO:0009862" "systemic acquired resistance, salicylic acid mediated signaling pathway" "BP"
"PGSC0003DMG400000493" "carbonic anhydrase" "GO:0009867" "jasmonic acid mediated signaling pathway" "BP"
"PGSC0003DMG400000493" "carbonic anhydrase" "GO:0009941" "chloroplast envelope" "CC"
"PGSC0003DMG400000493" "carbonic anhydrase" "GO:0010037" "response to carbon dioxide" "BP"
"PGSC0003DMG400000493" "carbonic anhydrase" "GO:0010119" "regulation of stomatal movement" "BP"
"PGSC0003DMG400000493" "carbonic anhydrase" "GO:0010200" "response to chitin" "BP"
"PGSC0003DMG400000493" "carbonic anhydrase" "GO:0010310" "regulation of hydrogen peroxide metabolic process" "BP"
"PGSC0003DMG400000493" "carbonic anhydrase" "GO:0010319" "stromule" "CC"
"PGSC0003DMG400000493" "carbonic anhydrase" "GO:0010363" "regulation of plant-type hypersensitive response" "BP"
"PGSC0003DMG400000493" "carbonic anhydrase" "GO:0015976" "carbon utilization" "BP"
"PGSC0003DMG400000493" "carbonic anhydrase" "GO:0019243" "methylglyoxal catabolic process to D-lactate" "BP"
"PGSC0003DMG400000493" "carbonic anhydrase" "GO:0019684" "photosynthesis, light reaction" "BP"
"PGSC0003DMG400000493" "carbonic anhydrase" "GO:0031348" "negative regulation of defense response" "BP"
"PGSC0003DMG400000493" "carbonic anhydrase" "GO:0042742" "defense response to bacterium" "BP"
"PGSC0003DMG400000493" "carbonic anhydrase" "GO:0043900" "regulation of multi-organism process" "BP"
"PGSC0003DMG400000493" "carbonic anhydrase" "GO:0048046" "apoplast" "CC"
"PGSC0003DMG400000494" "protease do-like chloroplastic-like" "GO:0004252" "serine-type endopeptidase activity" "MF"
"PGSC0003DMG400000494" "protease do-like chloroplastic-like" "GO:0005634" "nucleus" "CC"
"PGSC0003DMG400000494" "protease do-like chloroplastic-like" "GO:0006508" "proteolysis" "BP"
"PGSC0003DMG400000494" "protease do-like chloroplastic-like" "GO:0009535" "chloroplast thylakoid membrane" "CC"
"PGSC0003DMG400000494" "protease do-like chloroplastic-like" "GO:0009543" "chloroplast thylakoid lumen" "CC"
"PGSC0003DMG400000494" "protease do-like chloroplastic-like" "GO:0010206" "photosystem II repair" "BP"
"PGSC0003DMG400000494" "protease do-like chloroplastic-like" "GO:0032440" "2-alkenal reductase [NAD(P)] activity" "MF"
"PGSC0003DMG400000494" "protease do-like chloroplastic-like" "GO:0055114" "oxidation-reduction process" "BP"
"PGSC0003DMG400000495" "exonuclease-like protein" "GO:0003676" "nucleic acid binding" "MF"
"PGSC0003DMG400000495" "exonuclease-like protein" "GO:0004527" "exonuclease activity" "MF"
"PGSC0003DMG400000495" "exonuclease-like protein" "GO:0005622" "intracellular" "CC"
"PGSC0003DMG400000495" "exonuclease-like protein" "GO:0007346" "regulation of mitotic cell cycle" "BP"
"PGSC0003DMG400000495" "exonuclease-like protein" "GO:0008270" "zinc ion binding" "MF"
"PGSC0003DMG400000496" "formate dehydrogenase" "GO:0000038" "very long-chain fatty acid metabolic process" "BP"
"PGSC0003DMG400000496" "formate dehydrogenase" "GO:0005739" "mitochondrion" "CC"
"PGSC0003DMG400000496" "formate dehydrogenase" "GO:0005783" "endoplasmic reticulum" "CC"
"PGSC0003DMG400000496" "formate dehydrogenase" "GO:0006633" "fatty acid biosynthetic process" "BP"
"PGSC0003DMG400000496" "formate dehydrogenase" "GO:0008863" "formate dehydrogenase (NAD+) activity" "MF"
"PGSC0003DMG400000496" "formate dehydrogenase" "GO:0009409" "response to cold" "BP"
"PGSC0003DMG400000496" "formate dehydrogenase" "GO:0009416" "response to light stimulus" "BP"
"PGSC0003DMG400000496" "formate dehydrogenase" "GO:0009507" "chloroplast" "CC"
"PGSC0003DMG400000496" "formate dehydrogenase" "GO:0009579" "thylakoid" "CC"
"PGSC0003DMG400000496" "formate dehydrogenase" "GO:0009611" "response to wounding" "BP"
"PGSC0003DMG400000496" "formate dehydrogenase" "GO:0009913" "epidermal cell differentiation" "BP"
"PGSC0003DMG400000496" "formate dehydrogenase" "GO:0016020" "membrane" "CC"
"PGSC0003DMG400000496" "formate dehydrogenase" "GO:0016616" "oxidoreductase activity, acting on the CH-OH group of donors, NAD or NADP as acceptor" "MF"
"PGSC0003DMG400000496" "formate dehydrogenase" "GO:0016747" "transferase activity, transferring acyl groups other than amino-acyl groups" "MF"
"PGSC0003DMG400000496" "formate dehydrogenase" "GO:0042335" "cuticle development" "BP"
"PGSC0003DMG400000496" "formate dehydrogenase" "GO:0046686" "response to cadmium ion" "BP"
"PGSC0003DMG400000496" "formate dehydrogenase" "GO:0051287" "NAD binding" "MF"
"PGSC0003DMG400000496" "formate dehydrogenase" "GO:0055114" "oxidation-reduction process" "BP"
"PGSC0003DMG400000496" "formate dehydrogenase" "GO:0080167" "response to karrikin" "BP"
"PGSC0003DMG400000498" "homeobox-leucine zipper protein hat5-like" "GO:0000976" "transcription regulatory region sequence-specific DNA binding" "MF"
"PGSC0003DMG400000498" "homeobox-leucine zipper protein hat5-like" "GO:0003700" "sequence-specific DNA binding transcription factor activity" "MF"
"PGSC0003DMG400000498" "homeobox-leucine zipper protein hat5-like" "GO:0005634" "nucleus" "CC"
"PGSC0003DMG400000498" "homeobox-leucine zipper protein hat5-like" "GO:0009630" "gravitropism" "BP"
"PGSC0003DMG400000498" "homeobox-leucine zipper protein hat5-like" "GO:0009637" "response to blue light" "BP"
"PGSC0003DMG400000498" "homeobox-leucine zipper protein hat5-like" "GO:0009651" "response to salt stress" "BP"
"PGSC0003DMG400000498" "homeobox-leucine zipper protein hat5-like" "GO:0009965" "leaf morphogenesis" "BP"
"PGSC0003DMG400000498" "homeobox-leucine zipper protein hat5-like" "GO:0010167" "response to nitrate" "BP"
"PGSC0003DMG400000498" "homeobox-leucine zipper protein hat5-like" "GO:0015706" "nitrate transport" "BP"
"PGSC0003DMG400000498" "homeobox-leucine zipper protein hat5-like" "GO:0015996" "chlorophyll catabolic process" "BP"
"PGSC0003DMG400000498" "homeobox-leucine zipper protein hat5-like" "GO:0042803" "protein homodimerization activity" "MF"
"PGSC0003DMG400000498" "homeobox-leucine zipper protein hat5-like" "GO:0045893" "positive regulation of transcription, DNA-dependent" "BP"
"PGSC0003DMG400000498" "homeobox-leucine zipper protein hat5-like" "GO:0006355" "regulation of transcription, DNA-dependent" "BP"
"PGSC0003DMG400000498" "homeobox-leucine zipper protein hat5-like" "GO:0050896" "response to stimulus" "BP"
"PGSC0003DMG400000500" "serine-threonine protein plant-" "GO:0004674" "protein serine/threonine kinase activity" "MF"
"PGSC0003DMG400000500" "serine-threonine protein plant-" "GO:0005524" "ATP binding" "MF"
"PGSC0003DMG400000500" "serine-threonine protein plant-" "GO:0006468" "protein phosphorylation" "BP"
"PGSC0003DMG400000501" "potassium transporter 6-like" "GO:0005886" "plasma membrane" "CC"
"PGSC0003DMG400000501" "potassium transporter 6-like" "GO:0015079" "potassium ion transmembrane transporter activity" "MF"
"PGSC0003DMG400000501" "potassium transporter 6-like" "GO:0071805" "potassium ion transmembrane transport" "BP"
"PGSC0003DMG400000501" "potassium transporter 8-like" "GO:0005886" "plasma membrane" "CC"
"PGSC0003DMG400000501" "potassium transporter 8-like" "GO:0015079" "potassium ion transmembrane transporter activity" "MF"
"PGSC0003DMG400000501" "potassium transporter 8-like" "GO:0071805" "potassium ion transmembrane transport" "BP"
"PGSC0003DMG400000505" "prostaglandin g h synthase 2-like" "GO:0001561" "fatty acid alpha-oxidation" "BP"
"PGSC0003DMG400000505" "prostaglandin g h synthase 2-like" "GO:0001676" "long-chain fatty acid metabolic process" "BP"
"PGSC0003DMG400000505" "prostaglandin g h synthase 2-like" "GO:0004601" "peroxidase activity" "MF"
"PGSC0003DMG400000505" "prostaglandin g h synthase 2-like" "GO:0006826" "iron ion transport" "BP"
"PGSC0003DMG400000505" "prostaglandin g h synthase 2-like" "GO:0006979" "response to oxidative stress" "BP"
"PGSC0003DMG400000505" "prostaglandin g h synthase 2-like" "GO:0008219" "cell death" "BP"
"PGSC0003DMG400000505" "prostaglandin g h synthase 2-like" "GO:0009751" "response to salicylic acid stimulus" "BP"
"PGSC0003DMG400000505" "prostaglandin g h synthase 2-like" "GO:0009830" "cell wall modification involved in abscission" "BP"
"PGSC0003DMG400000505" "prostaglandin g h synthase 2-like" "GO:0010106" "cellular response to iron ion starvation" "BP"
"PGSC0003DMG400000505" "prostaglandin g h synthase 2-like" "GO:0010150" "leaf senescence" "BP"
"PGSC0003DMG400000505" "prostaglandin g h synthase 2-like" "GO:0010167" "response to nitrate" "BP"
"PGSC0003DMG400000505" "prostaglandin g h synthase 2-like" "GO:0015706" "nitrate transport" "BP"
"PGSC0003DMG400000505" "prostaglandin g h synthase 2-like" "GO:0016165" "lipoxygenase activity" "MF"
"PGSC0003DMG400000505" "prostaglandin g h synthase 2-like" "GO:0016174" "NAD(P)H oxidase activity" "MF"
"PGSC0003DMG400000505" "prostaglandin g h synthase 2-like" "GO:0020037" "heme binding" "MF"
"PGSC0003DMG400000505" "prostaglandin g h synthase 2-like" "GO:0051707" "response to other organism" "BP"
"PGSC0003DMG400000508" "uncharacterized protein loc100264617" "GO:0006098" "pentose-phosphate shunt" "BP"
"PGSC0003DMG400000508" "uncharacterized protein loc100264617" "GO:0009535" "chloroplast thylakoid membrane" "CC"
"PGSC0003DMG400000508" "uncharacterized protein loc100264617" "GO:0009570" "chloroplast stroma" "CC"
"PGSC0003DMG400000508" "uncharacterized protein loc100264617" "GO:0009941" "chloroplast envelope" "CC"
"PGSC0003DMG400000508" "uncharacterized protein loc100264617" "GO:0019288" "isopentenyl diphosphate biosynthetic process, mevalonate-independent pathway" "BP"
"PGSC0003DMG400000508" "uncharacterized protein loc100264617" "GO:0030001" "metal ion transport" "BP"
"PGSC0003DMG400000508" "uncharacterized protein loc100264617" "GO:0045036" "protein targeting to chloroplast" "BP"
"PGSC0003DMG400000508" "uncharacterized protein loc100264617" "GO:0046872" "metal ion binding" "MF"
"PGSC0003DMG400000509" "gpi ethanolamine phosphate transferase 1-like" "GO:0005789" "endoplasmic reticulum membrane" "CC"
"PGSC0003DMG400000509" "gpi ethanolamine phosphate transferase 1-like" "GO:0006506" "GPI anchor biosynthetic process" "BP"
"PGSC0003DMG400000509" "gpi ethanolamine phosphate transferase 1-like" "GO:0008484" "sulfuric ester hydrolase activity" "MF"
"PGSC0003DMG400000509" "gpi ethanolamine phosphate transferase 1-like" "GO:0016740" "transferase activity" "MF"
"PGSC0003DMG400000510" "uncharacterized protein loc100249946" "GO:0001104" "RNA polymerase II transcription cofactor activity" "MF"
"PGSC0003DMG400000510" "uncharacterized protein loc100249946" "GO:0006357" "regulation of transcription from RNA polymerase II promoter" "BP"
"PGSC0003DMG400000510" "uncharacterized protein loc100249946" "GO:0016592" "mediator complex" "CC"
"PGSC0003DMG400000511" "peroxidase 65-like" "GO:0004601" "peroxidase activity" "MF"
"PGSC0003DMG400000511" "peroxidase 65-like" "GO:0005515" "protein binding" "MF"
"PGSC0003DMG400000511" "peroxidase 65-like" "GO:0005829" "cytosol" "CC"
"PGSC0003DMG400000511" "peroxidase 65-like" "GO:0006979" "response to oxidative stress" "BP"
"PGSC0003DMG400000511" "peroxidase 65-like" "GO:0009505" "plant-type cell wall" "CC"
"PGSC0003DMG400000511" "peroxidase 65-like" "GO:0016126" "sterol biosynthetic process" "BP"
"PGSC0003DMG400000511" "peroxidase 65-like" "GO:0020037" "heme binding" "MF"
"PGSC0003DMG400000511" "peroxidase 65-like" "GO:0055114" "oxidation-reduction process" "BP"
"PGSC0003DMG400000512" "zinc finger an1 domain-containing stress-associated protein 12" "GO:0005622" "intracellular" "CC"
"PGSC0003DMG400000512" "zinc finger an1 domain-containing stress-associated protein 12" "GO:0006612" "protein targeting to membrane" "BP"
"PGSC0003DMG400000512" "zinc finger an1 domain-containing stress-associated protein 12" "GO:0008270" "zinc ion binding" "MF"
"PGSC0003DMG400000512" "zinc finger an1 domain-containing stress-associated protein 12" "GO:0009407" "toxin catabolic process" "BP"
"PGSC0003DMG400000512" "zinc finger an1 domain-containing stress-associated protein 12" "GO:0009414" "response to water deprivation" "BP"
"PGSC0003DMG400000512" "zinc finger an1 domain-containing stress-associated protein 12" "GO:0009611" "response to wounding" "BP"
"PGSC0003DMG400000512" "zinc finger an1 domain-containing stress-associated protein 12" "GO:0009723" "response to ethylene stimulus" "BP"
"PGSC0003DMG400000512" "zinc finger an1 domain-containing stress-associated protein 12" "GO:0009733" "response to auxin stimulus" "BP"
"PGSC0003DMG400000512" "zinc finger an1 domain-containing stress-associated protein 12" "GO:0009738" "abscisic acid mediated signaling pathway" "BP"
"PGSC0003DMG400000512" "zinc finger an1 domain-containing stress-associated protein 12" "GO:0009863" "salicylic acid mediated signaling pathway" "BP"
"PGSC0003DMG400000512" "zinc finger an1 domain-containing stress-associated protein 12" "GO:0009867" "jasmonic acid mediated signaling pathway" "BP"
"PGSC0003DMG400000512" "zinc finger an1 domain-containing stress-associated protein 12" "GO:0010200" "response to chitin" "BP"
"PGSC0003DMG400000512" "zinc finger an1 domain-containing stress-associated protein 12" "GO:0010286" "heat acclimation" "BP"
"PGSC0003DMG400000512" "zinc finger an1 domain-containing stress-associated protein 12" "GO:0010363" "regulation of plant-type hypersensitive response" "BP"
"PGSC0003DMG400000512" "zinc finger an1 domain-containing stress-associated protein 12" "GO:0010583" "response to cyclopentenone" "BP"
"PGSC0003DMG400000512" "zinc finger an1 domain-containing stress-associated protein 12" "GO:0042538" "hyperosmotic salinity response" "BP"
"PGSC0003DMG400000512" "arsenite inducuble rna associated protein aip-" "GO:0005622" "intracellular" "CC"
"PGSC0003DMG400000512" "arsenite inducuble rna associated protein aip-" "GO:0006612" "protein targeting to membrane" "BP"
"PGSC0003DMG400000512" "arsenite inducuble rna associated protein aip-" "GO:0008270" "zinc ion binding" "MF"
"PGSC0003DMG400000512" "arsenite inducuble rna associated protein aip-" "GO:0009407" "toxin catabolic process" "BP"
"PGSC0003DMG400000512" "arsenite inducuble rna associated protein aip-" "GO:0009414" "response to water deprivation" "BP"
"PGSC0003DMG400000512" "arsenite inducuble rna associated protein aip-" "GO:0009611" "response to wounding" "BP"
"PGSC0003DMG400000512" "arsenite inducuble rna associated protein aip-" "GO:0009723" "response to ethylene stimulus" "BP"
"PGSC0003DMG400000512" "arsenite inducuble rna associated protein aip-" "GO:0009733" "response to auxin stimulus" "BP"
"PGSC0003DMG400000512" "arsenite inducuble rna associated protein aip-" "GO:0009738" "abscisic acid mediated signaling pathway" "BP"
"PGSC0003DMG400000512" "arsenite inducuble rna associated protein aip-" "GO:0009863" "salicylic acid mediated signaling pathway" "BP"
"PGSC0003DMG400000512" "arsenite inducuble rna associated protein aip-" "GO:0009867" "jasmonic acid mediated signaling pathway" "BP"
"PGSC0003DMG400000512" "arsenite inducuble rna associated protein aip-" "GO:0010200" "response to chitin" "BP"
"PGSC0003DMG400000512" "arsenite inducuble rna associated protein aip-" "GO:0010286" "heat acclimation" "BP"
"PGSC0003DMG400000512" "arsenite inducuble rna associated protein aip-" "GO:0010363" "regulation of plant-type hypersensitive response" "BP"
"PGSC0003DMG400000512" "arsenite inducuble rna associated protein aip-" "GO:0010583" "response to cyclopentenone" "BP"
"PGSC0003DMG400000512" "arsenite inducuble rna associated protein aip-" "GO:0042538" "hyperosmotic salinity response" "BP"
"PGSC0003DMG400000513" "galactinol--sucrose galactosyltransferase-like" "GO:0004553" "hydrolase activity, hydrolyzing O-glycosyl compounds" "MF"
"PGSC0003DMG400000513" "galactinol--sucrose galactosyltransferase-like" "GO:0004674" "protein serine/threonine kinase activity" "MF"
"PGSC0003DMG400000513" "galactinol--sucrose galactosyltransferase-like" "GO:0005524" "ATP binding" "MF"
"PGSC0003DMG400000513" "galactinol--sucrose galactosyltransferase-like" "GO:0005986" "sucrose biosynthetic process" "BP"
"PGSC0003DMG400000513" "galactinol--sucrose galactosyltransferase-like" "GO:0006012" "galactose metabolic process" "BP"
"PGSC0003DMG400000513" "galactinol--sucrose galactosyltransferase-like" "GO:0006468" "protein phosphorylation" "BP"
"PGSC0003DMG400000513" "galactinol--sucrose galactosyltransferase-like" "GO:0006979" "response to oxidative stress" "BP"
"PGSC0003DMG400000513" "galactinol--sucrose galactosyltransferase-like" "GO:0007165" "signal transduction" "BP"
"PGSC0003DMG400000513" "galactinol--sucrose galactosyltransferase-like" "GO:0009414" "response to water deprivation" "BP"
"PGSC0003DMG400000513" "galactinol--sucrose galactosyltransferase-like" "GO:0009507" "chloroplast" "CC"
"PGSC0003DMG400000513" "galactinol--sucrose galactosyltransferase-like" "GO:0009737" "response to abscisic acid stimulus" "BP"
"PGSC0003DMG400000513" "galactinol--sucrose galactosyltransferase-like" "GO:0010325" "raffinose family oligosaccharide biosynthetic process" "BP"
"PGSC0003DMG400000513" "galactinol--sucrose galactosyltransferase-like" "GO:0019593" "mannitol biosynthetic process" "BP"
"PGSC0003DMG400000513" "galactinol--sucrose galactosyltransferase-like" "GO:0047268" "galactinol-raffinose galactosyltransferase activity" "MF"
"PGSC0003DMG400000513" "galactinol--sucrose galactosyltransferase-like" "GO:0047274" "galactinol-sucrose galactosyltransferase activity" "MF"
"PGSC0003DMG400000514" "bc10 protein" "GO:0005739" "mitochondrion" "CC"
"PGSC0003DMG400000514" "bc10 protein" "GO:0007623" "circadian rhythm" "BP"
"PGSC0003DMG400000514" "bc10 protein" "GO:0008375" "acetylglucosaminyltransferase activity" "MF"
"PGSC0003DMG400000514" "bc10 protein" "GO:0016020" "membrane" "CC"
"PGSC0003DMG400000516" "polyribonucleotide nucleotidyltransferase" "GO:0000175" "3'-5'-exoribonuclease activity" "MF"
"PGSC0003DMG400000516" "polyribonucleotide nucleotidyltransferase" "GO:0003723" "RNA binding" "MF"
"PGSC0003DMG400000516" "polyribonucleotide nucleotidyltransferase" "GO:0004654" "polyribonucleotide nucleotidyltransferase activity" "MF"
"PGSC0003DMG400000516" "polyribonucleotide nucleotidyltransferase" "GO:0005622" "intracellular" "CC"
"PGSC0003DMG400000516" "polyribonucleotide nucleotidyltransferase" "GO:0006396" "RNA processing" "BP"
"PGSC0003DMG400000516" "polyribonucleotide nucleotidyltransferase" "GO:0006402" "mRNA catabolic process" "BP"
"PGSC0003DMG400000516" "polyribonucleotide nucleotidyltransferase" "GO:0042991" "transcription factor import into nucleus" "BP"
"PGSC0003DMG400000518" "peptide deformylase" "GO:0005506" "iron ion binding" "MF"
"PGSC0003DMG400000518" "peptide deformylase" "GO:0005739" "mitochondrion" "CC"
"PGSC0003DMG400000518" "peptide deformylase" "GO:0006412" "translation" "BP"
"PGSC0003DMG400000518" "peptide deformylase" "GO:0008463" "formylmethionine deformylase activity" "MF"
"PGSC0003DMG400000518" "peptide deformylase" "GO:0009507" "chloroplast" "CC"
"PGSC0003DMG400000518" "peptide deformylase" "GO:0010027" "thylakoid membrane organization" "BP"
"PGSC0003DMG400000518" "peptide deformylase" "GO:0019288" "isopentenyl diphosphate biosynthetic process, mevalonate-independent pathway" "BP"
"PGSC0003DMG400000518" "peptide deformylase" "GO:0020011" "apicoplast" "CC"
"PGSC0003DMG400000518" "peptide deformylase" "GO:0042586" "peptide deformylase activity" "MF"
"PGSC0003DMG400000519" "glucan endo- -beta-glucosidase-like" "GO:0004553" "hydrolase activity, hydrolyzing O-glycosyl compounds" "MF"
"PGSC0003DMG400000519" "glucan endo- -beta-glucosidase-like" "GO:0005576" "extracellular region" "CC"
"PGSC0003DMG400000519" "glucan endo- -beta-glucosidase-like" "GO:0006952" "defense response" "BP"
"PGSC0003DMG400000519" "glucan endo- -beta-glucosidase-like" "GO:0008152" "metabolic process" "BP"
"PGSC0003DMG400000519" "glucan endo- -beta-glucosidase-like" "GO:0009607" "response to biotic stimulus" "BP"
"PGSC0003DMG400000520" "uncharacterized protein" "GO:0005739" "mitochondrion" "CC"
"PGSC0003DMG400000520" "uncharacterized protein" "GO:0046685" "response to arsenic-containing substance" "BP"
"PGSC0003DMG400000521" "anthocyanidin reductase-like" "GO:0009744" "response to sucrose stimulus" "BP"
"PGSC0003DMG400000521" "anthocyanidin reductase-like" "GO:0009813" "flavonoid biosynthetic process" "BP"
"PGSC0003DMG400000521" "anthocyanidin reductase-like" "GO:0010224" "response to UV-B" "BP"
"PGSC0003DMG400000521" "anthocyanidin reductase-like" "GO:0016616" "oxidoreductase activity, acting on the CH-OH group of donors, NAD or NADP as acceptor" "MF"
"PGSC0003DMG400000521" "anthocyanidin reductase-like" "GO:0080167" "response to karrikin" "BP"
"PGSC0003DMG400000521" "anthocyanidin reductase-like" "GO:0005488" "binding" "MF"
"PGSC0003DMG400000521" "anthocyanidin reductase-like" "GO:0009699" "phenylpropanoid biosynthetic process" "BP"
"PGSC0003DMG400000523" "kinesin light chain" "GO:0005886" "plasma membrane" "CC"
"PGSC0003DMG400000523" "kinesin light chain" "GO:0009860" "pollen tube growth" "BP"
"PGSC0003DMG400000523" "kinesin light chain" "GO:0031347" "regulation of defense response" "BP"
"PGSC0003DMG400000525" "protein farnesyltransferase subunit beta" "GO:0004311" "farnesyltranstransferase activity" "MF"
"PGSC0003DMG400000525" "protein farnesyltransferase subunit beta" "GO:0004660" "protein farnesyltransferase activity" "MF"
"PGSC0003DMG400000525" "protein farnesyltransferase subunit beta" "GO:0005515" "protein binding" "MF"
"PGSC0003DMG400000525" "protein farnesyltransferase subunit beta" "GO:0005739" "mitochondrion" "CC"
"PGSC0003DMG400000525" "protein farnesyltransferase subunit beta" "GO:0005965" "protein farnesyltransferase complex" "CC"
"PGSC0003DMG400000525" "protein farnesyltransferase subunit beta" "GO:0006635" "fatty acid beta-oxidation" "BP"
"PGSC0003DMG400000525" "protein farnesyltransferase subunit beta" "GO:0008144" "drug binding" "MF"
"PGSC0003DMG400000525" "protein farnesyltransferase subunit beta" "GO:0008270" "zinc ion binding" "MF"
"PGSC0003DMG400000525" "protein farnesyltransferase subunit beta" "GO:0008284" "positive regulation of cell proliferation" "BP"
"PGSC0003DMG400000525" "protein farnesyltransferase subunit beta" "GO:0009414" "response to water deprivation" "BP"
"PGSC0003DMG400000525" "protein farnesyltransferase subunit beta" "GO:0009788" "negative regulation of abscisic acid mediated signaling pathway" "BP"
"PGSC0003DMG400000525" "protein farnesyltransferase subunit beta" "GO:0009934" "regulation of meristem structural organization" "BP"
"PGSC0003DMG400000525" "protein farnesyltransferase subunit beta" "GO:0010035" "response to inorganic substance" "BP"
"PGSC0003DMG400000525" "protein farnesyltransferase subunit beta" "GO:0014070" "response to organic cyclic compound" "BP"
"PGSC0003DMG400000525" "protein farnesyltransferase subunit beta" "GO:0016558" "protein import into peroxisome matrix" "BP"
"PGSC0003DMG400000525" "protein farnesyltransferase subunit beta" "GO:0018342" "protein prenylation" "BP"
"PGSC0003DMG400000525" "protein farnesyltransferase subunit beta" "GO:0019840" "isoprenoid binding" "MF"
"PGSC0003DMG400000525" "protein farnesyltransferase subunit beta" "GO:0034097" "response to cytokine stimulus" "BP"
"PGSC0003DMG400000525" "protein farnesyltransferase subunit beta" "GO:0042277" "peptide binding" "MF"
"PGSC0003DMG400000525" "protein farnesyltransferase subunit beta" "GO:0045787" "positive regulation of cell cycle" "BP"
"PGSC0003DMG400000525" "protein farnesyltransferase subunit beta" "GO:0051770" "positive regulation of nitric-oxide synthase biosynthetic process" "BP"
"PGSC0003DMG400000525" "protein farnesyltransferase subunit beta" "GO:0042127" "regulation of cell proliferation" "BP"
"PGSC0003DMG400000525" "protein farnesyltransferase subunit beta-like isoform 1" "GO:0004311" "farnesyltranstransferase activity" "MF"
"PGSC0003DMG400000525" "protein farnesyltransferase subunit beta-like isoform 1" "GO:0004660" "protein farnesyltransferase activity" "MF"
"PGSC0003DMG400000525" "protein farnesyltransferase subunit beta-like isoform 1" "GO:0005515" "protein binding" "MF"
"PGSC0003DMG400000525" "protein farnesyltransferase subunit beta-like isoform 1" "GO:0005739" "mitochondrion" "CC"
"PGSC0003DMG400000525" "protein farnesyltransferase subunit beta-like isoform 1" "GO:0005965" "protein farnesyltransferase complex" "CC"
"PGSC0003DMG400000525" "protein farnesyltransferase subunit beta-like isoform 1" "GO:0006635" "fatty acid beta-oxidation" "BP"
"PGSC0003DMG400000525" "protein farnesyltransferase subunit beta-like isoform 1" "GO:0009414" "response to water deprivation" "BP"
"PGSC0003DMG400000525" "protein farnesyltransferase subunit beta-like isoform 1" "GO:0009788" "negative regulation of abscisic acid mediated signaling pathway" "BP"
"PGSC0003DMG400000525" "protein farnesyltransferase subunit beta-like isoform 1" "GO:0009934" "regulation of meristem structural organization" "BP"
"PGSC0003DMG400000525" "protein farnesyltransferase subunit beta-like isoform 1" "GO:0016558" "protein import into peroxisome matrix" "BP"
"PGSC0003DMG400000525" "protein farnesyltransferase subunit beta-like isoform 1" "GO:0018342" "protein prenylation" "BP"
"PGSC0003DMG400000529" "cyclic nucleotide-gated ion" "GO:0005216" "ion channel activity" "MF"
"PGSC0003DMG400000529" "cyclic nucleotide-gated ion" "GO:0005516" "calmodulin binding" "MF"
"PGSC0003DMG400000529" "cyclic nucleotide-gated ion" "GO:0006811" "ion transport" "BP"
"PGSC0003DMG400000529" "cyclic nucleotide-gated ion" "GO:0006874" "cellular calcium ion homeostasis" "BP"
"PGSC0003DMG400000529" "cyclic nucleotide-gated ion" "GO:0009827" "plant-type cell wall modification" "BP"
"PGSC0003DMG400000529" "cyclic nucleotide-gated ion" "GO:0009860" "pollen tube growth" "BP"
"PGSC0003DMG400000529" "cyclic nucleotide-gated ion" "GO:0016324" "apical plasma membrane" "CC"
"PGSC0003DMG400000529" "cyclic nucleotide-gated ion" "GO:0030551" "cyclic nucleotide binding" "MF"
"PGSC0003DMG400000529" "cyclic nucleotide-gated ion channel 18-like" "GO:0005249" "voltage-gated potassium channel activity" "MF"
"PGSC0003DMG400000529" "cyclic nucleotide-gated ion channel 18-like" "GO:0005516" "calmodulin binding" "MF"
"PGSC0003DMG400000529" "cyclic nucleotide-gated ion channel 18-like" "GO:0006813" "potassium ion transport" "BP"
"PGSC0003DMG400000529" "cyclic nucleotide-gated ion channel 18-like" "GO:0006874" "cellular calcium ion homeostasis" "BP"
"PGSC0003DMG400000529" "cyclic nucleotide-gated ion channel 18-like" "GO:0009827" "plant-type cell wall modification" "BP"
"PGSC0003DMG400000529" "cyclic nucleotide-gated ion channel 18-like" "GO:0009860" "pollen tube growth" "BP"
"PGSC0003DMG400000529" "cyclic nucleotide-gated ion channel 18-like" "GO:0016021" "integral to membrane" "CC"
"PGSC0003DMG400000529" "cyclic nucleotide-gated ion channel 18-like" "GO:0016324" "apical plasma membrane" "CC"
"PGSC0003DMG400000529" "cyclic nucleotide-gated ion channel 18-like" "GO:0030551" "cyclic nucleotide binding" "MF"
"PGSC0003DMG400000529" "cyclic nucleotide-gated ion channel 18-like" "GO:0055085" "transmembrane transport" "BP"
"PGSC0003DMG400000530" "uncharacterized protein loc100257711" "GO:0005794" "Golgi apparatus" "CC"
"PGSC0003DMG400000530" "uncharacterized protein loc100257711" "GO:0010411" "xyloglucan metabolic process" "BP"
"PGSC0003DMG400000531" "u-box domain-containing protein 38-like" "GO:0004842" "ubiquitin-protein ligase activity" "MF"
"PGSC0003DMG400000531" "u-box domain-containing protein 38-like" "GO:0016567" "protein ubiquitination" "BP"
"PGSC0003DMG400000531" "u-box domain-containing protein 38-like" "GO:0070696" "transmembrane receptor protein serine/threonine kinase binding" "MF"
"PGSC0003DMG400000533" "e3 ubiquitin-protein ligase atl42-like" "GO:0046872" "metal ion binding" "MF"
"PGSC0003DMG400000534" "cytochrome p450 89a2-like" "GO:0016491" "oxidoreductase activity" "MF"
"PGSC0003DMG400000534" "cytochrome p450 89a2-like" "GO:0046872" "metal ion binding" "MF"
"PGSC0003DMG400000536" "adp-ribosylation factor" "GO:0005215" "transporter activity" "MF"
"PGSC0003DMG400000536" "adp-ribosylation factor" "GO:0005525" "GTP binding" "MF"
"PGSC0003DMG400000536" "adp-ribosylation factor" "GO:0005622" "intracellular" "CC"
"PGSC0003DMG400000536" "adp-ribosylation factor" "GO:0006499" "N-terminal protein myristoylation" "BP"
"PGSC0003DMG400000536" "adp-ribosylation factor" "GO:0006886" "intracellular protein transport" "BP"
"PGSC0003DMG400000536" "adp-ribosylation factor" "GO:0006888" "ER to Golgi vesicle-mediated transport" "BP"
"PGSC0003DMG400000536" "adp-ribosylation factor" "GO:0007264" "small GTPase mediated signal transduction" "BP"
"PGSC0003DMG400000537" "gtp pyrophosphokinase" "GO:0005215" "transporter activity" "MF"
"PGSC0003DMG400000537" "gtp pyrophosphokinase" "GO:0008728" "GTP diphosphokinase activity" "MF"
"PGSC0003DMG400000537" "gtp pyrophosphokinase" "GO:0009414" "response to water deprivation" "BP"
"PGSC0003DMG400000537" "gtp pyrophosphokinase" "GO:0009507" "chloroplast" "CC"
"PGSC0003DMG400000537" "gtp pyrophosphokinase" "GO:0009611" "response to wounding" "BP"
"PGSC0003DMG400000537" "gtp pyrophosphokinase" "GO:0009620" "response to fungus" "BP"
"PGSC0003DMG400000537" "gtp pyrophosphokinase" "GO:0009695" "jasmonic acid biosynthetic process" "BP"
"PGSC0003DMG400000537" "gtp pyrophosphokinase" "GO:0009723" "response to ethylene stimulus" "BP"
"PGSC0003DMG400000537" "gtp pyrophosphokinase" "GO:0009733" "response to auxin stimulus" "BP"
"PGSC0003DMG400000537" "gtp pyrophosphokinase" "GO:0009738" "abscisic acid mediated signaling pathway" "BP"
"PGSC0003DMG400000537" "gtp pyrophosphokinase" "GO:0009753" "response to jasmonic acid stimulus" "BP"
"PGSC0003DMG400000537" "gtp pyrophosphokinase" "GO:0015969" "guanosine tetraphosphate metabolic process" "BP"
"PGSC0003DMG400000537" "gtp pyrophosphokinase" "GO:0016301" "kinase activity" "MF"
"PGSC0003DMG400000537" "gtp pyrophosphokinase" "GO:0016310" "phosphorylation" "BP"
"PGSC0003DMG400000537" "gtp pyrophosphokinase" "GO:0016787" "hydrolase activity" "MF"
"PGSC0003DMG400000537" "gtp pyrophosphokinase" "GO:0042538" "hyperosmotic salinity response" "BP"
"PGSC0003DMG400000537" "gtp pyrophosphokinase" "GO:0048765" "root hair cell differentiation" "BP"
"PGSC0003DMG400000537" "uncharacterized protein loc100247726" "GO:0008728" "GTP diphosphokinase activity" "MF"
"PGSC0003DMG400000537" "uncharacterized protein loc100247726" "GO:0015969" "guanosine tetraphosphate metabolic process" "BP"
"PGSC0003DMG400000537" "uncharacterized protein loc100247726" "GO:0016787" "hydrolase activity" "MF"
"PGSC0003DMG400000538" "protein kinase" "GO:0000087" "M phase of mitotic cell cycle" "BP"
"PGSC0003DMG400000538" "protein kinase" "GO:0000280" "nuclear division" "BP"
"PGSC0003DMG400000538" "protein kinase" "GO:0000911" "cytokinesis by cell plate formation" "BP"
"PGSC0003DMG400000538" "protein kinase" "GO:0004683" "calmodulin-dependent protein kinase activity" "MF"
"PGSC0003DMG400000538" "protein kinase" "GO:0005524" "ATP binding" "MF"
"PGSC0003DMG400000538" "protein kinase" "GO:0006270" "DNA-dependent DNA replication initiation" "BP"
"PGSC0003DMG400000538" "protein kinase" "GO:0006275" "regulation of DNA replication" "BP"
"PGSC0003DMG400000538" "protein kinase" "GO:0006306" "DNA methylation" "BP"
"PGSC0003DMG400000538" "protein kinase" "GO:0006346" "methylation-dependent chromatin silencing" "BP"
"PGSC0003DMG400000538" "protein kinase" "GO:0007000" "nucleolus organization" "BP"
"PGSC0003DMG400000538" "protein kinase" "GO:0009524" "phragmoplast" "CC"
"PGSC0003DMG400000538" "protein kinase" "GO:0009558" "embryo sac cellularization" "BP"
"PGSC0003DMG400000538" "protein kinase" "GO:0009909" "regulation of flower development" "BP"
"PGSC0003DMG400000538" "protein kinase" "GO:0010389" "regulation of G2/M transition of mitotic cell cycle" "BP"
"PGSC0003DMG400000538" "protein kinase" "GO:0016572" "histone phosphorylation" "BP"
"PGSC0003DMG400000538" "protein kinase" "GO:0031048" "chromatin silencing by small RNA" "BP"
"PGSC0003DMG400000538" "protein kinase" "GO:0042023" "DNA endoreduplication" "BP"
"PGSC0003DMG400000538" "protein kinase" "GO:0042127" "regulation of cell proliferation" "BP"
"PGSC0003DMG400000538" "protein kinase" "GO:0044183" "protein binding involved in protein folding" "MF"
"PGSC0003DMG400000538" "protein kinase" "GO:0051225" "spindle assembly" "BP"
"PGSC0003DMG400000538" "protein kinase" "GO:0051322" "anaphase" "BP"
"PGSC0003DMG400000538" "protein kinase" "GO:0051567" "histone H3-K9 methylation" "BP"
"PGSC0003DMG400000539" "uncharacterized protein at1g51745-like" "GO:0009506" "plasmodesma" "CC"
"PGSC0003DMG400000540" "anaphase-promoting complex subunit cdc20-like" "GO:0004871" "signal transducer activity" "MF"
"PGSC0003DMG400000540" "anaphase-promoting complex subunit cdc20-like" "GO:0005515" "protein binding" "MF"
"PGSC0003DMG400000540" "anaphase-promoting complex subunit cdc20-like" "GO:0005834" "heterotrimeric G-protein complex" "CC"
"PGSC0003DMG400000540" "anaphase-promoting complex subunit cdc20-like" "GO:0007165" "signal transduction" "BP"
"PGSC0003DMG400000540" "anaphase-promoting complex subunit cdc20-like" "GO:0033597" "mitotic checkpoint complex" "CC"
"PGSC0003DMG400000540" "anaphase-promoting complex subunit cdc20-like" "GO:0051301" "cell division" "BP"
"PGSC0003DMG400000542" "pentatricopeptide repeat-containing protein chloroplastic-like" "GO:0004553" "hydrolase activity, hydrolyzing O-glycosyl compounds" "MF"
"PGSC0003DMG400000542" "pentatricopeptide repeat-containing protein chloroplastic-like" "GO:0005975" "carbohydrate metabolic process" "BP"
"PGSC0003DMG400000542" "pentatricopeptide repeat-containing protein chloroplastic-like" "GO:0009536" "plastid" "CC"
"PGSC0003DMG400000544" "tmpit-like protein" "GO:0016021" "integral to membrane" "CC"
"PGSC0003DMG400000548" "dna-binding protein bin4" "GO:0003002" "regionalization" "BP"
"PGSC0003DMG400000548" "dna-binding protein bin4" "GO:0003690" "double-stranded DNA binding" "MF"
"PGSC0003DMG400000548" "dna-binding protein bin4" "GO:0005634" "nucleus" "CC"
"PGSC0003DMG400000548" "dna-binding protein bin4" "GO:0006325" "chromatin organization" "BP"
"PGSC0003DMG400000548" "dna-binding protein bin4" "GO:0007062" "sister chromatid cohesion" "BP"
"PGSC0003DMG400000548" "dna-binding protein bin4" "GO:0007131" "reciprocal meiotic recombination" "BP"
"PGSC0003DMG400000548" "dna-binding protein bin4" "GO:0007155" "cell adhesion" "BP"
"PGSC0003DMG400000548" "dna-binding protein bin4" "GO:0008284" "positive regulation of cell proliferation" "BP"
"PGSC0003DMG400000548" "dna-binding protein bin4" "GO:0009330" "DNA topoisomerase complex (ATP-hydrolyzing)" "CC"
"PGSC0003DMG400000548" "dna-binding protein bin4" "GO:0009410" "response to xenobiotic stimulus" "BP"
"PGSC0003DMG400000548" "dna-binding protein bin4" "GO:0010090" "trichome morphogenesis" "BP"
"PGSC0003DMG400000548" "dna-binding protein bin4" "GO:0030307" "positive regulation of cell growth" "BP"
"PGSC0003DMG400000548" "dna-binding protein bin4" "GO:0033044" "regulation of chromosome organization" "BP"
"PGSC0003DMG400000548" "dna-binding protein bin4" "GO:0042023" "DNA endoreduplication" "BP"
"PGSC0003DMG400000548" "dna-binding protein bin4" "GO:0042138" "meiotic DNA double-strand break formation" "BP"
"PGSC0003DMG400000548" "dna-binding protein bin4" "GO:0043687" "post-translational protein modification" "BP"
"PGSC0003DMG400000548" "dna-binding protein bin4" "GO:0045010" "actin nucleation" "BP"
"PGSC0003DMG400000548" "dna-binding protein bin4" "GO:0045132" "meiotic chromosome segregation" "BP"
"PGSC0003DMG400000548" "dna-binding protein bin4" "GO:0045893" "positive regulation of transcription, DNA-dependent" "BP"
"PGSC0003DMG400000548" "dna-binding protein bin4" "GO:0048367" "shoot development" "BP"
"PGSC0003DMG400000548" "dna-binding protein bin4" "GO:0048449" "floral organ formation" "BP"
"PGSC0003DMG400000548" "dna-binding protein bin4" "GO:0048765" "root hair cell differentiation" "BP"
"PGSC0003DMG400000548" "dna-binding protein bin4" "GO:0071555" "cell wall organization" "BP"
"PGSC0003DMG400000549" "uncharacterized protein" "GO:0005886" "plasma membrane" "CC"
"PGSC0003DMG400000550" "uncharacterized protein" "GO:0005886" "plasma membrane" "CC"
"PGSC0003DMG400000551" "unc93-like protein" "GO:0016021" "integral to membrane" "CC"
"PGSC0003DMG400000551" "unc93-like protein" "GO:0055085" "transmembrane transport" "BP"
"PGSC0003DMG400000552" "serine protease kazal-type family protein" "GO:0004867" "serine-type endopeptidase inhibitor activity" "MF"
"PGSC0003DMG400000552" "serine protease kazal-type family protein" "GO:0005886" "plasma membrane" "CC"
"PGSC0003DMG400000552" "serine protease kazal-type family protein" "GO:0010200" "response to chitin" "BP"
"PGSC0003DMG400000552" "serine protease kazal-type family protein" "GO:0031225" "anchored to membrane" "CC"
"PGSC0003DMG400000553" "auxin-induced protein 5ng4-like" "GO:0016020" "membrane" "CC"
"PGSC0003DMG400000555" "nac domain ipr003441" "GO:0003700" "sequence-specific DNA binding transcription factor activity" "MF"
"PGSC0003DMG400000555" "nac domain ipr003441" "GO:0005634" "nucleus" "CC"
"PGSC0003DMG400000555" "nac domain ipr003441" "GO:0005886" "plasma membrane" "CC"
"PGSC0003DMG400000555" "nac domain ipr003441" "GO:0007165" "signal transduction" "BP"
"PGSC0003DMG400000555" "nac domain ipr003441" "GO:0008152" "metabolic process" "BP"
"PGSC0003DMG400000555" "nac domain ipr003441" "GO:0009814" "defense response, incompatible interaction" "BP"
"PGSC0003DMG400000555" "nac domain ipr003441" "GO:0010200" "response to chitin" "BP"
"PGSC0003DMG400000555" "nac domain ipr003441" "GO:0070417" "cellular response to cold" "BP"
"PGSC0003DMG400000555" "nac domain ipr003441" "GO:0000956" "nuclear-transcribed mRNA catabolic process" "BP"
"PGSC0003DMG400000555" "nac domain ipr003441" "GO:0005516" "calmodulin binding" "MF"
"PGSC0003DMG400000555" "nac domain ipr003441" "GO:0006487" "protein N-linked glycosylation" "BP"
"PGSC0003DMG400000555" "nac domain ipr003441" "GO:0008284" "positive regulation of cell proliferation" "BP"
"PGSC0003DMG400000555" "nac domain ipr003441" "GO:0031347" "regulation of defense response" "BP"
"PGSC0003DMG400000555" "nac domain ipr003441" "GO:0045892" "negative regulation of transcription, DNA-dependent" "BP"
"PGSC0003DMG400000555" "nac domain ipr003441" "GO:0002252" "immune effector process" "BP"
"PGSC0003DMG400000556" "heavy metal transport detoxification domain-containing protein" "GO:0005507" "copper ion binding" "MF"
"PGSC0003DMG400000556" "heavy metal transport detoxification domain-containing protein" "GO:0006825" "copper ion transport" "BP"
"PGSC0003DMG400000556" "heavy metal transport detoxification domain-containing protein" "GO:0005622" "intracellular" "CC"
"PGSC0003DMG400000556" "heavy metal transport detoxification domain-containing protein" "GO:0007165" "signal transduction" "BP"
"PGSC0003DMG400000557" "heavy metal associated domain-containing protein" "GO:0030001" "metal ion transport" "BP"
"PGSC0003DMG400000557" "heavy metal associated domain-containing protein" "GO:0046872" "metal ion binding" "MF"
"PGSC0003DMG400000558" "protein" "GO:0009987" "cellular process" "BP"
"PGSC0003DMG400000558" "protein" "GO:0044238" "primary metabolic process" "BP"
"PGSC0003DMG400000559" "peroxidase 5-like" "GO:0004601" "peroxidase activity" "MF"
"PGSC0003DMG400000559" "peroxidase 5-like" "GO:0005576" "extracellular region" "CC"
"PGSC0003DMG400000559" "peroxidase 5-like" "GO:0005739" "mitochondrion" "CC"
"PGSC0003DMG400000559" "peroxidase 5-like" "GO:0016023" "cytoplasmic membrane-bounded vesicle" "CC"
"PGSC0003DMG400000559" "peroxidase 5-like" "GO:0020037" "heme binding" "MF"
"PGSC0003DMG400000559" "peroxidase 5-like" "GO:0042744" "hydrogen peroxide catabolic process" "BP"
"PGSC0003DMG400000559" "peroxidase 5-like" "GO:0055114" "oxidation-reduction process" "BP"
"PGSC0003DMG400000560" "caffeic acid 3-o-methyltransferase-like" "GO:0005634" "nucleus" "CC"
"PGSC0003DMG400000560" "caffeic acid 3-o-methyltransferase-like" "GO:0005829" "cytosol" "CC"
"PGSC0003DMG400000560" "caffeic acid 3-o-methyltransferase-like" "GO:0005886" "plasma membrane" "CC"
"PGSC0003DMG400000560" "caffeic acid 3-o-methyltransferase-like" "GO:0006598" "polyamine catabolic process" "BP"
"PGSC0003DMG400000560" "caffeic acid 3-o-methyltransferase-like" "GO:0009506" "plasmodesma" "CC"
"PGSC0003DMG400000560" "caffeic acid 3-o-methyltransferase-like" "GO:0009611" "response to wounding" "BP"
"PGSC0003DMG400000560" "caffeic acid 3-o-methyltransferase-like" "GO:0009805" "coumarin biosynthetic process" "BP"
"PGSC0003DMG400000560" "caffeic acid 3-o-methyltransferase-like" "GO:0009809" "lignin biosynthetic process" "BP"
"PGSC0003DMG400000560" "caffeic acid 3-o-methyltransferase-like" "GO:0009963" "positive regulation of flavonoid biosynthetic process" "BP"
"PGSC0003DMG400000560" "caffeic acid 3-o-methyltransferase-like" "GO:0016126" "sterol biosynthetic process" "BP"
"PGSC0003DMG400000560" "caffeic acid 3-o-methyltransferase-like" "GO:0030744" "luteolin O-methyltransferase activity" "MF"
"PGSC0003DMG400000560" "caffeic acid 3-o-methyltransferase-like" "GO:0030755" "quercetin 3-O-methyltransferase activity" "MF"
"PGSC0003DMG400000560" "caffeic acid 3-o-methyltransferase-like" "GO:0032259" "methylation" "BP"
"PGSC0003DMG400000560" "caffeic acid 3-o-methyltransferase-like" "GO:0033799" "myricetin 3'-O-methyltransferase activity" "MF"
"PGSC0003DMG400000560" "caffeic acid 3-o-methyltransferase-like" "GO:0042398" "cellular modified amino acid biosynthetic process" "BP"
"PGSC0003DMG400000560" "caffeic acid 3-o-methyltransferase-like" "GO:0046983" "protein dimerization activity" "MF"
"PGSC0003DMG400000560" "caffeic acid 3-o-methyltransferase-like" "GO:0047763" "caffeate O-methyltransferase activity" "MF"
"PGSC0003DMG400000560" "caffeic acid 3-o-methyltransferase-like" "GO:0051555" "flavonol biosynthetic process" "BP"
"PGSC0003DMG400000560" "caffeic acid 3-o-methyltransferase" "GO:0005634" "nucleus" "CC"
"PGSC0003DMG400000560" "caffeic acid 3-o-methyltransferase" "GO:0005829" "cytosol" "CC"
"PGSC0003DMG400000560" "caffeic acid 3-o-methyltransferase" "GO:0005886" "plasma membrane" "CC"
"PGSC0003DMG400000560" "caffeic acid 3-o-methyltransferase" "GO:0006598" "polyamine catabolic process" "BP"
"PGSC0003DMG400000560" "caffeic acid 3-o-methyltransferase" "GO:0009506" "plasmodesma" "CC"
"PGSC0003DMG400000560" "caffeic acid 3-o-methyltransferase" "GO:0009611" "response to wounding" "BP"
"PGSC0003DMG400000560" "caffeic acid 3-o-methyltransferase" "GO:0009805" "coumarin biosynthetic process" "BP"
"PGSC0003DMG400000560" "caffeic acid 3-o-methyltransferase" "GO:0009809" "lignin biosynthetic process" "BP"
"PGSC0003DMG400000560" "caffeic acid 3-o-methyltransferase" "GO:0009963" "positive regulation of flavonoid biosynthetic process" "BP"
"PGSC0003DMG400000560" "caffeic acid 3-o-methyltransferase" "GO:0016126" "sterol biosynthetic process" "BP"
"PGSC0003DMG400000560" "caffeic acid 3-o-methyltransferase" "GO:0030744" "luteolin O-methyltransferase activity" "MF"
"PGSC0003DMG400000560" "caffeic acid 3-o-methyltransferase" "GO:0030755" "quercetin 3-O-methyltransferase activity" "MF"
"PGSC0003DMG400000560" "caffeic acid 3-o-methyltransferase" "GO:0032259" "methylation" "BP"
"PGSC0003DMG400000560" "caffeic acid 3-o-methyltransferase" "GO:0033799" "myricetin 3'-O-methyltransferase activity" "MF"
"PGSC0003DMG400000560" "caffeic acid 3-o-methyltransferase" "GO:0042398" "cellular modified amino acid biosynthetic process" "BP"
"PGSC0003DMG400000560" "caffeic acid 3-o-methyltransferase" "GO:0046983" "protein dimerization activity" "MF"
"PGSC0003DMG400000560" "caffeic acid 3-o-methyltransferase" "GO:0047763" "caffeate O-methyltransferase activity" "MF"
"PGSC0003DMG400000560" "caffeic acid 3-o-methyltransferase" "GO:0051555" "flavonol biosynthetic process" "BP"
"PGSC0003DMG400000561" "protein transparent testa glabra 1" "GO:0000166" "nucleotide binding" "MF"
"PGSC0003DMG400000561" "protein transparent testa glabra 1" "GO:0003677" "DNA binding" "MF"
"PGSC0003DMG400000561" "protein transparent testa glabra 1" "GO:0005515" "protein binding" "MF"
"PGSC0003DMG400000561" "protein transparent testa glabra 1" "GO:0005634" "nucleus" "CC"
"PGSC0003DMG400000561" "protein transparent testa glabra 1" "GO:0005737" "cytoplasm" "CC"
"PGSC0003DMG400000561" "protein transparent testa glabra 1" "GO:0006612" "protein targeting to membrane" "BP"
"PGSC0003DMG400000561" "protein transparent testa glabra 1" "GO:0009648" "photoperiodism" "BP"
"PGSC0003DMG400000561" "protein transparent testa glabra 1" "GO:0009723" "response to ethylene stimulus" "BP"
"PGSC0003DMG400000561" "protein transparent testa glabra 1" "GO:0009733" "response to auxin stimulus" "BP"
"PGSC0003DMG400000561" "protein transparent testa glabra 1" "GO:0009957" "epidermal cell fate specification" "BP"
"PGSC0003DMG400000561" "protein transparent testa glabra 1" "GO:0009963" "positive regulation of flavonoid biosynthetic process" "BP"
"PGSC0003DMG400000561" "protein transparent testa glabra 1" "GO:0010026" "trichome differentiation" "BP"
"PGSC0003DMG400000561" "protein transparent testa glabra 1" "GO:0010363" "regulation of plant-type hypersensitive response" "BP"
"PGSC0003DMG400000561" "protein transparent testa glabra 1" "GO:0032880" "regulation of protein localization" "BP"
"PGSC0003DMG400000562" "protein" "GO:0005618" "cell wall" "CC"
"PGSC0003DMG400000564" "cytochrome p450 89a2-like" "GO:0004497" "monooxygenase activity" "MF"
"PGSC0003DMG400000564" "cytochrome p450 89a2-like" "GO:0005506" "iron ion binding" "MF"
"PGSC0003DMG400000564" "cytochrome p450 89a2-like" "GO:0016705" "oxidoreductase activity, acting on paired donors, with incorporation or reduction of molecular oxygen" "MF"
"PGSC0003DMG400000565" "cytochrome p450 89a2-like" "GO:0004497" "monooxygenase activity" "MF"
"PGSC0003DMG400000565" "cytochrome p450 89a2-like" "GO:0005783" "endoplasmic reticulum" "CC"
"PGSC0003DMG400000565" "cytochrome p450 89a2-like" "GO:0009055" "electron carrier activity" "MF"
"PGSC0003DMG400000565" "cytochrome p450 89a2-like" "GO:0016705" "oxidoreductase activity, acting on paired donors, with incorporation or reduction of molecular oxygen" "MF"
"PGSC0003DMG400000565" "cytochrome p450 89a2-like" "GO:0019825" "oxygen binding" "MF"
"PGSC0003DMG400000565" "cytochrome p450 89a2-like" "GO:0020037" "heme binding" "MF"
"PGSC0003DMG400000565" "cytochrome p450 89a2-like" "GO:0055114" "oxidation-reduction process" "BP"
"PGSC0003DMG400000568" "uncharacterized protein" "GO:0016020" "membrane" "CC"
"PGSC0003DMG400000568" "uncharacterized protein" "GO:0016023" "cytoplasmic membrane-bounded vesicle" "CC"
"PGSC0003DMG400000569" "rubredoxin family protein" "GO:0005506" "iron ion binding" "MF"
"PGSC0003DMG400000569" "rubredoxin family protein" "GO:0006098" "pentose-phosphate shunt" "BP"
"PGSC0003DMG400000569" "rubredoxin family protein" "GO:0006364" "rRNA processing" "BP"
"PGSC0003DMG400000569" "rubredoxin family protein" "GO:0009535" "chloroplast thylakoid membrane" "CC"
"PGSC0003DMG400000569" "rubredoxin family protein" "GO:0009637" "response to blue light" "BP"
"PGSC0003DMG400000569" "rubredoxin family protein" "GO:0009657" "plastid organization" "BP"
"PGSC0003DMG400000569" "rubredoxin family protein" "GO:0009941" "chloroplast envelope" "CC"
"PGSC0003DMG400000569" "rubredoxin family protein" "GO:0010114" "response to red light" "BP"
"PGSC0003DMG400000569" "rubredoxin family protein" "GO:0010207" "photosystem II assembly" "BP"
"PGSC0003DMG400000569" "rubredoxin family protein" "GO:0010218" "response to far red light" "BP"
"PGSC0003DMG400000570" "vacuolar iron transporter-like protein" "GO:0016020" "membrane" "CC"
"PGSC0003DMG400000571" "autophagy-related protein 13" "GO:0004812" "aminoacyl-tRNA ligase activity" "MF"
"PGSC0003DMG400000571" "autophagy-related protein 13" "GO:0005524" "ATP binding" "MF"
"PGSC0003DMG400000571" "autophagy-related protein 13" "GO:0005737" "cytoplasm" "CC"
"PGSC0003DMG400000571" "autophagy-related protein 13" "GO:0006418" "tRNA aminoacylation for protein translation" "BP"
"PGSC0003DMG400000572" "mitochondrial import inner membrane translocase subunit tim17 tim22 tim23 family protein" "GO:0005744" "mitochondrial inner membrane presequence translocase complex" "CC"
"PGSC0003DMG400000572" "mitochondrial import inner membrane translocase subunit tim17 tim22 tim23 family protein" "GO:0005774" "vacuolar membrane" "CC"
"PGSC0003DMG400000572" "mitochondrial import inner membrane translocase subunit tim17 tim22 tim23 family protein" "GO:0005886" "plasma membrane" "CC"
"PGSC0003DMG400000572" "mitochondrial import inner membrane translocase subunit tim17 tim22 tim23 family protein" "GO:0009658" "chloroplast organization" "BP"
"PGSC0003DMG400000572" "mitochondrial import inner membrane translocase subunit tim17 tim22 tim23 family protein" "GO:0009941" "chloroplast envelope" "CC"
"PGSC0003DMG400000572" "mitochondrial import inner membrane translocase subunit tim17 tim22 tim23 family protein" "GO:0015031" "protein transport" "BP"
"PGSC0003DMG400000572" "mitochondrial import inner membrane translocase subunit tim17 tim22 tim23 family protein" "GO:0015450" "P-P-bond-hydrolysis-driven protein transmembrane transporter activity" "MF"
"PGSC0003DMG400000572" "mitochondrial import inner membrane translocase subunit tim17 tim22 tim23 family protein" "GO:0016021" "integral to membrane" "CC"
"PGSC0003DMG400000572" "mitochondrial import inner membrane translocase subunit tim17 tim22 tim23 family protein" "GO:0048481" "ovule development" "BP"
"PGSC0003DMG400000573" "pathogenesis-related protein 5-like" "GO:0009664" "plant-type cell wall organization" "BP"
"PGSC0003DMG400000573" "pathogenesis-related protein 5-like" "GO:0010075" "regulation of meristem growth" "BP"
"PGSC0003DMG400000573" "pathogenesis-related protein 5-like" "GO:0031225" "anchored to membrane" "CC"
"PGSC0003DMG400000573" "pathogenesis-related protein 5-like" "GO:0042545" "cell wall modification" "BP"
"PGSC0003DMG400000573" "pathogenesis-related protein 5-like" "GO:0048653" "anther development" "BP"
"PGSC0003DMG400000575" "2 protein" "GO:0003677" "DNA binding" "MF"
"PGSC0003DMG400000575" "259 2 protein" "GO:0006259" "DNA metabolic process" "BP"
"PGSC0003DMG400000575" "2 protein" "GO:0006974" "response to DNA damage stimulus" "BP"
"PGSC0003DMG400000577" "spfh band 7 phb domain-containing membrane-associated protein" "GO:0005739" "mitochondrion" "CC"
"PGSC0003DMG400000577" "spfh band 7 phb domain-containing membrane-associated protein" "GO:0008270" "zinc ion binding" "MF"
"PGSC0003DMG400000577" "spfh band 7 phb domain-containing membrane-associated protein" "GO:0016020" "membrane" "CC"
"PGSC0003DMG400000578" "l-type lectin-domain containing receptor kinase -like" "GO:0000166" "nucleotide binding" "MF"
"PGSC0003DMG400000578" "l-type lectin-domain containing receptor kinase -like" "GO:0004672" "protein kinase activity" "MF"
"PGSC0003DMG400000578" "l-type lectin-domain containing receptor kinase -like" "GO:0004872" "receptor activity" "MF"
"PGSC0003DMG400000578" "l-type lectin-domain containing receptor kinase -like" "GO:0016310" "phosphorylation" "BP"
"PGSC0003DMG400000579" "nascent polypeptide-associated complex subunit alpha-like protein 2-like" "GO:0004601" "peroxidase activity" "MF"
"PGSC0003DMG400000579" "nascent polypeptide-associated complex subunit alpha-like protein 2-like" "GO:0005388" "calcium-transporting ATPase activity" "MF"
"PGSC0003DMG400000579" "nascent polypeptide-associated complex subunit alpha-like protein 2-like" "GO:0005576" "extracellular region" "CC"
"PGSC0003DMG400000579" "nascent polypeptide-associated complex subunit alpha-like protein 2-like" "GO:0020037" "heme binding" "MF"
"PGSC0003DMG400000579" "nascent polypeptide-associated complex subunit alpha-like protein 2-like" "GO:0042744" "hydrogen peroxide catabolic process" "BP"
"PGSC0003DMG400000579" "nascent polypeptide-associated complex subunit alpha-like protein 2-like" "GO:0055114" "oxidation-reduction process" "BP"
"PGSC0003DMG400000581" "uncharacterized protein" "GO:0009626" "plant-type hypersensitive response" "BP"
"PGSC0003DMG400000581" "uncharacterized protein" "GO:0042742" "defense response to bacterium" "BP"
"PGSC0003DMG400000582" "flavanone 3-dioxygenase-like" "GO:0000165" "MAPK cascade" "BP"
"PGSC0003DMG400000582" "flavanone 3-dioxygenase-like" "GO:0001666" "response to hypoxia" "BP"
"PGSC0003DMG400000582" "flavanone 3-dioxygenase-like" "GO:0002831" "regulation of response to biotic stimulus" "BP"
"PGSC0003DMG400000582" "flavanone 3-dioxygenase-like" "GO:0005622" "intracellular" "CC"
"PGSC0003DMG400000582" "flavanone 3-dioxygenase-like" "GO:0006612" "protein targeting to membrane" "BP"
"PGSC0003DMG400000582" "flavanone 3-dioxygenase-like" "GO:0009595" "detection of biotic stimulus" "BP"
"PGSC0003DMG400000582" "flavanone 3-dioxygenase-like" "GO:0009697" "salicylic acid biosynthetic process" "BP"
"PGSC0003DMG400000582" "flavanone 3-dioxygenase-like" "GO:0009813" "flavonoid biosynthetic process" "BP"
"PGSC0003DMG400000582" "flavanone 3-dioxygenase-like" "GO:0009862" "systemic acquired resistance, salicylic acid mediated signaling pathway" "BP"
"PGSC0003DMG400000582" "flavanone 3-dioxygenase-like" "GO:0009867" "jasmonic acid mediated signaling pathway" "BP"
"PGSC0003DMG400000582" "flavanone 3-dioxygenase-like" "GO:0010200" "response to chitin" "BP"
"PGSC0003DMG400000582" "flavanone 3-dioxygenase-like" "GO:0010310" "regulation of hydrogen peroxide metabolic process" "BP"
"PGSC0003DMG400000582" "flavanone 3-dioxygenase-like" "GO:0010363" "regulation of plant-type hypersensitive response" "BP"
"PGSC0003DMG400000582" "flavanone 3-dioxygenase-like" "GO:0031348" "negative regulation of defense response" "BP"
"PGSC0003DMG400000582" "flavanone 3-dioxygenase-like" "GO:0034976" "response to endoplasmic reticulum stress" "BP"
"PGSC0003DMG400000582" "flavanone 3-dioxygenase-like" "GO:0042742" "defense response to bacterium" "BP"
"PGSC0003DMG400000582" "flavanone 3-dioxygenase-like" "GO:0043900" "regulation of multi-organism process" "BP"
"PGSC0003DMG400000582" "flavanone 3-dioxygenase-like" "GO:0045486" "naringenin 3-dioxygenase activity" "MF"
"PGSC0003DMG400000582" "flavanone 3-dioxygenase-like" "GO:0050832" "defense response to fungus" "BP"
"PGSC0003DMG400000582" "flavanone 3-dioxygenase-like" "GO:0055114" "oxidation-reduction process" "BP"
"PGSC0003DMG400000583" "harpin-induced family protein" "GO:0051607" "defense response to virus" "BP"
"PGSC0003DMG400000584" "two-component response regulator-like prr95-like" "GO:0005622" "intracellular" "CC"
"PGSC0003DMG400000584" "two-component response regulator-like prr95-like" "GO:0006355" "regulation of transcription, DNA-dependent" "BP"
"PGSC0003DMG400000584" "two-component response regulator-like prr95-like" "GO:0007623" "circadian rhythm" "BP"
"PGSC0003DMG400000584" "two-component response regulator-like prr95-like" "GO:0009639" "response to red or far red light" "BP"
"PGSC0003DMG400000584" "two-component response regulator-like prr95-like" "GO:0009791" "post-embryonic development" "BP"
"PGSC0003DMG400000584" "two-component response regulator-like prr95-like" "GO:0000156" "two-component response regulator activity" "MF"
"PGSC0003DMG400000584" "two-component response regulator-like prr95-like" "GO:0000160" "two-component signal transduction system (phosphorelay)" "BP"
"PGSC0003DMG400000584" "two-component response regulator-like prr95-like" "GO:0035556" "intracellular signal transduction" "BP"
"PGSC0003DMG400000587" "uncharacterized protein loc100853133" "GO:0009507" "chloroplast" "CC"
"PGSC0003DMG400000587" "uncharacterized protein loc100853133" "GO:0009508" "plastid chromosome" "CC"
"PGSC0003DMG400000587" "uncharacterized protein loc100853133" "GO:0042793" "transcription from plastid promoter" "BP"
"PGSC0003DMG400000587" "uncharacterized protein loc100853133" "GO:0045893" "positive regulation of transcription, DNA-dependent" "BP"
"PGSC0003DMG400000592" "subtilase family protein" "GO:0004252" "serine-type endopeptidase activity" "MF"
"PGSC0003DMG400000592" "subtilase family protein" "GO:0005618" "cell wall" "CC"
"PGSC0003DMG400000592" "subtilase family protein" "GO:0006508" "proteolysis" "BP"
"PGSC0003DMG400000592" "subtilase family protein" "GO:0042802" "identical protein binding" "MF"
"PGSC0003DMG400000592" "subtilase family protein" "GO:0043086" "negative regulation of catalytic activity" "BP"
"PGSC0003DMG400000593" "2-oxoacid-dependent dioxygenase" "GO:0045431" "flavonol synthase activity" "MF"
"PGSC0003DMG400000593" "2-oxoacid-dependent dioxygenase" "GO:0051555" "flavonol biosynthetic process" "BP"
"PGSC0003DMG400000593" "2-oxoacid-dependent dioxygenase" "GO:0055114" "oxidation-reduction process" "BP"
"PGSC0003DMG400000595" "2-oxoacid-dependent dioxygenase" "GO:0016706" "oxidoreductase activity, acting on paired donors, with incorporation or reduction of molecular oxygen, 2-oxoglutarate as one donor, and incorporation of one atom each of oxygen into both donors" "MF"
"PGSC0003DMG400000595" "2-oxoacid-dependent dioxygenase" "GO:0044249" "cellular biosynthetic process" "BP"
"PGSC0003DMG400000596" "2-oxoacid-dependent dioxygenase" "GO:0008152" "metabolic process" "BP"
"PGSC0003DMG400000596" "2-oxoacid-dependent dioxygenase" "GO:0016706" "oxidoreductase activity, acting on paired donors, with incorporation or reduction of molecular oxygen, 2-oxoglutarate as one donor, and incorporation of one atom each of oxygen into both donors" "MF"
"PGSC0003DMG400000599" "transcription factor bhlh47" "GO:0003677" "DNA binding" "MF"
"PGSC0003DMG400000599" "transcription factor bhlh47" "GO:0003700" "sequence-specific DNA binding transcription factor activity" "MF"
"PGSC0003DMG400000599" "transcription factor bhlh47" "GO:0005634" "nucleus" "CC"
"PGSC0003DMG400000599" "transcription factor bhlh47" "GO:0006355" "regulation of transcription, DNA-dependent" "BP"
"PGSC0003DMG400000599" "transcription factor bhlh47" "GO:0010106" "cellular response to iron ion starvation" "BP"
"PGSC0003DMG400000599" "transcription factor bhlh47" "GO:0055072" "iron ion homeostasis" "BP"
"PGSC0003DMG400000600" "hva22-like protein a" "GO:0009269" "response to desiccation" "BP"
"PGSC0003DMG400000600" "hva22-like protein a" "GO:0009409" "response to cold" "BP"
"PGSC0003DMG400000600" "hva22-like protein a" "GO:0009737" "response to abscisic acid stimulus" "BP"
"PGSC0003DMG400000600" "hva22-like protein a" "GO:0016020" "membrane" "CC"
"PGSC0003DMG400000600" "hva22-like protein a" "GO:0016023" "cytoplasmic membrane-bounded vesicle" "CC"
"PGSC0003DMG400000600" "hva22-like protein a" "GO:0042538" "hyperosmotic salinity response" "BP"
"PGSC0003DMG400000600" "hva22-like protein a" "GO:0042742" "defense response to bacterium" "BP"
"PGSC0003DMG400000601" "ran gtpase binding" "GO:0000956" "nuclear-transcribed mRNA catabolic process" "BP"
"PGSC0003DMG400000601" "ran gtpase binding" "GO:0046872" "metal ion binding" "MF"
"PGSC0003DMG400000602" "wd repeat-containing protein 43-like" "GO:0005622" "intracellular" "CC"
"PGSC0003DMG400000602" "wd repeat-containing protein 43-like" "GO:0006626" "protein targeting to mitochondrion" "BP"
"PGSC0003DMG400000602" "wd repeat-containing protein 43-like" "GO:0009506" "plasmodesma" "CC"
"PGSC0003DMG400000605" "dna binding" "GO:0005488" "binding" "MF"
"PGSC0003DMG400000607" "uncharacterized protein" "GO:0005886" "plasma membrane" "CC"
"PGSC0003DMG400000608" "probable polygalacturonase at1g80170-like" "GO:0004650" "polygalacturonase activity" "MF"
"PGSC0003DMG400000608" "probable polygalacturonase at1g80170-like" "GO:0005515" "protein binding" "MF"
"PGSC0003DMG400000608" "probable polygalacturonase at1g80170-like" "GO:0005576" "extracellular region" "CC"
"PGSC0003DMG400000608" "probable polygalacturonase at1g80170-like" "GO:0007047" "cellular cell wall organization" "BP"
"PGSC0003DMG400000608" "probable polygalacturonase at1g80170-like" "GO:0009505" "plant-type cell wall" "CC"
"PGSC0003DMG400000608" "probable polygalacturonase at1g80170-like" "GO:0009887" "organ morphogenesis" "BP"
"PGSC0003DMG400000608" "probable polygalacturonase at1g80170-like" "GO:0009888" "tissue development" "BP"
"PGSC0003DMG400000608" "probable polygalacturonase at1g80170-like" "GO:0009900" "dehiscence" "BP"
"PGSC0003DMG400000608" "probable polygalacturonase at1g80170-like" "GO:0010413" "glucuronoxylan metabolic process" "BP"
"PGSC0003DMG400000608" "probable polygalacturonase at1g80170-like" "GO:0010638" "positive regulation of organelle organization" "BP"
"PGSC0003DMG400000608" "probable polygalacturonase at1g80170-like" "GO:0016023" "cytoplasmic membrane-bounded vesicle" "CC"
"PGSC0003DMG400000608" "probable polygalacturonase at1g80170-like" "GO:0033044" "regulation of chromosome organization" "BP"
"PGSC0003DMG400000608" "probable polygalacturonase at1g80170-like" "GO:0045492" "xylan biosynthetic process" "BP"
"PGSC0003DMG400000608" "probable polygalacturonase at1g80170-like" "GO:0048437" "floral organ development" "BP"
"PGSC0003DMG400000608" "probable polygalacturonase at1g80170-like" "GO:0003006" "developmental process involved in reproduction" "BP"
"PGSC0003DMG400000613" "thiol-disulfide oxidoreductase dcc" "GO:0010287" "plastoglobule" "CC"
"PGSC0003DMG400000614" "phospholipase d alpha 1-like" "GO:0004630" "phospholipase D activity" "MF"
"PGSC0003DMG400000614" "phospholipase d alpha 1-like" "GO:0005509" "calcium ion binding" "MF"
"PGSC0003DMG400000614" "phospholipase d alpha 1-like" "GO:0005515" "protein binding" "MF"
"PGSC0003DMG400000614" "phospholipase d alpha 1-like" "GO:0005546" "phosphatidylinositol-4,5-bisphosphate binding" "MF"
"PGSC0003DMG400000614" "phospholipase d alpha 1-like" "GO:0005634" "nucleus" "CC"
"PGSC0003DMG400000614" "phospholipase d alpha 1-like" "GO:0005739" "mitochondrion" "CC"
"PGSC0003DMG400000614" "phospholipase d alpha 1-like" "GO:0005829" "cytosol" "CC"
"PGSC0003DMG400000614" "phospholipase d alpha 1-like" "GO:0005886" "plasma membrane" "CC"
"PGSC0003DMG400000614" "phospholipase d alpha 1-like" "GO:0006094" "gluconeogenesis" "BP"
"PGSC0003DMG400000614" "phospholipase d alpha 1-like" "GO:0006096" "glycolysis" "BP"
"PGSC0003DMG400000614" "phospholipase d alpha 1-like" "GO:0006631" "fatty acid metabolic process" "BP"
"PGSC0003DMG400000614" "phospholipase d alpha 1-like" "GO:0006643" "membrane lipid metabolic process" "BP"
"PGSC0003DMG400000614" "phospholipase d alpha 1-like" "GO:0006833" "water transport" "BP"
"PGSC0003DMG400000614" "phospholipase d alpha 1-like" "GO:0006972" "hyperosmotic response" "BP"
"PGSC0003DMG400000614" "phospholipase d alpha 1-like" "GO:0007030" "Golgi organization" "BP"
"PGSC0003DMG400000614" "phospholipase d alpha 1-like" "GO:0009266" "response to temperature stimulus" "BP"
"PGSC0003DMG400000614" "phospholipase d alpha 1-like" "GO:0009506" "plasmodesma" "CC"
"PGSC0003DMG400000614" "phospholipase d alpha 1-like" "GO:0009651" "response to salt stress" "BP"
"PGSC0003DMG400000614" "phospholipase d alpha 1-like" "GO:0009789" "positive regulation of abscisic acid mediated signaling pathway" "BP"
"PGSC0003DMG400000614" "phospholipase d alpha 1-like" "GO:0009845" "seed germination" "BP"
"PGSC0003DMG400000614" "phospholipase d alpha 1-like" "GO:0009941" "chloroplast envelope" "CC"
"PGSC0003DMG400000614" "phospholipase d alpha 1-like" "GO:0010119" "regulation of stomatal movement" "BP"
"PGSC0003DMG400000614" "phospholipase d alpha 1-like" "GO:0016042" "lipid catabolic process" "BP"
"PGSC0003DMG400000614" "phospholipase d alpha 1-like" "GO:0030136" "clathrin-coated vesicle" "CC"
"PGSC0003DMG400000614" "phospholipase d alpha 1-like" "GO:0046470" "phosphatidylcholine metabolic process" "BP"
"PGSC0003DMG400000614" "phospholipase d alpha 1-like" "GO:0046686" "response to cadmium ion" "BP"
"PGSC0003DMG400000614" "phospholipase d alpha 1-like" "GO:0048767" "root hair elongation" "BP"
"PGSC0003DMG400000614" "phospholipase d alpha 1-like" "GO:0070290" "NAPE-specific phospholipase D activity" "MF"
"PGSC0003DMG400000619" "uncharacterized protein loc100249094 isoform 1" "GO:0005634" "nucleus" "CC"
"PGSC0003DMG400000619" "uncharacterized protein loc100249094 isoform 1" "GO:0005829" "cytosol" "CC"
"PGSC0003DMG400000619" "uncharacterized protein loc100249094 isoform 1" "GO:0008327" "methyl-CpG binding" "MF"
"PGSC0003DMG400000619" "methyl binding domain protein" "GO:0005634" "nucleus" "CC"
"PGSC0003DMG400000619" "methyl binding domain protein" "GO:0005829" "cytosol" "CC"
"PGSC0003DMG400000619" "methyl binding domain protein" "GO:0008327" "methyl-CpG binding" "MF"
"PGSC0003DMG400000623" "cue domain containing protein" "GO:0000902" "cell morphogenesis" "BP"
"PGSC0003DMG400000623" "cue domain containing protein" "GO:0005622" "intracellular" "CC"
"PGSC0003DMG400000623" "cue domain containing protein" "GO:0006944" "cellular membrane fusion" "BP"
"PGSC0003DMG400000623" "cue domain containing protein" "GO:0016049" "cell growth" "BP"
"PGSC0003DMG400000623" "cue domain containing protein" "GO:0048193" "Golgi vesicle transport" "BP"
"PGSC0003DMG400000625" "signal recognition particle 54 kda protein 2-like" "GO:0003729" "mRNA binding" "MF"
"PGSC0003DMG400000625" "signal recognition particle 54 kda protein 2-like" "GO:0005515" "protein binding" "MF"
"PGSC0003DMG400000625" "signal recognition particle 54 kda protein 2-like" "GO:0005525" "GTP binding" "MF"
"PGSC0003DMG400000625" "signal recognition particle 54 kda protein 2-like" "GO:0005786" "signal recognition particle, endoplasmic reticulum targeting" "CC"
"PGSC0003DMG400000625" "signal recognition particle 54 kda protein 2-like" "GO:0005829" "cytosol" "CC"
"PGSC0003DMG400000625" "signal recognition particle 54 kda protein 2-like" "GO:0006617" "SRP-dependent cotranslational protein targeting to membrane, signal sequence recognition" "BP"
"PGSC0003DMG400000625" "signal recognition particle 54 kda protein 2-like" "GO:0008312" "7S RNA binding" "MF"
"PGSC0003DMG400000625" "signal recognition particle 54 kda protein 2-like" "GO:0010267" "production of ta-siRNAs involved in RNA interference" "BP"
"PGSC0003DMG400000625" "signal recognition particle 54 kda protein 2-like" "GO:0017111" "nucleoside-triphosphatase activity" "MF"
"PGSC0003DMG400000625" "signal recognition particle 54 kda protein 2-like" "GO:0035196" "production of miRNAs involved in gene silencing by miRNA" "BP"
"PGSC0003DMG400000625" "signal recognition particle 54 kda protein 2-like" "GO:0051607" "defense response to virus" "BP"
"PGSC0003DMG400000627" "microtubule-associated protein rp eb family member 1-like isoform 2" "GO:0000911" "cytokinesis by cell plate formation" "BP"
"PGSC0003DMG400000627" "microtubule-associated protein rp eb family member 1-like isoform 2" "GO:0005634" "nucleus" "CC"
"PGSC0003DMG400000627" "microtubule-associated protein rp eb family member 1-like isoform 2" "GO:0005815" "microtubule organizing center" "CC"
"PGSC0003DMG400000627" "microtubule-associated protein rp eb family member 1-like isoform 2" "GO:0005876" "spindle microtubule" "CC"
"PGSC0003DMG400000627" "microtubule-associated protein rp eb family member 1-like isoform 2" "GO:0008017" "microtubule binding" "MF"
"PGSC0003DMG400000627" "microtubule-associated protein rp eb family member 1-like isoform 2" "GO:0009524" "phragmoplast" "CC"
"PGSC0003DMG400000627" "microtubule-associated protein rp eb family member 1-like isoform 2" "GO:0009574" "preprophase band" "CC"
"PGSC0003DMG400000627" "microtubule-associated protein rp eb family member 1-like isoform 2" "GO:0009652" "thigmotropism" "BP"
"PGSC0003DMG400000627" "microtubule-associated protein rp eb family member 1-like isoform 2" "GO:0009958" "positive gravitropism" "BP"
"PGSC0003DMG400000627" "microtubule-associated protein rp eb family member 1-like isoform 2" "GO:0010005" "cortical microtubule, transverse to long axis" "CC"
"PGSC0003DMG400000627" "microtubule-associated protein rp eb family member 1-like isoform 2" "GO:0010228" "vegetative to reproductive phase transition of meristem" "BP"
"PGSC0003DMG400000627" "microtubule-associated protein rp eb family member 1-like isoform 2" "GO:0051322" "anaphase" "BP"
"PGSC0003DMG400000628" "late embryogenesis abundant domain-containing protein" "GO:0005634" "nucleus" "CC"
"PGSC0003DMG400000628" "late embryogenesis abundant domain-containing protein" "GO:0007275" "multicellular organismal development" "BP"
"PGSC0003DMG400000631" "metallothiol transferase fosb" "GO:0004462" "lactoylglutathione lyase activity" "MF"
"PGSC0003DMG400000631" "metallothiol transferase fosb" "GO:0005975" "carbohydrate metabolic process" "BP"
"PGSC0003DMG400000631" "metallothiol transferase fosb" "GO:0009414" "response to water deprivation" "BP"
"PGSC0003DMG400000631" "metallothiol transferase fosb" "GO:0009744" "response to sucrose stimulus" "BP"
"PGSC0003DMG400000631" "metallothiol transferase fosb" "GO:0009750" "response to fructose stimulus" "BP"
"PGSC0003DMG400000631" "metallothiol transferase fosb" "GO:0016740" "transferase activity" "MF"
"PGSC0003DMG400000631" "metallothiol transferase fosb" "GO:0042538" "hyperosmotic salinity response" "BP"
"PGSC0003DMG400000631" "metallothiol transferase fosb" "GO:0046482" "para-aminobenzoic acid metabolic process" "BP"
"PGSC0003DMG400000631" "lactoylglutathione lyase glyoxalase i-like protein" "GO:0004462" "lactoylglutathione lyase activity" "MF"
"PGSC0003DMG400000631" "lactoylglutathione lyase glyoxalase i-like protein" "GO:0005975" "carbohydrate metabolic process" "BP"
"PGSC0003DMG400000631" "lactoylglutathione lyase glyoxalase i-like protein" "GO:0009414" "response to water deprivation" "BP"
"PGSC0003DMG400000631" "lactoylglutathione lyase glyoxalase i-like protein" "GO:0009744" "response to sucrose stimulus" "BP"
"PGSC0003DMG400000631" "lactoylglutathione lyase glyoxalase i-like protein" "GO:0009750" "response to fructose stimulus" "BP"
"PGSC0003DMG400000631" "lactoylglutathione lyase glyoxalase i-like protein" "GO:0016740" "transferase activity" "MF"
"PGSC0003DMG400000631" "lactoylglutathione lyase glyoxalase i-like protein" "GO:0042538" "hyperosmotic salinity response" "BP"
"PGSC0003DMG400000631" "lactoylglutathione lyase glyoxalase i-like protein" "GO:0046482" "para-aminobenzoic acid metabolic process" "BP"
"PGSC0003DMG400000633" "probable polygalacturonase at3g15720-like" "GO:0004553" "hydrolase activity, hydrolyzing O-glycosyl compounds" "MF"
"PGSC0003DMG400000633" "probable polygalacturonase at3g15720-like" "GO:0008152" "metabolic process" "BP"
"PGSC0003DMG400000634" "embryo-specific protein" "GO:0005774" "vacuolar membrane" "CC"
"PGSC0003DMG400000634" "embryo-specific protein" "GO:0009611" "response to wounding" "BP"
"PGSC0003DMG400000634" "embryo-specific protein" "GO:0009695" "jasmonic acid biosynthetic process" "BP"
"PGSC0003DMG400000634" "embryo-specific protein" "GO:0031225" "anchored to membrane" "CC"
"PGSC0003DMG400000635" "uncharacterized protein loc100245686" "GO:0006810" "transport" "BP"
"PGSC0003DMG400000636" "ethylene-responsive transcription factor win1-like" "GO:0003700" "sequence-specific DNA binding transcription factor activity" "MF"
"PGSC0003DMG400000636" "ethylene-responsive transcription factor win1-like" "GO:0005634" "nucleus" "CC"
"PGSC0003DMG400000636" "ethylene-responsive transcription factor win1-like" "GO:0006355" "regulation of transcription, DNA-dependent" "BP"
"PGSC0003DMG400000636" "ethylene-responsive transcription factor win1-like" "GO:0009414" "response to water deprivation" "BP"
"PGSC0003DMG400000636" "ethylene-responsive transcription factor win1-like" "GO:0009873" "ethylene mediated signaling pathway" "BP"
"PGSC0003DMG400000636" "ethylene-responsive transcription factor win1-like" "GO:0010143" "cutin biosynthetic process" "BP"
"PGSC0003DMG400000636" "ethylene-responsive transcription factor win1-like" "GO:0010166" "wax metabolic process" "BP"
"PGSC0003DMG400000636" "ethylene-responsive transcription factor win1-like" "GO:0043565" "sequence-specific DNA binding" "MF"
"PGSC0003DMG400000638" "histidine phosphotransfer protein" "GO:0000160" "two-component signal transduction system (phosphorelay)" "BP"
"PGSC0003DMG400000638" "histidine phosphotransfer protein" "GO:0009736" "cytokinin mediated signaling pathway" "BP"
"PGSC0003DMG400000638" "histidine phosphotransfer protein" "GO:0009927" "histidine phosphotransfer kinase activity" "MF"
"PGSC0003DMG400000638" "histidine phosphotransfer protein" "GO:0010089" "xylem development" "BP"
"PGSC0003DMG400000638" "histidine phosphotransfer protein" "GO:0032440" "2-alkenal reductase [NAD(P)] activity" "MF"
"PGSC0003DMG400000638" "histidine phosphotransfer protein" "GO:0055114" "oxidation-reduction process" "BP"
"PGSC0003DMG400000639" "palmitoyl-monogalactosyldiacylglycerol delta-7 desaturase" "GO:0001676" "long-chain fatty acid metabolic process" "BP"
"PGSC0003DMG400000639" "palmitoyl-monogalactosyldiacylglycerol delta-7 desaturase" "GO:0002213" "defense response to insect" "BP"
"PGSC0003DMG400000639" "palmitoyl-monogalactosyldiacylglycerol delta-7 desaturase" "GO:0004386" "helicase activity" "MF"
"PGSC0003DMG400000639" "palmitoyl-monogalactosyldiacylglycerol delta-7 desaturase" "GO:0004768" "stearoyl-CoA 9-desaturase activity" "MF"
"PGSC0003DMG400000639" "palmitoyl-monogalactosyldiacylglycerol delta-7 desaturase" "GO:0005488" "binding" "MF"
"PGSC0003DMG400000639" "palmitoyl-monogalactosyldiacylglycerol delta-7 desaturase" "GO:0006636" "unsaturated fatty acid biosynthetic process" "BP"
"PGSC0003DMG400000639" "palmitoyl-monogalactosyldiacylglycerol delta-7 desaturase" "GO:0006655" "phosphatidylglycerol biosynthetic process" "BP"
"PGSC0003DMG400000639" "palmitoyl-monogalactosyldiacylglycerol delta-7 desaturase" "GO:0009579" "thylakoid" "CC"
"PGSC0003DMG400000639" "palmitoyl-monogalactosyldiacylglycerol delta-7 desaturase" "GO:0009979" "16:0 monogalactosyldiacylglycerol desaturase activity" "MF"
"PGSC0003DMG400000639" "palmitoyl-monogalactosyldiacylglycerol delta-7 desaturase" "GO:0010205" "photoinhibition" "BP"
"PGSC0003DMG400000639" "palmitoyl-monogalactosyldiacylglycerol delta-7 desaturase" "GO:0015995" "chlorophyll biosynthetic process" "BP"
"PGSC0003DMG400000639" "palmitoyl-monogalactosyldiacylglycerol delta-7 desaturase" "GO:0016021" "integral to membrane" "CC"
"PGSC0003DMG400000639" "palmitoyl-monogalactosyldiacylglycerol delta-7 desaturase" "GO:0016117" "carotenoid biosynthetic process" "BP"
"PGSC0003DMG400000639" "palmitoyl-monogalactosyldiacylglycerol delta-7 desaturase" "GO:0019288" "isopentenyl diphosphate biosynthetic process, mevalonate-independent pathway" "BP"
"PGSC0003DMG400000639" "palmitoyl-monogalactosyldiacylglycerol delta-7 desaturase" "GO:0022857" "transmembrane transporter activity" "MF"
"PGSC0003DMG400000639" "palmitoyl-monogalactosyldiacylglycerol delta-7 desaturase" "GO:0031348" "negative regulation of defense response" "BP"
"PGSC0003DMG400000639" "palmitoyl-monogalactosyldiacylglycerol delta-7 desaturase" "GO:0046685" "response to arsenic-containing substance" "BP"
"PGSC0003DMG400000639" "palmitoyl-monogalactosyldiacylglycerol delta-7 desaturase" "GO:0055085" "transmembrane transport" "BP"
"PGSC0003DMG400000640" "phosphatidic acid phosphatase-related protein" "GO:0004142" "diacylglycerol cholinephosphotransferase activity" "MF"
"PGSC0003DMG400000640" "phosphatidic acid phosphatase-related protein" "GO:0006657" "CDP-choline pathway" "BP"
"PGSC0003DMG400000640" "phosphatidic acid phosphatase-related protein" "GO:0016020" "membrane" "CC"
"PGSC0003DMG400000642" "pti1-like tyrosine-protein kinase at3g15890-like" "GO:0004674" "protein serine/threonine kinase activity" "MF"
"PGSC0003DMG400000642" "pti1-like tyrosine-protein kinase at3g15890-like" "GO:0004713" "protein tyrosine kinase activity" "MF"
"PGSC0003DMG400000642" "pti1-like tyrosine-protein kinase at3g15890-like" "GO:0004872" "receptor activity" "MF"
"PGSC0003DMG400000642" "pti1-like tyrosine-protein kinase at3g15890-like" "GO:0005524" "ATP binding" "MF"
"PGSC0003DMG400000642" "pti1-like tyrosine-protein kinase at3g15890-like" "GO:0005886" "plasma membrane" "CC"
"PGSC0003DMG400000642" "pti1-like tyrosine-protein kinase at3g15890-like" "GO:0006468" "protein phosphorylation" "BP"
"PGSC0003DMG400000643" "uncharacterized protein" "GO:0009507" "chloroplast" "CC"
"PGSC0003DMG400000644" "phox domain-containing protein" "GO:0007154" "cell communication" "BP"
"PGSC0003DMG400000644" "phox domain-containing protein" "GO:0050896" "response to stimulus" "BP"
"PGSC0003DMG400000645" "basic endochitinase" "GO:0008152" "metabolic process" "BP"
"PGSC0003DMG400000650" "strictosidine synthase 1-like" "GO:0044464" "cell part" "CC"
"PGSC0003DMG400000651" "cytochrome p450" "GO:0004497" "monooxygenase activity" "MF"
"PGSC0003DMG400000651" "cytochrome p450" "GO:0005506" "iron ion binding" "MF"
"PGSC0003DMG400000651" "cytochrome p450" "GO:0016705" "oxidoreductase activity, acting on paired donors, with incorporation or reduction of molecular oxygen" "MF"
"PGSC0003DMG400000652" "probable serine threonine-protein kinase ddb_g0291350-like" "GO:0004674" "protein serine/threonine kinase activity" "MF"
"PGSC0003DMG400000652" "probable serine threonine-protein kinase ddb_g0291350-like" "GO:0005524" "ATP binding" "MF"
"PGSC0003DMG400000652" "probable serine threonine-protein kinase ddb_g0291350-like" "GO:0005829" "cytosol" "CC"
"PGSC0003DMG400000652" "probable serine threonine-protein kinase ddb_g0291350-like" "GO:0006468" "protein phosphorylation" "BP"
"PGSC0003DMG400000652" "probable serine threonine-protein kinase ddb_g0291350-like" "GO:0045727" "positive regulation of translation" "BP"
"PGSC0003DMG400000653" "agmatine deiminase" "GO:0006520" "cellular amino acid metabolic process" "BP"
"PGSC0003DMG400000653" "agmatine deiminase" "GO:0009446" "putrescine biosynthetic process" "BP"
"PGSC0003DMG400000653" "agmatine deiminase" "GO:0009793" "embryo development ending in seed dormancy" "BP"
"PGSC0003DMG400000653" "agmatine deiminase" "GO:0047632" "agmatine deiminase activity" "MF"
"PGSC0003DMG400000654" "h aca ribonucleoprotein complex subunit 2-like protein" "GO:0001510" "RNA methylation" "BP"
"PGSC0003DMG400000654" "h aca ribonucleoprotein complex subunit 2-like protein" "GO:0003723" "RNA binding" "MF"
"PGSC0003DMG400000654" "h aca ribonucleoprotein complex subunit 2-like protein" "GO:0005730" "nucleolus" "CC"
"PGSC0003DMG400000654" "h aca ribonucleoprotein complex subunit 2-like protein" "GO:0005840" "ribosome" "CC"
"PGSC0003DMG400000654" "h aca ribonucleoprotein complex subunit 2-like protein" "GO:0009165" "nucleotide biosynthetic process" "BP"
"PGSC0003DMG400000654" "h aca ribonucleoprotein complex subunit 2-like protein" "GO:0009909" "regulation of flower development" "BP"
"PGSC0003DMG400000654" "h aca ribonucleoprotein complex subunit 2-like protein" "GO:0034968" "histone lysine methylation" "BP"
"PGSC0003DMG400000654" "h aca ribonucleoprotein complex subunit 2-like protein" "GO:0042254" "ribosome biogenesis" "BP"
"PGSC0003DMG400000657" "uncharacterized protein loc100250886" "GO:0009506" "plasmodesma" "CC"
"PGSC0003DMG400000660" "triacylglycerol lipase 2" "GO:0005739" "mitochondrion" "CC"
"PGSC0003DMG400000660" "triacylglycerol lipase 2" "GO:0052689" "carboxylic ester hydrolase activity" "MF"
"PGSC0003DMG400000661" "protein disulfide isomerase-like 2-3-like" "GO:0003756" "protein disulfide isomerase activity" "MF"
"PGSC0003DMG400000661" "protein disulfide isomerase-like 2-3-like" "GO:0005773" "vacuole" "CC"
"PGSC0003DMG400000661" "protein disulfide isomerase-like 2-3-like" "GO:0005783" "endoplasmic reticulum" "CC"
"PGSC0003DMG400000661" "protein disulfide isomerase-like 2-3-like" "GO:0005794" "Golgi apparatus" "CC"
"PGSC0003DMG400000661" "protein disulfide isomerase-like 2-3-like" "GO:0005886" "plasma membrane" "CC"
"PGSC0003DMG400000661" "protein disulfide isomerase-like 2-3-like" "GO:0006457" "protein folding" "BP"
"PGSC0003DMG400000661" "protein disulfide isomerase-like 2-3-like" "GO:0006662" "glycerol ether metabolic process" "BP"
"PGSC0003DMG400000661" "protein disulfide isomerase-like 2-3-like" "GO:0009055" "electron carrier activity" "MF"
"PGSC0003DMG400000661" "protein disulfide isomerase-like 2-3-like" "GO:0009408" "response to heat" "BP"
"PGSC0003DMG400000661" "protein disulfide isomerase-like 2-3-like" "GO:0009505" "plant-type cell wall" "CC"
"PGSC0003DMG400000661" "protein disulfide isomerase-like 2-3-like" "GO:0009627" "systemic acquired resistance" "BP"
"PGSC0003DMG400000661" "protein disulfide isomerase-like 2-3-like" "GO:0009644" "response to high light intensity" "BP"
"PGSC0003DMG400000661" "protein disulfide isomerase-like 2-3-like" "GO:0015035" "protein disulfide oxidoreductase activity" "MF"
"PGSC0003DMG400000661" "protein disulfide isomerase-like 2-3-like" "GO:0016023" "cytoplasmic membrane-bounded vesicle" "CC"
"PGSC0003DMG400000661" "protein disulfide isomerase-like 2-3-like" "GO:0034976" "response to endoplasmic reticulum stress" "BP"
"PGSC0003DMG400000661" "protein disulfide isomerase-like 2-3-like" "GO:0042542" "response to hydrogen peroxide" "BP"
"PGSC0003DMG400000661" "protein disulfide isomerase-like 2-3-like" "GO:0045454" "cell redox homeostasis" "BP"
"PGSC0003DMG400000662" "protein-tyrosine-phosphatase ibr5" "GO:0000188" "inactivation of MAPK activity" "BP"
"PGSC0003DMG400000662" "protein-tyrosine-phosphatase ibr5" "GO:0004725" "protein tyrosine phosphatase activity" "MF"
"PGSC0003DMG400000662" "protein-tyrosine-phosphatase ibr5" "GO:0005634" "nucleus" "CC"
"PGSC0003DMG400000662" "protein-tyrosine-phosphatase ibr5" "GO:0008138" "protein tyrosine/serine/threonine phosphatase activity" "MF"
"PGSC0003DMG400000662" "protein-tyrosine-phosphatase ibr5" "GO:0009733" "response to auxin stimulus" "BP"
"PGSC0003DMG400000662" "protein-tyrosine-phosphatase ibr5" "GO:0009737" "response to abscisic acid stimulus" "BP"
"PGSC0003DMG400000662" "protein-tyrosine-phosphatase ibr5" "GO:0033549" "MAP kinase phosphatase activity" "MF"
"PGSC0003DMG400000662" "protein-tyrosine-phosphatase ibr5" "GO:0035335" "peptidyl-tyrosine dephosphorylation" "BP"
"PGSC0003DMG400000663" "protein" "GO:0016874" "ligase activity" "MF"
"PGSC0003DMG400000663" "protein" "GO:0045491" "xylan metabolic process" "BP"
"PGSC0003DMG400000664" "clathrin coat assembly protein ap180" "GO:0005515" "protein binding" "MF"
"PGSC0003DMG400000664" "clathrin coat assembly protein ap180" "GO:0005543" "phospholipid binding" "MF"
"PGSC0003DMG400000664" "clathrin coat assembly protein ap180" "GO:0016020" "membrane" "CC"
"PGSC0003DMG400000664" "clathrin coat assembly protein ap180" "GO:0044444" "cytoplasmic part" "CC"
"PGSC0003DMG400000665" "small ubiquitin-related modifier 2" "GO:0000394" "RNA splicing, via endonucleolytic cleavage and ligation" "BP"
"PGSC0003DMG400000665" "small ubiquitin-related modifier 2" "GO:0005515" "protein binding" "MF"
"PGSC0003DMG400000665" "small ubiquitin-related modifier 2" "GO:0005634" "nucleus" "CC"
"PGSC0003DMG400000665" "small ubiquitin-related modifier 2" "GO:0005829" "cytosol" "CC"
"PGSC0003DMG400000665" "small ubiquitin-related modifier 2" "GO:0006094" "gluconeogenesis" "BP"
"PGSC0003DMG400000665" "small ubiquitin-related modifier 2" "GO:0007010" "cytoskeleton organization" "BP"
"PGSC0003DMG400000665" "small ubiquitin-related modifier 2" "GO:0009086" "methionine biosynthetic process" "BP"
"PGSC0003DMG400000665" "small ubiquitin-related modifier 2" "GO:0010286" "heat acclimation" "BP"
"PGSC0003DMG400000665" "small ubiquitin-related modifier 2" "GO:0010498" "proteasomal protein catabolic process" "BP"
"PGSC0003DMG400000665" "small ubiquitin-related modifier 2" "GO:0016462" "pyrophosphatase activity" "MF"
"PGSC0003DMG400000665" "small ubiquitin-related modifier 2" "GO:0016925" "protein sumoylation" "BP"
"PGSC0003DMG400000665" "small ubiquitin-related modifier 2" "GO:0031386" "protein tag" "MF"
"PGSC0003DMG400000665" "small ubiquitin-related modifier 2" "GO:0043433" "negative regulation of sequence-specific DNA binding transcription factor activity" "BP"
"PGSC0003DMG400000667" "probable glutathione s-transferase" "GO:0003824" "catalytic activity" "MF"
"PGSC0003DMG400000667" "probable glutathione s-transferase" "GO:0006950" "response to stress" "BP"
"PGSC0003DMG400000667" "probable glutathione s-transferase" "GO:0042221" "response to chemical stimulus" "BP"
"PGSC0003DMG400000667" "probable glutathione s-transferase" "GO:0005886" "plasma membrane" "CC"
"PGSC0003DMG400000667" "probable glutathione s-transferase" "GO:0006749" "glutathione metabolic process" "BP"
"PGSC0003DMG400000667" "probable glutathione s-transferase" "GO:0006979" "response to oxidative stress" "BP"
"PGSC0003DMG400000667" "probable glutathione s-transferase" "GO:0009409" "response to cold" "BP"
"PGSC0003DMG400000667" "probable glutathione s-transferase" "GO:0009570" "chloroplast stroma" "CC"
"PGSC0003DMG400000667" "probable glutathione s-transferase" "GO:0009635" "response to herbicide" "BP"
"PGSC0003DMG400000667" "probable glutathione s-transferase" "GO:0016740" "transferase activity" "MF"
"PGSC0003DMG400000667" "probable glutathione s-transferase" "GO:0016829" "lyase activity" "MF"
"PGSC0003DMG400000667" "probable glutathione s-transferase" "GO:0042631" "cellular response to water deprivation" "BP"
"PGSC0003DMG400000667" "probable glutathione s-transferase" "GO:0043295" "glutathione binding" "MF"
"PGSC0003DMG400000667" "probable glutathione s-transferase" "GO:0046686" "response to cadmium ion" "BP"
"PGSC0003DMG400000667" "probable glutathione s-transferase" "GO:0048046" "apoplast" "CC"
"PGSC0003DMG400000667" "probable glutathione s-transferase" "GO:0080167" "response to karrikin" "BP"
"PGSC0003DMG400000670" "uba and ubx domain-containing protein at4g15410-like" "GO:0005515" "protein binding" "MF"
"PGSC0003DMG400000672" "#NAME?" "GO:0009508" "plastid chromosome" "CC"
"PGSC0003DMG400000673" "ebs-bah-phd domain-containing protein" "GO:0003677" "DNA binding" "MF"
"PGSC0003DMG400000673" "ebs-bah-phd domain-containing protein" "GO:0006333" "chromatin assembly or disassembly" "BP"
"PGSC0003DMG400000673" "ebs-bah-phd domain-containing protein" "GO:0006355" "regulation of transcription, DNA-dependent" "BP"
"PGSC0003DMG400000673" "ebs-bah-phd domain-containing protein" "GO:0008270" "zinc ion binding" "MF"
"PGSC0003DMG400000673" "ebs-bah-phd domain-containing protein" "GO:0009845" "seed germination" "BP"
"PGSC0003DMG400000673" "ebs-bah-phd domain-containing protein" "GO:0009911" "positive regulation of flower development" "BP"
"PGSC0003DMG400000675" "endoribonuclease dicer-like protein" "GO:0004525" "ribonuclease III activity" "MF"
"PGSC0003DMG400000675" "endoribonuclease dicer-like protein" "GO:0005634" "nucleus" "CC"
"PGSC0003DMG400000675" "endoribonuclease dicer-like protein" "GO:0005737" "cytoplasm" "CC"
"PGSC0003DMG400000675" "endoribonuclease dicer-like protein" "GO:0035194" "posttranscriptional gene silencing by RNA" "BP"
"PGSC0003DMG400000675" "endoribonuclease dicer-like protein" "GO:0070918" "production of small RNA involved in gene silencing by RNA" "BP"
"PGSC0003DMG400000676" "endoribonuclease dicer-like protein" "GO:0004525" "ribonuclease III activity" "MF"
"PGSC0003DMG400000676" "endoribonuclease dicer-like protein" "GO:0005634" "nucleus" "CC"
"PGSC0003DMG400000676" "endoribonuclease dicer-like protein" "GO:0005737" "cytoplasm" "CC"
"PGSC0003DMG400000676" "endoribonuclease dicer-like protein" "GO:0035194" "posttranscriptional gene silencing by RNA" "BP"
"PGSC0003DMG400000676" "endoribonuclease dicer-like protein" "GO:0070918" "production of small RNA involved in gene silencing by RNA" "BP"
"PGSC0003DMG400000681" "ethylene-responsive transcription factor 3-like" "GO:0003700" "sequence-specific DNA binding transcription factor activity" "MF"
"PGSC0003DMG400000681" "ethylene-responsive transcription factor 3-like" "GO:0005515" "protein binding" "MF"
"PGSC0003DMG400000681" "ethylene-responsive transcription factor 3-like" "GO:0005634" "nucleus" "CC"
"PGSC0003DMG400000681" "ethylene-responsive transcription factor 3-like" "GO:0009414" "response to water deprivation" "BP"
"PGSC0003DMG400000681" "ethylene-responsive transcription factor 3-like" "GO:0009737" "response to abscisic acid stimulus" "BP"
"PGSC0003DMG400000681" "ethylene-responsive transcription factor 3-like" "GO:0009873" "ethylene mediated signaling pathway" "BP"
"PGSC0003DMG400000681" "ethylene-responsive transcription factor 3-like" "GO:0043565" "sequence-specific DNA binding" "MF"
"PGSC0003DMG400000681" "ethylene-responsive transcription factor 3-like" "GO:0045892" "negative regulation of transcription, DNA-dependent" "BP"
"PGSC0003DMG400000682" "cleavage and polyadenylation specificity factor subunit 3-i-like" "GO:0005515" "protein binding" "MF"
"PGSC0003DMG400000682" "cleavage and polyadenylation specificity factor subunit 3-i-like" "GO:0005847" "mRNA cleavage and polyadenylation specificity factor complex" "CC"
"PGSC0003DMG400000682" "cleavage and polyadenylation specificity factor subunit 3-i-like" "GO:0006346" "methylation-dependent chromatin silencing" "BP"
"PGSC0003DMG400000682" "cleavage and polyadenylation specificity factor subunit 3-i-like" "GO:0006378" "mRNA polyadenylation" "BP"
"PGSC0003DMG400000682" "cleavage and polyadenylation specificity factor subunit 3-i-like" "GO:0009855" "determination of bilateral symmetry" "BP"
"PGSC0003DMG400000682" "cleavage and polyadenylation specificity factor subunit 3-i-like" "GO:0010014" "meristem initiation" "BP"
"PGSC0003DMG400000682" "cleavage and polyadenylation specificity factor subunit 3-i-like" "GO:0010073" "meristem maintenance" "BP"
"PGSC0003DMG400000682" "cleavage and polyadenylation specificity factor subunit 3-i-like" "GO:0016246" "RNA interference" "BP"
"PGSC0003DMG400000682" "cleavage and polyadenylation specificity factor subunit 3-i-like" "GO:0016787" "hydrolase activity" "MF"
"PGSC0003DMG400000682" "cleavage and polyadenylation specificity factor subunit 3-i-like" "GO:0022402" "cell cycle process" "BP"
"PGSC0003DMG400000682" "cleavage and polyadenylation specificity factor subunit 3-i-like" "GO:0031507" "heterochromatin assembly" "BP"
"PGSC0003DMG400000682" "cleavage and polyadenylation specificity factor subunit 3-i-like" "GO:0045787" "positive regulation of cell cycle" "BP"
"PGSC0003DMG400000684" "laccase precursor" "GO:0005507" "copper ion binding" "MF"
"PGSC0003DMG400000684" "laccase precursor" "GO:0006826" "iron ion transport" "BP"
"PGSC0003DMG400000684" "laccase precursor" "GO:0008447" "L-ascorbate oxidase activity" "MF"
"PGSC0003DMG400000684" "laccase precursor" "GO:0010106" "cellular response to iron ion starvation" "BP"
"PGSC0003DMG400000684" "laccase precursor" "GO:0010167" "response to nitrate" "BP"
"PGSC0003DMG400000684" "laccase precursor" "GO:0010228" "vegetative to reproductive phase transition of meristem" "BP"
"PGSC0003DMG400000684" "laccase precursor" "GO:0015706" "nitrate transport" "BP"
"PGSC0003DMG400000684" "laccase precursor" "GO:0046274" "lignin catabolic process" "BP"
"PGSC0003DMG400000684" "laccase precursor" "GO:0046688" "response to copper ion" "BP"
"PGSC0003DMG400000684" "laccase precursor" "GO:0048046" "apoplast" "CC"
"PGSC0003DMG400000684" "laccase precursor" "GO:0052716" "hydroquinone:oxygen oxidoreductase activity" "MF"
"PGSC0003DMG400000684" "laccase precursor" "GO:0055114" "oxidation-reduction process" "BP"
"PGSC0003DMG400000685" "gdsl esterase lipase" "GO:0004091" "carboxylesterase activity" "MF"
"PGSC0003DMG400000685" "gdsl esterase lipase" "GO:0006629" "lipid metabolic process" "BP"
"PGSC0003DMG400000686" "gdsl esterase lipase" "GO:0004091" "carboxylesterase activity" "MF"
"PGSC0003DMG400000686" "gdsl esterase lipase" "GO:0006629" "lipid metabolic process" "BP"
"PGSC0003DMG400000687" "60s acidic ribosomal protein p1-1" "GO:0005634" "nucleus" "CC"
"PGSC0003DMG400000687" "60s acidic ribosomal protein p1-1" "GO:0005886" "plasma membrane" "CC"
"PGSC0003DMG400000687" "60s acidic ribosomal protein p1-1" "GO:0006412" "translation" "BP"
"PGSC0003DMG400000687" "60s acidic ribosomal protein p1-1" "GO:0009664" "plant-type cell wall organization" "BP"
"PGSC0003DMG400000687" "60s acidic ribosomal protein p1-1" "GO:0022626" "cytosolic ribosome" "CC"
"PGSC0003DMG400000687" "60s acidic ribosomal protein p1-1" "GO:0042545" "cell wall modification" "BP"
"PGSC0003DMG400000688" "ring u-box domain-containing protein" "GO:0005488" "binding" "MF"
"PGSC0003DMG400000689" "glucan endo- -beta-glucosidase 3-like" "GO:0005975" "carbohydrate metabolic process" "BP"
"PGSC0003DMG400000689" "glucan endo- -beta-glucosidase 3-like" "GO:0016023" "cytoplasmic membrane-bounded vesicle" "CC"
"PGSC0003DMG400000689" "glucan endo- -beta-glucosidase 3-like" "GO:0042973" "glucan endo-1,3-beta-D-glucosidase activity" "MF"
"PGSC0003DMG400000689" "glucan endo- -beta-glucosidase 3-like" "GO:0043169" "cation binding" "MF"
"PGSC0003DMG400000691" "nucleobase ascorbate transporter" "GO:0009506" "plasmodesma" "CC"
"PGSC0003DMG400000691" "nucleobase ascorbate transporter" "GO:0016020" "membrane" "CC"
"PGSC0003DMG400000691" "nucleobase ascorbate transporter" "GO:0022857" "transmembrane transporter activity" "MF"
"PGSC0003DMG400000691" "nucleobase ascorbate transporter" "GO:0055085" "transmembrane transport" "BP"
"PGSC0003DMG400000693" "peroxidase 3" "GO:0004601" "peroxidase activity" "MF"
"PGSC0003DMG400000693" "peroxidase 3" "GO:0005634" "nucleus" "CC"
"PGSC0003DMG400000693" "peroxidase 3" "GO:0005783" "endoplasmic reticulum" "CC"
"PGSC0003DMG400000693" "peroxidase 3" "GO:0006826" "iron ion transport" "BP"
"PGSC0003DMG400000693" "peroxidase 3" "GO:0006979" "response to oxidative stress" "BP"
"PGSC0003DMG400000693" "peroxidase 3" "GO:0009269" "response to desiccation" "BP"
"PGSC0003DMG400000693" "peroxidase 3" "GO:0009409" "response to cold" "BP"
"PGSC0003DMG400000693" "peroxidase 3" "GO:0009505" "plant-type cell wall" "CC"
"PGSC0003DMG400000693" "peroxidase 3" "GO:0009506" "plasmodesma" "CC"
"PGSC0003DMG400000693" "peroxidase 3" "GO:0010054" "trichoblast differentiation" "BP"
"PGSC0003DMG400000693" "peroxidase 3" "GO:0010106" "cellular response to iron ion starvation" "BP"
"PGSC0003DMG400000693" "peroxidase 3" "GO:0010167" "response to nitrate" "BP"
"PGSC0003DMG400000693" "peroxidase 3" "GO:0015706" "nitrate transport" "BP"
"PGSC0003DMG400000693" "peroxidase 3" "GO:0016132" "brassinosteroid biosynthetic process" "BP"
"PGSC0003DMG400000693" "peroxidase 3" "GO:0016757" "transferase activity, transferring glycosyl groups" "MF"
"PGSC0003DMG400000693" "peroxidase 3" "GO:0020037" "heme binding" "MF"
"PGSC0003DMG400000693" "peroxidase 3" "GO:0042538" "hyperosmotic salinity response" "BP"
"PGSC0003DMG400000693" "peroxidase 3" "GO:0055114" "oxidation-reduction process" "BP"
"PGSC0003DMG400000694" "peroxidase 3" "GO:0004601" "peroxidase activity" "MF"
"PGSC0003DMG400000694" "peroxidase 3" "GO:0005634" "nucleus" "CC"
"PGSC0003DMG400000694" "peroxidase 3" "GO:0005783" "endoplasmic reticulum" "CC"
"PGSC0003DMG400000694" "peroxidase 3" "GO:0006826" "iron ion transport" "BP"
"PGSC0003DMG400000694" "peroxidase 3" "GO:0006979" "response to oxidative stress" "BP"
"PGSC0003DMG400000694" "peroxidase 3" "GO:0009269" "response to desiccation" "BP"
"PGSC0003DMG400000694" "peroxidase 3" "GO:0009409" "response to cold" "BP"
"PGSC0003DMG400000694" "peroxidase 3" "GO:0009505" "plant-type cell wall" "CC"
"PGSC0003DMG400000694" "peroxidase 3" "GO:0009506" "plasmodesma" "CC"
"PGSC0003DMG400000694" "peroxidase 3" "GO:0010054" "trichoblast differentiation" "BP"
"PGSC0003DMG400000694" "peroxidase 3" "GO:0010106" "cellular response to iron ion starvation" "BP"
"PGSC0003DMG400000694" "peroxidase 3" "GO:0010167" "response to nitrate" "BP"
"PGSC0003DMG400000694" "peroxidase 3" "GO:0015706" "nitrate transport" "BP"
"PGSC0003DMG400000694" "peroxidase 3" "GO:0016132" "brassinosteroid biosynthetic process" "BP"
"PGSC0003DMG400000694" "peroxidase 3" "GO:0016757" "transferase activity, transferring glycosyl groups" "MF"
"PGSC0003DMG400000694" "peroxidase 3" "GO:0020037" "heme binding" "MF"
"PGSC0003DMG400000694" "peroxidase 3" "GO:0042538" "hyperosmotic salinity response" "BP"
"PGSC0003DMG400000694" "peroxidase 3" "GO:0055114" "oxidation-reduction process" "BP"
"PGSC0003DMG400000695" "serine threonine protein phosphatase 2a 59 kda regulatory subunit b gamma isoform-like" "GO:0000159" "protein phosphatase type 2A complex" "CC"
"PGSC0003DMG400000695" "serine threonine protein phosphatase 2a 59 kda regulatory subunit b gamma isoform-like" "GO:0004672" "protein kinase activity" "MF"
"PGSC0003DMG400000695" "serine threonine protein phosphatase 2a 59 kda regulatory subunit b gamma isoform-like" "GO:0005524" "ATP binding" "MF"
"PGSC0003DMG400000695" "serine threonine protein phosphatase 2a 59 kda regulatory subunit b gamma isoform-like" "GO:0005739" "mitochondrion" "CC"
"PGSC0003DMG400000695" "serine threonine protein phosphatase 2a 59 kda regulatory subunit b gamma isoform-like" "GO:0006468" "protein phosphorylation" "BP"
"PGSC0003DMG400000695" "serine threonine protein phosphatase 2a 59 kda regulatory subunit b gamma isoform-like" "GO:0006555" "methionine metabolic process" "BP"
"PGSC0003DMG400000695" "serine threonine protein phosphatase 2a 59 kda regulatory subunit b gamma isoform-like" "GO:0007165" "signal transduction" "BP"
"PGSC0003DMG400000695" "serine threonine protein phosphatase 2a 59 kda regulatory subunit b gamma isoform-like" "GO:0008266" "poly(U) RNA binding" "MF"
"PGSC0003DMG400000695" "serine threonine protein phosphatase 2a 59 kda regulatory subunit b gamma isoform-like" "GO:0008601" "protein phosphatase type 2A regulator activity" "MF"
"PGSC0003DMG400000695" "serine threonine protein phosphatase 2a 59 kda regulatory subunit b gamma isoform-like" "GO:0010090" "trichome morphogenesis" "BP"
"PGSC0003DMG400000695" "serine threonine protein phosphatase 2a 59 kda regulatory subunit b gamma isoform-like" "GO:0031348" "negative regulation of defense response" "BP"
"PGSC0003DMG400000695" "serine threonine protein phosphatase 2a 59 kda regulatory subunit b gamma isoform-like" "GO:0090342" "regulation of cell aging" "BP"
"PGSC0003DMG400000696" "uncharacterized protein loc100263749" "GO:0005622" "intracellular" "CC"
"PGSC0003DMG400000696" "uncharacterized protein loc100263749" "GO:0042991" "transcription factor import into nucleus" "BP"
"PGSC0003DMG400000703" "somatic embryogenesis receptor" "GO:0004703" "G-protein coupled receptor kinase activity" "MF"
"PGSC0003DMG400000703" "somatic embryogenesis receptor" "GO:0004713" "protein tyrosine kinase activity" "MF"
"PGSC0003DMG400000703" "somatic embryogenesis receptor" "GO:0004872" "receptor activity" "MF"
"PGSC0003DMG400000703" "somatic embryogenesis receptor" "GO:0005524" "ATP binding" "MF"
"PGSC0003DMG400000703" "somatic embryogenesis receptor" "GO:0005886" "plasma membrane" "CC"
"PGSC0003DMG400000703" "somatic embryogenesis receptor" "GO:0006468" "protein phosphorylation" "BP"
"PGSC0003DMG400000703" "somatic embryogenesis receptor" "GO:0009536" "plastid" "CC"
"PGSC0003DMG400000703" "somatic embryogenesis receptor" "GO:0009738" "abscisic acid mediated signaling pathway" "BP"
"PGSC0003DMG400000703" "somatic embryogenesis receptor" "GO:0009845" "seed germination" "BP"
"PGSC0003DMG400000703" "somatic embryogenesis receptor" "GO:0019722" "calcium-mediated signaling" "BP"
"PGSC0003DMG400000703" "somatic embryogenesis receptor" "GO:0048364" "root development" "BP"
"PGSC0003DMG400000703" "somatic embryogenesis receptor" "GO:0051510" "regulation of unidimensional cell growth" "BP"
"PGSC0003DMG400000703" "protein kinase family protein" "GO:0004674" "protein serine/threonine kinase activity" "MF"
"PGSC0003DMG400000703" "protein kinase family protein" "GO:0005524" "ATP binding" "MF"
"PGSC0003DMG400000703" "protein kinase family protein" "GO:0005886" "plasma membrane" "CC"
"PGSC0003DMG400000703" "protein kinase family protein" "GO:0006468" "protein phosphorylation" "BP"
"PGSC0003DMG400000703" "protein kinase family protein" "GO:0009536" "plastid" "CC"
"PGSC0003DMG400000703" "protein kinase family protein" "GO:0009738" "abscisic acid mediated signaling pathway" "BP"
"PGSC0003DMG400000703" "protein kinase family protein" "GO:0009845" "seed germination" "BP"
"PGSC0003DMG400000703" "protein kinase family protein" "GO:0019722" "calcium-mediated signaling" "BP"
"PGSC0003DMG400000703" "protein kinase family protein" "GO:0048364" "root development" "BP"
"PGSC0003DMG400000703" "protein kinase family protein" "GO:0051510" "regulation of unidimensional cell growth" "BP"
"PGSC0003DMG400000704" "coatomer subunit gamma-like" "GO:0005198" "structural molecule activity" "MF"
"PGSC0003DMG400000704" "coatomer subunit gamma-like" "GO:0006886" "intracellular protein transport" "BP"
"PGSC0003DMG400000704" "coatomer subunit gamma-like" "GO:0009507" "chloroplast" "CC"
"PGSC0003DMG400000704" "coatomer subunit gamma-like" "GO:0016192" "vesicle-mediated transport" "BP"
"PGSC0003DMG400000704" "coatomer subunit gamma-like" "GO:0030126" "COPI vesicle coat" "CC"
"PGSC0003DMG400000706" "btb poz domain-containing protein at1g63850-like" "GO:0005739" "mitochondrion" "CC"
"PGSC0003DMG400000707" "ap-3 complex subunit sigma" "GO:0006810" "transport" "BP"
"PGSC0003DMG400000707" "ap-3 complex subunit sigma" "GO:0002119" "nematode larval development" "BP"
"PGSC0003DMG400000707" "ap-3 complex subunit sigma" "GO:0006886" "intracellular protein transport" "BP"
"PGSC0003DMG400000707" "ap-3 complex subunit sigma" "GO:0008565" "protein transporter activity" "MF"
"PGSC0003DMG400000707" "ap-3 complex subunit sigma" "GO:0009792" "embryo development ending in birth or egg hatching" "BP"
"PGSC0003DMG400000707" "ap-3 complex subunit sigma" "GO:0010171" "body morphogenesis" "BP"
"PGSC0003DMG400000707" "ap-3 complex subunit sigma" "GO:0016192" "vesicle-mediated transport" "BP"
"PGSC0003DMG400000707" "ap-3 complex subunit sigma" "GO:0030117" "membrane coat" "CC"
"PGSC0003DMG400000707" "ap-3 complex subunit sigma" "GO:0040007" "growth" "BP"
"PGSC0003DMG400000707" "ap-3 complex subunit sigma" "GO:0048477" "oogenesis" "BP"
"PGSC0003DMG400000708" "glycine-rich rna binding protein" "GO:0003690" "double-stranded DNA binding" "MF"
"PGSC0003DMG400000708" "glycine-rich rna binding protein" "GO:0003697" "single-stranded DNA binding" "MF"
"PGSC0003DMG400000708" "glycine-rich rna binding protein" "GO:0003723" "RNA binding" "MF"
"PGSC0003DMG400000708" "glycine-rich rna binding protein" "GO:0004674" "protein serine/threonine kinase activity" "MF"
"PGSC0003DMG400000708" "glycine-rich rna binding protein" "GO:0005524" "ATP binding" "MF"
"PGSC0003DMG400000708" "glycine-rich rna binding protein" "GO:0005618" "cell wall" "CC"
"PGSC0003DMG400000708" "glycine-rich rna binding protein" "GO:0005730" "nucleolus" "CC"
"PGSC0003DMG400000708" "glycine-rich rna binding protein" "GO:0005777" "peroxisome" "CC"
"PGSC0003DMG400000708" "glycine-rich rna binding protein" "GO:0005794" "Golgi apparatus" "CC"
"PGSC0003DMG400000708" "glycine-rich rna binding protein" "GO:0005829" "cytosol" "CC"
"PGSC0003DMG400000708" "glycine-rich rna binding protein" "GO:0005886" "plasma membrane" "CC"
"PGSC0003DMG400000708" "glycine-rich rna binding protein" "GO:0006094" "gluconeogenesis" "BP"
"PGSC0003DMG400000708" "glycine-rich rna binding protein" "GO:0006096" "glycolysis" "BP"
"PGSC0003DMG400000708" "glycine-rich rna binding protein" "GO:0006406" "mRNA export from nucleus" "BP"
"PGSC0003DMG400000708" "glycine-rich rna binding protein" "GO:0006468" "protein phosphorylation" "BP"
"PGSC0003DMG400000708" "glycine-rich rna binding protein" "GO:0006623" "protein targeting to vacuole" "BP"
"PGSC0003DMG400000708" "glycine-rich rna binding protein" "GO:0006833" "water transport" "BP"
"PGSC0003DMG400000708" "glycine-rich rna binding protein" "GO:0006972" "hyperosmotic response" "BP"
"PGSC0003DMG400000708" "glycine-rich rna binding protein" "GO:0007030" "Golgi organization" "BP"
"PGSC0003DMG400000708" "glycine-rich rna binding protein" "GO:0007623" "circadian rhythm" "BP"
"PGSC0003DMG400000708" "glycine-rich rna binding protein" "GO:0008270" "zinc ion binding" "MF"
"PGSC0003DMG400000708" "glycine-rich rna binding protein" "GO:0009055" "electron carrier activity" "MF"
"PGSC0003DMG400000708" "glycine-rich rna binding protein" "GO:0009062" "fatty acid catabolic process" "BP"
"PGSC0003DMG400000708" "glycine-rich rna binding protein" "GO:0009409" "response to cold" "BP"
"PGSC0003DMG400000708" "glycine-rich rna binding protein" "GO:0009506" "plasmodesma" "CC"
"PGSC0003DMG400000708" "glycine-rich rna binding protein" "GO:0009507" "chloroplast" "CC"
"PGSC0003DMG400000708" "glycine-rich rna binding protein" "GO:0009553" "embryo sac development" "BP"
"PGSC0003DMG400000708" "glycine-rich rna binding protein" "GO:0009555" "pollen development" "BP"
"PGSC0003DMG400000708" "glycine-rich rna binding protein" "GO:0009651" "response to salt stress" "BP"
"PGSC0003DMG400000708" "glycine-rich rna binding protein" "GO:0009662" "etioplast organization" "BP"
"PGSC0003DMG400000708" "glycine-rich rna binding protein" "GO:0009737" "response to abscisic acid stimulus" "BP"
"PGSC0003DMG400000708" "glycine-rich rna binding protein" "GO:0009809" "lignin biosynthetic process" "BP"
"PGSC0003DMG400000708" "glycine-rich rna binding protein" "GO:0009910" "negative regulation of flower development" "BP"
"PGSC0003DMG400000708" "glycine-rich rna binding protein" "GO:0010043" "response to zinc ion" "BP"
"PGSC0003DMG400000708" "glycine-rich rna binding protein" "GO:0010119" "regulation of stomatal movement" "BP"
"PGSC0003DMG400000708" "glycine-rich rna binding protein" "GO:0010200" "response to chitin" "BP"
"PGSC0003DMG400000708" "glycine-rich rna binding protein" "GO:0010223" "secondary shoot formation" "BP"
"PGSC0003DMG400000708" "glycine-rich rna binding protein" "GO:0010228" "vegetative to reproductive phase transition of meristem" "BP"
"PGSC0003DMG400000708" "glycine-rich rna binding protein" "GO:0010363" "regulation of plant-type hypersensitive response" "BP"
"PGSC0003DMG400000708" "glycine-rich rna binding protein" "GO:0010452" "histone H3-K36 methylation" "BP"
"PGSC0003DMG400000708" "glycine-rich rna binding protein" "GO:0010501" "RNA secondary structure unwinding" "BP"
"PGSC0003DMG400000708" "glycine-rich rna binding protein" "GO:0016117" "carotenoid biosynthetic process" "BP"
"PGSC0003DMG400000708" "glycine-rich rna binding protein" "GO:0016132" "brassinosteroid biosynthetic process" "BP"
"PGSC0003DMG400000708" "glycine-rich rna binding protein" "GO:0016621" "cinnamoyl-CoA reductase activity" "MF"
"PGSC0003DMG400000708" "glycine-rich rna binding protein" "GO:0031062" "positive regulation of histone methylation" "BP"
"PGSC0003DMG400000708" "glycine-rich rna binding protein" "GO:0032508" "DNA duplex unwinding" "BP"
"PGSC0003DMG400000708" "glycine-rich rna binding protein" "GO:0040029" "regulation of gene expression, epigenetic" "BP"
"PGSC0003DMG400000708" "glycine-rich rna binding protein" "GO:0042800" "histone methyltransferase activity (H3-K4 specific)" "MF"
"PGSC0003DMG400000708" "glycine-rich rna binding protein" "GO:0042803" "protein homodimerization activity" "MF"
"PGSC0003DMG400000708" "glycine-rich rna binding protein" "GO:0046608" "carotenoid isomerase activity" "MF"
"PGSC0003DMG400000708" "glycine-rich rna binding protein" "GO:0046686" "response to cadmium ion" "BP"
"PGSC0003DMG400000708" "glycine-rich rna binding protein" "GO:0046975" "histone methyltransferase activity (H3-K36 specific)" "MF"
"PGSC0003DMG400000708" "glycine-rich rna binding protein" "GO:0048481" "ovule development" "BP"
"PGSC0003DMG400000708" "glycine-rich rna binding protein" "GO:0048653" "anther development" "BP"
"PGSC0003DMG400000708" "glycine-rich rna binding protein" "GO:0050662" "coenzyme binding" "MF"
"PGSC0003DMG400000708" "glycine-rich rna binding protein" "GO:0050832" "defense response to fungus" "BP"
"PGSC0003DMG400000708" "glycine-rich rna binding protein" "GO:0055114" "oxidation-reduction process" "BP"
"PGSC0003DMG400000709" "dna binding" "GO:0003677" "DNA binding" "MF"
"PGSC0003DMG400000709" "dna binding" "GO:0005634" "nucleus" "CC"
"PGSC0003DMG400000709" "dna binding" "GO:0005739" "mitochondrion" "CC"
"PGSC0003DMG400000709" "dna binding" "GO:0009630" "gravitropism" "BP"
"PGSC0003DMG400000709" "dna binding" "GO:0009793" "embryo development ending in seed dormancy" "BP"
"PGSC0003DMG400000709" "dna binding" "GO:0010114" "response to red light" "BP"
"PGSC0003DMG400000710" "epoxide hydrolase" "GO:0000041" "transition metal ion transport" "BP"
"PGSC0003DMG400000710" "epoxide hydrolase" "GO:0003824" "catalytic activity" "MF"
"PGSC0003DMG400000712" "pectinesterase 11" "GO:0005737" "cytoplasm" "CC"
"PGSC0003DMG400000712" "pectinesterase 11" "GO:0009411" "response to UV" "BP"
"PGSC0003DMG400000712" "pectinesterase 11" "GO:0009505" "plant-type cell wall" "CC"
"PGSC0003DMG400000712" "pectinesterase 11" "GO:0009813" "flavonoid biosynthetic process" "BP"
"PGSC0003DMG400000712" "pectinesterase 11" "GO:0030599" "pectinesterase activity" "MF"
"PGSC0003DMG400000712" "pectinesterase 11" "GO:0042545" "cell wall modification" "BP"
"PGSC0003DMG400000712" "pectinesterase 11" "GO:0045330" "aspartyl esterase activity" "MF"
"PGSC0003DMG400000713" "nitrate and chloride transporter" "GO:0005622" "intracellular" "CC"
"PGSC0003DMG400000713" "nitrate and chloride transporter" "GO:0006888" "ER to Golgi vesicle-mediated transport" "BP"
"PGSC0003DMG400000713" "nitrate and chloride transporter" "GO:0009506" "plasmodesma" "CC"
"PGSC0003DMG400000713" "nitrate and chloride transporter" "GO:0009627" "systemic acquired resistance" "BP"
"PGSC0003DMG400000713" "nitrate and chloride transporter" "GO:0034976" "response to endoplasmic reticulum stress" "BP"
"PGSC0003DMG400000713" "nitrate and chloride transporter" "GO:0043090" "amino acid import" "BP"
"PGSC0003DMG400000713" "nitrate and chloride transporter" "GO:0050832" "defense response to fungus" "BP"
"PGSC0003DMG400000719" "sec14-like 3 protein" "GO:0006810" "transport" "BP"
"PGSC0003DMG400000719" "sec14-like 3 protein" "GO:0008526" "phosphatidylinositol transporter activity" "MF"
"PGSC0003DMG400000719" "sec14-like 3 protein" "GO:0009653" "anatomical structure morphogenesis" "BP"
"PGSC0003DMG400000719" "sec14-like 3 protein" "GO:0009908" "flower development" "BP"
"PGSC0003DMG400000719" "sec14-like 3 protein" "GO:0048869" "cellular developmental process" "BP"
"PGSC0003DMG400000719" "sec14-like 3 protein" "GO:0005622" "intracellular" "CC"
"PGSC0003DMG400000719" "sec14-like 3 protein" "GO:0009932" "cell tip growth" "BP"
[truncated: 17,728,302 more chars]
