# Supplementary material for: Transcriptional analysis of phloem-associated cells of potato
Source: BMC Genomics. 2015 Sep 3;16(1):665. doi: 10.1186/s12864-015-1844-2 (PMC4558636; doi:10.1186/s12864-015-1844-2)
Supplement: Additional file 21: Table S15. — Primers for real time RT-PCR. (XLSX 39 kb) [file 12864_2015_1844_MOESM21_ESM.xlsx]

## Sheet: Sheet1
Gene		primer sequence
PGSC0003DMG400000584	F	GCAGAGTATAGGAAAGAAGAAAGCC
PGSC0003DMG400000584	R	GAGCTGCTTCTCTTTGAGATTGATG
PGSC0003DMG400002608	F	CTCCGACCTCTCGACACTTACT
PGSC0003DMG400002608	R	CTCTACATCTCGTTAGCTCATTCAC
PGSC0003DMG400004081	F	ACAGGACAGAGCATTGCAGGAGCA
PGSC0003DMG400004081	R	GCCACCTCTTTCTCCCTCTCCTTC
PGSC0003DMG400007603	F	TGACGAGGACACCGACACAGGT
PGSC0003DMG400007603	R	CTTCATCGACTGCTGTCTAAGGTAG
PGSC0003DMG400014212	F	GTGCTGGTGGAGATATGCCCAT
PGSC0003DMG400014212	R	CATTAGCTGCAGATCCTCCTTGG
PGSC0003DMG400016812	F	GGTCATTTGGTGCATGTATTGTAAC
PGSC0003DMG400016812	R	CCATCAACTAGAGGTGTCAGCTATC
PGSC0003DMG400017955	F	ATGCCTTAAGATCCGACCATGAACTA
PGSC0003DMG400017955	R	TCGTTCTAATTTTATCGGATGTCCCAC
PGSC0003DMG400019971	F	GAGGACTGGGTTCTGAATGAATTG
PGSC0003DMG400019971	R	CTAACCAGATCATGCATCAGAATC
